# Supplementary material for: Integration of single-cell transcriptomes and chromatin landscapes reveals regulatory programs driving pharyngeal organ development
Source: Nat Commun. 2022 Jan 24;13:457. doi: 10.1038/s41467-022-28067-4 (PMC8786836; doi:10.1038/s41467-022-28067-4)
Supplement: Supplementary file 4 — Supplementary Dataset 1 [file 41467_2022_28067_MOESM4_ESM.csv]

	Supplementary Dataset 1. Top marker genes per cluster in the transcriptomic atlas.
cluster	gene	avg_logFC	pct.1	pct.2	pct_ratio (moderated)	q_val
0	Th	0.352390842	0.221	0.034	6.48	1.28E-53
0	Dmrtb1	0.427757421	0.273	0.056	4.87	1.93E-58
0	Tecrl	0.280239268	0.193	0.051	3.78	3.57E-31
0	Ppargc1a	0.405047084	0.257	0.074	3.47	1.26E-40
0	Arhgap25	0.413335754	0.306	0.094	3.25	8.17E-48
0	Nbl1	0.537699508	0.387	0.125	3.09	7.81E-63
0	Adamts18	0.346930512	0.308	0.102	3.02	2.76E-44
0	Pon3	0.464302029	0.282	0.095	2.97	3.22E-39
0	Anxa8	0.502689365	0.554	0.187	2.96	5.09E-105
0	Cav2	0.399687039	0.272	0.092	2.95	1.12E-36
0	Shh	0.827383401	0.606	0.206	2.94	2.96E-121
0	Vnn1	0.27928138	0.194	0.067	2.89	2.40E-23
0	Kcnk2	0.326039466	0.24	0.084	2.85	3.95E-30
0	Nrtn	0.536911303	0.406	0.145	2.8	1.41E-60
0	Dapl1	0.515972507	0.469	0.179	2.62	8.27E-67
0	Lrrtm1	0.352588487	0.198	0.076	2.6	1.35E-21
0	Ank2	0.581650162	0.495	0.197	2.51	9.74E-71
0	Foxp2	0.496364892	0.441	0.179	2.46	1.06E-55
0	Foxa2	0.439289289	0.468	0.197	2.37	5.41E-58
0	Fam210b	0.985529054	0.738	0.316	2.33	1.95E-166
0	Sema3d	0.534361233	0.543	0.235	2.31	2.31E-72
0	Sox5	0.339150947	0.328	0.142	2.31	4.39E-33
0	Xpa	0.401382429	0.369	0.161	2.29	6.20E-41
0	Nkx2.3	0.329457789	0.316	0.138	2.29	2.79E-30
0	Rnf128	0.381809635	0.285	0.125	2.28	1.50E-27
0	Klf5	0.530469159	0.499	0.222	2.25	6.69E-60
0	B230208H11Rik	0.259536459	0.302	0.135	2.24	2.61E-27
0	Foxa1	0.514009741	0.5	0.226	2.21	6.02E-59
0	Isoc1	0.761861917	0.539	0.249	2.16	4.28E-81
0	Galnt18	0.355944801	0.411	0.191	2.15	1.66E-39
0	Unc5c	0.303082799	0.277	0.129	2.15	1.44E-22
0	X4631405K08Rik	0.57030706	0.575	0.273	2.11	1.20E-69
0	Prss22	0.27541916	0.255	0.123	2.07	6.42E-19
0	Ier5	0.29971747	0.303	0.148	2.05	2.49E-23
0	Fxyd3	0.471776801	0.766	0.376	2.04	2.26E-120
0	Axl	0.27563983	0.324	0.16	2.02	2.24E-24
0	Zfp36l2	0.27323681	0.284	0.141	2.01	1.02E-20
0	Plagl1	0.589271899	0.615	0.309	1.99	5.07E-75
0	Eps8l2	0.554096321	0.573	0.288	1.99	4.91E-64
0	Trp63	0.567552092	0.732	0.368	1.99	1.33E-101
0	Pltp	0.307052133	0.476	0.242	1.97	5.76E-42
0	Nr3c1	0.323613397	0.42	0.216	1.94	7.26E-33
0	Gm12446	0.30978346	0.538	0.277	1.94	3.92E-50
0	Efcab1	0.327523999	0.416	0.221	1.88	4.57E-30
0	Gpm6b	0.505541355	0.475	0.256	1.85	2.39E-38
0	Tinagl1	0.271713635	0.399	0.216	1.85	8.39E-27
0	Hspb1	0.316222836	0.791	0.439	1.8	2.80E-102
0	Phactr2	0.366239615	0.409	0.228	1.79	1.03E-27
0	Mycl	0.423156367	0.583	0.329	1.77	5.42E-50
0	Ntf5	0.383842739	0.521	0.296	1.76	1.43E-37
0	Pon2	0.665471611	0.688	0.391	1.76	2.71E-77
0	Ppp2r2b	0.341850357	0.457	0.261	1.75	1.23E-28
0	Amot	0.693935419	0.676	0.389	1.74	3.18E-77
0	F3	0.66453206	0.638	0.376	1.7	2.82E-61
0	Rab24	0.27071459	0.373	0.22	1.69	7.83E-21
0	Fermt1	0.511525185	0.68	0.403	1.69	1.00E-64
0	Perp	0.647097832	0.935	0.556	1.68	4.15E-202
0	Bri3	0.475116762	0.667	0.398	1.68	3.14E-57
0	Sfrp1	0.334527579	0.376	0.225	1.67	2.11E-22
0	Fgfr2	0.301813916	0.539	0.325	1.66	1.20E-32
0	Btg1	0.803365353	0.755	0.456	1.66	2.74E-94
0	Glrx5	0.316988658	0.582	0.353	1.65	5.02E-37
0	Sox2	0.310588757	0.701	0.426	1.65	1.57E-56
0	Sema3c	0.367425163	0.49	0.299	1.64	2.84E-27
0	Ube2e2	0.260414895	0.334	0.209	1.6	6.72E-15
0	Igfbp2	1.019695266	0.868	0.545	1.59	1.44E-182
0	Avpi1	0.417109673	0.533	0.335	1.59	5.09E-34
0	Rrs1	0.364837209	0.595	0.376	1.58	8.24E-36
0	Bmp7	0.304284633	0.42	0.266	1.58	5.71E-20
0	Itm2a	0.47055653	0.562	0.356	1.58	2.57E-35
0	Tprgl	0.268427965	0.426	0.271	1.57	6.25E-19
0	Tubb2a	0.40593852	0.487	0.312	1.56	1.51E-28
0	Epb41l3	0.409986523	0.546	0.35	1.56	2.65E-32
0	Cpe	0.348656733	0.444	0.286	1.55	3.32E-21
0	Mfge8	0.843346897	0.873	0.583	1.5	2.45E-147
0	Fam174b	0.261950989	0.51	0.344	1.48	1.77E-20
0	Aco1	0.273542694	0.42	0.284	1.48	1.28E-16
0	Bag2	0.409684373	0.535	0.362	1.48	6.97E-30
0	Ctnnal1	0.281460222	0.457	0.31	1.47	3.34E-18
0	Kank1	0.285462103	0.519	0.353	1.47	5.00E-21
0	Golph3	0.297176705	0.451	0.307	1.47	4.84E-18
0	5-Mar	0.352600291	0.495	0.338	1.46	7.99E-25
0	Map1b	0.31996246	0.575	0.395	1.46	1.33E-24
0	Chd3	0.422264055	0.633	0.435	1.45	2.90E-35
0	F11r	0.435351409	0.706	0.486	1.45	2.00E-47
0	X1110008F13Rik	0.417108863	0.724	0.499	1.45	1.98E-47
0	Gmcl1	0.260851541	0.4	0.28	1.43	2.37E-13
0	Ndrg2	0.252649843	0.447	0.313	1.43	3.29E-14
0	Frem2	0.297320756	0.544	0.381	1.43	6.54E-22
0	Fam49b	0.254863724	0.393	0.277	1.42	1.01E-12
0	Peli1	0.419291561	0.682	0.481	1.42	2.14E-40
0	Nek6	0.262299941	0.438	0.311	1.41	2.16E-14
0	Mycn	0.277792947	0.466	0.331	1.41	5.44E-14
0	Rab5a	0.324901901	0.597	0.427	1.4	2.96E-23
0	Cdkn1c	0.912935215	0.865	0.619	1.4	7.48E-123
0	Dsp	0.289507015	0.659	0.472	1.4	1.34E-26
0	Sulf1	0.309674467	0.665	0.479	1.39	2.78E-26
0	Nr2f2	0.378307107	0.91	0.656	1.39	3.87E-90
0	Ptch1	0.275277136	0.516	0.373	1.38	6.78E-16
0	Rap1b	0.299273743	0.514	0.374	1.37	1.16E-16
1	Fgf15	0.955200078	0.328	0.03	10.9	1.13E-104
1	Fgf3	0.767692692	0.368	0.043	8.54	5.48E-110
1	Cldn10	0.610971257	0.334	0.059	5.65	4.25E-80
1	Gbx2	0.320762682	0.22	0.039	5.63	4.67E-48
1	Car2	1.235610165	0.441	0.095	4.64	9.80E-110
1	Rgcc	0.318166064	0.209	0.046	4.53	1.92E-39
1	Cyp1b1	0.399199547	0.311	0.082	3.79	5.75E-57
1	Hs3st1	0.606873354	0.376	0.101	3.72	1.67E-69
1	Hmga1	0.290361398	0.293	0.08	3.66	4.34E-49
1	Has2	0.251825059	0.244	0.072	3.38	2.41E-36
1	Rasgef1b	0.324673763	0.202	0.06	3.36	5.53E-29
1	Gm2694	0.85629739	0.284	0.085	3.34	4.84E-48
1	Etv5	0.581867158	0.5	0.152	3.29	3.66E-94
1	Lin28a	0.572081822	0.587	0.18	3.26	5.73E-121
1	Trim71	0.302097096	0.329	0.103	3.19	1.13E-49
1	Fgf8	0.716099996	0.489	0.155	3.15	7.60E-86
1	Frzb	0.362378589	0.238	0.078	3.05	4.01E-32
1	Dab2	0.873980818	0.555	0.182	3.05	1.63E-105
1	Prdm1	0.278688671	0.286	0.095	3.01	1.00E-38
1	Nkx2.6	0.783848103	0.663	0.228	2.91	7.12E-137
1	Adrm1	0.404119171	0.463	0.161	2.87	4.37E-71
1	Arhgef26	0.29347936	0.295	0.104	2.83	3.85E-37
1	Dynlt1f	0.320579447	0.37	0.133	2.78	3.49E-49
1	Cdh2	0.509595777	0.473	0.174	2.72	2.28E-68
1	Sall1	0.251205746	0.319	0.118	2.7	3.64E-39
1	Pdlim3	0.659883089	0.366	0.137	2.67	8.70E-50
1	Emx1	0.436680846	0.476	0.18	2.64	1.01E-66
1	Prtg	0.862075155	0.795	0.301	2.64	2.96E-198
1	Rspo2	0.299915338	0.245	0.093	2.63	1.52E-26
1	Fzd4	0.271181914	0.333	0.127	2.62	2.82E-39
1	Spry1	0.870495175	0.679	0.26	2.61	9.94E-137
1	Ctxn3	0.441954789	0.355	0.138	2.57	1.96E-42
1	Ptges	0.331509106	0.237	0.094	2.52	2.04E-25
1	Sp5	0.263775958	0.167	0.067	2.49	3.94E-16
1	Edn1	0.46429648	0.393	0.158	2.49	1.20E-45
1	Pdia5	0.326991709	0.391	0.158	2.47	1.38E-45
1	Smoc1	0.254545704	0.232	0.095	2.44	4.44E-22
1	Crabp1	1.211355397	0.697	0.286	2.44	3.48E-128
1	Loxl2	1.196528318	0.897	0.37	2.42	1.27E-284
1	Plet1	0.59220544	0.669	0.282	2.37	1.56E-105
1	Gm6576	0.363664286	0.388	0.164	2.36	1.09E-41
1	Rarres1	0.723884818	0.13	0.055	2.36	1.41E-10
1	Sall4	0.377117187	0.505	0.215	2.35	1.63E-61
1	Hbegf	0.296813083	0.295	0.13	2.27	2.11E-26
1	Ddah1	0.323420025	0.382	0.171	2.23	3.30E-37
1	Mapk12	0.39056169	0.486	0.218	2.23	2.67E-56
1	Pdgfrl	0.316263441	0.285	0.13	2.19	7.28E-25
1	Palld	0.479158659	0.572	0.265	2.16	3.27E-68
1	Spsb4	0.372308589	0.522	0.245	2.13	3.23E-55
1	Prr5	0.291201902	0.408	0.192	2.12	6.46E-37
1	Fkbp11	0.276193815	0.353	0.169	2.09	8.48E-29
1	Pmp22	-0.311124335	0.265	0.127	2.08	3.97E-41
1	Elavl2	0.264306647	0.371	0.178	2.08	5.30E-31
1	Slc16a1	0.290561411	0.513	0.25	2.05	7.26E-50
1	Rhou	0.25524624	0.342	0.167	2.05	1.36E-27
1	Ccnd1	0.614657647	0.752	0.38	1.98	1.59E-104
1	Psat1	0.362119319	0.559	0.285	1.96	6.77E-53
1	Cxcl12	0.871654434	0.755	0.385	1.96	3.49E-113
1	Car14	0.447707029	0.61	0.312	1.95	5.95E-63
1	Hey1	0.46532322	0.575	0.297	1.94	2.54E-54
1	Phlda1	0.401529621	0.496	0.257	1.93	1.36E-40
1	Mmd	1.022565026	0.782	0.407	1.92	1.96E-143
1	Dusp6	0.584134275	0.643	0.337	1.91	2.61E-68
1	Mid1ip1	0.347687364	0.462	0.245	1.88	3.02E-34
1	Cmtm7	0.252282685	0.372	0.2	1.86	1.77E-24
1	X2610318N02Rik	0.470119331	0.676	0.366	1.85	3.83E-73
1	Gm10073	0.503126801	0.811	0.446	1.82	6.24E-108
1	Ninj1	0.592319303	0.531	0.296	1.79	2.37E-47
1	Gpx3	0.273285528	0.812	0.454	1.79	1.40E-102
1	Mthfd2	0.291151956	0.465	0.26	1.79	5.89E-31
1	Emid1	0.297155557	0.367	0.207	1.77	8.90E-21
1	Arid3a	0.389554121	0.643	0.366	1.76	3.54E-54
1	Ripply3	0.279339	0.288	0.166	1.73	1.57E-13
1	Creld2	0.43419186	0.64	0.37	1.73	2.53E-54
1	Sfrp2	0.426193614	0.307	0.178	1.72	7.56E-16
1	Fxyd6	1.227976035	0.891	0.518	1.72	6.23E-173
1	Tmem97	0.370202083	0.575	0.338	1.7	5.01E-42
1	Hist1h1b	0.324234334	0.442	0.26	1.7	3.66E-24
1	Arid3b	0.362483021	0.6	0.355	1.69	3.03E-43
1	Eno3	0.40343298	0.867	0.518	1.67	3.00E-111
1	Dnajc3	0.450923177	0.69	0.414	1.67	4.88E-59
1	Fhl1	0.375481977	0.654	0.395	1.66	1.94E-47
1	Ckb	0.463566995	0.768	0.465	1.65	1.51E-71
1	Zyx	0.256871112	0.528	0.324	1.63	1.12E-28
1	Chp1	0.427529649	0.629	0.386	1.63	3.09E-44
1	Surf4	0.47922464	0.774	0.478	1.62	4.55E-76
1	Pea15a	0.2855546	0.611	0.379	1.61	3.40E-37
1	Vars	0.346750224	0.699	0.436	1.6	5.09E-50
1	Socs2	0.629356545	0.755	0.476	1.59	1.70E-69
1	Rcc1	0.285418744	0.571	0.362	1.58	1.41E-30
1	Eno1	0.926899237	0.962	0.617	1.56	2.02E-288
1	Thop1	0.273706451	0.575	0.369	1.56	1.02E-29
1	Cdca3	0.31291023	0.778	0.504	1.54	6.58E-59
1	Ung	0.332541812	0.643	0.417	1.54	3.64E-35
1	Mrps6	0.470307039	0.729	0.473	1.54	3.27E-56
1	Fdps	0.271926942	0.547	0.355	1.54	2.35E-25
1	Ctps	0.287002509	0.643	0.419	1.53	1.21E-34
1	Cenpa	0.358186846	0.876	0.572	1.53	1.32E-89
1	Cdc20	0.315606323	0.704	0.461	1.53	3.63E-42
1	Adgrl2	0.319678819	0.601	0.394	1.52	1.20E-30
2	Fam43b	0.757831886	0.411	0.039	10.51	1.35E-132
2	Gcm2	0.33345822	0.174	0.02	8.66	1.96E-44
2	Flrt1	0.350790394	0.369	0.063	5.85	8.11E-94
2	Sstr2	0.372180126	0.207	0.04	5.16	4.10E-41
2	Hoxa3	0.431386943	0.401	0.078	5.13	2.75E-93
2	Angpt2	0.42051461	0.308	0.062	4.96	1.88E-64
2	Gm3289	0.250920073	0.167	0.034	4.9	1.05E-30
2	Irs4	0.43553766	0.445	0.101	4.4	5.82E-102
2	Cntfr	0.303075993	0.353	0.084	4.2	2.87E-69
2	Dmrt2	0.460794701	0.416	0.106	3.92	3.03E-81
2	Hoxa2	0.479861523	0.487	0.125	3.89	2.06E-100
2	Cdh11	0.314970732	0.348	0.095	3.66	4.26E-61
2	Cda	0.285563071	0.384	0.106	3.62	5.10E-69
2	Comtd1	0.418514822	0.471	0.131	3.59	1.24E-88
2	Nr2f1	0.412851995	0.246	0.069	3.56	8.09E-37
2	Pcp4	0.534912856	0.254	0.072	3.52	1.33E-38
2	Nkx2.5	0.377061028	0.193	0.059	3.27	3.26E-25
2	Pde11a	0.506851155	0.158	0.049	3.22	1.70E-20
2	Nkx2.6	0.719602318	0.68	0.218	3.12	3.22E-146
2	Gm15050	0.256737131	0.375	0.122	3.07	3.88E-60
2	Bdnf	0.269896234	0.373	0.129	2.89	6.42E-54
2	Espn	0.470480744	0.629	0.228	2.76	1.11E-109
2	Myc	0.296038979	0.346	0.127	2.72	9.22E-44
2	Plet1	0.645174876	0.749	0.278	2.69	3.71E-153
2	Peg10	0.278764347	0.366	0.14	2.61	2.89E-45
2	Ctxn3	0.461120511	0.375	0.15	2.5	5.65E-42
2	Tmem100	0.304585501	0.154	0.062	2.48	5.68E-13
2	Zfp771	0.262225827	0.514	0.214	2.4	1.34E-69
2	Ddah1	0.306155675	0.42	0.176	2.39	1.50E-45
2	Mapk12	0.255776828	0.46	0.196	2.35	4.70E-53
2	Sorbs2	0.262698137	0.512	0.226	2.26	3.60E-61
2	Slit2	0.442616747	0.632	0.279	2.26	6.04E-84
2	Fam69b	0.259592986	0.506	0.238	2.13	1.76E-52
2	Loxl2	0.493499931	0.767	0.364	2.11	8.53E-115
2	Cdh2	0.33015673	0.412	0.196	2.1	1.15E-35
2	Dok5	0.316323709	0.371	0.177	2.09	5.23E-30
2	Glrx5	0.508723145	0.777	0.376	2.07	1.90E-115
2	Pim1	0.44599916	0.658	0.319	2.06	1.72E-76
2	Pgp	0.311801008	0.578	0.281	2.06	8.56E-60
2	Bag1	0.426018184	0.687	0.335	2.05	2.57E-83
2	AI646519	0.309141529	0.663	0.324	2.05	8.27E-81
2	Hs2st1	0.530272286	0.646	0.317	2.04	7.20E-73
2	Ccne1	0.368866703	0.488	0.24	2.03	1.68E-42
2	Mfap4	0.712227786	0.91	0.45	2.02	5.94E-197
2	Slc16a1	0.26995003	0.528	0.262	2.01	1.09E-50
2	Nuak1	0.446492138	0.529	0.268	1.97	4.90E-46
2	Cdkn1a	0.910839153	0.645	0.329	1.96	4.27E-71
2	Eya1	0.35182432	0.667	0.343	1.94	1.18E-71
2	Sfrp2	0.7205982	0.342	0.178	1.92	9.05E-22
2	Nr2f6	0.392548277	0.728	0.381	1.91	5.63E-83
2	Bmp4	0.385921624	0.294	0.154	1.91	2.72E-17
2	Rrs1	0.524938143	0.781	0.412	1.9	6.33E-102
2	Igdcc3	0.253798818	0.599	0.321	1.87	7.51E-54
2	Srm	0.67902841	0.716	0.384	1.86	1.23E-91
2	Chaf1a	0.268379429	0.596	0.32	1.86	2.58E-51
2	Edn1	0.373628894	0.297	0.16	1.86	1.48E-16
2	Klhdc2	0.328315254	0.758	0.412	1.84	6.88E-86
2	Tshz2	0.337145494	0.651	0.359	1.81	3.61E-57
2	Usp1	0.313142732	0.7	0.393	1.78	5.05E-64
2	Rnf10	0.314314453	0.723	0.411	1.76	3.39E-67
2	Trim27	0.430379954	0.758	0.435	1.74	5.84E-76
2	Pax9	0.414542381	0.797	0.462	1.72	3.40E-84
2	Fdps	0.292310381	0.613	0.357	1.72	5.42E-43
2	Sh3glb1	0.849137568	0.795	0.465	1.71	2.15E-99
2	Eno3	0.47340709	0.88	0.516	1.71	1.04E-118
2	Hs6st2	0.289172235	0.737	0.436	1.69	2.13E-64
2	Ckb	0.680233836	0.799	0.475	1.68	1.14E-84
2	Atp1a1	0.272095511	0.713	0.429	1.66	6.38E-56
2	Shisa2	0.311556224	0.754	0.456	1.65	1.35E-63
2	Arg1	-0.340575984	0.31	0.188	1.65	9.48E-50
2	Nt5dc2	0.472079127	0.824	0.5	1.65	6.90E-87
2	Pcna	0.375843331	0.695	0.422	1.65	1.40E-50
2	Mpped2	0.257617651	0.691	0.423	1.63	3.55E-49
2	X1110008F13Rik	0.553378651	0.861	0.531	1.62	8.31E-112
2	Basp1	0.321517813	0.764	0.476	1.6	3.88E-60
2	Gspt1	0.434948753	0.798	0.499	1.6	1.66E-73
2	Rala	0.290132097	0.795	0.505	1.57	3.87E-64
2	Sigmar1	0.279573211	0.724	0.471	1.54	1.88E-44
2	Vapa	0.401642998	0.896	0.583	1.54	1.14E-101
2	Dcun1d5	0.398025986	0.842	0.557	1.51	1.96E-73
2	Rpl27	0.305293644	0.824	0.549	1.5	1.04E-61
2	Mad2l1	0.35823633	0.764	0.512	1.49	9.90E-47
2	Ppp1cc	0.522779212	0.897	0.604	1.48	3.21E-107
2	Rab2a	0.275490084	0.87	0.592	1.47	7.88E-72
2	Lmnb1	0.256190461	0.829	0.565	1.47	6.33E-58
2	Isl1	0.309106058	0.914	0.625	1.46	2.18E-90
2	Ccl21a	-1.171253587	0.126	0.087	1.45	0.010336915
2	Cox17	0.252490029	0.821	0.568	1.45	2.70E-52
2	Gnl3	0.284504716	0.735	0.509	1.44	2.59E-36
2	Elavl1	0.298342501	0.855	0.604	1.42	1.28E-57
2	Uchl1	0.265952046	0.855	0.605	1.41	1.15E-56
2	Lrrc59	0.38398059	0.847	0.604	1.4	1.70E-58
2	Crabp1	-0.94634066	0.444	0.323	1.37	1.00E-45
2	Polr2m	0.533062091	0.93	0.68	1.37	2.80E-120
2	Ube2c	0.287922889	0.648	0.477	1.36	3.24E-19
2	Eif3b	0.2542612	0.85	0.629	1.35	7.23E-45
2	Stmn2	-1.405217332	0.247	0.183	1.35	5.71E-58
2	Btg1	-0.26750804	0.655	0.488	1.34	2.49E-66
2	Tubb2b	0.290554682	0.884	0.666	1.33	1.04E-53
2	Ddx39	0.271815484	0.848	0.643	1.32	1.37E-39
3	Pou3f2	0.280185883	0.12	0.002	57.14	1.22E-42
3	Wdr66	0.638619384	0.355	0.02	17.66	7.89E-125
3	Fgf4	0.320320414	0.153	0.01	15.15	7.37E-45
3	Arsi	0.443157234	0.249	0.027	9.19	5.53E-68
3	Spock1	0.402530789	0.227	0.025	9.04	9.99E-60
3	Fgf20	0.775172189	0.306	0.041	7.45	3.34E-79
3	Sparcl1	0.269927808	0.131	0.018	7.24	1.00E-29
3	Mt3	0.735273608	0.414	0.06	6.89	2.20E-114
3	Fgf3	0.783047814	0.343	0.053	6.46	3.40E-85
3	Dkk2	0.305013018	0.139	0.022	6.29	2.66E-29
3	Rasgef1b	0.488026526	0.295	0.048	6.13	2.79E-69
3	Fgf15	0.394302754	0.212	0.038	5.56	1.97E-45
3	Prdm1	0.492777198	0.368	0.069	5.33	1.44E-83
3	X4930426D05Rik	0.412167325	0.357	0.074	4.82	5.43E-76
3	Cdh2	1.165379028	0.755	0.158	4.78	1.22E-257
3	Vgll2	0.330888531	0.289	0.061	4.73	5.94E-57
3	Nkx2.3	0.980229896	0.602	0.134	4.49	3.96E-161
3	Gm266	0.799199382	0.497	0.113	4.39	1.42E-116
3	Fabp3	0.378931175	0.235	0.058	4.04	4.40E-41
3	Tmeff2	0.373009588	0.229	0.059	3.87	1.12E-36
3	Sfrp2	1.101276335	0.565	0.153	3.69	4.34E-124
3	Fam13c	0.284522772	0.241	0.067	3.59	3.96E-36
3	Hs3st1	0.66261419	0.399	0.117	3.41	2.06E-66
3	Trib2	0.451048869	0.422	0.125	3.37	1.76E-70
3	Pdgfrl	0.492283869	0.412	0.127	3.24	4.66E-66
3	Sdpr	0.932369743	0.378	0.118	3.2	7.03E-62
3	Cyp1b1	0.361868936	0.309	0.098	3.15	1.21E-42
3	Adgrv1	0.33903842	0.368	0.12	3.06	3.67E-52
3	Epha7	0.600692963	0.378	0.126	3	2.10E-54
3	Crabp1	2.420345018	0.803	0.274	2.93	2.47E-231
3	Prr15	0.453426135	0.302	0.109	2.77	9.38E-36
3	Pink1	0.454826327	0.456	0.166	2.75	1.32E-63
3	Gm2694	0.480162014	0.267	0.101	2.64	3.69E-29
3	Smoc1	0.313758779	0.27	0.104	2.59	9.07E-28
3	Gpc4	0.808137018	0.654	0.253	2.58	1.88E-116
3	Espn	0.449041521	0.56	0.22	2.54	1.44E-78
3	Mum1l1	0.27940875	0.338	0.135	2.5	1.19E-35
3	Nes	0.460427852	0.456	0.184	2.48	1.40E-56
3	Pls1	0.533057012	0.458	0.186	2.46	4.22E-54
3	Zdhhc2	0.453970918	0.507	0.209	2.42	1.74E-62
3	Plet1	0.833755714	0.643	0.269	2.39	9.90E-102
3	Cyp26b1	0.286830565	0.167	0.07	2.38	1.62E-13
3	Col9a2	0.416476763	0.524	0.222	2.36	1.50E-62
3	Hbegf	0.352778411	0.291	0.124	2.34	1.03E-26
3	Rhob	0.32409434	0.375	0.16	2.34	7.39E-37
3	Kdm7a	0.31142283	0.383	0.165	2.32	1.57E-37
3	Emx1	0.317704131	0.409	0.177	2.31	4.65E-41
3	Hmcn1	0.62287934	0.698	0.305	2.29	5.33E-106
3	Atp1b1	0.310688758	0.374	0.164	2.28	4.66E-35
3	Nbl1	0.351704222	0.344	0.152	2.26	1.05E-30
3	Igf1	0.330177939	0.383	0.173	2.21	6.50E-35
3	Loxl2	1.090089269	0.784	0.363	2.16	1.06E-144
3	Acvr2a	0.345931232	0.437	0.203	2.15	1.05E-39
3	Sorbs2	0.316517626	0.498	0.234	2.13	5.98E-48
3	Zfp771	0.271753811	0.446	0.212	2.1	8.03E-40
3	Palld	0.490157025	0.572	0.272	2.1	9.79E-62
3	Cpm	0.841303204	0.515	0.245	2.1	2.91E-57
3	Rab24	0.277244487	0.495	0.239	2.07	1.29E-46
3	Ccnjl	0.322302174	0.488	0.237	2.06	3.95E-43
3	Spry1	0.570527691	0.608	0.3	2.03	1.62E-65
3	Cpe	0.327389803	0.524	0.261	2.01	1.52E-46
3	Emid1	0.339928062	0.37	0.186	1.99	2.94E-26
3	Cmtm7	0.26599435	0.409	0.206	1.98	2.59E-30
3	Bri3	0.476643468	0.776	0.396	1.96	1.48E-102
3	Mn1	0.344593382	0.49	0.251	1.95	5.81E-39
3	Phactr2	0.345222918	0.499	0.256	1.95	1.04E-39
3	Ctxn3	0.265510652	0.291	0.151	1.93	1.02E-17
3	Glrx5	0.395997842	0.72	0.375	1.92	1.62E-80
3	Adgrl2	0.562488592	0.717	0.375	1.91	2.44E-84
3	Sulf1	0.641243323	0.881	0.461	1.91	2.88E-154
3	Nuak1	0.369818232	0.512	0.268	1.91	7.64E-40
3	AI646519	0.34643537	0.632	0.331	1.91	3.56E-59
3	Cpxm1	0.322117989	0.506	0.269	1.88	1.47E-37
3	Pcmtd1	0.339950333	0.547	0.296	1.85	4.75E-41
3	Slit2	0.379802096	0.543	0.294	1.85	1.11E-40
3	Vcan	0.417999724	0.62	0.34	1.82	2.37E-51
3	Vim	0.593053389	0.532	0.294	1.81	1.03E-41
3	Sema6a	0.381891505	0.588	0.329	1.79	2.29E-43
3	Mpst	0.290363849	0.539	0.302	1.78	1.04E-36
3	Serinc2	0.267003832	0.481	0.271	1.77	1.31E-29
3	Kif21a	0.342126377	0.576	0.327	1.76	3.64E-40
3	Sox2	0.530442879	0.778	0.443	1.76	1.96E-85
3	Spry2	0.347139918	0.319	0.185	1.72	2.11E-14
3	Plk2	0.292648928	0.411	0.239	1.72	7.15E-21
3	Trim2	0.2958682	0.611	0.362	1.69	5.97E-40
3	5-Mar	0.298674425	0.556	0.33	1.68	5.19E-33
3	Btg1	0.468977891	0.817	0.486	1.68	2.28E-85
3	Plagl1	0.27415759	0.566	0.337	1.68	1.81E-34
3	X1110008F13Rik	0.401000377	0.832	0.498	1.67	1.56E-88
3	Ninj1	0.281774412	0.492	0.295	1.67	1.38E-25
3	Nr2f6	0.347506468	0.663	0.4	1.66	5.16E-46
3	Npnt	0.530063417	0.8	0.483	1.66	1.23E-84
3	Uba52	0.336398748	0.709	0.429	1.65	8.70E-53
3	Rnf10	0.335586858	0.678	0.414	1.64	3.54E-46
3	Gsta4	0.506575121	0.702	0.429	1.64	1.77E-55
3	Igfbp2	0.294351837	0.926	0.569	1.63	1.42E-135
3	Fhl1	0.34642203	0.66	0.408	1.62	4.39E-42
3	P4ha1	0.298186345	0.503	0.311	1.62	4.19E-24
3	Atp1a1	0.280548902	0.651	0.405	1.61	1.99E-39
3	Sostdc1	-0.501395698	0.44	0.274	1.61	7.06E-61
4	Umodl1	0.881266432	0.33	0	3300	1.02E-144
4	Ppp1r27	0.833487481	0.137	0.001	124.55	2.52E-51
4	Ache	0.739958904	0.354	0.003	114.19	5.88E-149
4	Hoxa7	0.912263874	0.186	0.002	88.57	1.04E-69
4	Glis1	0.472051163	0.215	0.003	69.35	2.62E-81
4	Tbata	0.885930601	0.216	0.004	52.68	4.43E-80
4	Fgf14	0.907975077	0.372	0.007	52.39	5.09E-151
4	Slc22a7	0.516299623	0.208	0.004	50.73	8.18E-77
4	Hic1	0.822223496	0.412	0.008	50.86	3.67E-171
4	Psmb11	2.136089203	0.669	0.013	51.07	0
4	Cd274	0.642870628	0.292	0.006	47.87	2.03E-112
4	Ctnna3	0.328836132	0.133	0.003	42.9	6.21E-46
4	Cps1	0.291262523	0.122	0.003	39.35	2.25E-41
4	Slc46a2	1.690231101	0.721	0.019	37.75	0
4	Kcnn3	2.33449084	0.91	0.026	34.87	0
4	Stat4	0.299954766	0.139	0.004	33.9	3.01E-47
4	Oasl2	0.635349295	0.276	0.008	34.07	2.29E-101
4	Dll4	0.350844912	0.171	0.005	33.53	1.08E-58
4	Tmc3	0.369424062	0.162	0.005	31.76	1.04E-55
4	Itgb7	0.404186267	0.191	0.006	31.31	1.91E-66
4	Plcd4	0.282030708	0.124	0.004	30.24	5.93E-43
4	Diras2	1.114301972	0.551	0.018	30.44	9.48E-243
4	Otor	0.587568826	0.188	0.007	26.48	3.58E-63
4	Traf5	0.531941661	0.268	0.01	26.53	1.18E-94
4	Crip3	2.74109445	0.717	0.028	25.52	0
4	Rassf5	0.474451533	0.228	0.009	25.05	1.24E-77
4	Foxn1	1.39609728	0.68	0.027	25.09	0
4	Slc9a2	0.28742509	0.143	0.006	23.44	4.91E-46
4	Bhlhe40	0.314843845	0.166	0.007	23.38	6.15E-54
4	A330008L17Rik	0.622562104	0.272	0.012	22.48	1.38E-93
4	Nkx6.2	0.291045225	0.113	0.005	22.16	3.59E-36
4	Adam23	0.602144842	0.29	0.013	22.14	1.01E-100
4	Mreg	0.501001825	0.245	0.011	22.07	8.62E-83
4	AA467197	0.375978102	0.105	0.005	20.59	1.94E-32
4	Tmem169	0.325997667	0.146	0.007	20.56	1.55E-46
4	Ednrb	0.707134963	0.299	0.015	19.8	7.10E-104
4	Clic5	0.52737559	0.257	0.013	19.62	1.03E-85
4	Slc2a9	0.255377497	0.138	0.007	19.44	5.96E-44
4	Efhd1	0.361752754	0.16	0.009	17.58	5.39E-49
4	Adgrg2	0.793378724	0.426	0.024	17.68	5.71E-156
4	Hpgd	1.528394012	0.712	0.041	17.32	0
4	Lmo3	0.352726558	0.168	0.01	16.63	3.45E-51
4	Cdh8	0.71793313	0.331	0.02	16.47	3.30E-111
4	Duoxa1	0.308247279	0.148	0.009	16.26	4.38E-44
4	Cd83	0.962999009	0.345	0.021	16.35	6.88E-118
4	Dcdc2a	0.442087058	0.213	0.013	16.26	3.23E-66
4	Prss16	2.99750194	0.881	0.054	16.28	0
4	Fgf12	0.360611365	0.179	0.011	16.13	1.12E-56
4	Cd74	0.578099561	0.11	0.007	15.49	3.67E-32
4	Irf1	0.434156507	0.2	0.013	15.27	9.06E-62
4	Gm16685	0.305903227	0.134	0.009	14.73	1.01E-38
4	Cds1	0.524733017	0.269	0.02	13.38	1.82E-83
4	Zfp385b	0.29764684	0.147	0.011	13.24	8.96E-42
4	Enpp4	0.641898974	0.331	0.026	12.68	8.82E-109
4	Snap91	0.426208655	0.21	0.017	12.28	7.00E-62
4	H2.Ab1	1.684233609	0.66	0.054	12.2	2.24E-283
4	Nefm	1.898159122	0.828	0.068	12.16	0
4	Spock2	1.272962529	0.627	0.052	12.03	4.20E-259
4	Pgam2	0.90286919	0.392	0.034	11.5	4.03E-130
4	Dlg2	0.339409893	0.161	0.014	11.42	3.61E-45
4	Mdga1	0.261656159	0.138	0.012	11.4	2.99E-37
4	Il7	2.741155606	0.965	0.084	11.47	0
4	D430041D05Rik	0.601382096	0.309	0.027	11.4	8.99E-94
4	Doc2b	0.366015647	0.192	0.019	10.05	5.15E-54
4	Ngef	0.251668986	0.108	0.011	9.73	1.59E-27
4	N4bp2l1	0.752025819	0.33	0.035	9.4	5.12E-97
4	Ebf1	1.741812048	0.751	0.081	9.26	0
4	X5033430I15Rik	1.063594038	0.55	0.061	9	7.92E-196
4	Pcolce2	1.036179503	0.51	0.057	8.93	7.63E-175
4	Penk	0.587122883	0.349	0.04	8.7	7.57E-99
4	Elfn1	0.490406236	0.223	0.027	8.23	1.10E-57
4	Gas6	1.676605314	0.732	0.089	8.22	7.09140278259589e-310
4	Gm13205	1.841165448	0.566	0.069	8.19	3.65E-204
4	X1700019D03Rik	0.728545229	0.328	0.04	8.18	1.63E-92
4	Heyl	0.582477839	0.254	0.031	8.17	2.06E-66
4	Kitl	1.373389618	0.696	0.085	8.18	2.83E-283
4	H2.Eb1	0.380212518	0.145	0.018	8.01	1.13E-34
4	Sptssb	0.438672446	0.193	0.024	8.01	9.83E-48
4	Clrn1	1.001892215	0.546	0.068	8.02	2.48E-182
4	Atxn1	0.786138436	0.369	0.046	8	2.14E-104
4	Cdh4	0.584879608	0.309	0.039	7.9	1.13E-82
4	Mfsd12	1.372806771	0.634	0.086	7.36	4.10E-240
4	Gm16638	0.278551509	0.138	0.019	7.23	1.51E-31
4	Map3k14	0.300498652	0.165	0.023	7.14	3.09E-38
4	Btbd11	0.309088852	0.178	0.025	7.09	1.59E-41
4	Stmn2	3.093413136	0.988	0.139	7.1	0
4	Ppargc1b	0.345860986	0.19	0.027	7.01	1.46E-45
4	Nfia	0.953521671	0.487	0.07	6.95	1.12E-143
4	X3110039M20Rik.1	0.689097564	0.401	0.058	6.9	3.86E-107
4	Pitpnm1	0.255194673	0.14	0.021	6.64	4.12E-31
4	Tec	0.586096263	0.326	0.049	6.64	9.34E-84
4	Cbx4	0.354798089	0.203	0.031	6.53	5.09E-48
4	Slc36a1	0.274821242	0.145	0.024	6.02	3.48E-32
4	Casz1	0.638918604	0.324	0.054	5.99	6.97E-78
4	Acaa1b	0.382634	0.137	0.023	5.93	8.82E-31
4	Mapkapk3	0.419555192	0.244	0.042	5.8	3.00E-56
4	Pkdcc	0.568600024	0.318	0.055	5.77	3.85E-78
4	B3gnt8	0.341739801	0.208	0.036	5.76	3.23E-44
4	Dusp14	1.00261675	0.583	0.101	5.77	1.76E-177
4	X2610016A17Rik	1.005148949	0.6	0.105	5.71	5.96E-184
5	Otx1	0.976024706	0.523	0.04	13.04	2.35E-192
5	Adam28	0.337385492	0.198	0.021	9.38	4.27E-51
5	Dmrt1	0.278620225	0.142	0.017	8.3	1.50E-33
5	Abi3bp	0.405690368	0.215	0.029	7.39	3.48E-51
5	Pid1	0.827524924	0.44	0.061	7.2	8.68E-123
5	Tecrl	0.472978311	0.283	0.041	6.89	4.27E-68
5	Hhip	0.40497188	0.249	0.037	6.71	2.57E-57
5	Upk1b	0.5535832	0.377	0.065	5.79	3.73E-91
5	Arhgap22	0.397309822	0.292	0.054	5.4	7.68E-62
5	Spink1	0.308897362	0.108	0.02	5.37	1.68E-19
5	Cdh8	0.258628392	0.179	0.034	5.25	2.97E-35
5	Ntn1	0.557465041	0.448	0.089	5.03	2.11E-104
5	Pcsk5	0.68059267	0.466	0.094	4.95	1.60E-110
5	S100a6	1.20239405	0.745	0.161	4.62	2.73E-237
5	Pon3	0.691289085	0.407	0.088	4.62	1.16E-86
5	Shh	1.653537998	0.863	0.187	4.61	0
5	Rnf32	0.533571285	0.335	0.073	4.58	1.17E-66
5	Cldn1	0.300872156	0.207	0.046	4.49	6.63E-36
5	Fbn1	0.303940041	0.193	0.044	4.38	1.79E-32
5	X1810041H14Rik	0.273024966	0.188	0.043	4.36	3.22E-31
5	Arhgap25	0.415288949	0.367	0.088	4.17	8.63E-71
5	Fbln5	0.475767616	0.229	0.055	4.16	2.36E-39
5	Islr	0.371867446	0.298	0.073	4.08	5.61E-52
5	Anxa8	0.868283283	0.735	0.182	4.04	4.16E-207
5	B230208H11Rik	0.607200761	0.476	0.119	4	2.27E-96
5	Gpx2	0.417619862	0.31	0.078	3.97	3.95E-53
5	Mal2	0.329724343	0.229	0.058	3.94	1.81E-36
5	Lpl	0.365098554	0.247	0.063	3.91	2.18E-40
5	Cav2	0.471167318	0.389	0.105	3.7	2.06E-68
5	Emp1	0.522998087	0.407	0.112	3.63	1.71E-71
5	Ehbp1	0.817749338	0.646	0.179	3.61	3.27E-149
5	Ctgf	0.622037804	0.326	0.091	3.58	8.31E-56
5	Ntng1	0.348193119	0.254	0.071	3.57	2.00E-37
5	Mecom	0.414671507	0.393	0.11	3.57	5.83E-67
5	Prss22	0.630613467	0.428	0.12	3.56	1.14E-76
5	Gm26894	0.27282197	0.208	0.059	3.52	4.78E-29
5	Car4	0.891572732	0.443	0.128	3.46	1.80E-77
5	Ssfa2	0.258204251	0.224	0.065	3.44	5.65E-31
5	Chst5	0.250609918	0.213	0.062	3.43	1.06E-29
5	Bdnf	0.629026012	0.443	0.132	3.35	5.36E-74
5	Il13ra1	0.333555393	0.265	0.079	3.35	3.51E-37
5	Nrtn	0.756625136	0.54	0.163	3.31	4.39E-104
5	Spon1	0.251325628	0.139	0.042	3.3	3.57E-17
5	Dapl1	0.65574063	0.604	0.183	3.3	7.33E-120
5	Sgk3	0.381673365	0.322	0.099	3.25	5.33E-46
5	Fhl2	0.380794295	0.359	0.111	3.23	3.24E-53
5	Foxo1	0.393631452	0.365	0.113	3.23	4.33E-54
5	Anxa3	0.355863996	0.33	0.104	3.17	2.96E-46
5	Ackr3	0.704673159	0.574	0.181	3.17	5.09E-105
5	Foxa2	0.704785508	0.638	0.204	3.13	5.60E-125
5	Scara3	0.375367578	0.329	0.108	3.04	8.88E-44
5	Nrp1	0.397804936	0.321	0.109	2.94	1.58E-40
5	Zfp36l2	0.486542537	0.377	0.13	2.9	2.43E-50
5	Pdzd2	0.323844592	0.308	0.107	2.88	1.47E-37
5	Vtn	0.508204728	0.229	0.08	2.86	5.42E-26
5	Cyp26a1	0.284470693	0.266	0.094	2.83	7.38E-31
5	Klf5	0.788636533	0.621	0.22	2.82	4.01E-112
5	Ank2	0.890089263	0.69	0.245	2.82	3.16E-143
5	Vnn1	0.298254277	0.239	0.085	2.81	2.59E-26
5	Metrnl	0.26711936	0.241	0.086	2.8	2.00E-26
5	Sox6	0.29712884	0.279	0.1	2.79	1.51E-31
5	Pqlc3	0.256974911	0.267	0.096	2.78	3.25E-30
5	Ppp2r2b	0.769279472	0.714	0.261	2.73	1.83E-139
5	X2200002D01Rik	0.61034291	0.445	0.163	2.73	2.21E-69
5	Gpm6b	0.821892681	0.662	0.246	2.69	5.64E-118
5	X3632451O06Rik	0.590197577	0.335	0.126	2.66	2.79E-40
5	Xpa	0.503401347	0.464	0.175	2.65	7.83E-63
5	Grhl3	0.254504442	0.372	0.141	2.64	6.95E-47
5	Tinagl1	0.744974361	0.618	0.235	2.63	1.95E-107
5	Gdnf	0.26193515	0.246	0.094	2.61	1.02E-24
5	Plcb4	0.466068008	0.426	0.163	2.61	3.18E-52
5	Sorl1	0.379731934	0.371	0.142	2.61	2.23E-42
5	Nbl1	0.479466207	0.397	0.152	2.61	1.55E-46
5	Efcab1	0.612977995	0.581	0.223	2.6	9.17E-87
5	Sox5	0.35732506	0.352	0.137	2.57	3.07E-38
5	Plat	0.646157525	0.467	0.182	2.56	5.63E-61
5	Prkar2b	0.340793388	0.314	0.123	2.55	5.49E-33
5	Foxa1	0.482040861	0.548	0.215	2.55	3.33E-74
5	Alcam	0.506551063	0.727	0.286	2.54	1.71E-129
5	Fxyd3	0.93421732	0.924	0.364	2.54	7.42E-272
5	Tmem17	0.429291289	0.421	0.167	2.52	1.46E-48
5	Mme	0.269855962	0.247	0.098	2.52	1.50E-23
5	Gm12446	0.614863079	0.669	0.267	2.5	4.18E-106
5	Mgp	0.826120666	0.511	0.206	2.48	1.03E-64
5	F3	2.05395855	0.882	0.357	2.47	2.12E-292
5	Tmprss2	0.253396646	0.225	0.092	2.44	7.76E-20
5	X1190002N15Rik	0.288235037	0.313	0.13	2.41	1.51E-29
5	Pltp	0.411668598	0.544	0.228	2.38	5.83E-67
5	Fam174b	0.828564812	0.784	0.33	2.38	6.83E-158
5	Rab27b	0.35246811	0.387	0.163	2.37	6.59E-39
5	Galnt18	0.342810652	0.451	0.19	2.37	9.55E-50
5	Cryab	0.357795148	0.365	0.154	2.37	1.66E-35
5	Hsd11b2	0.348994207	0.36	0.152	2.37	7.30E-35
5	Ahnak	0.337470771	0.491	0.21	2.34	2.14E-55
5	Fndc3b	0.354362034	0.387	0.167	2.32	5.04E-37
5	Eps8l2	0.665162072	0.667	0.29	2.3	2.05E-98
5	Lamc2	0.366774707	0.377	0.165	2.28	1.30E-34
5	Cnksr2	0.314143988	0.32	0.141	2.27	6.96E-28
5	Tubb2a	0.908493311	0.662	0.292	2.27	3.50E-114
5	Il17re	0.258913632	0.285	0.126	2.26	2.53E-23
6	Dmrt1	0.640742314	0.189	0.019	9.9	2.30E-53
6	Upk1b	1.364326825	0.431	0.047	9.15	7.10E-139
6	Anxa1	1.079228055	0.521	0.068	7.65	6.43E-160
6	Stx19	0.296165181	0.102	0.015	6.75	1.25E-21
6	Adam28	0.459106274	0.173	0.03	5.75	3.21E-41
6	Serpinb5	0.555014452	0.216	0.038	5.67	8.03E-47
6	Dmrt3	0.270604783	0.106	0.019	5.55	7.45E-24
6	Abi3bp	0.628275226	0.174	0.034	5.1	1.10E-37
6	Elf5	0.362767323	0.161	0.037	4.34	2.91E-28
6	Sh2d4a	0.441995392	0.193	0.047	4.1	5.46E-36
6	Cbr2	0.384576379	0.127	0.032	3.96	1.42E-21
6	Krt17	0.634236865	0.217	0.056	3.87	8.02E-35
6	Emp1	1.051042743	0.455	0.119	3.82	1.34E-99
6	Pth	-2.653150604	0.137	0.036	3.8	2.47E-20
6	Ptrf	0.32756171	0.132	0.036	3.66	2.35E-23
6	Otx1	0.630278991	0.266	0.073	3.64	3.20E-52
6	Upk2	0.266197559	0.13	0.036	3.6	1.13E-17
6	Fbn1	0.380484984	0.158	0.044	3.58	1.33E-33
6	Lypd2	0.564053465	0.232	0.066	3.51	1.83E-38
6	Krt15	1.337452064	0.741	0.211	3.51	1.33E-200
6	Trim29	0.88211748	0.483	0.141	3.42	4.45E-95
6	S100a6	1.565839169	0.581	0.17	3.42	1.50E-139
6	Anxa8	1.295020846	0.682	0.201	3.39	1.06E-184
6	Phldb3	0.442969681	0.182	0.054	3.36	2.23E-30
6	Dlk2	0.643640733	0.221	0.066	3.34	1.05E-39
6	Fgfr3	0.5262795	0.255	0.077	3.31	3.82E-47
6	Cers3	0.274333085	0.115	0.035	3.28	2.40E-18
6	S100a16	0.639632725	0.298	0.094	3.17	2.10E-49
6	Alcam	1.658296987	0.814	0.288	2.83	1.86E-274
6	Ackr3	1.059359723	0.497	0.18	2.76	2.28E-104
6	Pvrl4	0.609609791	0.321	0.118	2.72	6.20E-48
6	Ctsh	0.435251788	0.2	0.074	2.7	2.47E-31
6	Edaradd	0.389666471	0.208	0.079	2.63	2.21E-27
6	Lrrtm1	0.390930063	0.18	0.071	2.53	1.18E-21
6	Fxyd3	1.446889475	0.942	0.373	2.52	0
6	Lrig1	0.465417557	0.23	0.092	2.5	1.32E-36
6	Qsox1	0.466384437	0.215	0.086	2.5	5.61E-33
6	Mecom	0.48017462	0.237	0.095	2.49	3.21E-35
6	Pitx1	0.926079547	0.366	0.147	2.49	6.57E-42
6	Dhrs3	0.560263712	0.333	0.135	2.46	1.03E-43
6	Cav2	0.402921766	0.209	0.086	2.43	2.67E-26
6	Upk3bl	1.054060334	0.631	0.269	2.34	1.39E-127
6	Nfe2l3	0.29897768	0.128	0.055	2.32	6.34E-22
6	Sult5a1	0.293840089	0.152	0.067	2.27	9.81E-15
6	Hpgds	0.32780134	0.159	0.071	2.24	1.96E-22
6	Wnt4	0.640725313	0.354	0.159	2.23	2.41E-49
6	Slc2a12	0.283991504	0.144	0.067	2.15	1.65E-18
6	Dapl1	0.794708905	0.452	0.212	2.13	1.23E-49
6	Grhl3	0.555011551	0.376	0.177	2.12	1.92E-42
6	Cd55	0.340482943	0.16	0.076	2.1	7.41E-24
6	Arhgap25	0.410141512	0.233	0.112	2.08	1.19E-31
6	Fbln5	0.340928899	0.136	0.066	2.06	2.80E-22
6	Halr1	0.478328245	0.205	0.1	2.05	1.03E-28
6	Gpx2	0.430450327	0.17	0.083	2.05	5.25E-20
6	Ifitm1	1.363972707	0.618	0.304	2.03	1.89E-102
6	Sox21	0.357453346	0.191	0.094	2.03	3.51E-22
6	Pla2g4a	0.298523151	0.136	0.068	2	3.45E-20
6	Hspb1	1.21073445	0.876	0.441	1.99	2.82E-206
6	Krt5	-0.306943506	0.221	0.112	1.97	1.61E-19
6	Klf5	0.630367462	0.471	0.244	1.93	1.87E-55
6	Dcn	0.894766077	0.321	0.167	1.92	7.58E-28
6	Rarg	0.545144352	0.342	0.178	1.92	1.42E-51
6	Ppargc1a	0.370204544	0.171	0.089	1.92	4.47E-19
6	Cldn23	0.401438625	0.204	0.107	1.9	1.56E-23
6	Dlc1	0.263857574	0.101	0.053	1.9	4.28E-14
6	Pycard	0.588213068	0.337	0.177	1.9	1.50E-43
6	Itgb4	0.253865971	0.148	0.078	1.9	4.42E-17
6	Galnt18	0.599423632	0.395	0.209	1.89	6.61E-49
6	X4631405K08Rik	0.763965156	0.552	0.293	1.88	5.43E-74
6	Pdzd2	0.432590605	0.205	0.109	1.88	2.28E-31
6	Hmcn1	0.953291002	0.58	0.31	1.87	5.29E-93
6	Rprm	0.598812448	0.235	0.128	1.83	2.03E-27
6	Elf3	0.398734744	0.213	0.118	1.8	4.53E-25
6	Nr3c1	0.550254889	0.401	0.223	1.8	1.25E-46
6	Rpl21.ps4	0.361291453	0.236	0.132	1.79	3.31E-27
6	Arhgap24	0.347674264	0.217	0.123	1.76	1.48E-21
6	Junb	0.92444378	0.418	0.237	1.76	5.25E-43
6	Runx1	0.375663002	0.23	0.133	1.73	5.71E-23
6	Tmem246	0.303900118	0.171	0.099	1.73	7.38E-24
6	Egr1	0.548671666	0.24	0.139	1.73	3.65E-18
6	Btg2	0.694906095	0.437	0.257	1.7	3.65E-42
6	Kremen2	0.250927603	0.117	0.069	1.69	9.92E-10
6	Ppl	0.268352822	0.144	0.085	1.69	5.01E-19
6	Svil	0.425277426	0.291	0.172	1.69	2.66E-31
6	Il17re	0.335479011	0.202	0.12	1.68	1.71E-23
6	Sgk3	0.311271263	0.202	0.121	1.67	1.73E-19
6	Fam174b	0.721657013	0.576	0.347	1.66	4.50E-71
6	Rab27b	0.518169594	0.273	0.165	1.65	8.34E-38
6	Ahnak	0.458288368	0.386	0.235	1.64	1.29E-32
6	Cldn10	0.402436024	0.128	0.078	1.64	1.83E-13
6	Sox6	0.333243468	0.203	0.124	1.64	4.50E-23
6	Plcd1	0.50274301	0.329	0.201	1.64	9.94E-49
6	Perp	1.110335067	0.954	0.584	1.63	5.08E-265
6	Kit	0.380980807	0.196	0.12	1.63	1.87E-30
6	Shh	0.361300356	0.375	0.23	1.63	9.83E-17
6	Hspb8	0.507780203	0.453	0.279	1.62	3.98E-43
6	Foxa2	0.473517646	0.35	0.217	1.61	2.74E-20
6	Sfn	0.8506245	0.923	0.573	1.61	2.08E-183
6	Anxa2	1.189909284	0.96	0.602	1.59	7.79E-276
6	Elf1	0.446145775	0.325	0.206	1.58	1.03E-44
7	Hpca	0.387116204	0.12	0.002	57.14	9.93E-41
7	Fndc1	0.415841415	0.18	0.017	10.53	9.12E-47
7	Pitx2	1.336576545	0.52	0.064	8.11	2.32E-161
7	Krt14	0.955520668	0.312	0.04	7.78	1.40E-80
7	Col17a1	0.380998864	0.145	0.019	7.59	2.84E-32
7	Pitx1	1.940548331	0.899	0.122	7.36	0
7	Kremen2	0.676095239	0.273	0.04	6.81	7.48E-64
7	Lgals7	0.350986627	0.122	0.022	5.52	2.80E-22
7	Sult5a1	0.760482065	0.345	0.063	5.47	1.26E-78
7	Barx2	1.856013405	0.596	0.109	5.46	2.38E-187
7	Wnt10a	0.273236393	0.116	0.022	5.25	3.72E-21
7	Fbln2	0.258518014	0.145	0.03	4.82	9.08E-25
7	Serpinb5	0.384541974	0.187	0.04	4.66	1.32E-32
7	Spon2	0.520925091	0.245	0.056	4.37	1.78E-45
7	Snai2	0.546990564	0.292	0.07	4.17	2.18E-54
7	Krt15	1.742502683	0.806	0.21	3.84	2.62E-265
7	Dlk2	0.443934348	0.232	0.061	3.8	6.97E-36
7	Edaradd	0.452039343	0.23	0.063	3.65	1.54E-33
7	Tfap2a	0.470544572	0.363	0.101	3.59	1.94E-58
7	Dhrs3	0.847865465	0.399	0.113	3.53	2.19E-76
7	Lgi2	0.297425552	0.179	0.052	3.44	3.74E-24
7	Gjb2	0.489638875	0.235	0.073	3.21	2.29E-30
7	Dapl1	1.191149981	0.637	0.204	3.12	1.56E-137
7	Col9a3	0.317388545	0.107	0.035	3.05	5.43E-15
7	Trim29	0.644940826	0.446	0.148	3.01	2.48E-66
7	Wnt7b	0.298842641	0.188	0.063	2.98	8.57E-22
7	Anxa1	-0.586024165	0.241	0.081	2.97	6.09E-54
7	Flrt2	0.592406763	0.312	0.107	2.91	2.03E-44
7	Sesn1	0.521602608	0.32	0.11	2.91	4.65E-46
7	Rarg	0.576278433	0.393	0.138	2.85	1.78E-56
7	Rab38	0.461853495	0.352	0.131	2.68	6.98E-41
7	Wnt4	0.591714339	0.422	0.161	2.62	1.09E-53
7	Dmrtb1	0.36025835	0.225	0.086	2.61	9.16E-25
7	X2010300C02Rik	0.517992929	0.294	0.117	2.51	2.60E-39
7	Lgr5	0.25984439	0.113	0.045	2.51	6.11E-11
7	Arhgap24	0.452382875	0.217	0.088	2.46	5.39E-25
7	Pth	-2.658006802	0.103	0.042	2.45	1.30E-09
7	Wnt6	0.298739762	0.287	0.119	2.41	4.52E-26
7	Sox9	0.866710591	0.445	0.185	2.4	8.76E-62
7	Arhgdib	0.27895675	0.209	0.087	2.4	1.43E-17
7	Adamts18	0.366741445	0.273	0.114	2.39	5.56E-25
7	Bcl11b	0.741715404	0.557	0.235	2.37	3.58E-78
7	Ntf3	0.406286907	0.286	0.125	2.29	4.21E-27
7	Aldh1a7	0.337730279	0.219	0.096	2.28	1.56E-17
7	Smoc2	0.761762244	0.415	0.191	2.17	2.22E-44
7	Ackr3	0.501655979	0.37	0.171	2.16	2.07E-32
7	Nbl1	0.482388581	0.315	0.151	2.08	2.65E-27
7	Cav2	0.329067019	0.25	0.12	2.08	3.87E-17
7	Mt1	0.982789377	0.743	0.36	2.06	1.05E-116
7	Mt2	0.964834087	0.607	0.3	2.02	2.54E-72
7	Sema3d	0.651583102	0.495	0.248	2	1.81E-51
7	Fxyd3	0.591332783	0.772	0.401	1.92	1.42E-93
7	Sox6	0.296103993	0.223	0.116	1.92	6.85E-14
7	Galnt18	0.392721893	0.38	0.198	1.92	3.09E-26
7	Krt5	-0.397595761	0.22	0.116	1.89	6.42E-13
7	Nsg1	0.426171146	0.319	0.17	1.88	6.45E-24
7	Sostdc1	1.110662659	0.513	0.275	1.86	2.24E-55
7	Irf6	0.448226994	0.405	0.218	1.86	2.14E-29
7	Amot	1.428550999	0.748	0.403	1.86	3.46E-166
7	Anxa8	0.338177635	0.387	0.209	1.85	2.19E-22
7	Itm2a	0.909352399	0.654	0.356	1.84	7.59E-83
7	Capg	0.486912952	0.454	0.248	1.83	6.35E-36
7	Nfib	0.625652803	0.673	0.372	1.81	2.49E-75
7	X4631405K08Rik	0.579819993	0.555	0.307	1.81	7.15E-46
7	Sulf2	0.406113939	0.315	0.176	1.79	1.43E-23
7	Upk3bl	0.431907978	0.433	0.253	1.71	6.65E-26
7	Trp63	0.558054736	0.693	0.413	1.68	1.19E-56
7	Spats2l	0.313676263	0.383	0.232	1.65	3.89E-17
7	Svil	0.402693834	0.325	0.197	1.65	9.49E-20
7	Fam101b	0.825267621	0.697	0.426	1.64	1.30E-69
7	Gm12446	0.370100287	0.487	0.3	1.62	9.05E-25
7	Vcan	0.596774417	0.539	0.334	1.61	2.87E-42
7	Afap1l1	0.339848032	0.344	0.215	1.6	5.17E-19
7	Fryl	0.377178107	0.334	0.21	1.59	9.02E-23
7	Ifitm3	1.406360627	0.867	0.548	1.58	1.73E-137
7	Perp	0.679545092	0.915	0.579	1.58	2.82E-137
7	Ifngr2	0.361640813	0.287	0.183	1.57	1.77E-18
7	Cox6b2	0.277184115	0.314	0.201	1.56	2.62E-12
7	Egfl6	0.284338893	0.234	0.15	1.56	9.69E-09
7	Anxa2	0.636290157	0.908	0.583	1.56	4.00E-129
7	Srd5a1	0.300953807	0.315	0.204	1.54	2.08E-16
7	Hspb8	0.297793319	0.46	0.304	1.51	1.86E-17
7	Fermt1	0.488102193	0.649	0.431	1.51	1.25E-43
7	Pkp3	0.347841436	0.366	0.245	1.49	2.20E-18
7	Efcab1	0.295917256	0.363	0.243	1.49	7.60E-15
7	Hspb1	0.278544723	0.704	0.472	1.49	7.56E-37
7	Amotl1	0.702306388	0.734	0.498	1.47	1.79E-81
7	Bcl11a	0.37382754	0.578	0.394	1.47	6.21E-25
7	Kctd1	0.323309815	0.425	0.29	1.47	1.79E-16
7	Lpar4	0.359917188	0.262	0.181	1.45	2.01E-20
7	Sdc4	0.32434074	0.518	0.358	1.45	3.92E-20
7	Cers4	0.449440359	0.344	0.238	1.44	6.56E-23
7	Klf5	0.251125949	0.35	0.244	1.43	6.23E-09
7	Ifitm1	1.068086263	0.458	0.322	1.42	8.69E-30
7	Epb41l3	0.426136357	0.499	0.353	1.41	1.76E-28
7	Ntf5	0.323807053	0.455	0.325	1.4	4.26E-16
7	Gpc6	0.410141763	0.465	0.336	1.38	1.23E-27
7	Net1	0.521120288	0.579	0.419	1.38	5.82E-42
7	Arhgap29	0.459043233	0.454	0.331	1.37	2.31E-26
7	Plagl1	0.275906758	0.473	0.347	1.36	2.48E-14
8	Cbln2	0.676391538	0.252	0.025	10.04	1.60E-66
8	Crym	0.462950799	0.195	0.021	9.24	6.38E-48
8	Ngf	0.421369834	0.207	0.026	7.93	2.01E-48
8	Inhba	0.590122582	0.278	0.035	7.92	4.13E-68
8	Lrrn1	1.319167642	0.557	0.075	7.42	3.21E-175
8	Slc6a15	0.320860485	0.17	0.025	6.77	1.20E-35
8	Pcdh17	0.568258652	0.226	0.034	6.63	5.97E-49
8	Aim1	0.292675692	0.151	0.023	6.54	5.85E-32
8	Slitrk4	0.254301778	0.113	0.02	5.62	2.08E-20
8	Rarres1	1.965716569	0.256	0.049	5.21	3.74E-54
8	Cd44	0.394175429	0.228	0.048	4.74	7.31E-40
8	Scx	0.326911	0.218	0.048	4.53	5.11E-37
8	Tmem132c	0.372551604	0.248	0.059	4.2	1.30E-41
8	Aldh1a3	0.272716105	0.137	0.033	4.14	7.20E-20
8	Gas7	0.275652984	0.144	0.038	3.78	1.08E-19
8	Ano1	0.338245251	0.155	0.041	3.77	3.10E-22
8	Cpz	0.318352651	0.226	0.061	3.7	1.94E-32
8	Fgf8	1.115758533	0.64	0.174	3.68	7.49E-144
8	Pcdh19	0.322241695	0.172	0.047	3.65	1.16E-23
8	Runx1	1.089796451	0.418	0.115	3.63	6.22E-77
8	Lum	0.362941144	0.143	0.04	3.57	4.73E-18
8	Sptb	0.520585247	0.364	0.105	3.46	3.69E-58
8	Pdlim3	0.857340668	0.467	0.135	3.46	3.82E-86
8	Lypd1	0.559333938	0.254	0.074	3.43	2.59E-35
8	Ly6h	0.934204568	0.538	0.163	3.3	5.92E-108
8	Adgrl3	0.416332089	0.286	0.087	3.28	4.61E-42
8	Fgf9	0.632809	0.398	0.123	3.23	1.62E-60
8	Dclk1	0.402049717	0.262	0.081	3.23	1.46E-35
8	Gm3289	0.307815326	0.171	0.054	3.16	7.67E-22
8	Hspa2	0.683793771	0.342	0.109	3.13	2.18E-48
8	Creb5	0.384495825	0.227	0.073	3.11	4.93E-28
8	Stc1	0.349728805	0.163	0.054	3.01	9.97E-20
8	Sema5a	0.268757647	0.175	0.058	3.01	2.63E-21
8	Rnase4	0.847005119	0.285	0.095	3	1.21E-39
8	Col9a2	0.981590322	0.651	0.22	2.96	1.70E-133
8	Sobp	0.353481375	0.253	0.086	2.94	1.64E-29
8	Tgfb2	1.483510471	0.605	0.206	2.94	7.04E-126
8	Pde1c	0.264525398	0.17	0.058	2.93	6.39E-20
8	Cdh11	0.417763043	0.278	0.104	2.67	5.49E-30
8	Tmeff2	0.41221221	0.163	0.061	2.67	2.91E-17
8	Emx1	0.67308978	0.507	0.19	2.67	1.76E-72
8	Wnt5a	0.692088719	0.491	0.185	2.65	4.95E-68
8	Ebf1	0.60676252	0.315	0.119	2.64	1.70E-33
8	Lhfpl2	0.263004677	0.245	0.093	2.63	2.93E-23
8	Cyp26a1	0.896523027	0.214	0.082	2.61	2.78E-21
8	Filip1l	0.360630765	0.271	0.106	2.55	1.85E-26
8	Col9a1	0.826137357	0.582	0.228	2.55	1.49E-83
8	Ier5	0.467461336	0.364	0.145	2.51	1.86E-38
8	Fgf20	0.43632467	0.17	0.068	2.5	2.56E-17
8	Rhob	0.686289459	0.429	0.173	2.48	1.25E-59
8	Adamts9	0.298626792	0.168	0.068	2.47	1.70E-14
8	Dach1	0.311270782	0.264	0.112	2.36	6.58E-24
8	Irx3	0.440066929	0.275	0.117	2.35	2.09E-25
8	Igf1	0.686444238	0.417	0.178	2.34	9.93E-44
8	Sema3a	0.26256055	0.265	0.114	2.32	5.68E-21
8	Ccl21a	-0.752517324	0.217	0.094	2.31	2.73E-16
8	Gdnf	0.28552171	0.248	0.108	2.29	4.86E-20
8	Zfhx4	0.327937785	0.246	0.108	2.28	1.41E-20
8	B3galnt1	0.364268638	0.323	0.143	2.26	4.16E-27
8	Lbh	0.588834125	0.465	0.206	2.26	2.13E-49
8	Sox9	0.742662128	0.505	0.226	2.23	1.38E-56
8	Rspo3	0.38591042	0.169	0.076	2.22	2.02E-13
8	Sorbs2	0.731004017	0.606	0.273	2.22	4.02E-81
8	Wnt6	0.378373683	0.326	0.147	2.22	1.52E-25
8	Nkd1	0.442363696	0.243	0.11	2.21	6.20E-25
8	Etv1	0.266850344	0.248	0.113	2.19	2.87E-17
8	Hs3st1	0.348537068	0.267	0.122	2.19	5.19E-19
8	Six1	0.661339778	0.757	0.346	2.19	2.11E-110
8	Kazald1	0.311168949	0.209	0.097	2.15	3.53E-17
8	Trib2	0.325405793	0.328	0.154	2.13	5.38E-25
8	Flrt3	0.641156482	0.645	0.304	2.12	6.18E-73
8	Pls1	0.544557725	0.413	0.195	2.12	4.66E-38
8	Jag1	0.714482651	0.508	0.24	2.12	2.38E-50
8	Penk	0.488886471	0.109	0.052	2.09	5.84E-09
8	Cdkn1a	1.202160104	0.708	0.341	2.08	2.79E-103
8	Ccdc80	0.27081275	0.284	0.137	2.07	9.67E-19
8	Ppp1r14c	0.377598751	0.337	0.163	2.07	5.40E-25
8	Nkx2.3	0.488519755	0.305	0.149	2.05	7.23E-24
8	Svip	0.35259463	0.311	0.156	1.99	5.44E-22
8	Pdlim4	0.397661717	0.376	0.19	1.98	1.30E-25
8	Eya1	0.877646426	0.728	0.369	1.97	4.28E-117
8	Sema6a	0.713687426	0.638	0.324	1.97	2.99E-73
8	Apoe	0.698218785	0.456	0.233	1.96	7.78E-39
8	Foxn3	0.392575225	0.423	0.217	1.95	2.92E-31
8	Fam84b	0.368788768	0.286	0.148	1.93	3.74E-21
8	Ppm1l	0.550817632	0.48	0.249	1.93	1.04E-44
8	Itpr1	0.318874212	0.314	0.163	1.93	2.51E-20
8	Slit2	0.62296001	0.578	0.303	1.91	1.47E-51
8	Ptprg	0.310964787	0.307	0.162	1.89	3.87E-19
8	Tpbg	1.037806914	0.693	0.37	1.87	4.31E-97
8	Mn1	0.560737553	0.498	0.266	1.87	5.06E-38
8	Hs6st2	0.765978479	0.791	0.423	1.87	1.38E-109
8	Rgs2	0.298887708	0.226	0.121	1.87	2.34E-15
8	Pla2g16	0.332755749	0.403	0.216	1.86	1.99E-24
8	Gas2	0.460460635	0.377	0.203	1.86	5.10E-22
8	Alms1	0.311258737	0.222	0.122	1.82	2.19E-10
8	Npdc1	0.268056634	0.26	0.143	1.82	3.68E-14
8	Cpm	0.577623579	0.461	0.256	1.8	4.66E-29
8	Spry2	0.636833883	0.347	0.193	1.8	8.39E-20
8	Limch1	0.452357921	0.665	0.37	1.8	1.02E-54
9	Sp8	0.333732592	0.141	0.011	12.7	9.43E-37
9	Nefl	1.533354678	0.473	0.044	10.73	5.52E-151
9	Pcp4	1.901817045	0.598	0.059	10.12	1.08E-214
9	Mef2c	0.286314835	0.124	0.013	9.47	2.06E-28
9	Pcdh17	0.504836033	0.236	0.026	9.04	1.53E-57
9	X1700019D03Rik	0.521739566	0.286	0.034	8.39	1.67E-70
9	Spock3	0.780795021	0.357	0.043	8.28	6.78E-92
9	Nrg1	0.598568042	0.345	0.044	7.82	1.10E-87
9	X3110039M20Rik.1	0.815738071	0.462	0.062	7.44	2.34E-124
9	Hspa1a	0.537708727	0.156	0.023	6.75	1.60E-32
9	Rspo3	0.946994141	0.442	0.067	6.59	8.01E-111
9	Il7	0.698734669	0.681	0.108	6.3	1.43E-221
9	Nefm	1.221186752	0.557	0.09	6.18	3.73E-149
9	Cd36	0.732768841	0.433	0.073	5.92	5.98E-103
9	Elavl4	0.295829926	0.153	0.027	5.65	1.49E-27
9	Irs4	0.757551784	0.507	0.092	5.5	2.45E-122
9	D430041D05Rik	0.289889732	0.194	0.036	5.37	6.92E-35
9	Foxg1	0.834816667	0.579	0.113	5.12	2.81E-144
9	Ccl21a	0.741255429	0.453	0.09	5.03	1.26E-100
9	Foxn1	0.322685115	0.244	0.049	4.97	2.51E-49
9	Fbxo2	0.265164003	0.182	0.037	4.91	2.10E-30
9	Sstr2	0.367350905	0.167	0.034	4.9	9.74E-28
9	Hpgd	0.467344064	0.323	0.066	4.89	2.58E-64
9	Ebf1	1.018401745	0.532	0.11	4.83	1.05E-122
9	Stmn2	1.357355055	0.806	0.167	4.82	1.59E-261
9	Clrn1	0.570846865	0.392	0.083	4.72	5.51E-77
9	Nrxn1	0.310644165	0.214	0.049	4.36	2.63E-34
9	Itih5	0.333186109	0.2	0.05	3.99	5.83E-31
9	Lhfpl2	0.481290329	0.373	0.094	3.96	3.83E-64
9	Tec	0.281610314	0.226	0.06	3.76	1.13E-31
9	Lmod1	0.252485477	0.215	0.058	3.7	8.68E-30
9	Fosb	0.415500806	0.254	0.07	3.62	2.86E-35
9	Pgf	0.332893788	0.207	0.058	3.56	2.70E-27
9	Gas2	0.948754783	0.648	0.184	3.52	1.55E-136
9	Dmrt2	0.580262926	0.415	0.118	3.51	7.74E-66
9	Angpt1	0.441998339	0.346	0.099	3.49	4.02E-50
9	Fam46a	0.3040372	0.167	0.049	3.4	5.50E-20
9	Creb5	0.286379218	0.21	0.064	3.28	6.16E-25
9	Flrt3	1.810953439	0.93	0.285	3.26	0
9	Nin	0.404376863	0.325	0.1	3.25	1.84E-43
9	Fbln7	0.303444459	0.24	0.076	3.15	3.17E-30
9	Myc	0.560833094	0.372	0.118	3.15	2.37E-55
9	X2610016A17Rik	0.371335249	0.376	0.12	3.13	6.17E-51
9	Adamts19	0.267985007	0.211	0.068	3.1	4.67E-25
9	Stra6	0.499561294	0.349	0.114	3.06	1.90E-53
9	Msx1	0.306299438	0.156	0.051	3.05	4.82E-16
9	A730017C20Rik	0.829217991	0.613	0.206	2.97	5.91E-109
9	Egr1	0.483673166	0.397	0.137	2.9	2.51E-49
9	Col9a1	0.860564446	0.612	0.212	2.89	3.79E-99
9	Dsel	0.256111673	0.228	0.079	2.88	1.44E-23
9	Khdrbs3	0.692280386	0.532	0.188	2.83	5.29E-83
9	Six1	1.195998317	0.887	0.327	2.71	1.54E-249
9	Dact2	0.272371538	0.217	0.08	2.71	2.27E-20
9	Prkch	0.290914105	0.302	0.115	2.62	1.40E-29
9	Tspan15	0.724293938	0.66	0.258	2.56	1.58E-104
9	Ccdc80	0.400670797	0.363	0.144	2.52	2.31E-37
9	Cdkn1a	1.165633383	0.793	0.325	2.44	6.39E-156
9	Tnfrsf19	0.374864014	0.406	0.167	2.43	3.30E-39
9	Ubash3b	0.275605874	0.261	0.108	2.41	1.37E-21
9	Gdnf	0.2679176	0.25	0.104	2.4	8.54E-21
9	Rbms3	0.71044138	0.703	0.301	2.33	6.67E-102
9	X4930426D05Rik	0.251782997	0.232	0.1	2.32	8.29E-18
9	Svip	0.383032496	0.375	0.165	2.27	1.10E-32
9	Pax1	0.658700936	0.693	0.305	2.27	3.85E-94
9	Mgp	0.445515455	0.442	0.196	2.25	2.29E-39
9	Nfib	0.654131966	0.717	0.323	2.22	1.46E-94
9	Endod1	0.250286648	0.278	0.126	2.2	8.77E-20
9	Lum	0.257021748	0.118	0.054	2.18	1.57E-06
9	Fos	0.889122204	0.61	0.28	2.18	2.15E-68
9	Hoxa2	0.293715074	0.323	0.149	2.17	1.44E-23
9	Rragd	0.338480508	0.386	0.179	2.16	1.67E-30
9	Slc39a8	0.339939493	0.301	0.14	2.15	4.20E-22
9	Zfp703	0.415257431	0.412	0.192	2.14	1.45E-35
9	Cldn9	0.580164825	0.561	0.263	2.13	2.71E-58
9	Moxd1	0.299520607	0.236	0.113	2.09	1.88E-14
9	Clu	0.634964594	0.339	0.163	2.08	4.19E-25
9	Apba2	0.277535532	0.253	0.122	2.07	1.53E-16
9	Rdh10	0.490713363	0.381	0.184	2.07	2.10E-30
9	AI646519	0.526890717	0.651	0.321	2.03	6.05E-66
9	Junb	0.251902766	0.423	0.211	2	1.63E-29
9	Hs2st1	0.752270199	0.635	0.318	2	5.66E-77
9	Eya1	0.634125752	0.698	0.353	1.98	4.30E-79
9	Hey1	0.554235386	0.583	0.295	1.98	1.80E-52
9	Plet1	0.397497784	0.611	0.311	1.96	3.60E-52
9	Mfap4	1.131650745	0.938	0.484	1.94	1.96E-223
9	Gpm6b	0.368295775	0.495	0.274	1.81	4.12E-29
9	Sh3glb1	1.263637083	0.861	0.485	1.77	3.19E-180
9	Slit2	0.403213567	0.514	0.293	1.75	7.37E-31
9	Fam132a	0.372379533	0.389	0.222	1.75	1.15E-19
9	Irf2bpl	0.341438453	0.444	0.254	1.75	3.39E-24
9	Dusp1	0.257706111	0.269	0.154	1.75	1.30E-11
9	Galnt3	0.329975315	0.373	0.215	1.73	5.12E-18
9	Slc1a3	0.252611074	0.385	0.224	1.72	1.30E-16
9	Gadd45g	0.362331639	0.347	0.203	1.71	2.12E-14
9	Pla2g16	0.264890352	0.37	0.217	1.7	2.57E-16
9	Ddc	0.25343857	0.264	0.156	1.69	2.60E-11
9	Gata3	0.446334866	0.537	0.321	1.67	5.93E-31
9	Six4	0.313327285	0.398	0.238	1.67	1.19E-18
9	Mpped2	0.573266457	0.72	0.431	1.67	4.21E-60
9	Pax9	0.654901077	0.774	0.464	1.67	6.23E-79
10	Prrx1	1.292630573	0.479	0.039	12.25	7.36E-157
10	Cbln2	0.738950582	0.214	0.025	8.53	7.59E-52
10	Rarres1	1.429554582	0.327	0.044	7.41	7.59E-79
10	Cyp26a1	1.1896443	0.585	0.081	7.21	7.07E-172
10	Ntrk2	0.426534237	0.254	0.043	5.89	1.66E-50
10	Ramp1	0.271354515	0.159	0.029	5.46	5.65E-28
10	Nrp2	0.940310279	0.54	0.11	4.9	4.28E-125
10	Gdnf	0.584977191	0.474	0.102	4.64	3.73E-98
10	X3110039M20Rik.1	0.404286065	0.297	0.064	4.63	4.36E-53
10	Scara3	0.681748929	0.489	0.109	4.48	6.33E-101
10	Rspo2	0.509641366	0.365	0.083	4.39	2.06E-65
10	Vtn	0.564307273	0.324	0.075	4.31	1.78E-55
10	Otx1	0.337711365	0.256	0.063	4.06	3.74E-41
10	Rbp4	0.778354206	0.253	0.064	3.95	2.41E-42
10	Sobp	0.317815996	0.267	0.07	3.81	1.30E-38
10	Fhl2	0.604040821	0.429	0.114	3.76	2.32E-72
10	Foxg1	0.498306214	0.421	0.115	3.66	3.47E-68
10	Phlda2	0.789442672	0.276	0.076	3.63	6.78E-41
10	Chst2	0.2648356	0.152	0.045	3.37	1.46E-17
10	Sdpr	0.68844051	0.443	0.132	3.35	7.39E-69
10	Nrp1	0.488376276	0.336	0.102	3.29	2.03E-45
10	Hsd17b14	0.303374383	0.248	0.077	3.22	4.43E-30
10	Adamts9	0.255803616	0.197	0.062	3.17	7.08E-22
10	Olfml3	0.375126588	0.231	0.076	3.04	5.25E-27
10	Pabpc1l	0.27007555	0.182	0.061	2.98	1.31E-18
10	Irx5	0.262360231	0.223	0.075	2.97	3.83E-24
10	Bdnf	0.590965294	0.46	0.157	2.93	5.60E-61
10	Frzb	0.445141987	0.301	0.103	2.92	2.43E-35
10	Rprm	0.580583559	0.358	0.128	2.79	8.74E-43
10	Dclk1	0.291370974	0.203	0.073	2.78	8.44E-20
10	Col9a1	1.096276325	0.617	0.222	2.78	2.19E-102
10	Pgf	0.283988765	0.199	0.076	2.61	3.15E-18
10	Irx3	0.483829987	0.33	0.127	2.6	1.64E-35
10	Plcb4	0.518356775	0.478	0.186	2.57	9.50E-57
10	Ehbp1	0.429323072	0.535	0.214	2.5	1.23E-62
10	Col9a2	0.593369318	0.567	0.235	2.41	1.32E-69
10	Hsd11b2	0.372690541	0.381	0.163	2.34	1.53E-33
10	Sfrp1	0.584407934	0.521	0.225	2.31	7.98E-58
10	Glrx	0.742585251	0.681	0.297	2.29	9.64E-96
10	Elavl2	0.434591449	0.447	0.195	2.29	4.45E-41
10	Sp5	0.260702383	0.18	0.079	2.28	8.98E-12
10	Cldn9	0.455235589	0.515	0.23	2.24	1.11E-49
10	Igf1	0.310122347	0.381	0.175	2.18	3.97E-29
10	Usp25	0.333429682	0.428	0.201	2.13	4.01E-33
10	Tpm2	0.451176614	0.464	0.219	2.12	4.10E-40
10	Mn1	0.544509825	0.514	0.243	2.11	1.07E-45
10	Plod2	0.457530108	0.504	0.246	2.05	5.89E-42
10	Ntng1	0.277498786	0.22	0.109	2.02	8.30E-13
10	Stk26	0.427758306	0.513	0.264	1.94	3.30E-39
10	Cthrc1	0.444755933	0.438	0.226	1.94	1.63E-28
10	Gli3	0.369451913	0.496	0.256	1.94	6.46E-35
10	Six1	0.426286653	0.679	0.352	1.93	5.88E-62
10	Edn3	0.275463799	0.381	0.2	1.9	1.90E-21
10	Kank1	0.484582258	0.665	0.36	1.85	4.54E-57
10	Fam132a	0.44887836	0.406	0.221	1.84	1.26E-24
10	Ccnd1	0.721084996	0.746	0.418	1.78	1.58E-77
10	Ddc	0.288710122	0.308	0.173	1.78	6.48E-14
10	Stxbp6	0.253506658	0.372	0.209	1.78	2.33E-17
10	X2200002D01Rik	0.264214449	0.286	0.161	1.78	3.35E-13
10	Fzd1	0.473152265	0.42	0.237	1.77	1.13E-23
10	Cdc42ep3	0.334607287	0.273	0.155	1.76	1.52E-12
10	Hs6st2	0.462105037	0.74	0.425	1.74	3.52E-61
10	Speg	0.295690298	0.55	0.316	1.74	1.49E-31
10	Shisa2	0.960590098	0.772	0.448	1.72	2.21E-83
10	Gpx3	1.088631756	0.801	0.466	1.72	2.30E-109
10	Sulf1	0.997746985	0.866	0.505	1.71	1.02E-133
10	Igdcc3	0.322732843	0.544	0.319	1.7	4.52E-29
10	Lrrn1	0.251953983	0.157	0.093	1.69	8.17E-05
10	Fbn2	0.478859283	0.579	0.348	1.66	1.55E-35
10	Ckb	0.586405843	0.792	0.485	1.63	2.49E-66
10	Uri1	0.332032105	0.522	0.329	1.59	1.84E-22
10	Eno3	0.590141501	0.832	0.527	1.58	1.36E-77
10	Ppp2r2b	0.434168703	0.489	0.314	1.56	7.74E-19
10	Rfk	0.425962368	0.594	0.384	1.55	3.27E-29
10	Lxn	0.393609733	0.54	0.355	1.52	1.45E-21
10	F3	0.876936451	0.588	0.391	1.5	1.07E-32
10	Kifap3	0.304261583	0.6	0.402	1.49	7.88E-23
10	Rnd3	0.411103385	0.652	0.44	1.48	1.83E-28
10	Actn1	0.347530614	0.62	0.42	1.48	7.53E-26
10	Mfap4	0.269407175	0.707	0.486	1.45	9.53E-29
10	Gsr	0.259045026	0.538	0.375	1.43	7.03E-15
10	Slc16a3	0.250189541	0.433	0.302	1.43	2.44E-10
10	Tspan12	0.473571956	0.828	0.582	1.42	3.61E-51
10	Nr2f2	0.452035675	0.946	0.666	1.42	9.12E-95
10	Dera	0.354557413	0.631	0.447	1.41	2.46E-23
10	Col2a1	0.494181998	0.845	0.599	1.41	1.37E-55
10	Crabp1	-0.8360998	0.44	0.313	1.41	1.47E-21
10	Vcan	0.26128032	0.518	0.37	1.4	1.07E-12
10	Reep5	0.258324831	0.601	0.432	1.39	3.37E-16
10	Rab5a	0.281246675	0.622	0.453	1.37	1.20E-16
10	Peli1	0.329822574	0.698	0.518	1.35	1.30E-21
10	Ndnl2	0.286075313	0.59	0.439	1.34	3.37E-14
10	Mest	0.355052753	0.935	0.726	1.29	2.67E-55
10	Maged2	0.36517959	0.763	0.597	1.28	1.70E-23
10	Aimp2	0.328424349	0.64	0.501	1.28	6.09E-16
10	Cdkn1c	0.400687796	0.805	0.635	1.27	1.39E-26
10	Vapa	0.303528937	0.783	0.622	1.26	1.11E-20
10	Rbms1	0.394732855	0.898	0.734	1.22	1.62E-39
10	Pfkl	0.396325327	0.871	0.713	1.22	4.36E-37
10	Igfbp2	-0.312473726	0.695	0.57	1.22	8.36E-17
11	Fn3krp	0.499639752	0.207	0.034	6.07	1.09E-40
11	Bmp2k	0.578534202	0.274	0.05	5.47	1.11E-53
11	D17H6S53E	0.483107211	0.237	0.045	5.25	3.45E-43
11	Zfp691	0.526379163	0.236	0.048	4.91	3.13E-43
11	Notch2	1.339727547	0.643	0.134	4.79	3.15E-179
11	Tmprss13	0.293512682	0.109	0.023	4.72	8.98E-19
11	Abhd2	1.00431165	0.437	0.097	4.5	4.04E-94
11	Lrp4	0.804771399	0.354	0.089	3.97	6.05E-69
11	Slc39a1	1.274470711	0.668	0.178	3.75	7.67E-172
11	Amt	1.121173621	0.569	0.156	3.65	6.50E-127
11	Chst2	0.624611776	0.148	0.042	3.52	9.91E-23
11	Edaradd	0.371244783	0.173	0.05	3.45	3.85E-21
11	Kmt2d	1.124165436	0.625	0.182	3.43	5.50E-145
11	Marf1	1.023548376	0.547	0.161	3.4	6.30E-114
11	Sema4b	0.805836358	0.38	0.112	3.39	1.92E-68
11	Acot2	0.270527797	0.122	0.037	3.29	7.03E-16
11	Clasp2	0.526635217	0.278	0.086	3.23	5.07E-39
11	Sik1	0.597255009	0.242	0.076	3.18	1.82E-38
11	Ric1	0.544467218	0.287	0.091	3.15	9.18E-41
11	Pam	0.600518303	0.292	0.093	3.14	1.43E-40
11	Hsf2	0.940392851	0.528	0.169	3.12	3.12E-101
11	Tsku	0.285668658	0.121	0.039	3.09	4.10E-15
11	Rbm45	0.553564418	0.243	0.079	3.07	1.82E-38
11	Ncoa3	0.669468541	0.377	0.123	3.06	1.07E-56
11	Zscan26	0.783094454	0.433	0.144	3	3.40E-71
11	Rbm15	1.00928828	0.548	0.19	2.88	2.47E-110
11	Gm42715	0.259032278	0.101	0.036	2.8	2.45E-14
11	Lgr4	1.75974726	0.789	0.284	2.78	2.96E-227
11	Itpripl1	0.412932421	0.24	0.09	2.66	5.93E-26
11	Lrrc8a	1.096221569	0.616	0.234	2.63	3.48E-123
11	Prr15	0.802653158	0.292	0.111	2.63	3.14E-41
11	Slc2a12	0.333895393	0.167	0.064	2.61	9.78E-17
11	Spry2	1.165283257	0.486	0.188	2.58	5.36E-74
11	Paip1	1.566261552	0.881	0.344	2.56	1.36E-290
11	Alkbh5	1.064346758	0.656	0.258	2.54	7.56E-134
11	Rdh13	0.486081142	0.276	0.111	2.48	2.02E-35
11	Inpp4a	0.29671433	0.158	0.064	2.46	2.81E-17
11	Rpgrip1	1.640399723	0.884	0.361	2.45	3.79E-291
11	Gatad1	1.008395613	0.637	0.264	2.41	7.81E-119
11	Peg12	0.346154468	0.196	0.082	2.39	3.42E-19
11	Adamts18	0.541601696	0.279	0.117	2.38	1.31E-31
11	Slc24a5	1.564927026	0.812	0.341	2.38	1.23E-229
11	Fbxo46	0.411535153	0.236	0.1	2.36	5.02E-26
11	Zbtb44	0.398386789	0.225	0.096	2.34	8.17E-24
11	Pik3c2b	0.251302175	0.105	0.045	2.33	1.68E-13
11	Mcmbp	0.98917079	0.625	0.273	2.29	1.35E-111
11	Micu3	0.348372817	0.201	0.089	2.26	1.94E-20
11	Cdkn1b	0.616559029	0.32	0.143	2.24	1.27E-41
11	C330006A16Rik	0.555655776	0.328	0.147	2.23	2.52E-42
11	Pan3	0.849682777	0.511	0.231	2.21	3.98E-83
11	Znrf3	0.722657945	0.443	0.201	2.2	2.92E-58
11	Sdc4	1.53433517	0.823	0.374	2.2	1.08E-215
11	Pfas	0.874206633	0.574	0.263	2.18	1.17E-92
11	Iqsec1	0.409772746	0.211	0.097	2.17	5.19E-25
11	10-Sep	0.555968172	0.368	0.17	2.16	3.52E-38
11	Nrtn	0.596685909	0.359	0.167	2.15	4.05E-38
11	Timmdc1	0.50265808	0.303	0.141	2.15	4.27E-33
11	Cav2	0.347092488	0.236	0.11	2.14	8.12E-18
11	Yod1	0.416861519	0.23	0.108	2.13	1.42E-24
11	Ppm1h	0.349364063	0.17	0.08	2.12	1.62E-17
11	Per3	0.432262658	0.233	0.11	2.12	2.36E-23
11	Ppargc1a	0.356575314	0.183	0.087	2.1	6.66E-14
11	Dctn4	0.706731244	0.478	0.23	2.08	2.21E-66
11	Kdm6b	1.467855626	0.843	0.407	2.07	1.71E-233
11	Dapl1	0.625891767	0.43	0.208	2.07	1.12E-34
11	Tmf1	0.828517644	0.529	0.257	2.06	1.24E-78
11	Zbtb21	0.277315428	0.168	0.082	2.05	9.29E-12
11	Tmem181a	0.312420563	0.169	0.083	2.03	1.83E-14
11	Gigyf1	0.440197644	0.28	0.141	1.98	1.03E-26
11	Jag1	0.761351438	0.524	0.266	1.97	2.29E-56
11	Anxa8	0.44811015	0.417	0.212	1.97	1.75E-27
11	Khsrp	0.76399375	0.471	0.243	1.94	4.45E-57
11	Rrn3	0.621687866	0.432	0.223	1.94	1.49E-52
11	Shh	0.771588744	0.472	0.246	1.92	6.07E-41
11	Sirt6	0.54755231	0.346	0.181	1.91	6.40E-38
11	Lyrm4	0.36558064	0.216	0.114	1.89	1.34E-20
11	Nbl1	0.481921095	0.302	0.16	1.89	5.95E-23
11	B4galt1	0.443525529	0.298	0.16	1.86	1.23E-27
11	Otx1	0.306773816	0.16	0.086	1.86	3.69E-08
11	Arhgap25	0.293518014	0.202	0.109	1.85	8.21E-13
11	Uvssa	0.430892099	0.26	0.143	1.82	1.12E-22
11	Pon3	0.318396335	0.201	0.111	1.81	2.09E-12
11	Skil	0.919116553	0.566	0.313	1.81	3.73E-83
11	Entpd7	0.296202222	0.175	0.097	1.8	4.84E-15
11	Mcu	0.258493185	0.155	0.086	1.8	1.10E-10
11	Cdk6	0.932438622	0.545	0.303	1.8	1.82E-85
11	Klf13	0.336769169	0.231	0.129	1.79	1.13E-17
11	Zfp780b	0.368783172	0.245	0.137	1.79	2.71E-21
11	Kalrn	0.295743624	0.172	0.1	1.72	9.88E-15
11	Ahnak	0.502100277	0.371	0.219	1.69	7.00E-25
11	Phactr2	0.610080068	0.45	0.266	1.69	7.17E-42
11	Barx2	0.44409092	0.21	0.125	1.68	1.96E-08
11	Nfia	0.260023156	0.173	0.103	1.68	2.92E-06
11	Fxyd3	0.421329204	0.654	0.392	1.67	1.64E-39
11	Mkl2	0.438801331	0.305	0.183	1.67	5.38E-26
11	Hyou1	0.447308604	0.249	0.15	1.66	4.61E-21
11	S100a6	0.285228779	0.315	0.19	1.66	1.25E-11
11	X2310035C23Rik	0.369639721	0.24	0.145	1.65	1.12E-19
11	Pdpn	1.046435888	0.662	0.4	1.65	3.82E-100
11	Dmrtb1	0.27165022	0.167	0.101	1.65	1.85E-10
12	Hoxb5os	1.015304865	0.286	0.003	92.26	8.92E-104
12	Hoxb6	1.198337018	0.395	0.005	77.45	4.62E-151
12	Sst	1.880661061	0.212	0.003	68.39	1.35E-73
12	Hoxc5	1.486598984	0.593	0.019	31.05	4.62E-242
12	Hoxb5	0.999601324	0.453	0.017	26.49	4.18E-163
12	Adh1	0.39067098	0.128	0.005	25.1	1.08E-36
12	Hoxb4	1.014223999	0.517	0.022	23.39	1.03E-191
12	Hoxa5	0.803488214	0.349	0.015	23.11	5.10E-115
12	BC048679	0.287633513	0.141	0.009	15.49	2.74E-37
12	Hoxc4	1.443934485	0.692	0.052	13.28	1.26E-266
12	Upk1a	0.253172007	0.128	0.01	12.67	2.20E-31
12	Pcsk2	0.263490017	0.113	0.009	12.42	1.46E-27
12	Aldh1a1	2.037983129	0.481	0.045	10.67	2.65E-157
12	Plxna4	0.302302369	0.147	0.014	10.43	1.39E-34
12	Sbspon	0.254489028	0.148	0.015	9.8	9.34E-34
12	Hoxb1	1.6073402	0.553	0.058	9.52	5.28E-177
12	Sstr2	1.078289663	0.362	0.039	9.26	1.40E-99
12	Prkcb	0.374641714	0.212	0.023	9.18	7.89E-50
12	Meox1	1.078488045	0.464	0.052	8.91	8.94E-135
12	Col1a2	1.579274324	0.595	0.068	8.74	9.19E-192
12	Hhex	2.164092977	0.43	0.055	7.8	8.63E-115
12	Hoxb3	0.541908507	0.299	0.043	6.94	3.66E-67
12	Gfra1	0.592634314	0.338	0.051	6.61	1.90E-75
12	Cldn11	1.265254059	0.452	0.073	6.18	1.21E-115
12	Hoxaas3	0.264566688	0.149	0.025	5.94	1.34E-26
12	Irs4	1.323414571	0.596	0.102	5.84	9.74E-165
12	Tshz3	0.442703269	0.255	0.046	5.53	5.43E-49
12	Sytl2	0.28706389	0.174	0.032	5.42	2.00E-30
12	Abhd11os	0.736524067	0.43	0.084	5.11	2.66E-93
12	Skap1	0.300523038	0.188	0.037	5.07	2.17E-31
12	Fam19a5	0.432517443	0.203	0.041	4.94	1.59E-35
12	Flrt1	0.426624887	0.295	0.06	4.91	2.08E-52
12	Tmem178	0.445910925	0.244	0.05	4.87	1.53E-42
12	Rgs10	0.277918461	0.139	0.031	4.47	1.46E-22
12	Arg1	1.94822095	0.736	0.166	4.43	1.33E-221
12	Dusp10	0.31794072	0.169	0.039	4.32	4.16E-25
12	Kcne1l	0.510901538	0.149	0.035	4.25	2.66E-22
12	Fam43b	0.44957907	0.245	0.059	4.15	5.11E-37
12	Tcea3	0.513404939	0.271	0.066	4.1	2.26E-42
12	Ripply3	1.675995226	0.623	0.152	4.1	1.09E-152
12	Rmst	0.258231711	0.127	0.033	3.84	1.26E-15
12	Prdm1	0.478003143	0.338	0.088	3.84	5.09E-52
12	Smoc2	1.525404583	0.748	0.197	3.8	2.10E-188
12	Ltbp4	0.321132045	0.184	0.049	3.75	4.45E-24
12	Gm15050	0.624939568	0.444	0.12	3.7	1.23E-74
12	Nkx2.1	0.56809563	0.18	0.049	3.67	1.62E-22
12	Aldh1a7	0.551816791	0.28	0.077	3.63	2.11E-39
12	Cntfr	0.399242177	0.282	0.078	3.61	7.45E-40
12	Sall1	0.546790125	0.41	0.114	3.59	2.70E-63
12	Hotairm1	1.007443946	0.561	0.156	3.59	5.70E-111
12	Tm4sf1	0.25718292	0.16	0.045	3.55	4.27E-19
12	Efna3	0.319734564	0.199	0.057	3.49	5.25E-26
12	Tnnt1	0.539528006	0.286	0.083	3.44	5.64E-41
12	Gm16152	0.261571047	0.172	0.051	3.37	2.95E-20
12	Asb4	1.227550531	0.376	0.114	3.3	1.62E-64
12	Ctxn3	0.862391148	0.449	0.14	3.2	5.12E-65
12	Dlk1	1.666396936	0.753	0.258	2.92	1.38E-170
12	Ppfia3	0.352273137	0.305	0.109	2.8	4.39E-33
12	Pdlim3	0.652535532	0.391	0.142	2.75	2.28E-46
12	Tgfb2	0.934567037	0.54	0.202	2.67	1.71E-77
12	Peg10	0.716786989	0.385	0.147	2.62	6.41E-54
12	Ak1	0.534923323	0.434	0.166	2.61	1.16E-49
12	Hoxa1	0.251487665	0.216	0.084	2.57	9.55E-18
12	Hoxa3	0.265427307	0.225	0.088	2.55	1.21E-18
12	Cpm	1.071358478	0.629	0.252	2.5	8.82E-98
12	Slit2	1.078103296	0.695	0.279	2.49	1.65E-121
12	Halr1	0.310947801	0.194	0.078	2.48	2.09E-15
12	Rspo3	0.417253737	0.176	0.071	2.48	1.92E-14
12	Cda	0.453693489	0.343	0.139	2.47	1.12E-34
12	Fut8	0.46118606	0.275	0.112	2.45	9.35E-29
12	Hoxb2	1.03823489	0.739	0.305	2.42	2.74E-139
12	Gng2	0.352670841	0.284	0.118	2.4	2.58E-24
12	Igf1	0.817978384	0.469	0.195	2.4	1.34E-53
12	Plat	0.619074576	0.482	0.201	2.4	3.31E-53
12	Rdh10	0.882064287	0.449	0.188	2.39	2.74E-58
12	Bmp4	0.549893938	0.375	0.166	2.26	2.05E-32
12	Hoxb3os	0.37706961	0.336	0.15	2.24	9.46E-27
12	Cldn9	0.614477655	0.529	0.238	2.22	2.88E-55
12	Crabp1	0.714130606	0.644	0.293	2.2	5.83E-71
12	Nsg1	0.335972953	0.363	0.175	2.07	8.02E-24
12	Wnt5a	0.465345988	0.375	0.181	2.07	8.32E-29
12	Galnt3	0.520179947	0.385	0.187	2.06	4.18E-34
12	Hoxa2	0.306486087	0.296	0.144	2.05	4.93E-19
12	Tshz2	1.02971909	0.756	0.37	2.04	1.57E-109
12	Spock3	0.260025269	0.13	0.064	2.03	1.31E-07
12	Phlda1	1.007032573	0.603	0.299	2.02	1.02E-67
12	Stk26	0.657667284	0.49	0.243	2.02	2.40E-53
12	Nefl	0.271902533	0.13	0.065	2	1.08E-05
12	Hs2st1	0.896711782	0.635	0.321	1.98	4.27E-90
12	Tshz1	0.530697867	0.55	0.28	1.96	3.83E-47
12	Usp29	0.333220434	0.317	0.162	1.96	1.62E-19
12	Nkx2.5	0.379062473	0.176	0.09	1.95	8.64E-11
12	Lgals1	0.68553481	0.557	0.289	1.93	8.09E-51
12	Ddah1	0.529058585	0.363	0.189	1.92	1.73E-32
12	Irf2bpl	0.449606764	0.45	0.235	1.91	1.39E-32
12	Pax9	0.92820771	0.854	0.448	1.91	3.09E-146
12	Bach2	0.320792633	0.311	0.167	1.86	1.88E-16
12	Pik3r3	0.255064124	0.204	0.11	1.85	1.01E-10
12	Smarcd2	0.259903536	0.291	0.157	1.85	5.28E-15
12	Skap2	0.420978568	0.434	0.235	1.85	6.73E-31
13	Pyy	2.857632645	0.426	0.024	17.68	1.51E-142
13	Smyd1	0.303345392	0.152	0.011	13.69	3.45E-39
13	Gata2	0.310982152	0.195	0.021	9.24	4.66E-45
13	Mylk3	0.457336117	0.209	0.026	8.01	3.55E-46
13	Hoxb1	1.314603626	0.549	0.07	7.83	3.67E-157
13	Hoxa1	0.995849637	0.356	0.054	6.58	9.23E-84
13	Ldoc1	0.577439534	0.286	0.046	6.2	7.79E-61
13	Rasgrp3	0.350138196	0.214	0.036	5.93	9.18E-42
13	Wfikkn1	0.382851186	0.244	0.042	5.8	5.36E-47
13	Cntnap4	0.26640838	0.139	0.024	5.77	1.96E-24
13	Pde11a	0.751733955	0.309	0.055	5.61	7.05E-61
13	Nkx2.5	0.682976839	0.391	0.075	5.21	3.51E-78
13	Rgs5	1.037141509	0.295	0.058	5.08	3.06E-58
13	Osr1	0.629946235	0.326	0.066	4.93	1.33E-59
13	Atoh8	0.284276178	0.227	0.047	4.82	1.36E-37
13	Tbx3	0.618801945	0.401	0.091	4.4	1.24E-71
13	Cdh13	0.259894786	0.167	0.038	4.38	1.03E-24
13	Pmp22	1.605022804	0.514	0.121	4.24	1.50E-104
13	Mmp2	0.370059659	0.274	0.065	4.21	1.87E-42
13	Ano1	0.252372309	0.156	0.038	4.09	5.35E-22
13	Des	0.618179794	0.309	0.081	3.81	1.91E-52
13	Rasl11a	0.445745637	0.387	0.103	3.75	1.87E-60
13	Lin28a	0.747434203	0.646	0.172	3.75	2.91E-134
13	Apela	0.424799908	0.283	0.076	3.72	1.92E-39
13	Meox1	0.255258287	0.228	0.062	3.67	2.33E-30
13	Phlda2	0.353275195	0.223	0.062	3.59	8.09E-30
13	Car4	0.500709687	0.415	0.118	3.51	1.28E-63
13	Akap5	0.349108433	0.239	0.068	3.51	9.64E-32
13	Msx2	0.467782826	0.316	0.092	3.43	5.48E-42
13	Bcat1	0.44451217	0.38	0.113	3.36	8.33E-54
13	Asb4	0.402080601	0.284	0.087	3.26	1.49E-34
13	Arg1	1.295836389	0.505	0.155	3.26	3.02E-85
13	Hoxb3os	0.4770292	0.426	0.131	3.25	1.57E-59
13	Hmga1	0.258604129	0.266	0.085	3.13	1.50E-30
13	Podxl	0.527517062	0.432	0.141	3.06	2.17E-59
13	Tagln	0.671502257	0.184	0.061	3.01	1.30E-20
13	Ripply3	1.564162022	0.534	0.18	2.97	6.16E-88
13	Tmem88	0.425422709	0.317	0.112	2.83	4.49E-36
13	Rnf128	0.403574159	0.314	0.111	2.83	4.83E-34
13	Slc2a3	0.854662595	0.77	0.273	2.82	4.72E-149
13	Cyp26b1	0.293818229	0.216	0.077	2.8	1.47E-20
13	Dok5	0.671937181	0.515	0.188	2.74	8.24E-68
13	B4galt6	0.465767775	0.361	0.132	2.73	2.08E-41
13	Unc5b	0.515979628	0.445	0.164	2.71	5.36E-54
13	Dab2	0.490065594	0.529	0.195	2.71	1.51E-66
13	Vnn1	0.438051346	0.225	0.083	2.71	9.25E-25
13	Amph	0.253364742	0.183	0.068	2.69	1.68E-17
13	Ddah1	0.483571951	0.447	0.167	2.68	9.72E-51
13	Ap1s2	0.521502219	0.372	0.14	2.66	7.56E-42
13	Tgfb2	0.397727084	0.54	0.204	2.65	1.74E-66
13	Slc16a1	0.847303111	0.699	0.266	2.63	2.27E-119
13	Peg10	0.372569482	0.361	0.139	2.6	2.24E-35
13	Usp29	0.381009454	0.394	0.152	2.59	2.10E-40
13	Prtg	0.889678427	0.785	0.304	2.58	6.84E-150
13	Man1a	0.25398764	0.251	0.098	2.56	2.42E-21
13	Abcg2	0.468915094	0.404	0.158	2.56	1.58E-42
13	Ccdc68	0.295443324	0.255	0.1	2.55	4.33E-22
13	Sall4	0.518500366	0.588	0.232	2.53	1.29E-73
13	Hotairm1	0.667759688	0.408	0.161	2.53	1.76E-45
13	Bambi	1.694332464	0.815	0.329	2.48	3.20E-186
13	Adrm1	0.325850605	0.388	0.157	2.47	3.41E-36
13	Bmp4	0.594843986	0.406	0.167	2.43	5.82E-41
13	Unc5c	0.484228156	0.33	0.136	2.42	6.27E-30
13	Kazald1	0.277152373	0.204	0.085	2.4	6.58E-17
13	Homer2	0.378911423	0.396	0.172	2.3	6.76E-35
13	Parvb	0.250839234	0.319	0.14	2.28	5.77E-24
13	Mybl2	0.254200637	0.316	0.14	2.26	1.96E-23
13	Robo2	0.295505816	0.212	0.094	2.25	2.20E-14
13	Nkx2.6	0.761014776	0.564	0.252	2.24	1.82E-64
13	Rarb	0.413742625	0.541	0.242	2.23	5.79E-51
13	Ctgf	0.300133301	0.213	0.096	2.22	1.03E-13
13	Ap1s3	0.255010309	0.296	0.135	2.19	2.80E-20
13	Gata3	0.587094346	0.686	0.313	2.19	9.43E-82
13	Edn1	0.524938859	0.37	0.173	2.14	1.88E-27
13	Hoxb2	0.548851079	0.654	0.311	2.1	4.32E-68
13	Ddc	0.348047797	0.292	0.139	2.1	5.86E-21
13	Csrp1	0.64920301	0.609	0.291	2.09	1.72E-61
13	Nuak1	0.432692219	0.573	0.278	2.06	2.82E-49
13	Gpx3	1.269961105	0.917	0.447	2.05	3.39E-190
13	Tiparp	0.364959941	0.502	0.246	2.04	1.35E-37
13	Tspan4	0.397786416	0.555	0.276	2.01	1.36E-44
13	C530008M17Rik	0.270874375	0.303	0.152	1.99	8.24E-18
13	Myl9	0.514377064	0.39	0.196	1.99	9.82E-26
13	Myl7	0.775284304	0.32	0.162	1.97	2.23E-18
13	Ak1	0.261614073	0.349	0.178	1.96	4.18E-20
13	Fhl1	0.936671	0.794	0.406	1.96	3.65E-113
13	Spsb4	0.262633326	0.498	0.259	1.92	1.19E-32
13	Jam3	0.325544023	0.501	0.263	1.9	3.84E-32
13	Mapre2	0.342405011	0.477	0.255	1.87	1.25E-29
13	Mid1ip1	0.48912904	0.46	0.246	1.87	4.28E-29
13	Dusp9	0.515403093	0.714	0.385	1.85	1.40E-65
13	Dhx40	0.302085677	0.417	0.227	1.84	3.75E-23
13	Gusb	0.35465024	0.513	0.28	1.83	1.48E-31
13	Car14	0.448796476	0.615	0.336	1.83	1.83E-44
13	Cyr61	0.360293704	0.499	0.278	1.79	1.15E-27
13	Arid3b	0.509789074	0.687	0.385	1.78	1.02E-58
13	Spin2c	0.410109311	0.436	0.245	1.78	1.13E-25
13	Fgfr1	0.302319558	0.488	0.276	1.77	2.70E-26
13	Yaf2	0.293852339	0.495	0.283	1.75	9.98E-26
13	Cryab	0.398627189	0.293	0.168	1.74	6.77E-14
14	Hmx2	0.602523379	0.261	0.008	32.22	5.76E-84
14	Postn	0.56180812	0.232	0.01	22.97	1.13E-69
14	Otx2	1.22649713	0.643	0.038	16.88	3.92E-245
14	Tal2	0.620604775	0.271	0.018	14.97	5.53E-76
14	Igfbp6	0.255072236	0.124	0.011	11.17	1.15E-29
14	Lypd2	0.332953953	0.294	0.057	5.15	3.68E-57
14	Gjb2	0.393575617	0.304	0.065	4.67	4.20E-52
14	Gm2694	0.332908751	0.369	0.087	4.24	2.27E-64
14	Lrp2	0.408509905	0.369	0.096	3.84	9.36E-57
14	Gm20467	0.324904977	0.269	0.076	3.53	4.87E-35
14	Smoc1	0.499514834	0.307	0.087	3.52	6.97E-43
14	Tmem88	0.388394183	0.359	0.106	3.38	1.98E-48
14	Car4	0.371180187	0.384	0.118	3.25	3.25E-54
14	Alpl	0.322489391	0.27	0.084	3.21	2.52E-32
14	Dlk1	1.183485369	0.773	0.254	3.04	2.05E-168
14	Wnt5a	0.552489971	0.459	0.155	2.96	1.27E-59
14	Edn1	0.440084515	0.43	0.147	2.92	2.87E-53
14	Sp5	0.344106177	0.18	0.062	2.9	2.74E-17
14	Rbpms2	0.26210759	0.274	0.095	2.88	1.66E-28
14	Ccdc68	0.293706908	0.26	0.091	2.85	3.20E-27
14	Lin28a	0.579694759	0.56	0.199	2.81	2.59E-80
14	Clic6	0.25058183	0.278	0.107	2.6	8.58E-25
14	Dynlt1f	0.275794713	0.32	0.13	2.46	1.62E-27
14	Cryab	0.304686908	0.357	0.15	2.38	6.81E-30
14	Car14	0.863831853	0.78	0.328	2.38	2.73E-135
14	Tmem108	0.344066203	0.431	0.182	2.37	5.09E-39
14	Sall4	0.429682847	0.512	0.221	2.32	6.93E-50
14	Prtg	0.522473453	0.711	0.32	2.22	2.66E-86
14	Rarb	0.366637892	0.52	0.235	2.21	1.54E-46
14	Adrm1	0.292975816	0.412	0.188	2.19	1.05E-31
14	Ifitm1	0.347216929	0.61	0.295	2.07	1.95E-54
14	Aunip	0.259712378	0.341	0.167	2.04	1.78E-21
14	Mybl2	0.25461613	0.314	0.154	2.04	2.30E-19
14	Ndrg2	0.443779598	0.569	0.3	1.9	5.09E-41
14	Glrx	0.42035255	0.577	0.308	1.87	6.54E-41
14	Hist1h1b	0.468830123	0.466	0.252	1.85	9.28E-28
14	Nuak1	0.28284869	0.469	0.256	1.83	8.10E-26
14	Spsb4	0.271104078	0.489	0.27	1.81	4.59E-27
14	Tpm2	0.314238575	0.382	0.214	1.78	2.23E-18
14	Irak1bp1	0.386007048	0.548	0.309	1.77	2.44E-34
14	Mthfd1	0.283812118	0.522	0.296	1.76	5.75E-28
14	Gm12446	0.304048971	0.474	0.274	1.73	1.67E-22
14	Dok5	0.264202244	0.321	0.187	1.72	9.38E-13
14	Slc2a1	0.704980303	0.752	0.447	1.68	1.97E-71
14	Krt19	0.569874746	0.788	0.469	1.68	4.46E-67
14	Tamm41	0.347194737	0.591	0.353	1.67	1.80E-32
14	Kif22	0.366361748	0.544	0.325	1.67	4.30E-27
14	Hist1h1e	0.330407878	0.459	0.275	1.67	6.87E-20
14	Tspan4	0.264512603	0.471	0.285	1.65	1.33E-19
14	Bub1b	0.294271774	0.49	0.297	1.65	4.93E-21
14	Slc16a1	0.300619138	0.465	0.282	1.65	1.47E-19
14	Aurkb	0.267724121	0.505	0.307	1.64	1.61E-21
14	Rfk	0.461238593	0.637	0.39	1.63	8.98E-38
14	Incenp	0.286581967	0.544	0.335	1.62	1.70E-23
14	Cdca3	0.431079443	0.781	0.485	1.61	1.41E-53
14	Rad51	0.370811454	0.699	0.435	1.61	1.33E-39
14	Amot	0.417497278	0.668	0.416	1.61	6.51E-37
14	Gm10073	0.35575172	0.746	0.465	1.6	1.17E-45
14	Cenpe	0.347155605	0.599	0.375	1.6	3.86E-27
14	Bag2	0.302768967	0.595	0.373	1.59	8.14E-27
14	Wdr86	0.257987763	0.486	0.307	1.58	4.18E-18
14	Cdca8	0.440637662	0.798	0.505	1.58	1.57E-54
14	Cdc20	0.518556043	0.717	0.455	1.58	7.18E-41
14	X1110004E09Rik	0.309936208	0.577	0.368	1.57	4.06E-25
14	X2610318N02Rik	0.315124632	0.605	0.386	1.57	6.17E-27
14	Crb3	0.319805287	0.617	0.395	1.56	1.77E-27
14	Cdk1	0.276445332	0.718	0.46	1.56	1.12E-37
14	Ccna2	0.292232504	0.699	0.448	1.56	3.55E-35
14	Cenpf	0.259864964	0.722	0.464	1.56	1.02E-37
14	Arid3a	0.310620089	0.643	0.414	1.55	4.05E-29
14	Dusp9	0.322374254	0.632	0.407	1.55	2.80E-27
14	Mmd	0.366329853	0.64	0.413	1.55	4.28E-29
14	Tpx2	0.258995763	0.582	0.377	1.54	3.52E-22
14	Dhcr24	0.275094847	0.52	0.337	1.54	3.42E-19
14	Rcc1	0.275017968	0.539	0.352	1.53	7.90E-20
14	Eno1	0.893201631	0.96	0.628	1.53	5.19E-188
14	Thop1	0.320889235	0.569	0.374	1.52	3.58E-23
14	Aurka	0.281386442	0.476	0.313	1.52	1.44E-14
14	Fen1	0.367377133	0.768	0.506	1.52	1.21E-42
14	Tor2a	0.294149032	0.602	0.397	1.52	6.03E-24
14	Vars	0.36137055	0.664	0.438	1.52	2.40E-31
14	Hist1h4i	0.256855222	0.587	0.388	1.51	4.43E-21
14	Nup85	0.264448824	0.508	0.336	1.51	1.32E-17
14	Dhfr	0.332856401	0.645	0.427	1.51	2.73E-27
14	Fxyd6	0.349870695	0.825	0.548	1.51	5.00E-51
14	Cenpa	0.368925013	0.857	0.57	1.5	1.18E-58
14	Uchl1	1.02809078	0.919	0.614	1.5	1.02E-139
14	Tagln2	0.276903724	0.668	0.449	1.49	3.91E-27
14	Rnaseh2b	0.274516108	0.612	0.414	1.48	8.24E-22
14	Ctps	0.275165765	0.61	0.414	1.47	6.96E-22
14	Ung	0.36240343	0.638	0.437	1.46	4.50E-23
14	Birc5	0.359820702	0.867	0.595	1.46	2.34E-55
14	Crip2	0.393151191	0.83	0.574	1.45	6.10E-48
14	Dnajc3	0.271577957	0.587	0.408	1.44	5.37E-18
14	Hmgn5	0.303900107	0.765	0.533	1.44	3.79E-33
14	Cmtm8	0.268233772	0.758	0.529	1.43	1.12E-31
14	Emb	0.739944256	0.925	0.648	1.43	5.04E-108
14	Rrm2	0.525185711	0.874	0.613	1.43	7.01E-62
14	Nup62	0.250019297	0.689	0.484	1.42	1.17E-23
14	Gyg	0.273742626	0.726	0.51	1.42	6.37E-28
15	Enpp2	0.486112986	0.232	0.011	20.9	1.89E-66
15	X1700011H14Rik	0.393596492	0.14	0.009	15.38	5.69E-35
15	Cxcl15	0.485399741	0.218	0.019	11.41	3.61E-53
15	Fam19a4	0.354816359	0.133	0.012	10.99	2.25E-30
15	Cpn1	0.456810476	0.252	0.023	10.91	1.34E-61
15	Hoxc4	1.108226164	0.608	0.056	10.84	3.66E-195
15	Hoxa5	0.29404244	0.164	0.019	8.59	8.23E-35
15	Hoxc5	0.307567313	0.245	0.037	6.6	1.30E-54
15	Kctd12	0.640354161	0.338	0.052	6.49	1.85E-70
15	Hoxb4	0.345170588	0.252	0.041	6.13	6.08E-48
15	Vtn	0.890572872	0.448	0.074	6.05	6.16E-99
15	Dcn	2.577103235	0.861	0.151	5.7	0
15	Zim1	0.299341928	0.211	0.041	5.13	1.63E-34
15	Tmem100	0.628726782	0.283	0.055	5.14	6.08E-51
15	Tgm2	0.321387978	0.21	0.041	5.11	2.57E-34
15	Osr1	0.491082297	0.3	0.065	4.61	4.26E-49
15	Hoxa1	0.406134576	0.308	0.069	4.46	1.31E-49
15	Fam183b	0.352874904	0.239	0.056	4.26	1.32E-34
15	Mal2	0.488836156	0.327	0.079	4.13	4.35E-50
15	Mecom	0.656804963	0.417	0.103	4.04	1.05E-69
15	Foxa2	1.160302204	0.797	0.202	3.94	3.16E-206
15	Sema3e	0.263646418	0.145	0.038	3.81	6.74E-18
15	Krt20	0.317945136	0.228	0.06	3.79	9.35E-30
15	Fabp3	0.297775732	0.221	0.059	3.74	1.24E-28
15	Sox21	0.451439672	0.278	0.075	3.7	7.98E-38
15	Gpx2	0.385521002	0.287	0.078	3.67	7.59E-38
15	Ramp3	0.299117142	0.209	0.058	3.6	1.39E-26
15	Tmprss2	0.422388569	0.305	0.089	3.42	5.22E-39
15	Hotairm1	0.595449972	0.494	0.147	3.36	3.20E-73
15	Arg1	0.857937675	0.542	0.171	3.17	3.65E-81
15	Fam43b	0.303407306	0.164	0.052	3.15	6.54E-17
15	Shh	0.780743901	0.666	0.216	3.08	2.05E-110
15	Raet1e	0.250315454	0.253	0.085	2.97	9.39E-26
15	Il13ra1	0.350935002	0.285	0.096	2.97	1.56E-29
15	X0610040J01Rik	0.295898475	0.264	0.089	2.96	9.20E-27
15	Hoxb1	0.304946913	0.234	0.08	2.92	9.45E-25
15	Alpl	0.305284643	0.245	0.089	2.75	4.06E-23
15	Col27a1	0.285309707	0.2	0.073	2.74	7.16E-18
15	Aldh1a7	0.298978971	0.238	0.087	2.73	5.61E-21
15	Pitx1	0.564399249	0.399	0.151	2.64	4.96E-41
15	Nkx2.5	0.311261584	0.164	0.066	2.48	7.74E-12
15	Klf5	0.678772599	0.555	0.226	2.45	4.99E-62
15	Ntn1	0.314232848	0.257	0.105	2.45	1.58E-19
15	Dact2	0.250502918	0.238	0.098	2.43	1.03E-17
15	Metrn	0.377301655	0.338	0.141	2.4	4.53E-30
15	Ackr3	0.61407333	0.47	0.197	2.38	2.92E-45
15	Foxa1	0.46721438	0.534	0.228	2.34	1.66E-51
15	Ghr	0.289113895	0.298	0.13	2.29	6.47E-21
15	Sorl1	0.264168843	0.317	0.139	2.28	1.88E-22
15	Fhl2	0.268466947	0.293	0.129	2.27	3.69E-20
15	Tox3	0.414456046	0.372	0.165	2.25	1.45E-29
15	Foxo1	0.261240959	0.308	0.137	2.25	3.06E-21
15	Mycn	0.997124575	0.766	0.344	2.23	5.78E-120
15	Rarb	0.445650087	0.52	0.235	2.21	1.35E-44
15	Hsd11b2	0.333110618	0.362	0.165	2.19	2.96E-25
15	Rnf128	0.387487906	0.283	0.132	2.14	5.56E-19
15	Pctp	0.323685294	0.329	0.155	2.12	1.44E-22
15	Cdc14b	0.806538596	0.708	0.342	2.07	1.78E-87
15	Fam210b	0.713341807	0.678	0.333	2.04	1.83E-70
15	Gpm6b	0.622719447	0.562	0.278	2.02	4.14E-47
15	H2.D1	0.252561891	0.305	0.153	1.99	3.30E-16
15	Myl7	0.300897365	0.319	0.161	1.98	5.25E-18
15	Ap1s3	0.295400534	0.305	0.155	1.97	3.55E-16
15	Usp29	0.277423939	0.294	0.15	1.96	6.64E-16
15	Eps8l2	0.502079638	0.62	0.319	1.94	3.97E-50
15	Sema3c	0.483724246	0.589	0.305	1.93	7.78E-43
15	Irx3	0.287800417	0.248	0.132	1.88	8.82E-13
15	Sox2	0.650268937	0.798	0.432	1.85	2.63E-82
15	Cxxc4	0.28371975	0.389	0.212	1.83	4.72E-19
15	Arl4a	0.536806118	0.418	0.23	1.82	4.21E-24
15	Hk2	0.456539809	0.444	0.245	1.81	1.23E-30
15	Vill	0.31024354	0.402	0.222	1.81	1.41E-20
15	Skap2	0.300983127	0.403	0.223	1.81	1.59E-19
15	Pcgf6	0.260634195	0.358	0.201	1.78	1.61E-16
15	Sema3d	0.393362263	0.413	0.236	1.75	4.13E-19
15	Rab24	0.288886589	0.403	0.231	1.74	1.84E-17
15	Acot1	0.320477255	0.51	0.297	1.72	1.71E-24
15	Glrx5	0.391872055	0.635	0.372	1.71	1.15E-35
15	Prss23	0.440534315	0.45	0.264	1.7	3.40E-21
15	Mthfd2l	0.299997655	0.42	0.248	1.69	2.90E-17
15	Fam69b	0.277092133	0.391	0.231	1.69	5.93E-16
15	Lurap1l	0.322621438	0.286	0.17	1.68	8.19E-12
15	Bri3	0.55460593	0.714	0.425	1.68	1.24E-53
15	Barx2	-0.269173413	0.197	0.118	1.67	2.35E-22
15	Espn	0.322558205	0.433	0.26	1.66	4.87E-18
15	Jun	0.581966005	0.838	0.505	1.66	1.86E-81
15	Efcab1	0.254513173	0.398	0.24	1.66	6.00E-14
15	Avpi1	0.539900288	0.559	0.338	1.65	3.97E-33
15	Igfbp2	1.137516622	0.904	0.548	1.65	3.36E-138
15	Gnpda2	0.314331829	0.369	0.224	1.65	2.91E-14
15	Epb41l3	0.430702628	0.563	0.343	1.64	4.90E-27
15	Fam174b	0.33302276	0.595	0.364	1.63	2.94E-27
15	Krt7	0.833298053	0.872	0.542	1.61	1.71E-112
15	Colgalt1	0.261405906	0.441	0.278	1.59	8.29E-15
15	Klf3	0.272729202	0.425	0.268	1.59	8.86E-14
15	Rrs1	0.50441446	0.654	0.419	1.56	1.54E-34
15	Zfp503	0.294157953	0.452	0.29	1.56	9.51E-15
15	Anxa1	-0.769971532	0.157	0.101	1.55	5.56E-19
15	Btg1	0.536178913	0.764	0.494	1.55	6.69E-50
15	Aco1	0.340661613	0.473	0.309	1.53	1.88E-19
16	Fn3krp	0.399793451	0.125	0.027	4.61	1.09E-24
16	Zfp691	0.459912041	0.178	0.041	4.33	1.79E-30
16	Spry2	1.654542996	0.669	0.158	4.23	2.32E-179
16	Notch2	1.226270039	0.536	0.13	4.12	1.60E-124
16	Abhd2	0.860954026	0.322	0.085	3.78	5.22E-62
16	D17H6S53E	0.480478232	0.176	0.055	3.19	3.94E-27
16	Ppp1r16b	0.843902982	0.263	0.083	3.16	5.25E-50
16	Slc39a1	1.253435056	0.626	0.198	3.16	1.37E-140
16	Hsf2	0.950869277	0.46	0.158	2.91	5.25E-84
16	Pam	0.711103929	0.254	0.092	2.76	1.01E-37
16	Amt	0.96861511	0.496	0.184	2.69	4.97E-89
16	Rbm15	1.032047299	0.495	0.19	2.6	2.19E-98
16	Rpgrip1	2.01094502	0.924	0.365	2.53	0
16	Prr15	1.157516237	0.28	0.112	2.5	8.99E-50
16	Clasp2	0.527919031	0.211	0.087	2.42	6.26E-29
16	Alkbh5	1.106588957	0.608	0.252	2.41	7.58E-117
16	Lrrc8a	0.841110399	0.489	0.205	2.38	1.48E-73
16	Tram2	0.553570332	0.218	0.092	2.37	3.36E-32
16	Pfas	0.993151088	0.533	0.235	2.27	1.56E-99
16	Trim71	0.707832432	0.299	0.134	2.23	1.32E-54
16	Slc24a5	1.429786706	0.77	0.346	2.22	1.26E-175
16	Kmt2d	0.841953386	0.455	0.206	2.21	4.72E-69
16	Zscan26	0.607082922	0.308	0.142	2.17	1.67E-33
16	Ncoa3	0.556694188	0.245	0.116	2.11	1.24E-31
16	Marf1	0.597970874	0.329	0.158	2.08	1.41E-32
16	Jag1	1.676736823	0.498	0.243	2.05	5.01E-101
16	Gatad1	1.005324187	0.563	0.276	2.04	1.40E-98
16	Pim1	1.472917488	0.677	0.333	2.03	6.19E-149
16	Prtg	1.191233023	0.647	0.319	2.03	2.13E-126
16	Lrp4	0.556124559	0.234	0.117	2	1.20E-26
16	Peg12	0.412450172	0.177	0.089	1.99	5.94E-20
16	Klf13	0.562300138	0.249	0.127	1.96	3.16E-36
16	Dusp3	0.439637196	0.186	0.095	1.96	2.53E-24
16	Rbm45	0.373562073	0.125	0.064	1.95	1.76E-18
16	10-Sep	0.670696241	0.338	0.177	1.91	1.14E-50
16	X4933415A04Rik	0.325875118	0.119	0.063	1.89	6.62E-17
16	Insig1	1.051755263	0.381	0.205	1.86	1.87E-60
16	Khsrp	0.90710545	0.444	0.241	1.84	7.84E-88
16	Nr6a1	0.322152251	0.149	0.081	1.84	6.65E-16
16	Timmdc1	0.495500895	0.244	0.133	1.83	1.69E-28
16	Paip1	0.977743992	0.68	0.371	1.83	1.93E-112
16	Ric1	0.376200202	0.172	0.094	1.83	1.09E-19
16	Lin28a	0.723467795	0.358	0.199	1.8	1.30E-48
16	B4galt1	0.602840841	0.292	0.164	1.78	1.82E-40
16	Mcmbp	0.965918264	0.551	0.311	1.77	5.89E-102
16	Rdh13	0.469940055	0.202	0.115	1.75	8.01E-25
16	Gm2694	0.596650426	0.164	0.096	1.71	3.74E-21
16	Pan3	0.707524438	0.386	0.228	1.69	1.47E-51
16	Kdm6b	0.98553675	0.681	0.404	1.69	7.07E-104
16	Ppm1h	0.279918523	0.15	0.089	1.68	8.36E-12
16	Iqsec1	0.382283147	0.158	0.094	1.68	1.25E-25
16	Gigyf1	0.483735873	0.227	0.136	1.67	7.41E-31
16	Micu3	0.312109374	0.148	0.091	1.62	2.52E-15
16	Gdf11	0.368273693	0.147	0.091	1.61	1.05E-21
16	Myef2	1.058056105	0.754	0.499	1.51	1.59E-137
16	Supt16	1.590480302	0.912	0.611	1.49	1.12E-307
16	Sirt6	0.567629466	0.297	0.199	1.49	7.54E-45
16	Tmf1	0.689813589	0.41	0.276	1.48	4.01E-59
16	Fgf3	0.374199933	0.125	0.085	1.47	1.08E-08
16	Zbtb44	0.323733234	0.159	0.109	1.46	1.70E-19
16	Hmga1	0.328549954	0.155	0.108	1.43	3.39E-21
16	Edn1	0.336779621	0.218	0.152	1.43	5.21E-09
16	Dctn4	0.552086798	0.346	0.242	1.43	4.90E-42
16	Golt1b	0.745839329	0.52	0.364	1.43	2.04E-67
16	Vgll2	0.263545192	0.107	0.075	1.42	3.70E-12
16	Sema4b	0.296830483	0.17	0.12	1.42	2.77E-14
16	Dfna5	0.617627398	0.338	0.241	1.4	1.71E-46
16	Fbxo46	0.342453623	0.171	0.122	1.4	4.95E-21
16	Kdelr2	1.483331594	0.921	0.658	1.4	5.34E-293
16	Dpysl2	1.012347394	0.775	0.555	1.4	1.25E-138
16	Sall4	0.592003612	0.34	0.245	1.39	6.97E-51
16	Car2	0.384932639	0.178	0.129	1.38	3.91E-13
16	Bend4	0.371026485	0.212	0.155	1.37	1.98E-21
16	Hyou1	0.461877477	0.184	0.135	1.36	1.12E-27
16	Rrn3	0.542542767	0.354	0.26	1.36	1.71E-41
16	Dab2	0.543171216	0.268	0.197	1.36	1.12E-27
16	Cdkn1b	0.413440627	0.211	0.156	1.35	2.31E-28
16	Tmem181a	0.296623427	0.127	0.094	1.35	6.86E-18
16	Loxl2	0.601315063	0.551	0.41	1.34	2.50E-31
16	Birc6	0.78116649	0.567	0.422	1.34	4.69E-80
16	Lgr4	0.642880416	0.434	0.324	1.34	7.35E-32
16	Wdr76	0.524554277	0.289	0.216	1.34	2.66E-36
16	Mtmr2	0.63058892	0.399	0.302	1.32	6.24E-60
16	Foxn2	0.256187766	0.114	0.087	1.31	6.81E-15
16	Wtap	0.890226086	0.76	0.587	1.29	8.69E-116
16	Akap5	0.261169933	0.11	0.085	1.29	3.77E-16
16	Znrf3	0.38540955	0.242	0.188	1.29	1.07E-18
16	Mest	0.620436157	0.909	0.709	1.28	1.46E-66
16	Arglu1	1.219882522	0.847	0.662	1.28	3.37E-194
16	Gpx3	0.638285829	0.597	0.474	1.26	5.50E-36
16	Mkl2	0.354709811	0.236	0.188	1.25	2.73E-24
16	Mn1	0.438161713	0.342	0.273	1.25	8.65E-27
16	Fgf8	0.537015573	0.228	0.182	1.25	9.83E-10
16	Entpd7	0.287184301	0.152	0.122	1.24	6.61E-19
16	Cyp1b1	0.295402707	0.14	0.113	1.24	9.22E-16
16	Hist1h1b	0.705944593	0.339	0.275	1.23	7.66E-40
16	Cenpa	0.447232427	0.734	0.598	1.23	5.40E-22
16	C330006A16Rik	0.316576241	0.184	0.15	1.23	1.56E-18
16	Gnb1	1.1943861	0.951	0.776	1.23	2.04E-259
16	Cryab	0.517745249	0.218	0.179	1.22	5.33E-30
17	Tmprss6	0.443199626	0.138	0.001	125.45	2.01E-44
17	Car7	2.06123339	0.574	0.009	63.08	1.04E-229
17	Pygm	0.481492987	0.139	0.003	44.84	9.37E-42
17	Pnpla3	0.585274209	0.176	0.004	42.93	2.00E-54
17	Apoa5	0.42391589	0.137	0.004	33.41	2.36E-41
17	Fam189a2	0.473168989	0.153	0.006	25.08	6.15E-45
17	Cox6a2	0.56820599	0.144	0.006	23.61	1.07E-39
17	Tnc	0.512344652	0.155	0.007	21.83	3.21E-43
17	Nrxn3	1.357168185	0.502	0.024	20.83	6.54E-172
17	Prss35	0.363633174	0.103	0.005	20.2	9.28E-28
17	Cpxm2	0.470827226	0.144	0.007	20.28	3.52E-39
17	Fli1	0.479103812	0.158	0.008	19.51	7.59E-43
17	Slc4a5	0.643622983	0.224	0.012	18.51	9.24E-63
17	Smyd1	0.749352851	0.221	0.012	18.26	1.59E-62
17	Pde1a	0.722942437	0.238	0.013	18.17	1.17E-66
17	Tceal3	0.897641426	0.284	0.016	17.64	7.56E-83
17	Dpf3	0.319946527	0.106	0.006	17.38	1.19E-27
17	Prlr	1.333030484	0.436	0.025	17.37	5.64E-133
17	Rtn4rl1	0.336346025	0.108	0.007	15.21	1.01E-26
17	Nkain4	1.001675121	0.312	0.021	14.79	6.01E-87
17	Hhex	2.528930399	0.743	0.051	14.54	3.36E-286
17	Cpne4	1.963876897	0.637	0.046	13.82	2.50E-227
17	Gcgr	0.408804272	0.133	0.01	13.17	5.42E-32
17	Pax8	1.853117397	0.71	0.054	13.12	1.67E-262
17	Iigp1	1.585890945	0.592	0.047	12.57	3.39E-193
17	Car8	0.689329622	0.205	0.018	11.33	7.67E-53
17	Tbx3os1	0.535181786	0.18	0.016	11.18	6.01E-42
17	Nkx2.1	0.757986693	0.326	0.034	9.56	1.46E-78
17	Fam109b	0.378738395	0.129	0.014	9.15	2.50E-28
17	Gata2	0.624503241	0.219	0.025	8.73	1.27E-56
17	Gap43	0.58689578	0.148	0.017	8.65	2.81E-32
17	Nup62cl	0.503379301	0.188	0.023	8.14	1.21E-43
17	Sult4a1	0.312520472	0.108	0.014	7.66	2.26E-24
17	Stc2	1.565815127	0.445	0.058	7.66	1.91E-119
17	Tbx3	1.602063073	0.65	0.087	7.46	1.17E-202
17	Tmod1	0.414529695	0.134	0.018	7.4	8.20E-29
17	Hey2	0.362624952	0.121	0.017	7.08	1.32E-28
17	Hapln3	0.716136743	0.249	0.035	7.09	2.75E-58
17	Pmp22	2.17316679	0.829	0.117	7.08	1.4737142777265e-312
17	Nr4a2	1.226706286	0.46	0.07	6.56	2.54E-126
17	Ager	1.100042072	0.366	0.056	6.52	2.39E-92
17	Elfn1	0.661613107	0.28	0.044	6.35	7.37E-58
17	Mmp2	0.91792974	0.387	0.061	6.33	2.69E-95
17	Slc16a2	0.790963734	0.266	0.042	6.32	4.16E-58
17	Ptpre	1.066363948	0.471	0.079	5.95	2.53E-113
17	Col5a2	0.503788428	0.192	0.033	5.8	4.85E-39
17	Pde4a	0.296327762	0.103	0.019	5.39	2.34E-20
17	Cd44	0.81820869	0.269	0.05	5.37	1.44E-53
17	Camk1g	0.951946837	0.384	0.072	5.33	3.35E-91
17	Phlda2	1.12107131	0.36	0.069	5.21	1.11E-77
17	Dkk1	0.55439897	0.161	0.032	5.02	1.39E-27
17	Bcl2	2.004225514	0.8	0.162	4.94	2.49E-280
17	Rmst	0.440869217	0.172	0.036	4.76	2.18E-28
17	Il15	0.491246912	0.21	0.045	4.66	1.85E-38
17	Nxpe3	0.604709364	0.259	0.057	4.54	1.02E-53
17	Tppp3	0.407397099	0.127	0.028	4.52	3.84E-24
17	Pid1	0.903249259	0.341	0.077	4.42	8.94E-67
17	Kctd8	0.483371319	0.185	0.042	4.39	1.61E-28
17	Cpne5	0.418525333	0.162	0.038	4.25	5.18E-28
17	Msn	0.971607149	0.398	0.094	4.23	1.41E-95
17	Hexb	1.991896802	0.771	0.183	4.21	1.50E-246
17	Moxd1	1.489486846	0.444	0.106	4.18	1.42E-106
17	Rgs17	0.519251892	0.202	0.05	4.03	1.95E-31
17	Smad9	0.362523115	0.155	0.039	3.96	3.87E-25
17	Csf1	0.555112369	0.205	0.052	3.93	1.99E-39
17	Gnb4	0.312273782	0.113	0.029	3.88	3.02E-19
17	Gria3	0.309584466	0.113	0.029	3.88	5.14E-19
17	Vldlr	0.379088372	0.128	0.033	3.87	1.19E-19
17	Ccdc141	0.398708182	0.162	0.042	3.85	5.18E-23
17	Ncald	0.351044427	0.135	0.036	3.74	2.95E-26
17	Mylk3	0.250034106	0.103	0.028	3.67	1.48E-13
17	Ptpn21	0.401613992	0.158	0.044	3.58	1.79E-27
17	Emp2	0.603303108	0.269	0.075	3.58	2.41E-44
17	Pam	1.067333735	0.325	0.091	3.57	1.83E-49
17	Dlk1	2.391597278	0.889	0.249	3.57	4.12218730951186e-318
17	Ncam1	0.891891298	0.389	0.11	3.53	2.13E-65
17	Cd83	0.430878311	0.155	0.044	3.51	7.99E-21
17	Cdh13	0.41246072	0.132	0.038	3.46	1.09E-18
17	Dact1	0.401761632	0.184	0.053	3.47	7.41E-30
17	Unc5c	0.869091971	0.43	0.125	3.44	2.54E-71
17	Ldoc1	0.547031881	0.182	0.053	3.43	4.95E-29
17	Igfbp3	0.740704546	0.257	0.075	3.42	5.85E-46
17	Angpt2	0.71410872	0.221	0.065	3.39	2.57E-36
17	Gm19412	0.328052641	0.119	0.035	3.39	1.26E-19
17	S100a1	0.681295822	0.317	0.094	3.37	1.15E-53
17	Npr3	0.368136767	0.148	0.044	3.36	5.36E-24
17	Garnl3	0.329432425	0.137	0.041	3.33	9.72E-23
17	Akap5	0.61110308	0.249	0.077	3.23	4.19E-39
17	Pik3ip1	0.936062553	0.454	0.141	3.22	7.28E-79
17	Angpt1	0.696833896	0.317	0.099	3.2	2.38E-49
17	Grb14	0.716884333	0.281	0.089	3.15	2.66E-53
17	Nkx2.5	0.537077371	0.281	0.089	3.15	2.02E-38
17	Me1	0.271893343	0.101	0.032	3.15	7.43E-17
17	Rem2	0.7248964	0.299	0.095	3.14	1.87E-48
17	Osr1	0.539817884	0.195	0.062	3.14	1.34E-23
17	Ntm	0.310449989	0.111	0.036	3.07	3.97E-17
17	Pros1	0.577903777	0.265	0.086	3.08	1.54E-40
17	C1qtnf6	0.488637026	0.194	0.063	3.07	1.30E-33
17	Tmem82	0.256870469	0.101	0.033	3.05	1.43E-18
17	Ctsf	0.771880375	0.346	0.114	3.03	1.11E-64
18	Snx31	0.267385294	0.115	0.002	54.76	3.01E-33
18	Krt6a	1.262377354	0.389	0.01	38.51	2.46E-128
18	Rhbg	0.29538634	0.113	0.003	36.45	2.22E-31
18	S100a14	1.279153758	0.425	0.013	32.44	4.25E-139
18	Upk3a	1.210965554	0.358	0.011	32.25	2.72E-111
18	X8030423F21Rik	0.421361353	0.169	0.008	20.86	1.13E-43
18	Mall	0.653685259	0.287	0.014	20.35	7.01E-81
18	Zfp750	0.902987794	0.404	0.02	20.1	1.06E-122
18	Rhov	1.41021596	0.557	0.03	18.5	1.19E-186
18	Rerg	0.315890052	0.13	0.008	16.05	2.15E-31
18	Pkp1	0.416537655	0.186	0.012	15.37	3.34E-45
18	Stx19	0.492766875	0.219	0.015	14.5	9.59E-54
18	Anxa1	3.834746853	0.92	0.066	13.92	0
18	Paqr5	0.38059455	0.163	0.012	13.47	1.38E-38
18	Lypd3	0.917757391	0.414	0.034	12.14	3.88E-113
18	Upk2	0.838304926	0.358	0.03	11.89	4.13E-93
18	Tgm1	0.368986859	0.151	0.013	11.53	4.73E-34
18	Ifit1	0.424320743	0.151	0.014	10.71	4.48E-33
18	H2.T23	0.737246405	0.33	0.034	9.68	1.13E-76
18	Cers3	0.568401312	0.299	0.031	9.61	2.31E-67
18	Tnfaip2	1.044072372	0.489	0.053	9.21	9.24E-133
18	S100a16	1.89503555	0.756	0.086	8.78	3.79E-262
18	Pvrl4	1.873374948	0.851	0.097	8.76	0
18	Phldb3	0.980042422	0.508	0.058	8.74	1.38E-131
18	Elf5	1.031988669	0.47	0.058	8.09	2.28E-119
18	Lypd2	1.108353249	0.477	0.061	7.81	1.87E-118
18	Aldh3b2	1.130334694	0.506	0.065	7.77	1.15E-133
18	Tap1	0.753569689	0.377	0.049	7.68	8.36E-86
18	Scel	0.416768493	0.185	0.025	7.37	1.82E-35
18	Ovol1	0.863822445	0.403	0.055	7.31	6.93E-95
18	Tfap2c	0.848189247	0.438	0.064	6.83	1.02E-101
18	Pitx2	0.981483733	0.494	0.077	6.41	1.94E-107
18	Ccdc64b	0.38428879	0.191	0.03	6.35	4.03E-37
18	Cldn23	1.313879465	0.632	0.102	6.19	3.61E-176
18	Eaf2	0.538589252	0.265	0.043	6.15	1.55E-52
18	Krt5	0.890358736	0.628	0.102	6.15	7.36E-152
18	Aldh1a7	1.257275801	0.561	0.092	6.09	5.78E-144
18	Fam84a	0.711948114	0.328	0.056	5.85	4.67E-60
18	Smim5	0.257870743	0.122	0.021	5.78	1.62E-19
18	Cftr	0.325140371	0.162	0.028	5.77	2.59E-27
18	H2.T22	1.039932745	0.515	0.09	5.72	5.85E-119
18	Ppl	0.751401226	0.394	0.069	5.7	1.04E-83
18	Grhl3	1.927113161	0.854	0.15	5.69	3.33245795922983e-318
18	Entpd3	0.341225482	0.179	0.032	5.58	4.77E-31
18	Fgfbp1	1.074603783	0.427	0.077	5.54	6.03E-94
18	Ltbp4	0.459402795	0.192	0.036	5.32	6.35E-34
18	Cfc1	0.377025974	0.174	0.033	5.26	6.04E-30
18	Pitx1	1.604505915	0.873	0.166	5.26	6.45E-274
18	Barx2	1.578697722	0.673	0.132	5.09	8.59E-166
18	Fgfr3	0.477804825	0.28	0.056	4.99	6.96E-45
18	Emp1	1.451383023	0.71	0.145	4.89	7.43E-181
18	Sptlc3	0.272114018	0.13	0.027	4.8	3.67E-20
18	Tmem79	0.564536694	0.311	0.066	4.7	3.25E-54
18	Lgi2	0.559936271	0.296	0.063	4.69	1.24E-54
18	Nrk	0.520859608	0.243	0.053	4.58	2.25E-38
18	Pth	-3.550718897	0.165	0.036	4.57	9.11E-27
18	Exoc3l4	0.346458302	0.151	0.033	4.56	2.34E-23
18	Notch1	0.963447492	0.461	0.103	4.47	5.63E-95
18	Nebl	1.277996154	0.662	0.148	4.47	2.40E-167
18	Nipal2	0.306580728	0.172	0.039	4.4	1.26E-24
18	Alox12	0.286218311	0.141	0.032	4.39	1.31E-19
18	Ddx58	0.38478989	0.211	0.049	4.3	1.58E-30
18	Krt15	3.136835581	0.97	0.227	4.27	0
18	Krt17	2.061511459	0.262	0.062	4.22	2.08E-38
18	Pla2g4a	0.455522314	0.224	0.054	4.14	2.27E-35
18	Dsc2	0.81600839	0.432	0.107	4.03	1.87E-80
18	Krt14	1.003172044	0.21	0.053	3.95	5.26E-26
18	Osr2	0.253281908	0.132	0.034	3.87	4.51E-17
18	Gsn	0.57015167	0.275	0.071	3.87	3.63E-39
18	Emp2	0.493999608	0.285	0.075	3.79	2.47E-39
18	Gjb3	0.542809653	0.37	0.098	3.77	3.40E-52
18	Asprv1	0.329313169	0.158	0.042	3.75	8.73E-22
18	Ctsh	0.525988917	0.289	0.077	3.75	1.18E-39
18	Slc15a2	0.382727788	0.195	0.052	3.74	2.88E-24
18	Lmna	0.68659409	0.378	0.102	3.7	3.48E-61
18	Trim29	0.885826679	0.583	0.158	3.69	1.35E-102
18	S100a6	1.555306226	0.642	0.175	3.67	8.61E-125
18	Pycard	1.235536411	0.645	0.176	3.66	3.19E-140
18	Sh2d4a	0.355816124	0.192	0.053	3.62	3.59E-24
18	Gstt3	0.618549907	0.318	0.088	3.61	5.24E-51
18	Rab3d	0.38225496	0.198	0.055	3.59	1.63E-27
18	Upk1b	0.57556273	0.262	0.073	3.58	3.34E-31
18	Spon2	0.374286128	0.208	0.058	3.58	4.16E-24
18	Ly6g6e	0.344747929	0.154	0.043	3.57	4.83E-20
18	Plcd1	1.128369413	0.675	0.189	3.57	8.07E-146
18	Tacstd2	2.202747765	0.91	0.255	3.57	0
18	Evpl	0.360517224	0.209	0.059	3.54	2.61E-27
18	Prr15l	0.79635439	0.494	0.14	3.53	2.39E-82
18	Ppp1r13l	0.402594	0.208	0.059	3.52	7.64E-32
18	Ctsc	0.488284637	0.284	0.085	3.34	7.16E-38
18	Cttnbp2	0.581076643	0.323	0.098	3.29	3.79E-46
18	Il17re	0.745250998	0.446	0.136	3.28	8.12E-74
18	Fam83f	0.311573377	0.196	0.06	3.26	1.97E-21
18	Dusp16	0.445782919	0.258	0.079	3.26	2.02E-35
18	Cldn10	0.467055916	0.254	0.078	3.25	6.86E-28
18	Arap2	0.277152996	0.146	0.045	3.24	2.09E-17
18	Hebp2	1.38290373	0.768	0.245	3.13	8.23E-198
18	Tor3a	0.395106266	0.236	0.076	3.1	7.24E-29
18	Anxa4	0.354483354	0.206	0.067	3.07	8.04E-24
18	Mt2	1.841883708	0.844	0.278	3.03	6.31E-197
19	Dlx2	0.537600322	0.213	0.003	68.71	7.95E-66
19	Tnfrsf11b	1.136256002	0.425	0.007	59.86	2.25E-145
19	Wnt3	1.272708479	0.453	0.009	49.78	1.53E-156
19	Wnt9b	0.806603875	0.358	0.009	39.34	1.73E-113
19	Hgf	0.44281764	0.211	0.006	34.59	1.28E-60
19	Tfap2b	2.461750707	0.608	0.018	33.59	1.03E-225
19	Hapln1	0.812363122	0.19	0.006	31.15	1.59E-53
19	Mfap5	0.334630958	0.152	0.007	21.41	1.10E-38
19	Sox14	0.483057358	0.219	0.012	18.1	2.00E-56
19	Cxcl14	4.118919131	0.513	0.031	16.5	6.05E-167
19	Foxi2	1.575396914	0.486	0.032	15.14	3.74E-142
19	Gjb6	1.029154785	0.212	0.014	15.04	1.43E-52
19	Pla2r1	0.731338599	0.36	0.025	14.34	1.99E-95
19	Tnik	1.084668086	0.504	0.045	11.18	7.00E-139
19	Irx4	0.485145609	0.177	0.016	10.99	1.41E-39
19	Lum	1.700426787	0.37	0.036	10.25	4.74E-90
19	X2610204G07Rik	0.291162578	0.11	0.012	9.09	3.49E-21
19	Ass1	0.590854958	0.319	0.036	8.84	7.06E-72
19	Gjb2	2.598790614	0.551	0.064	8.6	2.77E-154
19	Ngf	0.492184936	0.234	0.029	8.04	2.41E-47
19	Lmo1	0.311992211	0.141	0.018	7.79	3.51E-26
19	Tfap2a	1.442668443	0.716	0.094	7.61	2.49E-212
19	Msx2	1.509644522	0.635	0.084	7.55	1.35E-180
19	Brinp1	0.319327786	0.163	0.022	7.38	2.23E-29
19	Wnt6	2.273440903	0.807	0.111	7.26	8.05E-299
19	Lgals7	0.561445122	0.174	0.024	7.22	2.24E-31
19	Gjb3	1.102744462	0.593	0.082	7.22	1.73E-154
19	Kremen2	0.860849917	0.402	0.059	6.8	1.10E-82
19	Daam2	0.327363243	0.215	0.034	6.3	1.22E-37
19	Msx1	1.423344881	0.383	0.063	6.07	8.24E-81
19	Plxna2	0.699224601	0.418	0.07	5.96	8.97E-84
19	Wnt10a	0.271081951	0.123	0.021	5.83	8.94E-19
19	Inhba	0.694119824	0.244	0.042	5.8	1.45E-42
19	Tmem132c	0.556040163	0.346	0.063	5.48	1.45E-62
19	Nkain4	0.284933219	0.169	0.031	5.43	1.21E-25
19	Cpz	0.516649006	0.312	0.062	5.02	8.75E-52
19	Isl2	0.386155721	0.237	0.048	4.93	8.69E-37
19	Cox4i2	0.351791096	0.231	0.052	4.43	8.99E-33
19	Sema3a	0.690362799	0.43	0.098	4.38	9.30E-70
19	Filip1l	0.767693324	0.416	0.095	4.37	7.45E-71
19	Galnt16	0.393032504	0.236	0.054	4.36	9.12E-34
19	Tmem178	0.406930061	0.2	0.046	4.34	2.16E-28
19	Wnt7b	0.504375326	0.276	0.065	4.24	4.84E-38
19	Fzd10	0.30313641	0.127	0.03	4.22	8.96E-17
19	Col1a2	0.752588389	0.346	0.084	4.11	4.93E-50
19	Olfm1	0.357794446	0.236	0.058	4.06	3.15E-32
19	Tfap2c	0.408646759	0.263	0.065	4.04	4.61E-35
19	Sp6	0.430752854	0.312	0.079	3.94	2.51E-42
19	Nudt10	0.450536308	0.314	0.08	3.92	1.48E-42
19	Snai2	0.516226785	0.304	0.08	3.8	2.55E-38
19	Ndnf	0.272820908	0.129	0.034	3.78	2.94E-14
19	Slc7a11	0.291947578	0.186	0.05	3.71	4.77E-21
19	Gas1	0.320449984	0.248	0.067	3.7	3.89E-29
19	Rab3b	0.36289765	0.262	0.071	3.68	5.94E-31
19	Abhd11os	0.628093799	0.378	0.103	3.67	4.13E-55
19	Irx2	0.442706557	0.221	0.061	3.62	5.74E-27
19	Gstk1	0.321914089	0.231	0.064	3.6	4.35E-26
19	Hoxb3os	0.811964658	0.508	0.145	3.5	2.93E-80
19	Col26a1	0.434972552	0.307	0.089	3.45	1.40E-36
19	Nudt11	0.852912446	0.521	0.158	3.3	2.06E-85
19	Slc35d1	0.487146774	0.339	0.105	3.23	4.16E-41
19	Krt14	1.197313717	0.151	0.047	3.21	5.39E-14
19	Proser2	0.835188664	0.472	0.148	3.19	1.48E-67
19	Cdkn2b	0.432448418	0.175	0.055	3.18	2.77E-17
19	Stard8	0.299239681	0.181	0.058	3.12	1.14E-19
19	Nrxn1	0.374825752	0.158	0.051	3.09	5.19E-15
19	Lhfpl2	0.458572445	0.319	0.103	3.09	1.18E-37
19	Tnfrsf19	0.755119486	0.498	0.161	3.09	4.87E-67
19	Penk	0.59601872	0.167	0.054	3.09	5.66E-15
19	Adamts9	0.435381923	0.207	0.067	3.08	7.96E-21
19	Ier5	0.668257508	0.415	0.139	2.98	8.22E-50
19	Sostdc1	1.81611729	0.757	0.264	2.87	9.93E-161
19	Nab2	0.36544929	0.337	0.12	2.81	1.16E-31
19	Nr2f1	0.309263791	0.171	0.061	2.8	1.26E-13
19	Nebl	0.820602864	0.412	0.151	2.73	5.02E-44
19	Lef1	0.646583363	0.427	0.159	2.68	1.57E-45
19	Klhl13	0.411544547	0.293	0.111	2.64	2.39E-25
19	Mt2	1.764553867	0.733	0.293	2.5	1.26E-123
19	Hspa2	0.424255439	0.262	0.106	2.47	1.99E-19
19	A730017C20Rik	0.522068032	0.474	0.192	2.47	4.17E-43
19	Skida1	0.369673027	0.332	0.135	2.46	1.70E-27
19	Il11ra1	0.277924065	0.282	0.117	2.41	1.87E-19
19	Bcl11b	0.724211258	0.568	0.236	2.41	8.98E-59
19	Eva1b	0.410449273	0.36	0.15	2.4	9.90E-29
19	Znrf3	0.451660989	0.36	0.151	2.38	1.70E-26
19	Arrb2	0.263872977	0.241	0.102	2.36	7.46E-18
19	Wnt5a	0.619031857	0.424	0.18	2.35	8.85E-38
19	D8Ertd82e	0.365800064	0.313	0.133	2.35	1.16E-25
19	Ccdc80	0.406419212	0.314	0.134	2.34	2.88E-22
19	Nsg1	0.465727673	0.358	0.153	2.34	6.01E-27
19	Cib2	0.271301825	0.266	0.114	2.33	3.07E-17
19	Sh3bp5	0.340389243	0.324	0.139	2.33	8.09E-23
19	Bmp4	0.793863259	0.424	0.183	2.32	1.55E-40
19	Fgf8	0.886669138	0.388	0.168	2.31	3.48E-31
19	Slc2a3	1.43248726	0.665	0.288	2.31	1.57E-90
19	Tiparp	0.905750937	0.621	0.272	2.28	3.09E-77
19	Hoxb2	0.890732817	0.695	0.308	2.26	4.34E-84
19	Notch1	0.383432923	0.202	0.091	2.22	2.92E-13
[truncated: 802 more rows]
