# Supplementary material for: Integration of single-cell transcriptomes and chromatin landscapes reveals regulatory programs driving pharyngeal organ development
Source: Nat Commun. 2022 Jan 24;13:457. doi: 10.1038/s41467-022-28067-4 (PMC8786836; doi:10.1038/s41467-022-28067-4)
Supplement: Supplementary file 5 — Supplementary Dataset 2 [file 41467_2022_28067_MOESM5_ESM.csv]

	Supplementary Dataset 2. Top 100 genescore markers per single-cell ATAC cluster.
seqnames	start	end	strand	name	idx	Log2FC	FDR	MeanDiff	cluster	rank
chr2	148046969	148042877	2	Foxa2	1540	1.208544977	1.25E-11	2.048159867	C1	37
chr15	103018936	103036852	1	Hoxc4	894	1.457426798	8.30E-10	0.993469288	C1	14
chr6	52175217	52213597	1	Hoxaas3	382	1.269928828	8.30E-10	1.129999301	C1	30
chr6	52213067	52169062	2	Hoxa3	381	1.165151695	9.11E-09	1.140493426	C1	43
chr5	140607341	140615545	1	Lfng	1241	0.910645615	2.14E-06	1.012727951	C1	91
chr19	27322619	27337179	1	Kcnv2	448	1.430836425	4.18E-06	0.430666655	C1	15
chr2	70508819	70540884	1	Erich2	633	1.416530632	4.83E-06	0.355629538	C1	17
chr11	96318267	96321638	1	Hoxb4	1221	1.552175168	1.17E-05	0.718851349	C1	9
chr4	149126763	149125034	2	Cort	1325	2.590820206	1.17E-05	0.500580313	C1	3
chr5	14025276	14256689	1	Sema3e	52	0.892666654	1.17E-05	0.552246067	C1	95
chr11	96323126	96347930	1	Hoxb3	1222	1.17789254	1.24E-05	0.685048497	C1	40
chr12	56253243	56266381	1	Gm19990	242	1.100849082	1.82E-05	0.446037192	C1	54
chr6	52204587	52201754	2	Hoxa5	384	1.367794634	2.45E-05	0.744283471	C1	23
chr2	54085552	54084093	2	Rprm	549	1.114471455	2.58E-05	0.701914073	C1	51
chr19	10389090	10453181	1	Syt7	254	0.968609903	2.85E-05	0.543148344	C1	81
chr7	40674737	40691260	1	4933402C06Rik	763	1.401743154	2.85E-05	0.301456668	C1	19
chr6	52191703	52189687	2	Hoxa4	383	1.355459204	3.00E-05	0.730974732	C1	25
chr11	84957754	84966054	1	Car4	1064	1.418767677	3.06E-05	0.41901242	C1	16
chr11	68220892	68221011	1	Mir6406	635	0.898668642	6.64E-05	0.652110648	C1	92
chr15	103014008	103017429	1	Hoxc5	892	1.521971524	6.64E-05	0.796406926	C1	12
chr2	70474923	70477726	1	Sp5	631	1.214786582	7.45E-05	0.851320736	C1	36
chr15	103014910	103015001	1	Mir615	893	1.525273901	7.81E-05	1.03815978	C1	11
chr6	89285725	89269511	2	4930512J16Rik	707	1.166781193	0.000158851	0.408209448	C1	42
chr6	128581606	128539822	2	A2ml1	1074	1.353808964	0.000201068	0.452678807	C1	26
chr2	158146392	158116405	2	Tgm2	1737	1.117214082	0.000221091	0.365839401	C1	50
chr12	75909103	75909185	1	Mir5101	353	1.190740685	0.000237516	0.405839768	C1	38
chr5	28467101	28456840	2	Shh	161	0.951703246	0.000237516	0.797987326	C1	83
chr11	4637793	4683385	1	Ascc2	39	1.071301446	0.000244747	0.313185199	C1	60
chr6	52208624	52206365	2	Hoxa6	385	1.411071903	0.000328668	0.533838997	C1	18
chr7	6803587	6803670	1	Mir3099	123	1.086407249	0.000394439	0.481209558	C1	57
chr11	63964226	63968040	1	9630013K17Rik	597	1.220820841	0.00054764	0.437962505	C1	35
chr4	63154172	63143275	2	Ambp	417	1.492842154	0.00054764	0.322296344	C1	13
chr8	45069210	45088506	1	Mtnr1a	344	1.239608163	0.000720473	0.362789946	C1	34
chr19	10240748	10208271	2	Myrf	252	1.010856445	0.000768624	0.267098687	C1	71
chr5	112228948	112213228	2	Miat	786	1.055811582	0.000797066	0.383271591	C1	62
chr1	98131467	98144655	1	1810006J02Rik	661	0.89612589	0.000822169	0.249123345	C1	94
chr17	15240783	15231585	2	Gm5091	111	1.025380226	0.000822169	0.4832956	C1	69
chrX	20549818	20562087	1	Rgn	142	1.369602425	0.000927368	0.298827284	C1	22
chr18	36766214	36763671	2	Dnd1	206	2.050773474	0.001017317	0.329345815	C1	4
chr8	45065418	45060702	2	AY512931	343	1.277972714	0.001017317	0.546049084	C1	29
chr11	96317165	96317274	1	Mir10a	1220	1.259644126	0.001032161	0.638172348	C1	32
chr2	69342616	69238282	2	Abcb11	617	0.922510725	0.001236593	0.21688861	C1	89
chr10	81430794	81396191	2	Nfic	669	0.873208528	0.001285046	0.568863904	C1	100
chr13	97747411	97733498	2	5330416C01Rik	788	0.882436512	0.001444683	0.356222041	C1	99
chr10	127889247	127884027	2	Rdh7	1023	1.721193816	0.001790825	0.158073952	C1	6
chr4	63172131	63165630	2	Kif12	418	1.268826479	0.001892297	0.342197923	C1	31
chr15	102966796	102971898	1	Hoxc10	887	1.109631931	0.002026453	0.447938105	C1	52
chr15	102998714	103011881	1	Hoxc6	891	0.963189892	0.002475749	0.442814472	C1	82
chr5	88487975	88506049	1	Enam	553	1.385767848	0.002703699	0.276061378	C1	20
chr5	30545836	30485584	2	Cib4	183	1.044193201	0.002733812	0.187814883	C1	64
chr2	84506873	84500748	2	Gm13710	731	1.132394119	0.004542822	0.268765177	C1	47
chr7	30823775	30818357	2	Ffar2	679	0.897936283	0.004572044	0.188530269	C1	93
chrX	103545500	103547699	1	Gm9159	676	1.539539197	0.004800555	0.23623461	C1	10
chr3	145099041	145070265	2	Clca2	1063	1.030975691	0.005331466	0.187851717	C1	67
chr5	98475664	98475556	2	Mir703	641	1.006845306	0.006080529	0.281604481	C1	72
chr2	158091797	158070364	2	2010009K17Rik	1736	1.363008376	0.006710415	0.287209813	C1	24
chr17	15041612	15074993	1	Ermard	110	1.322909228	0.00675651	0.239678941	C1	28
chr6	52172881	52174055	1	Gm15050	380	1.002478102	0.007334465	0.745814923	C1	75
chr7	25540004	25516042	2	Ceacam2	493	1.071372148	0.007498193	0.161271427	C1	59
chr4	130139162	130130217	2	Hcrtr1	981	1.146188057	0.008189307	0.367505296	C1	45
chr11	100145926	100140810	2	Krt19	1373	1.086592211	0.008679412	0.347950368	C1	56
chr2	25095205	25085667	2	Noxa1	182	1.052431956	0.009242051	0.431306849	C1	63
chrX	109095407	109162467	1	Sh3bgrl	727	1.122769833	0.009493996	0.196172566	C1	48
chr7	61735602	61735537	2	Mir344e	1049	2.736051868	0.010061186	0.198814922	C1	1
chr10	97479500	97518163	1	Dcn	811	1.098624287	0.010715058	0.248777508	C1	55
chr2	28621982	28609450	2	Gfi1b	303	0.883239342	0.013445533	0.290209908	C1	98
chr5	127030789	127088529	1	4933438B17Rik	1028	1.020943539	0.013445533	0.150308089	C1	70
chr17	43502773	43474329	2	Mep1a	798	1.000110163	0.015109243	0.161753156	C1	76
chrX	36328409	36366856	1	Lonrf3	196	1.118081022	0.018441545	0.146987529	C1	49
chr6	52165674	52169451	1	Hoxaas2	378	1.032897731	0.022621852	0.610913946	C1	66
chr7	25489492	25461702	2	Ceacam1	492	0.928881044	0.022621852	0.13269119	C1	87
chr15	10600293	10611651	1	Gm10389	50	1.082036281	0.025451018	0.34480137	C1	58
chr14	41151456	41158959	1	Mbl1	264	1.559972112	0.027704869	0.160617477	C1	8
chr5	90794534	90803067	1	Cxcl15	577	0.911941498	0.027704869	0.219283843	C1	90
chr5	53707704	53698485	2	Cckar	379	1.184904696	0.029762712	0.4586905	C1	39
chr3	48609100	48605731	2	1700018B24Rik	192	0.927476565	0.031037586	0.185789884	C1	88
chr4	122689259	122705135	1	9530002B09Rik	848	0.995442453	0.031110268	0.124481451	C1	77
chr1	31096454	31019188	2	Gm29669	109	1.248489436	0.032199415	0.21467843	C1	33
chr15	102990539	102994254	1	Hoxc8	890	1.141747047	0.033459433	0.31112319	C1	46
chr2	22654283	22654350	1	Mir3967	152	0.890997854	0.033772434	0.201789596	C1	96
chr7	45694402	45677686	2	Sec1	939	0.942817545	0.035610502	0.22869118	C1	85
chr6	146805530	146833529	1	Arntl2	1281	0.949268728	0.036386203	0.210542976	C1	84
chr2	45023177	45023100	2	Mir5129	519	0.885455334	0.039600424	0.626221629	C1	97
chr12	103631444	103616675	2	Serpina10	596	1.347804781	0.041475806	0.066617281	C1	27
chr11	74155156	74156103	1	Olfr402	838	1.756203717	0.049924096	0.07369125	C1	5
chr11	113619481	113625895	1	Sstr2	1608	1.027783335	0.049924096	0.257901169	C1	68
chr11	115912017	115913917	1	Smim6	1669	1.064125555	0.049924096	0.236012208	C1	61
chr16	45945606	45957292	1	Gm15638	477	1.381118329	0.05036506	0.109555522	C1	21
chr9	105053268	105077476	1	Mrpl3	1037	1.176215185	0.051949133	0.191852055	C1	41
chr1	133269808	133249852	2	Gm19461	795	0.994711331	0.053466793	0.229481231	C1	78
chr7	108621814	108622764	1	Olfr507	1637	2.614148511	0.053971798	0.25941977	C1	2
chr18	36760239	36763708	1	Wdr55	205	1.035683596	0.061547644	0.263493709	C1	65
chr15	82298984	82314558	1	Wbp2nl	544	1.006086468	0.062709035	0.231148102	C1	74
chr6	52164831	52162417	2	Hoxa2	379	0.994015289	0.074296302	0.600284651	C1	79
chr19	11660559	11647284	2	Oosp2	301	1.576887087	0.075191964	0.051172849	C1	7
chr4	141982992	141986797	1	Fhad1os1	1229	1.006783504	0.081819231	0.150728483	C1	73
chr11	101967015	101962458	2	Sost	1449	1.106368908	0.084735661	0.361382594	C1	53
chr10	127866476	127877319	1	Rdh16f2	1022	1.153494804	0.086405876	0.124765212	C1	44
chr3	107101567	107115005	1	Kcna2	809	0.977028374	0.092385336	0.25696281	C1	80
chr7	30787905	30791083	1	Krtdap	678	0.932398307	0.092796313	0.161826836	C1	86
chr13	68999541	68620043	2	Adcy2	635	1.620867	1.98E-25	1.185990003	C2	32
chr6	94606415	94606364	2	Mir7041	762	1.180099155	5.25E-18	1.829239434	C2	88
chr2	91636457	91625320	2	F2	1007	1.58680593	1.71E-09	0.622280828	C2	33
chr3	125956653	125865343	2	Ugt8a	937	1.391037743	2.48E-09	0.517185834	C2	52
chr6	128581606	128539822	2	A2ml1	1074	1.731141845	5.62E-09	0.576428767	C2	28
chr19	20405288	20422785	1	1500015L24Rik	407	1.388617212	8.38E-09	0.485756832	C2	53
chr15	36164884	36150060	2	Fbxo43	132	1.236578881	2.66E-08	0.505804405	C2	78
chr5	88487975	88506049	1	Enam	553	2.120896867	2.49E-07	0.30210585	C2	12
chrX	8843994	8849607	1	Gm6592	77	2.705301761	2.86E-07	0.309666682	C2	4
chr4	63172131	63165630	2	Kif12	418	1.401548546	4.34E-07	0.275804513	C2	47
chr12	75909103	75909185	1	Mir5101	353	1.206821675	6.29E-07	0.37518021	C2	84
chr16	46120248	46035657	2	Cd96	479	1.391492857	7.27E-07	0.261735601	C2	51
chr9	105053268	105077476	1	Mrpl3	1037	1.548784167	1.09E-06	0.271952377	C2	35
chr3	123034987	123006206	2	Myoz2	926	1.463484211	4.15E-06	0.372714348	C2	39
chr9	22213860	22206786	2	1810064F22Rik	201	1.862853891	4.75E-06	0.231619003	C2	20
chr14	79869176	79860521	2	Gm10845	767	1.211761649	6.67E-06	0.314899825	C2	83
chrX	8962975	8962134	2	Fthl17b	79	2.164958216	1.00E-05	0.209164242	C2	10
chr11	4637793	4683385	1	Ascc2	39	1.136159984	1.36E-05	0.290582498	C2	97
chr5	15714271	15709505	2	Speer4c	64	1.141153589	1.95E-05	0.123619121	C2	95
chr6	13871483	13869074	2	2610001J05Rik	56	1.19893784	2.65E-05	0.52583073	C2	85
chr4	122689259	122705135	1	9530002B09Rik	848	1.167424169	3.64E-05	0.137783291	C2	92
chr10	97479500	97518163	1	Dcn	811	1.464051404	4.22E-05	0.261217291	C2	38
chr11	79484031	79481723	2	AU040972	965	1.291443344	4.66E-05	0.294179892	C2	71
chr19	11691051	11667460	2	Oosp1	302	2.391451668	5.52E-05	0.13398943	C2	9
chr14	49245428	49226359	2	ccdc198	326	1.435429181	7.34E-05	0.286873276	C2	45
chr11	14179041	14072103	2	4930554G24Rik	113	1.241213029	8.79E-05	0.286910353	C2	76
chr15	102998714	103011881	1	Hoxc6	891	1.195491279	9.14E-05	0.432021533	C2	86
chr9	7692090	7699585	1	Mmp7	27	1.382745958	0.000100664	0.317079668	C2	55
chrX	112698651	112638427	2	Pof1b	740	1.392371712	0.00011193	0.174719619	C2	49
chr17	40794146	40764734	2	Crisp2	783	1.324901594	0.000112682	0.12208489	C2	61
chr15	5063773	4988762	2	C7	12	1.122790927	0.000148208	0.168090162	C2	100
chr11	6520958	6506548	2	Myo1g	83	1.844882076	0.000149768	0.235619096	C2	21
chrX	39346266	39346963	1	Cypt15	259	1.302509018	0.000163352	0.172815235	C2	66
chr2	4141141	4132065	2	1700080N15Rik	13	1.172474252	0.000163376	0.34488393	C2	89
chr6	128974895	128974840	2	Mir7649	1084	1.700041593	0.000169596	0.389629986	C2	29
chr1	119536165	119529480	2	3830432H09Rik	705	2.12828043	0.000173296	0.23186258	C2	11
chr9	75347758	75351640	1	Bcl2l10	831	1.122818832	0.000198105	0.435058511	C2	99
chr17	7385305	7363712	2	Unc93a2	39	1.449850521	0.000214426	0.035359822	C2	40
chr5	73338947	73322198	2	Ociad2	459	1.124135993	0.000214426	0.350423767	C2	98
chr14	38898302	38958794	1	Nrg3os	254	1.317852692	0.000215379	0.178671937	C2	62
chr11	100261029	100256215	2	Krt17	1377	1.21941683	0.00026921	0.531206697	C2	82
chrX	20549818	20562087	1	Rgn	142	1.436641312	0.00029622	0.268037288	C2	44
chr14	61598226	61605946	1	Trim13	570	1.518554306	0.000330452	0.3152012	C2	37
chr18	66504178	66511737	1	Gm9926	475	1.221104459	0.000330452	0.281640671	C2	80
chr7	120156115	120166001	1	4930505K13Rik	1748	1.874537062	0.000404627	0.249158962	C2	19
chr8	39642678	39581700	2	Msr1	313	1.17202552	0.000499546	0.22055037	C2	90
chr3	81996922	82021233	1	Asic5	352	1.623714917	0.000513693	0.20551323	C2	31
chr15	91838326	91934555	1	Muc19	675	1.219894289	0.000737516	0.163714406	C2	81
chr6	128975029	128952353	2	Gm15987	1083	1.314502794	0.000737516	0.138227613	C2	63
chr9	7695631	7669429	2	AV064505	26	1.444454123	0.000737516	0.179984325	C2	42
chr14	56701000	56696275	2	Gm16973	518	1.734307904	0.001010481	0.326497454	C2	27
chr11	99493110	99477973	2	Krt23	1326	1.299051322	0.0012227	0.281878337	C2	68
chr3	60081869	60087566	1	Sucnr1	266	1.304395771	0.001490871	0.17125925	C2	65
chr7	107933522	107934454	1	Olfr473	1611	2.903452669	0.001548889	0.270809522	C2	2
chr19	27322619	27337179	1	Kcnv2	448	1.143559373	0.001627732	0.352449779	C2	94
chr2	85579215	85580282	1	Olfr996	763	1.393050964	0.005520791	0.194015961	C2	48
chr16	77599657	77599750	1	Mirlet7c-1	612	1.295681853	0.006394111	0.19265106	C2	69
chr4	34893779	34907374	1	Cga	136	1.306663258	0.007205399	0.151867788	C2	64
chr12	104013652	103996620	2	Serpina9	606	1.232428983	0.00838148	0.159862542	C2	79
chr4	4529458	4527774	2	Gm11780	16	1.251945538	0.008691032	0.310989685	C2	74
chr3	98859794	98852194	2	Hsd3b1	720	1.373823981	0.010502918	0.069894165	C2	57
chr13	23869018	23895730	1	Slc17a1	211	2.024413222	0.010611443	0.159809522	C2	13
chr17	57194181	57189474	2	Tnfsf14	997	1.346599857	0.011256862	0.147698634	C2	59
chr12	76795554	76792335	2	Gpx2	368	1.440215017	0.01475608	0.273688295	C2	43
chr4	62087312	62083476	2	Mup3	400	1.822895596	0.022666599	0.156222187	C2	22
chr3	18480477	18468285	2	4930433B08Rik	56	1.14688926	0.024625879	0.187788762	C2	93
chr14	61607457	61612833	1	Kcnrg	571	1.741151688	0.024902383	0.190714278	C2	26
chr14	51146767	51145002	2	Rnase1	378	1.91312502	0.025010385	0.178005341	C2	18
chr17	42742179	42708937	2	Adgrf2	792	1.302303165	0.026391241	0.125047873	C2	67
chrX	8271381	8280179	1	Slc38a5	66	1.801610006	0.028441642	0.10826995	C2	25
chr6	129275369	129267325	2	Cd69	1092	1.337929932	0.034074276	0.250079777	C2	60
chr3	48609100	48605731	2	1700018B24Rik	192	1.185242962	0.038710116	0.262238521	C2	87
chr7	120173858	120183716	1	Anks4b	1749	2.55903246	0.040474351	0.091571348	C2	7
chr13	23807027	23823525	1	Slc17a2	209	1.295605679	0.042682403	0.132910206	C2	70
chr9	35790112	35776524	2	Gm17727	269	1.982994252	0.043001835	0.061343876	C2	14
chr11	37658989	37673166	1	Gm12128	244	1.406331524	0.043758474	0.173656042	C2	46
chr4	62054117	62050234	2	Mup20	399	1.240714214	0.044777622	0.138587392	C2	77
chr17	36989504	36986855	2	H2-M5	711	1.813836811	0.045227503	0.200582053	C2	24
chr10	129112423	129111485	2	Olfr769	1089	1.585895234	0.048863304	0.109026414	C2	34
chr17	34497429	34487405	2	Btnl5-ps	566	1.690514185	0.050265059	0.122724908	C2	30
chr2	36421400	36422329	1	Olfr339	459	2.743085643	0.051730603	0.136830856	C2	3
chr14	41151456	41158959	1	Mbl1	264	1.25133236	0.051742604	0.126804363	C2	75
chr6	126921839	126876199	2	Dyrk4	1047	1.137453955	0.058643999	0.150238209	C2	96
chr6	40491238	40492239	1	Tas2r137	232	3.850455585	0.061898249	0.106402075	C2	1
chr3	92670315	92668613	2	Lce1a2	555	2.627802245	0.066510758	0.050026583	C2	5
chr9	93005733	92979916	2	1700034K08Rik	945	1.818854226	0.066645751	0.286534397	C2	23
chr16	89015277	89015846	1	Gm10229	668	1.386618005	0.069030412	0.203428807	C2	54
chr7	101581161	101578860	2	Art2b	1376	1.532987186	0.070814895	0.21248124	C2	36
chr3	92656926	92655650	2	Lce1b	554	1.980238086	0.071052579	0.098497569	C2	15
chr11	99620404	99619598	2	Gm11562	1339	1.976259965	0.076618183	0.118211775	C2	16
chr10	23938572	23941583	1	Taar2	130	1.919736651	0.078654659	0.215613838	C2	17
chr9	5308849	5336791	1	Casp4	11	1.26213075	0.081655345	0.091486892	C2	72
chr11	73409858	73405450	2	Olfr75-ps1	816	2.567682633	0.087174718	0.082116453	C2	6
chr14	56082468	56082401	2	Mir6949	504	1.445647032	0.089788818	0.057206328	C2	41
chr6	72304610	72314373	1	Sftpb	532	1.377076449	0.09044043	0.383709296	C2	56
chr8	40793273	40797303	1	Adam20	323	2.445145655	0.091149422	0.086375652	C2	8
chr1	153851195	153849542	2	Teddm2	936	1.391935896	0.094515053	0.130254025	C2	50
chr14	56062310	56059744	2	Mcpt4	502	1.346655233	0.095708096	0.055449759	C2	58
chr3	98814443	98805504	2	Hsd3b6	719	1.258586292	0.096372154	0.099899616	C2	73
chr7	140704253	140705191	1	Olfr541	2038	1.171218829	0.096372154	0.076201007	C2	91
chr16	18590671	18581704	2	Tbx1	190	0.670509255	8.18E-19	0.708850077	C3	71
chr19	27322619	27337179	1	Kcnv2	448	0.986665927	1.96E-16	0.242696638	C3	17
chr15	98763118	98737626	2	Arf3	746	0.770986761	8.94E-14	0.355889148	C3	40
chr5	29195993	29225524	1	Rnf32	162	0.692387634	1.03E-12	0.282993755	C3	61
chr7	86465413	86466405	1	Olfr299	1250	1.193792857	1.03E-12	0.167194604	C3	8
chr19	25610537	25623921	1	Dmrt3	441	0.684470366	1.27E-11	0.456347944	C3	62
chr18	57638585	57632079	2	2210409D07Rik	389	0.978957183	2.05E-11	0.233684424	C3	18
chr14	68655842	68604998	2	Adam28	656	0.737259501	5.43E-11	0.225192579	C3	49
chr15	77928994	77915051	2	Txn2	416	0.679809589	5.43E-11	0.113987712	C3	66
chr8	65037336	65028417	2	Apela	432	0.786521035	5.43E-11	0.245401402	C3	36
chr14	46954928	46954830	2	Mir378c	305	0.869527662	1.63E-10	0.503184238	C3	24
chr6	86488227	86483376	2	2310040G24Rik	658	0.698468901	2.73E-10	0.368007907	C3	59
chr3	121643485	121634936	2	A730020M07Rik	908	0.650194896	4.09E-10	0.359612587	C3	81
chr5	28467101	28456840	2	Shh	161	0.678862177	4.09E-10	0.449907669	C3	67
chr5	135001350	134987433	2	Wbscr25	1091	0.644188839	2.15E-09	0.287577809	C3	84
chr1	172341210	172374085	1	Kcnj10	1142	0.613130891	4.75E-08	0.205788783	C3	96
chrX	147158210	147158321	1	Mir448	900	0.681408398	4.75E-08	0.122338058	C3	65
chr7	86489549	86488551	2	Olfr298	1251	0.765396038	5.26E-08	0.093313479	C3	41
chr7	140093396	140097203	1	Prap1	2012	1.061727525	9.22E-08	0.251657607	C3	15
chr2	32050946	32051008	1	Mir7674	378	1.680677114	1.12E-07	0.220352572	C3	3
chr6	30541642	30564473	1	Cpa2	147	0.615042319	1.43E-07	0.215106387	C3	93
chr16	78560316	78564869	1	4930478L05Rik	617	0.636014349	2.92E-07	0.331997981	C3	87
chr6	87388935	87383319	2	Gkn3	674	0.784850997	4.54E-07	0.24276431	C3	37
chr5	24730680	24712269	2	Wdr86	129	0.66030247	4.88E-07	0.212643218	C3	76
chr19	12460779	12465285	1	Mpeg1	331	0.84540263	1.07E-06	0.139319725	C3	26
chr14	122465658	122459160	2	Zic5	865	0.755214964	1.10E-06	0.228350384	C3	45
chr5	87490871	87459490	2	Ugt2a1	530	0.779517868	2.38E-06	0.071997866	C3	39
chr8	27229588	27225776	2	Adrb3	259	0.739377114	4.94E-06	0.245032821	C3	48
chr1	174099460	174100408	1	Olfr427	1181	1.128944486	6.90E-06	0.175323741	C3	12
chr2	36906948	36907901	1	Olfr354	474	1.242205435	7.84E-06	0.117200844	C3	7
chr11	100145926	100140810	2	Krt19	1373	0.711657768	8.56E-06	0.256698359	C3	56
chr6	34863146	34874946	1	Tmem140	179	0.66090438	1.18E-05	0.144299106	C3	75
chr13	26770165	26768172	2	Hdgfl1	234	0.614964821	1.79E-05	0.111366669	C3	94
chr1	96871126	96881234	1	Panct2	653	0.763921583	2.03E-05	0.129606347	C3	42
chr10	23938572	23941583	1	Taar2	130	1.103608542	2.03E-05	0.122352411	C3	14
chr8	105518746	105523988	1	Hsd11b2	870	0.684241382	2.12E-05	0.290403449	C3	63
chr2	164562716	164568506	1	Wfdc2	1817	0.652967698	2.42E-05	0.254850262	C3	78
chr2	105661343	105657862	2	Paupar	1103	0.779821565	2.46E-05	0.207057264	C3	38
chr2	164171113	164163619	2	Kcns1	1796	0.724791969	3.28E-05	0.197272528	C3	52
chr2	127656695	127633226	2	Mal	1369	0.61595585	4.37E-05	0.147252106	C3	92
chr2	86171815	86170871	2	Olfr1044	798	1.283633314	8.32E-05	0.090903549	C3	6
chr11	96286646	96290163	1	Hoxb7	1216	0.650400855	8.77E-05	0.209055298	C3	80
chr8	117681622	117693198	1	Gm38416	1023	0.760731316	0.000140669	0.066540873	C3	44
chr2	36928112	36927180	2	Olfr355	475	0.721112677	0.000180489	0.038252069	C3	53
chr7	108621814	108622764	1	Olfr507	1637	1.503972954	0.000232255	0.09762492	C3	4
chr2	118111876	118127133	1	Thbs1	1205	0.604285245	0.000237801	0.226088034	C3	100
chr15	78891840	78891913	1	Mir6955	442	0.91438251	0.000269842	0.1620983	C3	20
chr14	61607457	61612833	1	Kcnrg	571	0.719173191	0.000340996	0.067028679	C3	54
chr2	174450595	174458380	1	Tubb1	1946	0.761094911	0.000367209	0.10242827	C3	43
chr11	101967015	101962458	2	Sost	1449	0.662551998	0.000474739	0.208993647	C3	74
chr11	7197787	7202546	1	Igfbp1	95	0.996409168	0.000552878	0.126737658	C3	16
chr5	87482258	87459490	2	Ugt2a2	529	0.670819038	0.0008503	0.050895425	C3	70
chr2	87950265	87949190	2	Olfr1156	883	1.688503901	0.001455743	0.025981601	C3	2
chr11	69622052	69623869	1	Sat2	677	0.801580754	0.001730103	0.130442468	C3	34
chr9	58159221	58156264	2	Islr	651	0.616070973	0.001784179	0.195159761	C3	91
chr7	102965102	102966040	1	Olfr576	1430	1.153770146	0.0018505	0.069407787	C3	10
chr15	100334929	100340169	1	Mettl7a3	792	0.903899527	0.002442904	0.03908602	C3	22
chr15	100353200	100361819	1	Mettl7a2	793	0.625642999	0.002768724	0.05340984	C3	89
chr8	109579172	109575128	2	Hp	940	0.839034019	0.00308806	0.091126974	C3	29
chr15	98221056	98206971	2	Olfr287	722	0.734041081	0.003245163	0.057471244	C3	50
chr19	10740947	10786043	1	A430093F15Rik	270	0.614339633	0.003548255	0.116440496	C3	95
chr19	33625249	33613149	2	Gm8978	498	0.741731984	0.004675779	0.034702793	C3	47
chr2	85951065	85952039	1	Olfr1028	784	0.653286133	0.005047506	0.077610665	C3	77
chr9	41531425	41531504	1	Mir100	414	0.668453996	0.005835307	0.119630984	C3	72
chr19	10684793	10685558	1	2210404E10Rik	267	0.803653768	0.006346713	0.093877019	C3	33
chr2	181384250	181387596	1	Slc2a4rg-ps	2026	0.616465074	0.00653678	0.107610439	C3	90
chrX	57212143	57224042	1	Cd40lg	365	0.840370693	0.006600985	0.042606546	C3	28
chr8	94324311	94324381	1	Mir138-2	772	0.676342224	0.007744546	0.090153663	C3	68
chr7	102973990	102973052	2	Olfr577	1431	1.125875306	0.009007705	0.054331937	C3	13
chr10	129269321	129268386	2	Olfr777	1097	1.153093885	0.009624369	0.049374983	C3	11
chr9	54301570	54268580	2	Gldnos	579	0.607095717	0.009897898	0.061442623	C3	98
chr3	92285304	92289264	1	Sprr2a3	536	0.842811173	0.010514362	0.02402253	C3	27
chr2	87968257	87961952	2	Olfr1157	884	0.71239021	0.011330368	0.013866801	C3	55
chr7	103565277	103564324	2	Olfr616	1461	1.153934899	0.011615018	0.054292979	C3	9
chr10	80930091	80932204	1	Gadd45b	634	0.853256905	0.013833495	0.036350396	C3	25
chr2	86162947	86162003	2	Olfr1043	797	0.829351354	0.014084735	0.035969199	C3	32
chr7	13177719	13178669	1	Vmn1r88	209	0.68229816	0.015583317	0.073807371	C3	64
chr7	110862953	110850607	2	Lyve1	1676	0.645848202	0.017304799	0.066829919	C3	82
chr13	22278317	22279404	1	Vmn1r195	141	0.645145831	0.017511172	0.065266481	C3	83
chr15	74734313	74732252	2	Lypd2	306	0.66319352	0.019156462	0.074391435	C3	73
chr10	107494729	107492860	2	Myf6	852	0.834435397	0.020363594	0.131241745	C3	30
chr19	13028327	13027404	2	Olfr1453	353	0.891272662	0.021788634	0.01856763	C3	23
chr7	31302769	31304977	1	Scgb2b2	701	0.612360489	0.031959348	0.023680374	C3	97
chr5	64960048	64953095	2	Tlr6	401	0.638741864	0.039085163	0.038864704	C3	86
chr8	21932710	21929813	2	Defb15	181	0.703993485	0.040545546	0.02569263	C3	58
chr7	141613747	141610066	2	Gm16982	2094	0.650843661	0.040806605	0.072190642	C3	79
chr7	31362072	31359038	2	Scgb2b3	702	0.731849355	0.048839036	0.021641467	C3	51
chr15	77561892	77558239	2	1700025B11Rik	409	0.694743695	0.051591784	0.048028715	C3	60
chr14	50424521	50425450	1	Olfr739	346	0.749278656	0.057339182	0.038614739	C3	46
chr16	45945606	45957292	1	Gm15638	477	0.977173444	0.065726229	0.059432272	C3	19
chr12	109729325	109729402	1	Mir544	717	1.469599452	0.074171574	0.039475414	C3	5
chr2	111306201	111307142	1	Olfr1279	1132	0.830242767	0.0747928	0.023868838	C3	31
chr9	39719229	39720167	1	Olfr965	379	0.71094442	0.076274157	0.046872979	C3	57
chr14	59393512	59380833	2	Phf11c	549	0.643850601	0.076710494	0.042274626	C3	85
chr10	77799133	77798387	2	Gm19668	500	0.630185128	0.078696211	0.102965039	C3	88
chr16	16718121	16707687	2	4933404G15Rik	129	0.670901284	0.081915147	0.062864722	C3	69
chr8	21594465	21593487	2	Gm7861	168	1.738477252	0.083362181	0.006397544	C3	1
chr12	103773633	103763587	2	Serpina1d	601	0.91189417	0.088554228	0.025551253	C3	21
chr2	32784405	32777413	2	Cfap157	412	0.60604888	0.089521448	0.092748141	C3	99
chr16	5007288	5008309	1	Smim22	37	0.799857554	0.099165236	0.10239548	C3	35
chr2	148046969	148042877	2	Foxa2	1540	0.65929367	7.49E-12	0.803186083	C4	39
chr4	114821720	114856166	1	Gm12830	693	0.672496005	2.75E-09	0.273679632	C4	34
chr8	89044162	89027242	2	Sall1	737	0.671161578	2.46E-07	0.423810329	C4	35
chr5	28467101	28456840	2	Shh	161	0.595285941	8.70E-06	0.373508739	C4	55
chr14	63271692	63198914	2	Gata4	594	0.504510577	1.08E-05	0.242671401	C4	100
chr19	43612325	43615892	1	Nkx2-3	620	0.556013941	1.08E-05	0.703006914	C4	67
chr11	120189856	120186650	2	2810410L24Rik	1773	0.540854027	1.09E-05	0.650649363	C4	79
chr11	120672973	120709447	1	Aspscr1	1805	0.524683479	4.04E-05	0.269014248	C4	87
chr8	45065418	45060702	2	AY512931	343	0.897971534	5.51E-05	0.242867417	C4	8
chr15	102977032	102984444	1	Hoxc9	889	0.80740435	8.00E-05	0.196710116	C4	15
chr15	102936853	102938517	1	Hoxc12	884	0.759994554	8.26E-05	0.27572651	C4	18
chr4	154636367	154630691	2	5930403L14Rik	1395	0.523027012	0.000164799	0.356910298	C4	91
chr7	45866681	45832483	2	Grin2d	953	0.549046618	0.000265167	0.222449029	C4	73
chr9	43239816	43221278	2	Oaf	426	0.549075421	0.00027251	0.181279752	C4	72
chr9	58159221	58156264	2	Islr	651	0.874766399	0.000289504	0.289775791	C4	9
chr2	174450595	174458380	1	Tubb1	1946	1.051499503	0.000363556	0.125536775	C4	5
chr2	110017817	110045325	1	Ccdc34	1120	0.546281539	0.000441338	0.095355108	C4	75
chr19	43642007	43637380	2	Gm4311	621	0.590366673	0.000467235	0.260197934	C4	57
chr15	102947946	102944062	2	Hotair	885	0.697667117	0.000472167	0.186971428	C4	31
chr4	134018816	134003330	2	Lin28a	1057	0.726285865	0.000682784	0.203120539	C4	22
chr2	146221997	146225020	1	Insm1	1527	0.553485788	0.00079015	0.416800152	C4	69
chr8	11477929	11480241	1	E230013L22Rik	59	0.572189047	0.001022038	0.341096085	C4	61
chr3	154330821	154334687	1	AI606473	1119	0.509605303	0.001185114	0.333461451	C4	98
chr8	45069210	45088506	1	Mtnr1a	344	0.670085164	0.001185572	0.139389892	C4	36
chr7	131548773	131556582	1	Hmx2	1944	0.604290016	0.001192809	0.292875843	C4	52
chr9	119052778	119071525	1	Vill	1257	0.616800163	0.001199577	0.256154989	C4	46
chr2	93642434	93681339	1	Alx4	1040	0.557689417	0.0012056	0.202369407	C4	66
chr17	26841565	26838665	2	Nkx2-5	367	0.52306876	0.001350907	0.399599905	C4	90
chr8	89024735	89024831	1	Mir8110	736	0.529117648	0.00182367	0.242698107	C4	85
chr5	30814641	30866106	1	Mapre3	190	0.506614349	0.001910672	0.167689895	C4	99
chr6	89285725	89269511	2	4930512J16Rik	707	0.704717784	0.001996634	0.186483701	C4	27
chr15	102973350	102973434	1	Mir196a-2	888	0.945875901	0.00231426	0.174079682	C4	7
chr10	83648664	83600033	2	Appl2	702	0.64877624	0.002325383	0.166181726	C4	41
chr6	112210708	112212519	1	1700054K19Rik	811	0.532213813	0.002347699	0.251863388	C4	84
chr3	95904639	95897800	2	Car14	654	0.64602774	0.00257888	0.206918572	C4	43
chr15	102990539	102994254	1	Hoxc8	890	0.846569873	0.002935913	0.215605912	C4	11
chr11	64436674	64433135	2	F930015N05Rik	601	0.532874332	0.003423818	0.24905122	C4	82
chr2	29252040	29243238	2	6530402F18Rik	315	0.553139266	0.003707054	0.23774088	C4	70
chr11	99993994	99993232	2	Krtap17-1	1363	1.106159214	0.003781263	0.252995863	C4	4
chr8	27229588	27225776	2	Adrb3	259	0.699900621	0.00384312	0.223342859	C4	28
chr15	102966796	102971898	1	Hoxc10	887	0.535401897	0.003917464	0.192298031	C4	80
chr15	102998714	103011881	1	Hoxc6	891	0.606149718	0.004142005	0.191995884	C4	51
chr8	24674755	24602246	2	Adam18	220	0.66417594	0.004918378	0.075414318	C4	38
chr5	30869647	30877467	1	Tmem214	191	0.517077542	0.004935112	0.206359354	C4	95
chr12	117151269	117144523	2	Gm10421	820	0.541278574	0.005172703	0.23377964	C4	78
chr11	77929288	77912127	2	Gm11190	917	0.749900745	0.006464456	0.145567305	C4	19
chr17	25952565	25946392	2	A930017K11Rik	348	0.741525034	0.008543455	0.136555138	C4	21
chr11	97685596	97688625	1	Cisd3	1260	0.534527607	0.008567613	0.136675563	C4	81
chr11	115475677	115490466	1	Armc7	1651	0.542998933	0.008846521	0.22443265	C4	76
chr5	137611404	137605107	2	Pcolce	1165	0.645628492	0.009142214	0.147791833	C4	44
chr7	101818313	101822726	1	Phox2a	1378	0.532290074	0.00944703	0.217445302	C4	83
chr4	155653384	155650655	2	Mmp23	1420	0.646101518	0.011357493	0.282526762	C4	42
chr7	108621814	108622764	1	Olfr507	1637	1.306995413	0.011996832	0.08799805	C4	2
chr11	100704271	100694884	2	Dhx58	1396	0.674483208	0.012790909	0.12273486	C4	33
chr19	35924578	35835221	2	A830019P07Rik	522	0.599986451	0.015336345	0.06511844	C4	54
chr4	139092970	139082292	2	Nbl1	1168	0.71967388	0.016371313	0.198718366	C4	23
chr9	21029373	21030531	1	Icam4	144	0.5198152	0.016659901	0.33118001	C4	93
chr15	101588572	101587317	2	Gm5476	836	0.601358224	0.019871912	0.10523883	C4	53
chr11	120727281	120724546	2	Dcxr	1809	0.552451648	0.02057714	0.239200078	C4	71
chr8	69890885	69887788	2	Yjefn3	465	0.630052631	0.022481555	0.20402248	C4	45
chr12	73286711	73280410	2	Trmt5	334	0.523870228	0.023063498	0.137106065	C4	89
chr11	120643695	120635712	2	Pycr1	1802	0.810907781	0.023129387	0.049236754	C4	13
chr11	114890041	114904651	1	Cd300a	1624	0.707789988	0.023434132	0.082685748	C4	25
chr11	62539261	62524944	2	Cenpv	578	0.592690053	0.023523118	0.113067339	C4	56
chr11	120530727	120538984	1	Gcgr	1790	0.560186673	0.024284175	0.044224512	C4	64
chr7	43797577	43803826	1	Klk8	815	0.608550498	0.024809876	0.122236655	C4	49
chr6	73471021	73436965	2	1700065L07Rik	552	0.576165331	0.025095762	0.080412334	C4	59
chr6	132778162	132777179	2	Tas2r136	1156	0.706677835	0.026188834	0.037400053	C4	26
chr11	96265164	96265265	1	Mir196a-1	1213	0.61424063	0.026425541	0.171289918	C4	47
chr10	80813498	80808496	2	Jsrp1	625	0.685159472	0.027077918	0.207301956	C4	32
chr2	180389048	180389124	1	Mir1a-1	1994	0.810630367	0.028012433	0.170826667	C4	14
chr9	64041465	64038465	2	1700055C04Rik	713	0.783671395	0.028146444	0.099991921	C4	16
chr7	118855998	118842217	2	Knop1	1729	0.546681116	0.030251335	0.17017168	C4	74
chr11	69617905	69614816	2	Shbg	676	0.699785833	0.037015417	0.150167295	C4	29
chr9	44288244	44273190	2	Abcg4	440	0.572266227	0.041440283	0.091432754	C4	60
chr11	67774608	67789613	1	Gsg1l2	629	0.571251932	0.041894955	0.056881697	C4	62
chr6	132802901	132803893	1	Tas2r117	1157	1.334660554	0.042884602	0.066077397	C4	1
chr14	122465658	122459160	2	Zic5	865	0.510616257	0.043786558	0.159142958	C4	97
chr11	68556186	68558245	1	Mfsd6l	638	0.519531763	0.045549966	0.176102185	C4	94
chr4	138725325	138744575	1	Pla2g2c	1157	0.512414002	0.047096796	0.100200025	C4	96
chr14	46673775	46645817	2	D330046F09Rik	299	0.698026111	0.051546413	0.133597958	C4	30
chr13	55021385	55005985	2	Hk3	462	0.714654276	0.052221666	0.087079643	C4	24
chr8	71511769	71497753	2	Plvap	541	0.542703958	0.057895966	0.154659185	C4	77
chr11	69622052	69623869	1	Sat2	677	0.777518496	0.060248984	0.129061089	C4	17
chr16	97504936	97471086	2	Fam3b	760	0.558193959	0.061307349	0.075467441	C4	65
chr19	4906627	4886882	2	Bbs1	68	0.658207178	0.06134454	0.082514282	C4	40
chr11	120648337	120646031	2	Myadml2	1803	0.664924061	0.064583296	0.071649003	C4	37
chrX	73660070	73655992	2	Pnck	474	0.749309148	0.06663934	0.148193968	C4	20
chr2	36906948	36907901	1	Olfr354	474	0.816419377	0.068859745	0.04812042	C4	12
chr16	16718121	16707687	2	4933404G15Rik	129	1.047432499	0.073801065	0.09442041	C4	6
chr7	108080796	108081734	1	Olfr481	1617	1.286347643	0.074709187	0.060953111	C4	3
chr11	120948484	120959000	1	Slc16a3	1816	0.522698515	0.075143149	0.139312182	C4	92
chr5	83355195	83278122	2	Tecrl	507	0.553508295	0.078814738	0.071630656	C4	68
chr17	37197966	37196806	2	Olfr94	720	0.854189926	0.08160877	0.187808445	C4	10
chrX	136203851	136200951	2	Tceal5	819	0.585487548	0.082102092	0.144220573	C4	58
chr19	12427905	12432110	1	Pfpl	330	0.611029052	0.082236144	0.027193956	C4	48
chr3	107039504	107054322	1	AI504432	808	0.56855827	0.088600086	0.096491849	C4	63
chr8	94137204	94139031	1	Mt4	767	0.524190761	0.096247561	0.057197886	C4	88
chr7	4237754	4243463	1	Lilra5	39	0.606925205	0.096651654	0.044089764	C4	50
chr16	97536081	97560901	1	Mx2	761	0.52910978	0.09815418	0.077612241	C4	86
chr5	28467101	28456840	2	Shh	161	0.860184039	4.96E-05	0.497423444	C5	46
chr6	52172881	52174055	1	Gm15050	380	1.202521354	4.96E-05	0.868380523	C5	15
chr8	45065418	45060702	2	AY512931	343	1.308197435	4.96E-05	0.520839431	C5	10
chr6	116673836	116633008	2	Rassf4	886	0.758790856	0.000299354	0.337866813	C5	66
chr12	57546121	57540631	2	Foxa1	252	0.650889259	0.000307574	0.819340998	C5	93
chr12	57618602	57585975	2	4921518K17Rik	254	0.760998455	0.000465113	0.27441931	C5	65
chr6	116650684	116652847	1	Depp1	887	1.365991073	0.000527248	0.463819727	C5	7
chr11	120530727	120538984	1	Gcgr	1790	1.055381197	0.000715913	0.111289995	C5	28
chr2	148046969	148042877	2	Foxa2	1540	0.723933782	0.000715913	0.921996019	C5	78
chr6	116646047	116645978	2	Mir7043	888	0.985120788	0.000715913	0.724184601	C5	31
chr2	110017817	110045325	1	Ccdc34	1120	1.184008355	0.001032978	0.212780226	C5	17
chr5	15714271	15709505	2	Speer4c	64	1.219733797	0.001032978	0.139533305	C5	13
chr2	69380462	69403086	1	Dhrs9	618	0.635082144	0.001055443	0.109588132	C5	98
chr11	79484031	79481723	2	AU040972	965	1.413440489	0.001376352	0.278297705	C5	5
chr3	133234889	133159529	2	Arhgef38	988	0.977189482	0.001376352	0.289494011	C5	33
chr5	9375704	9375779	1	Mir879	40	1.147024414	0.001628377	0.233615762	C5	23
chr16	38800203	38773184	2	Upk1b	432	0.842566481	0.001734523	0.266776556	C5	47
chr19	20405288	20422785	1	1500015L24Rik	407	0.767707065	0.001763858	0.244866326	C5	63
chr2	45023177	45023100	2	Mir5129	519	0.780677693	0.003778585	0.467282016	C5	58
chr16	84774123	84826380	1	Jam2	626	0.753946741	0.004271052	0.202474482	C5	69
chr1	177729814	177753305	1	1700016C15Rik	1212	0.726779662	0.005893143	0.21321551	C5	77
chr1	85793447	85851577	1	Cab39	508	0.676986452	0.006599913	0.255066342	C5	84
chr8	45069210	45088506	1	Mtnr1a	344	1.005237421	0.008658354	0.284588311	C5	29
chr12	100276609	100300908	1	Gm10432	555	0.782763977	0.009990043	0.324015536	C5	57
chr6	94943834	94951545	1	4930511E03Rik	763	0.674694502	0.009990043	0.28951754	C5	86
chr9	14663022	14665099	1	Gm7607	57	0.643015061	0.009990043	0.519168384	C5	94
chr11	96318267	96321638	1	Hoxb4	1221	0.916267081	0.011633096	0.382067149	C5	40
chr5	140607341	140615545	1	Lfng	1241	0.640767311	0.013456873	0.618403049	C5	95
chr2	91636457	91625320	2	F2	1007	1.088491426	0.013966017	0.344532877	C5	26
chr4	48585193	48663131	1	Tmeff1	305	0.721979242	0.01420083	0.272537042	C5	79
chr8	90348252	90247110	2	Tox3	738	0.743146166	0.01420083	0.289902083	C5	71
chr17	25162461	25171913	1	Ccdc154	301	1.163853811	0.014221148	0.204827341	C5	20
chr19	55192678	55192734	1	Mir6715	738	1.944361159	0.017108445	0.258313453	C5	1
chr5	90794534	90803067	1	Cxcl15	577	0.984133876	0.01907662	0.211662549	C5	32
chr5	122682597	122682715	1	Mir8115	965	1.215674448	0.01907662	0.164113708	C5	14
chr6	52164831	52162417	2	Hoxa2	379	0.954272091	0.01907662	0.393325648	C5	36
chr3	37609891	37615276	1	4930594O21Rik	162	0.775453085	0.019587729	0.137796026	C5	60
chr12	81631249	81667557	1	Ttc9	419	0.732409433	0.021606794	0.197956662	C5	74
chr10	97479500	97518163	1	Dcn	811	0.897507799	0.023827763	0.156192005	C5	44
chr13	3634032	3651779	1	Asb13	6	0.701460166	0.023827763	0.340227661	C5	82
chr9	7692090	7699585	1	Mmp7	27	1.18941195	0.023827763	0.185129327	C5	16
chr8	117681622	117693198	1	Gm38416	1023	1.689624119	0.025051448	0.174470612	C5	2
chr2	143078492	143081700	1	Otor	1497	1.170860176	0.025547941	0.224325377	C5	19
chr3	123034987	123006206	2	Myoz2	926	0.796992616	0.025547941	0.172615605	C5	53
chr9	35116810	35046579	2	St3gal4	251	0.802657317	0.025547941	0.175733321	C5	52
chr5	114273761	114254164	2	Foxn4	825	0.903343527	0.025733964	0.229917686	C5	43
chr12	49480862	49476993	2	1810007C17Rik	202	1.142647305	0.028460089	0.352306071	C5	24
chr1	31096454	31019188	2	Gm29669	109	1.274831463	0.029642501	0.201497937	C5	11
chr9	108953745	108984875	1	Col7a1	1148	0.908657365	0.029975982	0.19994121	C5	42
chr5	53707704	53698485	2	Cckar	379	1.628209434	0.030776664	0.693447542	C5	3
chr19	20492715	20556410	1	E030003E18Rik	408	0.816429046	0.032332958	0.078933422	C5	50
chr5	69341709	69109285	2	Kctd8	435	0.678182671	0.032332958	0.24814494	C5	83
chr3	127896323	127869688	2	Fam241a	954	0.666463808	0.034312483	0.27218806	C5	90
chr6	128581606	128539822	2	A2ml1	1074	0.787427193	0.034929748	0.169125314	C5	55
chr5	63812495	63899619	1	0610040J01Rik	391	0.636616157	0.041404381	0.220572677	C5	96
chr7	82259908	82307420	1	Sh3gl3	1207	0.668127952	0.041610961	0.172674582	C5	89
chr7	133680061	133674270	2	Mmp21	1961	1.178016616	0.041610961	0.272901871	C5	18
chr15	5063773	4988762	2	C7	12	0.814433572	0.041985643	0.103337226	C5	51
chr2	25288145	25289187	1	Tmem210	198	1.066491125	0.043094561	0.383733363	C5	27
chr13	64248700	64268145	1	1810034E14Rik	581	0.715146529	0.043166237	0.371419616	C5	81
chr1	88407010	88426438	1	Spp2	562	0.665431278	0.046025317	0.227317786	C5	91
chr11	63964226	63968040	1	9630013K17Rik	597	0.756315426	0.046680096	0.277960399	C5	67
chr7	18718090	18727248	1	Psg22	293	0.825021907	0.046932833	0.167341221	C5	49
chr6	134632488	134609207	2	Mansc1	1177	0.784406708	0.047692424	0.208811526	C5	56
chr3	89266461	89267079	1	Dpm3	468	0.834818425	0.04913676	0.369219903	C5	48
chr2	85086461	85073614	2	4930443O20Rik	753	1.10162977	0.052522452	0.117545039	C5	25
chr2	68104672	68122882	1	B3galt1	609	0.788208111	0.052631448	0.128686295	C5	54
chr6	135254336	135237329	2	Gsg1	1192	0.676532017	0.06040649	0.204039144	C5	85
chr5	123721044	123698302	2	Zcchc8	988	0.632995541	0.06161448	0.246078377	C5	99
chr9	118150196	118064522	2	Cmc1	1249	1.147468237	0.064980182	0.099898094	C5	22
chr2	158502612	158508198	1	Adig	1746	0.917845067	0.066085143	0.320274078	C5	39
chr19	47755157	47755022	2	Mir8090	712	0.630647534	0.068392097	0.246011724	C5	100
chr10	62726099	62659422	2	Stox1	375	1.26680798	0.068513367	0.265694292	C5	12
chr7	140967429	140969827	1	Ifitm1	2056	0.95807641	0.068513367	0.42040781	C5	35
chr11	67774608	67789613	1	Gsg1l2	629	0.635907307	0.075199748	0.052941245	C5	97
chr15	74799968	74796874	2	Ly6k	311	0.959295147	0.075199748	0.132188196	C5	34
chr6	52165674	52169451	1	Hoxaas2	378	0.735111934	0.076863999	0.312874681	C5	73
chr1	74194631	74191785	2	Cxcr1	401	0.717291156	0.077444862	0.140796023	C5	80
chr3	79173198	79062511	2	Rapgef2	336	0.731946923	0.080419568	0.201689949	C5	75
chr17	31658754	31647082	2	U2af1	467	0.668911641	0.080706926	0.319549241	C5	88
chr6	105492668	105481266	2	Gm19757	795	1.338692219	0.080706926	0.173113724	C5	9
chr15	74778859	74770908	2	D730001G18Rik	310	0.985288245	0.082364087	0.196356778	C5	30
chr16	46120248	46035657	2	Cd96	479	0.9211876	0.082364087	0.17027817	C5	38
chr19	55180885	55196313	1	Tectb	737	1.161039476	0.082364087	0.113360629	C5	21
chr2	163438467	163455324	1	Gdap1l1	1778	0.772313726	0.082364087	0.097094108	C5	61
chr12	90739037	90724552	2	Dio2	525	0.672817464	0.082956641	0.14233362	C5	87
chr3	145099041	145070265	2	Clca2	1063	1.3536493	0.083064974	0.305753189	C5	8
chr10	62682508	62682558	1	Mir7215	376	1.563292929	0.084393486	0.468031871	C5	4
chr9	7695631	7669429	2	AV064505	26	0.951944921	0.085064938	0.093517575	C5	37
chr2	34406771	34624958	1	Mapkap1	430	0.664830792	0.086032438	0.419067283	C5	92
chr2	110050479	110031250	2	Ccdc34os	1121	0.768967147	0.087930766	0.203591838	C5	62
chr4	62965574	63134030	1	Zfp618	416	0.728093984	0.087930766	0.487607949	C5	76
chr5	96921272	96934867	1	Gm8013	631	0.913721467	0.090311081	0.310647063	C5	41
chr2	117821928	117909136	1	4930412B13Rik	1203	0.865369803	0.090887157	0.127902059	C5	45
chr16	92498147	92541241	1	Clic6	721	0.753754039	0.093098475	0.177670781	C5	70
chr3	103127556	103169738	1	Dennd2c	756	0.761400063	0.093391918	0.21218795	C5	64
chr6	3498393	3603531	1	Vps50	4	0.755786806	0.094453427	0.164988007	C5	68
chr16	29378732	29231914	2	Atp13a5	301	0.738297663	0.095704895	0.135603945	C5	72
chr5	105293699	105270702	2	Gbp6	696	1.39891426	0.095704895	0.085286183	C5	6
chrX	7681251	7673166	2	Magix	37	0.777194655	0.095704895	0.259807542	C5	59
chr19	25505706	25604328	1	Dmrt1	440	0.684764334	2.44E-12	0.333971199	C6	55
chr14	68655842	68604998	2	Adam28	656	0.707692073	6.60E-10	0.211607044	C6	46
chr2	25289911	25291193	1	Lrrc26	199	0.765081192	8.20E-10	0.313535135	C6	32
chr2	25288145	25289187	1	Tmem210	198	0.748572277	4.55E-08	0.290964668	C6	35
chr2	25291220	25298928	1	Grin1os	200	0.636708874	2.53E-07	0.207572178	C6	76
chr7	140093396	140097203	1	Prap1	2012	1.002834016	6.68E-07	0.213398423	C6	11
chr3	59210882	59207892	2	P2ry13	257	0.792386373	1.09E-06	0.150343458	C6	30
chr2	59386682	59382493	2	5330411J11Rik	567	0.606478046	1.39E-06	0.238007912	C6	92
chr6	128992961	129006647	1	BC064078	1085	0.701431091	2.50E-06	0.184552145	C6	50
chr16	38800203	38773184	2	Upk1b	432	0.707124305	2.87E-06	0.18134946	C6	47
chr7	18718090	18727248	1	Psg22	293	0.723433395	4.05E-06	0.130711424	C6	40
chr17	88626555	88662586	1	Ston1	1171	0.614448091	7.41E-06	0.213764647	C6	87
chr1	177729814	177753305	1	1700016C15Rik	1212	0.681156843	1.06E-05	0.207842331	C6	58
chr11	120530727	120538984	1	Gcgr	1790	0.653143034	1.65E-05	0.059707512	C6	68
chr2	85579215	85580282	1	Olfr996	763	0.68811588	1.91E-05	0.078012096	C6	54
chr19	20405288	20422785	1	1500015L24Rik	407	0.731785631	2.24E-05	0.204956827	C6	38
chr9	64117147	64138118	1	Lctl	716	0.94082867	2.48E-05	0.160220673	C6	15
chr10	127898535	127911761	1	Sdr9c7	1024	0.649894492	3.40E-05	0.204374019	C6	69
chr1	107278371	107271201	2	Serpinb3c	684	0.622774103	4.79E-05	0.08672991	C6	85
chr8	47824482	47825475	1	Cldn22	377	0.848392862	4.79E-05	0.259979011	C6	27
chr7	18786302	18789414	1	Sycp1-ps1	294	0.649129325	6.05E-05	0.125114471	C6	70
chr14	51129064	51131122	1	Rnase6	377	0.939536563	8.99E-05	0.186666573	C6	16
chr11	99493110	99477973	2	Krt23	1326	0.610346035	0.000104113	0.100024369	C6	89
chr12	4769295	4778808	1	Pfn4	20	0.732592975	0.000104113	0.032732071	C6	37
chr5	134915530	134914250	2	Cldn13	1087	0.702059629	0.000134608	0.147443716	C6	48
chr13	113180897	113171874	2	Gzmk	896	0.71463143	0.000171115	0.120028423	C6	45
chr12	104013652	103996620	2	Serpina9	606	0.954724519	0.000174185	0.134048897	C6	13
chr3	138217773	138232042	1	Adh7	1022	0.60741604	0.000190899	0.105926121	C6	91
chr16	23029101	22985852	2	Kng2	264	0.666690182	0.000228026	0.055648208	C6	61
chr6	34863146	34874946	1	Tmem140	179	0.605310449	0.000255174	0.128337217	C6	93
chr15	101818169	101810689	2	Krt2	847	0.881274744	0.000380375	0.10234545	C6	24
chr3	92589024	92583866	2	Smcp	551	0.63527	0.000414312	0.065633933	C6	77
chr14	51116557	51117006	1	Eddm3b	376	0.758329746	0.000480225	0.159449647	C6	34
chr3	57692537	57667422	2	Ankub1	239	0.87630205	0.000532128	0.117259605	C6	25
chr4	141685716	141683563	2	Rsc1a1	1219	1.048239782	0.000636413	0.153576572	C6	9
chr11	115062038	115051917	2	Cd300e	1631	0.934671994	0.000638925	0.140325079	C6	17
chr9	109082496	109093363	1	Ccdc51	1155	0.645029611	0.000802744	0.131682748	C6	72
chr4	43782327	43781365	2	Olfr29-ps1	242	0.897336868	0.001043652	0.084713621	C6	22
chr3	138240405	138210717	2	0610031O16Rik	1021	0.660062697	0.001257513	0.103723714	C6	64
chr2	32050946	32051008	1	Mir7674	378	1.192858904	0.001316781	0.145229304	C6	5
chr4	49451109	49443532	2	Acnat1	309	0.681782346	0.001452519	0.109396487	C6	56
chrX	106840643	106837082	2	Rtl3	712	0.653731871	0.001912547	0.1283209	C6	67
chr15	100353200	100384435	1	Methig1	794	0.716711808	0.002011661	0.068697247	C6	43
chr7	109083331	109034319	2	Ric3	1650	0.610265632	0.002558489	0.083715643	C6	90
chr1	165160773	165137853	2	Tbx19	1039	0.601634604	0.003203171	0.112666459	C6	96
chr2	164025224	164050538	1	Pabpc1l	1793	0.625665975	0.003911702	0.087813651	C6	84
chr15	74778859	74770908	2	D730001G18Rik	310	0.721130689	0.004071499	0.145764699	C6	42
chr1	21298312	21285246	2	Gm4956	84	0.690872141	0.004794938	0.134586777	C6	52
chr10	78718293	78711995	2	Casp14	528	0.677708265	0.00544941	0.182298326	C6	59
chr18	13006990	13022882	1	Hrh4	60	0.770527907	0.005472976	0.102057244	C6	31
chr11	99635084	99634114	2	Krtap4-2	1341	0.945712462	0.006230599	0.106365947	C6	14
chr8	122460692	122454206	2	Snai3	1082	0.602315877	0.006810107	0.232942596	C6	94
chr9	124348831	124356974	1	Nlrp4g	1350	0.611581742	0.00682518	0.048987675	C6	88
chr6	118085192	118085263	1	Mir7044	898	0.918707684	0.006900492	0.133572305	C6	19
chr19	5335741	5344153	1	Catsper1	86	0.691391354	0.0075122	0.086635911	C6	51
chr18	14706151	14762299	1	Psma8	64	0.688794508	0.007523323	0.056445776	C6	53
chr19	46356880	46375254	1	Mfsd13a	684	0.632988773	0.007574224	0.127083624	C6	78
chr6	129014112	129020527	1	Clec2f	1086	0.715878085	0.007705048	0.138558121	C6	44
chr3	92621660	92620085	2	Lce6a	552	0.639247557	0.010341699	0.074601164	C6	75
chr1	60977914	61000320	1	Icos	325	0.598236804	0.011879469	0.132590888	C6	100
chr8	104867424	104874083	1	Ces2d-ps	841	0.655023264	0.013611818	0.027480548	C6	66
chrX	9849703	9850252	1	H2al3	94	0.762615689	0.015177396	0.060253503	C6	33
chr15	74799968	74796874	2	Ly6k	311	0.645643656	0.016412571	0.09534142	C6	71
chr19	34100943	34122687	1	Lipm	504	0.641499329	0.016412571	0.05634763	C6	73
chr11	99628239	99627229	2	Krtap4-1	1340	0.970629084	0.017250196	0.087212561	C6	12
chr14	70429094	70372480	2	Piwil2	682	0.639296552	0.017272831	0.060437585	C6	74
chr1	74153994	74161246	1	Cxcr2	400	0.63028785	0.018887687	0.060729988	C6	79
chr7	106716345	106713732	2	Olfr695	1578	1.284547755	0.022451072	0.038993822	C6	4
chr17	25754378	25748613	2	Msln	326	0.663757736	0.023452894	0.14776883	C6	63
chr7	141992179	141992241	1	Mir3104	2102	1.052131845	0.026385343	0.116916129	C6	8
chr11	74195505	74196446	1	Olfr403	839	1.535573578	0.029632892	0.038194292	C6	2
chr10	61297836	61304263	1	Prf1	346	0.681317788	0.030347489	0.08848045	C6	57
chr8	117681622	117693198	1	Gm38416	1023	0.66508935	0.03074628	0.0647443	C6	62
chr15	74734313	74732252	2	Lypd2	306	0.810868628	0.033939609	0.102460038	C6	29
chr11	96111962	96098916	2	Calcoco2	1208	0.724637964	0.034453872	0.084783155	C6	39
chr7	140690907	140691842	1	Olfr45	2037	0.626428341	0.039753021	0.047995797	C6	83
chr11	69340769	69342647	1	Rnf227	665	0.628374573	0.041829741	0.170633748	C6	82
chr12	4234027	4240123	1	Ptrhd1	14	0.629246473	0.042279688	0.019404862	C6	80
chr11	23519942	23516203	2	1700093K21Rik	159	0.831623817	0.043251514	0.063065402	C6	28
chr1	130629606	130576706	2	Zp3r	747	0.601463168	0.046822972	0.071969263	C6	97
chr7	18685992	18674366	2	Psg20	292	0.601761605	0.050467411	0.037922232	C6	95
chr15	10558668	10503947	2	Ttc23l	48	0.59940851	0.054139961	0.056415054	C6	99
chr19	12299130	12298183	2	Olfr1436	326	1.03943816	0.056556702	0.039681041	C6	10
chrX	38066475	38071688	1	Rhox10	246	0.601362233	0.061635954	0.0192392	C6	98
chr7	14492926	14465159	2	Sult2a7	224	1.411725096	0.065752431	0.024069506	C6	3
chr19	12460779	12465285	1	Mpeg1	331	0.740675021	0.066732029	0.123832166	C6	36
chr10	18786793	18779727	2	Gm4922	80	1.065598951	0.068492023	0.030991792	C6	7
chr2	10473931	10474027	1	Mir467c	55	2.577065309	0.072825303	0.05553365	C6	1
chr15	82393978	82393919	2	Mir7684	551	1.118290789	0.075247615	0.039288417	C6	6
chr14	55952371	55949809	2	Mcpt-ps1	496	0.881456736	0.077624208	0.030732074	C6	23
chr4	111972927	111988223	1	Skint7	682	0.854788595	0.078226901	0.037210575	C6	26
chr11	115795824	115795886	1	Mir5621	1663	0.70145132	0.083495971	0.047623705	C6	49
chrX	38018815	38013908	2	Btg1-ps1	244	0.72296405	0.084571312	0.054224814	C6	41
chr10	88357075	88322804	2	Dram1	740	0.617208927	0.084955451	0.116846531	C6	86
chr5	87482258	87459490	2	Ugt2a2	529	0.658100156	0.086096934	0.038337368	C6	65
chr9	123968692	123962126	2	Ccr1	1344	0.901256097	0.086143954	0.039858825	C6	20
chrX	55226876	55243736	1	Slxl1	346	0.674584984	0.091226453	0.002713704	C6	60
chr16	88885089	88884786	2	Krtap19-4	664	0.933889377	0.094352011	0.022134936	C6	18
chr17	18581727	18598157	1	Vmn2r96	145	0.90111358	0.09831	0.04087929	C6	21
chr13	67306412	67292450	2	Zfp457	608	0.629098152	0.099101596	0.067008008	C6	81
chr4	49451109	49443532	2	Acnat1	309	2.029333608	1.09E-38	0.47727953	C7	2
chr14	68655842	68604998	2	Adam28	656	1.168731976	1.40E-33	0.436472409	C7	24
chr1	177729814	177753305	1	1700016C15Rik	1212	1.036457647	2.12E-18	0.318265094	C7	41
chr1	88407010	88426438	1	Spp2	562	0.833961557	7.94E-18	0.295071971	C7	96
chr11	100269871	100262882	2	Krt42	1378	0.862430942	2.04E-17	0.524000093	C7	79
chr11	120530727	120538984	1	Gcgr	1790	0.895848098	3.53E-14	0.091566816	C7	70
chr19	27322619	27337179	1	Kcnv2	448	1.106948255	6.02E-14	0.266831787	C7	33
chr3	133234889	133159529	2	Arhgef38	988	0.865184168	1.25E-13	0.249238334	C7	78
chr11	100261029	100256215	2	Krt17	1377	1.036826094	3.03E-13	0.455059611	C7	40
chr1	171419033	171420352	1	Tstd1	1117	1.338167239	3.45E-13	0.350215736	C7	13
chr5	87490871	87459490	2	Ugt2a1	530	1.295360544	7.07E-13	0.139381938	C7	15
chr5	122682597	122682715	1	Mir8115	965	0.846387834	2.06E-12	0.129183012	C7	87
chr4	49597870	49584506	2	Tmem246	314	0.890032729	1.57E-11	0.321805111	C7	73
chr8	117681622	117693198	1	Gm38416	1023	1.369829165	1.77E-11	0.164790615	C7	11
chr2	91636457	91625320	2	F2	1007	0.926246781	2.50E-11	0.270441573	C7	62
chr7	109083331	109034319	2	Ric3	1650	0.918211502	5.70E-11	0.167357376	C7	64
chr16	45654118	45626848	2	BC016579	472	1.009001822	1.07E-10	0.203778136	C7	45
chr11	118002270	118002350	1	Mir6933	1733	1.189797544	2.08E-10	0.461587277	C7	22
chr2	158502612	158508198	1	Adig	1746	0.955586911	3.90E-10	0.283199251	C7	56
chr16	77599657	77599750	1	Mirlet7c-1	612	0.881719583	1.83E-09	0.192133649	C7	74
chr17	25162461	25171913	1	Ccdc154	301	0.87093928	1.97E-09	0.15459554	C7	76
chr5	123865516	123863570	2	Hcar2	991	0.855753467	2.47E-09	0.337137695	C7	83
chr2	25288145	25289187	1	Tmem210	198	1.01161741	5.52E-09	0.394079955	C7	44
chr9	103230286	103208876	2	Trf	1021	0.833781929	6.77E-09	0.193788658	C7	97
chr16	45610440	45622867	1	Gcsam	471	1.249659667	8.42E-09	0.139533844	C7	17
chr2	25289911	25291193	1	Lrrc26	199	0.959161255	1.22E-08	0.395075983	C7	54
chr1	87394729	87384577	2	Kcnj13	540	1.126028026	1.76E-08	0.155523719	C7	31
chr8	45065418	45060702	2	AY512931	343	0.93961224	1.54E-07	0.295513401	C7	59
chr19	56461637	56486729	1	Plekhs1	748	0.999958388	2.48E-07	0.144139608	C7	48
chr7	140690907	140691842	1	Olfr45	2037	1.19801074	3.31E-07	0.107790609	C7	21
chr14	73025603	73026890	1	Gm9199	703	0.855764516	3.76E-07	0.17614595	C7	82
chr19	55192678	55192734	1	Mir6715	738	1.472791351	5.82E-07	0.189776069	C7	9
chr11	79484031	79481723	2	AU040972	965	0.94983733	2.82E-06	0.171472304	C7	57
chr1	53849424	53849495	1	Mir7681	259	0.908532675	2.88E-06	0.337164113	C7	66
chr14	75130883	75084303	2	Lrrc63	719	0.828062452	3.65E-06	0.193468279	C7	100
chr14	61607457	61612833	1	Kcnrg	571	1.362823541	3.65E-06	0.144406521	C7	12
chr15	74778859	74770908	2	D730001G18Rik	310	0.920857755	5.37E-06	0.192143942	C7	63
chr5	87482258	87459490	2	Ugt2a2	529	1.141839367	8.22E-06	0.093088309	C7	26
chr7	140667289	140668248	1	Olfr539	2036	1.008911893	1.21E-05	0.106856281	C7	46
chr15	74799968	74796874	2	Ly6k	311	0.833766975	1.31E-05	0.12220945	C7	98
chr8	47824482	47825475	1	Cldn22	377	1.046160228	1.50E-05	0.302375702	C7	38
chr17	23853772	23859776	1	Prss32	231	0.842529765	2.60E-05	0.169016538	C7	91
chr1	174099460	174100408	1	Olfr427	1181	1.136178947	3.29E-05	0.194500964	C7	28
chr9	123632565	123593820	2	Slc6a20b	1337	0.995727121	3.51E-05	0.064523648	C7	49
chr8	94324311	94324381	1	Mir138-2	772	1.147621297	3.68E-05	0.165652774	C7	25
chr12	103904950	103763587	2	Serpina1a	602	1.122537585	6.75E-05	0.072552369	C7	32
chr11	115912017	115913917	1	Smim6	1669	0.933403061	7.90E-05	0.159554505	C7	60
chr6	129350244	129365303	1	Clec12a	1094	0.859672981	0.000145747	0.114934293	C7	80
chr2	32050946	32051008	1	Mir7674	378	1.230421351	0.000192099	0.171108787	C7	18
chr3	90608522	90611780	1	S100a5	523	0.86909684	0.000198632	0.134751511	C7	77
chr11	83116845	83122659	1	Slfn1	1020	1.334260243	0.000218708	0.087195116	C7	14
chr13	80940403	80948597	1	5430425K12Rik	702	0.853416421	0.000664802	0.149821462	C7	84
chr7	141613747	141610066	2	Gm16982	2094	0.989305337	0.001016509	0.150515455	C7	50
chr2	88402932	88402009	2	Olfr1179	900	1.538842907	0.002444498	0.071262869	C7	7
chr4	63605261	63596901	2	Gm11213	428	0.93286437	0.002866535	0.091876913	C7	61
chr6	129014112	129020527	1	Clec2f	1086	0.845181479	0.003330403	0.167786422	C7	90
chr5	87337195	87324972	2	Ugt2a3	527	0.848055027	0.00343771	0.085353115	C7	85
chr13	38461793	38460240	2	4930579J19Rik	331	0.839540471	0.003662032	0.129815207	C7	92
chr3	90603770	90606045	1	S100a4	522	0.83476364	0.004063825	0.131558483	C7	94
chr10	23938572	23941583	1	Taar2	130	1.126279148	0.004285891	0.106934326	C7	30
chr15	77729072	77736382	1	Apol9b	413	1.221197859	0.004889757	0.040043165	C7	19
chr6	125286042	125278274	2	Tuba3a	1032	1.040454138	0.005789597	0.099585023	C7	39
chr8	84867947	84868008	1	Mir7069	677	1.413631854	0.006412929	0.069675643	C7	10
chr10	129856520	129857452	1	Olfr813	1127	1.269145491	0.011223429	0.075090281	C7	16
chrX	147010601	147010686	1	Mir1264	898	1.135221943	0.011730184	0.047381878	C7	29
chr6	129472779	129461591	2	Clec7a	1099	0.903536889	0.011737021	0.072558597	C7	68
chr12	103773633	103763587	2	Serpina1d	601	1.210484898	0.013011375	0.037940469	C7	20
chr17	34497429	34487405	2	Btnl5-ps	566	1.174334232	0.014414505	0.072757559	C7	23
chr6	43167060	43167992	1	Olfr437	297	1.689535966	0.016451537	0.037568884	C7	5
chr19	33625249	33613149	2	Gm8978	498	1.078205019	0.017660589	0.048057515	C7	35
chr7	27205536	27205655	1	Mir1191	529	0.83781772	0.019595399	0.035488714	C7	93
chr9	5308849	5336791	1	Casp4	11	1.079785263	0.021383414	0.068693996	C7	34
chr9	78328030	78329620	1	Omt2b	860	1.637489285	0.021703565	0.030242337	C7	6
chr9	99470421	99474751	1	1600029I14Rik	994	1.018834379	0.022174373	0.054601565	C7	42
chr6	129397297	129405413	1	Clec1b	1096	0.906962509	0.023283483	0.05150112	C7	67
chr9	56027636	56031573	1	Gm7444	605	0.97612428	0.023495612	0.043439412	C7	52
chr11	98701313	98703629	1	Csf3	1299	0.871666526	0.025050612	0.13632854	C7	75
chr6	129876672	129831154	2	Klra17	1114	1.07406743	0.03100262	0.044550336	C7	36
chr7	141620701	141620791	1	Mir7063	2095	1.046832918	0.033986642	0.066308058	C7	37
chr7	141992179	141992241	1	Mir3104	2102	0.845917943	0.034190393	0.074412738	C7	89
chr18	10785446	10785567	1	Mir1b	40	1.480150819	0.040654855	0.032131405	C7	8
chr15	100334929	100340169	1	Mettl7a3	792	0.846011934	0.040905	0.02951334	C7	88
chr11	99620404	99619598	2	Gm11562	1339	0.959146615	0.041399797	0.062459948	C7	55
chrX	46329007	46330345	1	Actrt1	272	0.893094061	0.042844134	0.028893301	C7	71
chr9	19338459	19339400	1	Olfr845	96	0.857603622	0.048106904	0.043340849	C7	81
chr4	88644459	88643641	2	Ifna13	500	0.834493174	0.050513913	0.229234052	C7	95
chr2	89483133	89482189	2	Olfr1241	948	1.137655042	0.053876287	0.042919954	C7	27
chrX	52378181	52378121	2	Mir6384	309	0.909677617	0.061317208	0.057940595	C7	65
chr2	10479088	10479171	1	Mir466e	65	2.007918259	0.063264086	0.045671533	C7	3
chr3	90011210	90011153	2	Mir7669	495	0.947068931	0.067895241	0.086718726	C7	58
chr19	11196723	11169418	2	Ms4a13	286	0.988711388	0.068247695	0.050833645	C7	51
chr2	174267585	174267504	2	Mir298	1941	0.899251482	0.074495353	0.076045156	C7	69
chr2	10478798	10488681	1	Mir467a-4	64	1.870228506	0.077126433	0.026182783	C7	4
chr5	30092940	30097686	1	Gm4961	172	0.972693942	0.080467242	0.048804999	C7	53
chr2	35100685	35081861	2	AI182371	440	0.893058731	0.080612102	0.028919959	C7	72
chr16	77598936	77599000	1	Mir99a	611	1.012393003	0.084153564	0.0696161	C7	43
chr2	10481248	10481320	1	Mir467b	67	3.069560461	0.088837087	0.043535954	C7	1
chr7	108881604	108880603	2	Olfr518	1645	0.831392757	0.092626297	0.045270974	C7	99
chr4	21767211	21757382	2	Tstd3	88	1.00674548	0.096532375	0.128897089	C7	47
chr15	102524621	102523839	2	Npff	877	0.846623517	0.096704914	0.090519541	C7	86
chrX	11299257	11299757	1	H2al1a	101	2.13003393	2.02E-05	0.327629851	C8	1
chr16	72663149	73046100	1	Robo1	597	0.640091644	0.000108042	0.740749535	C8	55
chr1	127678021	127486552	2	Tmem163	730	0.895459518	0.000299354	0.482780061	C8	27
chr14	118236232	118261199	1	LOC105245869	833	0.982184666	0.000299354	0.646999919	C8	18
chr5	75574987	75656722	1	Kit	478	0.917906468	0.000491758	0.505269927	C8	23
chr2	52742149	52692206	2	Stam2	545	1.051588609	0.000754957	0.369680046	C8	14
chr11	14179041	14072103	2	4930554G24Rik	113	1.388027577	0.002895109	0.241190187	C8	8
chr5	29378390	29229802	2	Lmbr1	163	0.880741477	0.003418201	0.412659669	C8	28
chr11	119834365	119820811	2	Rptoros	1763	1.57791907	0.003881496	0.388640006	C8	7
chr2	59160850	59355205	1	Pkp4	566	0.612134445	0.003881496	0.550959979	C8	62
chr8	12385771	12436732	1	Sox1ot	69	0.79059568	0.005025165	0.560580016	C8	36
chr11	119602905	119899591	1	Rptor	1762	0.709204074	0.005244457	0.627949913	C8	44
chr13	49148328	49036302	2	Wnk2	399	0.784164058	0.005244457	0.508339833	C8	38
chr15	78244811	78262580	1	Ncf4	422	1.086549244	0.005244457	0.239259742	C8	11
chr7	44188236	44192452	1	Klk1b24	831	1.964931745	0.005244457	0.262109722	C8	3
chr2	45023177	45023100	2	Mir5129	519	1.15836572	0.01763117	0.733189785	C8	10
chr1	166002634	165865154	2	Pou2f1	1050	0.68642846	0.019696652	0.402219811	C8	47
chr4	80910686	80954301	1	Lurap1l	463	0.907694117	0.019696652	0.281639739	C8	25
chr7	73740307	73776919	1	Fam174b	1122	0.681042289	0.019696652	0.30249967	C8	48
chr5	12383166	12588943	1	Sema3d	49	0.628423787	0.020034503	0.451389734	C8	59
chr9	7695631	7669429	2	AV064505	26	1.736991424	0.025705083	0.128919941	C8	4
chr1	72874865	72858065	2	Igfbp5	391	0.701351408	0.025910924	0.680729569	C8	46
chr10	96617001	96622813	1	Btg1	808	0.658117865	0.025910924	0.787029916	C8	50
chr16	21794347	21809040	1	1300002E11Rik	245	0.651351135	0.025910924	0.259920056	C8	53
chr17	7827302	7738568	2	Fndc1	40	0.84961641	0.025910924	0.295849827	C8	31
chr2	157560078	157562525	1	Nnat	1730	0.869855627	0.025910924	0.709779624	C8	29
chr4	88122040	88122125	1	Mir491	492	0.732789604	0.025910924	0.244520129	C8	42
chr1	177729814	177753305	1	1700016C15Rik	1212	0.940689714	0.028159995	0.321309568	C8	21
chr13	63815320	63900302	1	Ercc6l2	575	0.642010123	0.028159995	0.392379461	C8	54
chr15	94629185	95096097	1	Tmem117	690	0.624326572	0.028159995	0.431389793	C8	60
chr6	54452883	54503768	1	Wipf3	409	0.79113075	0.028159995	0.380539524	C8	35
chr7	101838226	101822632	2	Inppl1	1379	0.632758682	0.028159995	0.431580204	C8	57
chr11	54962940	54910787	2	Tnip1	427	0.86243956	0.029328457	0.283859781	C8	30
chr17	8526801	8986648	1	Pde10a	53	0.508070568	0.029328457	0.435579799	C8	70
chr17	34287771	34282751	2	H2-Aa	559	0.741671415	0.029328457	0.287939663	C8	41
chr2	65567492	65457118	2	Scn3a	596	0.932256205	0.029328457	0.28353995	C8	22
chr3	34716662	34699640	2	Gm3143	132	0.630434285	0.029328457	0.220209895	C8	58
chr6	7845224	7872042	1	C1galt1	35	0.653111888	0.029328457	0.294339919	C8	52
chr2	164804881	164792768	2	Acot8	1835	1.053155315	0.031065148	0.59851997	C8	13
chr6	28135133	27275121	2	Grm8	104	0.804720094	0.033388338	0.762519873	C8	34
chr1	38664955	38175991	2	Aff3	174	0.50319918	0.033751093	0.584770123	C8	71
chr17	25016086	25099499	1	Ift140	296	0.960046212	0.033751093	0.317560117	C8	19
chr4	31964107	32023467	1	Map3k7	108	0.585948075	0.033751093	0.285849897	C8	65
chr7	72306595	72077830	2	Mctp2	1115	0.757069153	0.033751093	0.351899795	C8	39
chr16	78560316	78564869	1	4930478L05Rik	617	0.895924416	0.035020575	0.58271993	C8	26
chr1	134079155	134074865	2	Btg2	810	0.597378538	0.036895087	0.781758755	C8	64
chr14	39473088	38368951	2	Nrg3	253	0.60134761	0.037673843	0.40567017	C8	63
chr5	29195993	29225524	1	Rnf32	162	0.786296041	0.037673843	0.357849624	C8	37
chr2	131950861	131956131	1	Prnd	1451	1.334902747	0.037799439	0.260910196	C8	9
chr1	38898160	38863872	2	Chst10	176	0.951912727	0.038967306	0.268799913	C8	20
chr8	94037198	94067922	1	Ogfod1	765	0.816839691	0.039408247	0.348009964	C8	33
chr4	89050307	89084610	1	Wincr1	527	1.08485351	0.047673062	0.290470052	C8	12
chr10	26375971	26275452	2	L3mbtl3	160	0.62044368	0.051325696	0.214949891	C8	61
chr19	31868761	31949406	1	A1cf	486	0.917397932	0.051325696	0.12385001	C8	24
chr12	116263025	116207050	2	Wdr60	815	0.748280177	0.054127154	0.214799914	C8	40
chr16	94008837	93919031	2	Cldn14	733	0.704611041	0.054127154	0.355500148	C8	45
chr5	119108236	119114543	1	1700081H04Rik	899	0.521758271	0.054127154	0.336929859	C8	69
chr8	70925525	70925618	1	Mir1969	524	1.586559832	0.054127154	0.542119835	C8	6
chr9	7692090	7699585	1	Mmp7	27	1.613229788	0.056408387	0.217859769	C8	5
chr14	118237030	118233233	2	Sox21	834	0.836826159	0.056941151	0.592079857	C8	32
chr15	79999026	79998970	2	Mir7213	488	0.727417812	0.056941151	0.445189206	C8	43
chr17	14279506	14404790	1	Smoc2	99	0.559376651	0.059416137	0.310849755	C8	68
chr8	72644343	72714746	1	Nwd1	580	0.994391486	0.059416137	0.202049885	C8	17
chr11	74610915	74383483	2	Rap1gap2	846	0.560697791	0.059582546	0.407910197	C8	67
chr8	39642678	39581700	2	Msr1	313	1.02071809	0.06302567	0.156139992	C8	15
chr2	109674700	109727043	1	Bdnf	1116	0.573534127	0.075553651	0.313050135	C8	66
chr10	96226207	96248708	1	4930459C07Rik	807	0.679034531	0.079849178	0.173360063	C8	49
chrX	164090187	164118859	1	Cltrn	1011	2.060608958	0.08494201	0.147290151	C8	2
chr4	46344194	46345309	1	Foxe1	283	0.638715931	0.085643824	0.877558743	C8	56
chr13	68999541	68620043	2	Adcy2	635	0.655717185	0.085730759	0.391719915	C8	51
chr10	93683322	93674218	2	Gm15915	783	0.998109051	0.095037567	0.220829922	C8	16
chr4	109676627	109963960	1	Faf1	674	0.718074357	2.82E-07	0.529749711	C9	54
chr9	14663022	14665099	1	Gm7607	57	0.700722077	2.82E-07	0.651817294	C9	60
chr17	40794146	40764734	2	Crisp2	783	1.264971236	6.83E-05	0.128641939	C9	8
chr13	63815320	63900302	1	Ercc6l2	575	0.650799056	0.001544628	0.378687937	C9	82
chr17	40811149	40840754	1	Rhag	784	1.134893881	0.001544628	0.143175895	C9	12
chr9	108953745	108984875	1	Col7a1	1148	0.827714295	0.001663469	0.182453558	C9	34
chrX	106920625	106933899	1	Lpar4	713	0.731585798	0.001994042	0.104169753	C9	48
chr8	123158280	123142847	2	Sult5a1	1103	0.902605957	0.002292003	0.329348705	C9	28
chr9	31913285	31846044	2	Barx2	242	0.651485628	0.004604328	0.381629605	C9	81
chr10	13178023	13149644	2	Zc2hc1b	53	0.67263726	0.005937535	0.133169772	C9	70
chr1	74771892	74785319	1	Wnt6	423	0.653400848	0.006285866	0.437018028	C9	77
chr12	27114995	27090237	2	Gm20187	113	0.657831368	0.006989485	0.129009269	C9	75
chr14	73237891	73240358	1	Lpar6	708	0.615721689	0.006989485	0.535922609	C9	97
chr1	39186992	39186896	2	Mir6349	179	0.909048581	0.007779126	0.522977918	C9	26
chr13	40361450	40001882	2	Ofcc1	337	0.652597721	0.010033184	0.27629001	C9	80
chr5	151190193	151037515	2	Stard13	1381	0.655349985	0.010503697	0.342842582	C9	76
chr14	73206851	73206763	2	Mir687	707	0.956409639	0.011075385	0.145561663	C9	22
chr7	87584168	88135063	1	Grm5	1263	0.635126168	0.011642049	0.271151168	C9	89
chr4	36951744	35706647	2	Lingo2	141	0.632093024	0.012518496	0.606764996	C9	90
chr18	12334024	12583013	1	Lama3	54	0.727365632	0.014858021	0.401595496	C9	50
chr7	128154612	128205504	1	Itgad	1906	1.271420124	0.014858021	0.086283946	C9	7
chr6	48676135	48678704	1	Gimap9	335	1.088280352	0.016406316	0.220941232	C9	14
chr1	185313319	185313385	1	Mir194-1	1281	1.290551852	0.016960854	0.207817802	C9	6
chr12	28623330	28594172	2	Colec11	118	0.730877072	0.017098326	0.14330239	C9	49
chr3	108017973	108012250	2	Gstm1	831	0.884125418	0.017098326	0.454351819	C9	31
chr15	88600302	88601669	1	Zdhhc25	624	0.679900758	0.020359182	0.278509293	C9	68
chr11	24730722	24721006	2	Gm10466	168	0.765743822	0.020614396	0.172061719	C9	40
chr16	46155077	46152985	2	Gm4737	480	1.026931379	0.021097734	0.164527732	C9	16
chr4	89050307	89084610	1	Wincr1	527	0.683614706	0.02246465	0.193546252	C9	67
chr11	100135949	100131759	2	Krt15	1372	0.688380813	0.022698712	0.297721837	C9	64
chr4	4019663	3995942	2	Sdr16c5	13	0.640536786	0.022698712	0.07109877	C9	86
chr9	103423578	103461260	1	5830418P13Rik	1025	0.70388308	0.022698712	0.190006184	C9	59
chrX	145487639	145446424	2	Amot	892	0.743244609	0.022698712	0.164987508	C9	44
chr4	96348680	96294508	2	Cyp2j11	555	0.908108302	0.026183078	0.104435137	C9	27
chr14	106486520	106417187	2	1700128A07Rik	815	0.669798211	0.02692002	0.076465912	C9	71
chr16	19884274	19876567	2	A930003A15Rik	209	0.641555177	0.028345172	0.135987435	C9	85
chrX	107088492	107104970	1	P2ry10	714	0.928917745	0.028345172	0.050395075	C9	25
chr2	152226840	152281852	1	Csnk2a1	1596	0.86318121	0.029365212	0.108462828	C9	32
chr1	106861180	106883348	1	Serpinb5	678	0.709871187	0.030159213	0.18563576	C9	57
chr14	59178749	59158503	2	Gm5142	542	1.99064011	0.030737913	0.047200587	C9	2
chr17	33940343	33938909	2	Pfdn6	531	1.125174712	0.030737913	0.370805256	C9	13
chr9	31464238	31426196	2	Tmem45b	241	0.706175118	0.031503386	0.140058427	C9	58
chr8	43528137	43519864	2	Adam26b	337	0.757385442	0.031938665	0.053663484	C9	42
chr18	12305720	12252357	2	Ankrd29	53	0.611264544	0.032027412	0.174385677	C9	100
chr1	185313581	185313692	1	Mir215	1282	1.24204494	0.036218641	0.230080211	C9	9
chr5	110839777	110829070	2	Hscb	777	0.642899691	0.036218641	0.305142025	C9	83
chr10	106602480	106555195	2	4930532I03Rik	848	0.700236224	0.037111018	0.0987254	C9	62
chr16	37011786	37095417	1	Polq	408	0.819652091	0.038635155	0.121950641	C9	35
chr16	26463135	26482765	1	Cldn16	288	0.931964234	0.039227836	0.079413583	C9	24
chr7	43769100	43773481	1	Klk12	811	1.030029163	0.041567654	0.1062683	C9	15
chr1	67123027	67231267	1	Cps1	369	0.723377951	0.042273799	0.169132639	C9	52
chr18	4812486	4850959	1	Gm10556	11	0.652614866	0.043758916	0.191928695	C9	79
chr10	78718293	78711995	2	Casp14	528	0.674240491	0.045514846	0.180608045	C9	69
chr7	24445682	24431926	2	Irgc1	446	0.971860014	0.046564547	0.199234503	C9	21
chrX	50010235	50009306	2	Olfr1323	296	1.1882926	0.047391974	0.279885808	C9	10
chr2	116076096	116074548	2	2810405F15Rik	1195	0.629733552	0.04783649	0.259469453	C9	92
chr17	79510486	79506049	2	Gm10494	1103	0.78050917	0.048170464	0.227487303	C9	39
chr15	20666750	20665214	2	Acot10	75	0.814986022	0.048381546	0.115274795	C9	36
chr6	128622934	128609227	2	Klrb1a	1075	0.615612102	0.048858543	0.084839525	C9	98
chr17	48299498	48312534	1	Treml2	896	0.711399629	0.049108536	0.043993813	C9	55
chr17	33781575	33774900	2	Angptl4	518	0.6235258	0.05077837	0.222925558	C9	94
chr12	103434189	103440245	1	Ifi27	592	1.43985052	0.051590663	0.126851776	C9	5
chr11	99864476	99865571	1	Gm11559	1355	3.840446533	0.052695954	0.069626491	C9	1
chr17	48264295	48275358	1	Treml4	895	0.616295244	0.056407308	0.05626233	C9	96
chr6	128424910	128409444	2	Itfg2	1070	0.628473057	0.056407308	0.164907381	C9	93
chrX	52378181	52378121	2	Mir6384	309	0.637071133	0.056407308	0.048811963	C9	88
chr8	57455923	57477585	1	Scrg1	400	1.023916319	0.057515143	0.120209805	C9	17
chr5	86468990	86410410	2	Tmprss11a	515	0.725498356	0.058446694	0.1561294	C9	51
chr12	74297474	74300468	1	Dbpht2	344	0.653263468	0.058471071	0.099015478	C9	78
chr15	103453825	103498800	1	Nckap1l	908	1.016779955	0.058471071	0.088012232	C9	19
chr17	18914322	18948071	1	Vmn2r97	146	1.494525529	0.060077322	0.035916683	C9	3
chr18	20247340	20285031	1	Dsg1c	78	0.615229335	0.060445271	0.098990583	C9	99
chr3	20275733	20249479	2	Cpb1	70	0.787127895	0.060445271	0.080617244	C9	37
chr7	69496094	69499689	1	4930402F11Rik	1108	0.711315527	0.06064181	0.145777654	C9	56
chr13	113180897	113171874	2	Gzmk	896	0.892470981	0.061073852	0.141789928	C9	30
chr8	64514441	64514332	2	Mir710	424	0.664731612	0.065310025	0.135395096	C9	73
chr11	115933659	115965534	1	Sap30bp	1670	0.630486053	0.0658647	0.209049382	C9	91
chr3	95526786	95556405	1	Ctss	638	0.742452362	0.068734254	0.071410469	C9	45
chr11	99351118	99345565	2	Krt27	1320	0.669365028	0.068855902	0.076364056	C9	72
chr19	44135876	44108637	2	Cwf19l1	634	0.718131389	0.068855902	0.099682097	C9	53
chr13	30749258	30766927	1	Irf4	269	0.700607211	0.069341777	0.198487768	C9	61
chr2	160016653	160040620	1	9130015L21Rik	1756	0.855965601	0.07289083	0.170611121	C9	33
chr6	90107275	90108207	1	Vmn1r50	721	1.461823989	0.07289083	0.044216104	C9	4
chr5	3893933	3890581	2	Mterf1a	11	1.006076177	0.075728043	0.081851856	C9	20
chr7	28833794	28841703	1	Lgals4	594	0.755790806	0.075728043	0.093907296	C9	43
chr17	33940723	33949695	1	Wdr46	530	0.942489165	0.076507124	0.205422692	C9	23
chr16	26371839	26356645	2	Cldn1	287	0.763338752	0.076755709	0.218654514	C9	41
chr2	171962824	171956879	2	1700028P15Rik	1910	0.695018316	0.080380424	0.171790022	C9	63
chr17	14398942	14389107	2	4930474M22Rik	100	0.686818044	0.080521813	0.156975199	C9	65
chr17	71640889	71640956	1	Snord53	1062	0.895641236	0.080979583	0.125265309	C9	29
chr1	166681845	166662055	2	Fmo9	1059	0.617375619	0.084358411	0.101975096	C9	95
chr9	103480328	103424924	2	Bfsp2	1026	0.663682956	0.0848273	0.17182724	C9	74
chr6	128934381	128984707	1	Clec2g	1082	0.735957481	0.08660688	0.107160364	C9	46
chr15	96182800	96203470	1	Gm4371	699	1.022210094	0.08715628	0.068407452	C9	18
chrX	52422515	52422407	2	Mir717	310	0.784845484	0.088085928	0.210910557	C9	38
chr16	36221562	36257427	1	2010005H15Rik	392	1.136792682	0.088593294	0.057333349	C9	11
chr19	35924578	35835221	2	A830019P07Rik	522	0.685625821	0.09033494	0.068095701	C9	66
chr1	65926522	65928304	1	Crygf	361	0.639028039	0.092144968	0.242203406	C9	87
chr12	110682619	110667689	2	1700001K19Rik	740	0.641852476	0.092402695	0.122200681	C9	84
chr7	80269655	80291579	1	Vps33b	1171	0.732688835	0.09618057	0.081703646	C9	47
chr6	67535822	67534059	2	Tacstd2	504	1.281577756	2.70E-15	1.443210429	C10	59
chr2	25288145	25289187	1	Tmem210	198	1.295413541	3.14E-12	0.679811371	C10	55
chr3	59195104	59178914	2	Gpr87	256	1.432057144	3.14E-12	0.467651804	C10	38
chr2	25289911	25291193	1	Lrrc26	199	1.227493815	3.50E-11	0.667296958	C10	67
chr3	90590247	90591508	1	S100a2	520	1.613001945	4.95E-11	0.740899846	C10	23
chr9	22213860	22206786	2	1810064F22Rik	201	1.959685774	1.96E-09	0.261885374	C10	8
chr17	13521456	13528434	1	Smok4a	94	1.67411686	2.55E-09	0.120661868	C10	20
chr5	103629403	103605711	2	Slc10a6	671	1.1769664	3.87E-09	0.262039039	C10	76
chr7	3169203	3154658	2	AU018091	2	1.760116586	1.51E-08	0.226055317	C10	17
chr17	13568888	13487021	2	2700054A10Rik	93	1.388161556	2.95E-08	0.190981592	C10	41
chr12	80924447	80923432	2	1700052I22Rik	404	1.162072512	1.24E-07	0.688092392	C10	80
chr2	112480817	112479072	2	Chrm5	1172	1.493465175	2.61E-07	0.428555329	C10	30
chr1	34535648	34544311	1	Cfc1	131	1.157637435	1.05E-06	0.397954658	C10	81
chr3	90537376	90543151	1	S100a16	519	1.121096886	1.21E-06	0.365352401	C10	89
chr10	84553338	84547417	2	Platr7	707	1.447380506	1.24E-06	0.318321752	C10	35
chr2	158502612	158508198	1	Adig	1746	1.155962256	1.28E-06	0.333151542	C10	82
chr7	4063204	4007073	2	Lair1	32	1.475708975	1.41E-06	0.136192609	C10	33
chr5	43981799	43978858	2	Fgfbp1	336	1.094478759	2.05E-06	0.402098488	C10	95
chr8	9144669	9149050	1	4930453L07Rik	45	1.100952193	2.57E-06	0.211799243	C10	92
chr17	36020560	36005695	2	H2-T24	675	1.371601073	2.90E-06	0.254626946	C10	43
chr5	139352617	139357033	1	Cyp2w1	1217	1.191739112	6.73E-06	0.435075764	C10	72
chr1	160077985	160074735	2	4930562F07Rik	980	1.77439823	7.26E-06	0.378323568	C10	15
chr17	36042961	36058645	1	Gm6034	677	1.181961526	8.65E-06	0.258289055	C10	74
chr5	86676298	86659522	2	Tmprss11b	518	1.375198378	1.00E-05	0.214985737	C10	42
chr18	43792878	43777196	2	Gm94	314	1.205800588	1.06E-05	0.120924213	C10	69
chr17	36042712	36038409	2	H2-T22	678	1.213776161	1.25E-05	0.411694827	C10	68
chr5	30170739	30170816	1	Mir1960	177	1.44667957	2.39E-05	0.253590159	C10	36
chr3	90526849	90528837	1	S100a14	518	1.316051619	5.72E-05	0.335381245	C10	52
chr2	85951065	85952039	1	Olfr1028	784	1.602245755	6.43E-05	0.179803413	C10	25
chr7	108367492	108368436	1	Olfr494	1629	1.955940896	7.61E-05	0.152729549	C10	9
chr1	18223564	18210053	2	Defb44-ps	66	1.195162568	0.000129604	0.228317645	C10	71
chr2	85975213	85976273	1	Olfr1029	785	1.169399102	0.000152565	0.051498003	C10	78
chr3	102964133	102939658	2	Nr1h5	751	1.270966978	0.000153137	0.121372956	C10	61
chr9	5298517	5307281	1	Casp1	10	1.175366231	0.000270605	0.101448656	C10	77
chr6	23650305	23648869	2	Rnf133	87	1.985770201	0.000450935	0.242010187	C10	5
chr11	99550863	99550132	2	Krtap3-3	1329	2.428915974	0.001109113	0.103305416	C10	2
chr5	134915530	134914250	2	Cldn13	1087	1.190388419	0.00137421	0.246649522	C10	73
chr16	88707962	88707171	2	2310061N02Rik	653	1.097688102	0.001803993	0.178596193	C10	94
chr13	113180897	113171874	2	Gzmk	896	1.09986747	0.001899007	0.211083998	C10	93
chr12	24498581	24558571	1	Taf1b	95	1.06659301	0.002279535	0.223135151	C10	98
chr1	171419033	171420352	1	Tstd1	1117	1.200965115	0.002470614	0.334999952	C10	70
chr9	20171569	20170634	2	Olfr870	117	1.734425167	0.002557577	0.099737745	C10	19
chr7	108395122	108396114	1	Olfr495	1630	1.610651152	0.003581187	0.104252098	C10	24
chr3	92485881	92483954	2	Sprr1a	548	1.249929334	0.003878826	0.272928325	C10	63
chr3	10335656	10331734	2	Slc10a5	28	1.07722994	0.005264083	0.282979206	C10	96
chr11	58721094	58720069	2	Olfr318	480	1.960007832	0.005329878	0.125061553	C10	7
chr7	13219339	13220289	1	Vmn1r89	210	1.136594695	0.005448633	0.08581149	C10	87
chrX	37211041	37208502	2	Gm9	216	1.657517502	0.005460379	0.100133188	C10	22
chr2	89249692	89248721	2	Olfr1228	938	1.51201296	0.005815627	0.034456984	C10	28
chr1	58695989	58658121	2	Als2cr12	298	1.112606482	0.005952677	0.101094294	C10	91
chr2	89283131	89282196	2	Olfr1229	939	1.794450522	0.006487901	0.107540975	C10	13
chr11	99543158	99537485	2	Krt40	1328	1.33222047	0.00665204	0.062821727	C10	48
chr1	154256906	154241521	2	4930452N14Rik	942	1.243709043	0.007245294	0.089647521	C10	64
chr2	103389044	103377643	2	BC016548	1072	2.255685967	0.007245294	0.07558193	C10	3
chr14	49929568	49928563	2	Olfr723	330	2.08630086	0.009165242	0.081670076	C10	4
chr6	24597771	24605414	1	Lmod2	94	1.155643613	0.009437377	0.256876976	C10	83
chr12	109727333	109727414	1	Mir487b	715	1.842007839	0.010842177	0.087495767	C10	11
chr2	25653118	25656217	1	Lcn8	227	1.061831459	0.012710854	0.184413838	C10	99
chr4	148500462	148495280	2	Angptl7	1316	1.428746691	0.013788142	0.209903651	C10	39
chr7	108465326	108466318	1	Olfr498	1632	1.36629898	0.014810644	0.085995882	C10	44
chr12	109728129	109728202	1	Mir539	716	1.791146707	0.015142062	0.078688395	C10	14
chr12	109726822	109726896	1	Mir381	714	1.896765363	0.015147648	0.092708907	C10	10
chr14	51146767	51145002	2	Rnase1	378	1.417508717	0.015582778	0.173846423	C10	40
chr7	44207433	44211754	1	Klk1b4	833	2.891615081	0.015988056	0.064446834	C10	1
chr3	29416823	29416920	1	Mir551b	93	1.445611846	0.018675433	0.22065139	C10	37
chr8	23142662	23142573	2	Mir3107	210	1.357701892	0.023176885	0.175026561	C10	46
chr11	82960681	82942341	2	Slfn5os	1013	1.264959813	0.025025804	0.11306146	C10	62
chr11	58701703	58702623	1	Olfr319	479	1.149766615	0.02620466	0.064887447	C10	85
chr10	112726926	112785599	1	1700010J16Rik	879	1.070864983	0.028127749	0.083463158	C10	97
chr9	38877178	38878104	1	Olfr926	349	1.293004114	0.029182447	0.095772439	C10	56
chr4	109017655	109017730	1	Mir761	665	1.311305029	0.031359533	0.356909728	C10	53
chrX	147064905	147065002	1	Mir1298	899	1.149217776	0.033710051	0.090376881	C10	86
chr12	109724313	109724391	1	Mir300	713	1.45534716	0.034975475	0.086825734	C10	34
chr2	164656046	164657368	1	Wfdc10	1825	1.322380171	0.035845875	0.197762111	C10	50
chr17	90793476	90792442	2	Gm20491	1178	1.153352451	0.036914784	0.311838148	C10	84
chr19	39741101	39688836	2	Cyp2c68	564	1.657805493	0.037622736	0.020895482	C10	21
chr14	50299330	50298337	2	Olfr733	340	1.828877321	0.037942506	0.083827946	C10	12
chr6	130281928	130269194	2	Klra10	1127	1.75621615	0.045940704	0.029024611	C10	18
chr12	109723458	109723539	1	Mir376b	711	1.275574021	0.052398966	0.061424123	C10	60
chr9	19917229	19922510	1	Olfr77	112	1.97962799	0.055119983	0.09873567	C10	6
chr12	109723218	109723301	1	Mir654	710	1.290598157	0.056971259	0.0600983	C10	57
chr9	38930173	38931099	1	Olfr930	350	1.180242954	0.057824238	0.088321649	C10	75
chr7	46975911	46967747	2	C86187	981	1.164066978	0.058825997	0.027688476	C10	79
chr2	164654966	164649625	2	Wfdc9	1824	1.114703469	0.066317568	0.129729357	C10	90
chr6	41684431	41685717	1	Llcfc1	258	1.348340811	0.067519681	0.067012279	C10	47
chr12	109723781	109723848	1	Mir376a	712	1.243325379	0.069414111	0.059376993	C10	65
chr13	22828114	22827194	2	Vmn1r210	157	1.481582319	0.071199162	0.152737666	C10	32
chr6	85076141	85077126	1	Npm3-ps1	623	1.288362807	0.072142663	0.131770601	C10	58
chr1	174089038	174089980	1	Olfr429	1180	1.298562917	0.073874548	0.06949789	C10	54
chr19	33157112	33157201	1	Mir3970	495	1.051398703	0.074223645	0.210151511	C10	100
chr3	92458720	92456502	2	Sprr3	547	1.527742389	0.082596223	0.133817718	C10	27
chr4	84884309	85131921	1	Cntln	477	1.330867693	0.082647027	0.628604075	C10	49
chr11	74347672	74346624	2	Olfr411	844	1.579443204	0.08403943	0.033067691	C10	26
chr2	153871084	153856188	2	Sun5	1644	1.485194973	0.087899096	0.158411963	C10	31
chr9	35849880	35848545	2	Gm3428	272	1.506383278	0.088273532	0.130874854	C10	29
chr13	120316862	120318261	1	Tcstv3	939	1.764972349	0.089145744	0.120739841	C10	16
chr13	22806518	22805580	2	Vmn1r209	156	1.319538624	0.092943146	0.067399628	C10	51
chr12	109729325	109729402	1	Mir544	717	1.126278675	0.095644793	0.040094242	C10	88
chr7	19677941	19671579	2	Apoc2	341	1.233006401	0.099278023	0.086043026	C10	66
chr16	17928219	17925211	2	Slc25a1	171	1.358406948	0.099754332	0.016370909	C10	45
chr19	43612325	43615892	1	Nkx2-3	620	0.764251602	2.22E-11	1.067381683	C11	32
chr5	119108236	119114543	1	1700081H04Rik	899	0.906822842	4.81E-09	0.4921967	C11	17
chr9	31913285	31846044	2	Barx2	242	0.67371399	9.75E-08	0.405653521	C11	48
chr1	65926522	65928304	1	Crygf	361	0.856027835	1.40E-06	0.358420815	C11	20
chr4	46344194	46345309	1	Foxe1	283	0.537901091	1.86E-05	0.853074005	C11	79
chr19	43642007	43637380	2	Gm4311	621	0.734861129	2.42E-05	0.388610249	C11	35
chr8	113848843	113698137	2	Adamts18	1000	0.50756279	2.42E-05	0.349012034	C11	91
chr13	55831425	55825054	2	Pitx1	493	0.519970298	9.19E-05	0.637739463	C11	86
chr17	51448269	51425209	2	C330011F03Rik	916	0.734591066	9.19E-05	0.144051036	C11	37
chr13	48663036	48666507	1	Barx1	395	0.558149853	0.000374153	0.479724007	C11	73
chr12	57618602	57585975	2	4921518K17Rik	254	0.518170341	0.000564795	0.210216361	C11	88
chr8	123158280	123142847	2	Sult5a1	1103	0.733008005	0.000564795	0.228239789	C11	38
chr15	81251862	81242654	2	8430426J06Rik	511	0.886200081	0.000603128	0.249791399	C11	18
chr15	100649229	100649163	2	Mir6961	805	1.071309792	0.000603968	0.42794448	C11	12
chr19	8405105	8160168	2	Slc22a30	202	1.242119805	0.000664008	0.10246853	C11	6
chr19	25672239	25671134	2	2610016A17Rik	443	0.727941315	0.000664008	0.675055252	C11	39
chr5	86468990	86410410	2	Tmprss11a	515	0.707221479	0.000664008	0.143204651	C11	42
chr6	5298373	5264624	2	Pon2	20	0.632040653	0.000818264	0.271310861	C11	58
chr2	148875512	148871722	2	Cst3	1555	0.741023064	0.000909277	0.391173327	C11	34
chr17	66714456	66720485	1	1700016K05Rik	1035	0.864071716	0.001114748	0.2859997	C11	19
chr14	73206851	73206763	2	Mir687	707	0.650493895	0.001693974	0.132503699	C11	53
chr19	45150715	45156943	1	Tlx1	658	0.502054287	0.001833086	0.429916799	C11	92
chr4	44004452	44032848	1	Clta	249	0.703676474	0.001833086	0.184310858	C11	43
chr19	58943425	58971421	1	Eno4	775	0.518464796	0.00188806	0.198846408	C11	87
chr11	113209669	113203315	2	4732490B19Rik	1606	0.636596227	0.002018517	0.156452603	C11	57
chrX	145487639	145446424	2	Amot	892	0.593259706	0.002505747	0.145822798	C11	68
chr8	94179089	94180327	1	Mt1	770	0.549880364	0.002807613	0.540578705	C11	77
chr10	13178023	13149644	2	Zc2hc1b	53	0.819819769	0.003475933	0.137082725	C11	24
chr13	22828114	22827194	2	Vmn1r210	157	1.170598718	0.003764318	0.163799206	C11	8
chr11	98329645	98325417	2	Neurod2	1281	0.600327538	0.004199489	0.299752068	C11	65
chr9	7272514	7283333	1	Mmp13	17	0.656679435	0.004579112	0.107551079	C11	51
chr6	23650305	23648869	2	Rnf133	87	0.926287481	0.00536289	0.11119685	C11	16
chr1	37488605	37485851	2	4930594C11Rik	163	0.765176383	0.009788223	0.260231959	C11	31
chr11	82960681	82942341	2	Slfn5os	1013	0.833160523	0.009838714	0.076598327	C11	23
chr12	109540996	109571729	1	Meg3	667	0.625822541	0.009838714	0.191854208	C11	61
chr16	88563183	88560826	2	Cldn8	648	0.553826266	0.011622205	0.347704646	C11	76
chr2	164745931	164731226	2	Wfdc3	1830	0.5955898	0.013239655	0.123736178	C11	67
chr7	86616643	86615636	2	Olfr294	1254	1.067997319	0.014285013	0.121877928	C11	13
chr6	128934381	128984707	1	Clec2g	1082	0.769322429	0.015311508	0.131161588	C11	30
chr17	79510486	79506049	2	Gm10494	1103	0.799669745	0.015422148	0.230685131	C11	27
chr1	19208914	19238845	1	Tfap2b	70	0.527461837	0.017139319	0.201102332	C11	83
chr11	96286646	96290163	1	Hoxb7	1216	0.689530285	0.017696755	0.188531654	C11	45
chr11	100135949	100131759	2	Krt15	1372	0.694529234	0.017798437	0.260177073	C11	44
chr6	78425983	78428666	1	Reg1	561	1.090400192	0.017859794	0.077488126	C11	10
chr1	56637451	56636044	2	Hsfy2	275	0.664324821	0.018302903	0.145881928	C11	49
chr5	91074617	91093649	1	Ereg	582	0.656298071	0.01836812	0.122708715	C11	52
chr19	25672411	25678991	1	Dmrt2	442	0.649016405	0.019582113	0.439562993	C11	54
chr5	147307249	147300900	2	Cdx2	1341	0.605339226	0.020142995	0.282956442	C11	64
chr11	82952102	82964850	1	Slfn5	1014	0.787543977	0.020570592	0.091244063	C11	28
chr1	18223564	18210053	2	Defb44-ps	66	0.631879192	0.021679086	0.128472383	C11	59
chr8	106150399	106164715	1	Pla2g15	903	0.712842762	0.025240836	0.127330643	C11	40
chr7	102578469	102579506	1	Olfr550	1406	1.224003293	0.025762756	0.114307033	C11	7
chr16	88671654	88671046	2	Krtap27-1	652	0.555937924	0.029155318	0.075180998	C11	75
chr1	191036822	191042941	1	Spata45	1312	1.288209545	0.030706155	0.130625753	C11	4
chr12	56253243	56266381	1	Gm19990	242	0.543372526	0.032568742	0.190736376	C11	78
chr11	14179041	14072103	2	4930554G24Rik	113	0.592532593	0.034756691	0.08220846	C11	69
chr16	88707962	88707171	2	2310061N02Rik	653	0.676863352	0.034823696	0.11859836	C11	47
chr11	103749821	103727363	2	Wnt9b	1512	0.618244987	0.03934646	0.163149686	C11	63
chr8	107065644	107061484	2	Tmed6	922	0.810868856	0.039362297	0.082669444	C11	26
chr17	34894559	34896844	1	Zbtb12	591	0.556228004	0.040284966	0.2558306	C11	74
chr1	185313319	185313385	1	Mir194-1	1281	1.26964274	0.040544993	0.144346253	C11	5
chr15	60921348	60917589	2	A1bg	247	0.625530577	0.040653322	0.14219294	C11	62
chr12	87238601	87221123	2	Noxred1	498	0.844226251	0.041642703	0.086362231	C11	21
chr5	72168183	72157000	2	Commd8	444	0.514606719	0.047918243	0.137366136	C11	90
chr10	89732295	89711973	2	Actr6	756	0.569955634	0.051938686	0.120058968	C11	72
chr11	98348406	98357796	1	Ppp1r1b	1282	0.52143517	0.054045686	0.264500021	C11	85
chr8	94172618	94173567	1	Mt2	769	0.749596491	0.056360205	0.384244354	C11	33
chr4	131920029	131899478	2	Gm12992	998	0.534872256	0.058285391	0.182130072	C11	80
chr5	148950250	148951658	1	8430423G03Rik	1355	0.688100331	0.058765442	0.224000041	C11	46
chr5	86745807	86705186	2	Tmprss11e	519	1.012489822	0.059083326	0.255653263	C11	14
chr2	89407077	89406130	2	Olfr1238	945	1.080752685	0.05924679	0.163999982	C11	11
chr9	103423578	103461260	1	5830418P13Rik	1025	0.631270858	0.061592505	0.160598423	C11	60
chr13	3854173	3854761	1	Calm5	9	0.777618235	0.063293425	0.183929016	C11	29
chr4	24898083	24905001	1	Ndufaf4	99	0.528825542	0.064739469	0.201838434	C11	82
chr5	82124710	82122427	2	1700031L13Rik	505	0.818944966	0.065407783	0.169850245	C11	25
chr15	76671680	76694915	1	Ppp1r16a	384	0.529116999	0.065786932	0.176314806	C11	81
chr11	96281905	96285325	1	Hoxb8	1215	0.65801193	0.06794413	0.197161672	C11	50
chr2	110017817	110045325	1	Ccdc34	1120	0.648671307	0.068196273	0.118334655	C11	55
chr1	9631092	9560832	2	2610203C22Rik	18	0.71186253	0.071619867	0.128854261	C11	41
chr3	18480477	18468285	2	4930433B08Rik	56	0.591029582	0.07643346	0.077716352	C11	70
chr1	185313581	185313692	1	Mir215	1282	1.157372905	0.078662512	0.147535238	C11	9
chr10	60938132	60928226	2	Pldi	339	0.595960303	0.079651382	0.0844725	C11	66
chr7	18616501	18606343	2	Psg23	290	2.009365578	0.079920587	0.14091388	C11	2
chr2	84476775	84432860	2	Tfpi	730	0.638692032	0.083567697	0.073712568	C11	56
chr12	102899306	102900534	1	Cox8c	584	0.836784803	0.083711649	0.091858267	C11	22
chr2	110050479	110031250	2	Ccdc34os	1121	0.583683228	0.085880611	0.172771668	C11	71
chr15	100669500	100641082	2	Bin2	804	0.515517257	0.092883553	0.127771477	C11	89
chr9	89802328	89802260	2	Mir184	927	0.734764098	0.093711705	0.265487976	C11	36
chr10	129682737	129681799	2	Olfr802	1116	1.826896046	0.094231774	0.051696856	C11	3
chr4	36668510	36668586	1	Mir873b	143	2.117869274	0.095242445	0.060247893	C11	1
chr4	140810648	140785369	2	Padi3	1189	0.524735207	0.097580842	0.110188978	C11	84
chr11	99635084	99634114	2	Krtap4-2	1341	0.932243564	0.098302967	0.158759857	C11	15
chr13	38635109	38602706	2	Bloc1s5	333	1.652485958	9.62E-25	0.293079936	C12	21
chr7	43774617	43779263	1	Klk11	812	2.353392465	2.66E-22	0.508683977	C12	3
chr7	28833794	28841703	1	Lgals4	594	1.48272737	5.17E-20	0.207837691	C12	40
chr11	100207510	100203162	2	Krt14	1375	1.863058798	1.59E-18	0.574981	C12	11
chr7	28864386	28866284	1	Lgals7	595	1.290083672	7.63E-18	0.537304851	C12	74
chr7	86616643	86615636	2	Olfr294	1254	1.873365951	1.96E-17	0.297578881	C12	9
chr1	166681845	166662055	2	Fmo9	1059	1.317456298	7.58E-17	0.232903067	C12	68
chr6	43235610	43236575	1	Olfr47	302	1.556236273	1.27E-16	0.240980876	C12	29
chr7	86585277	86586206	1	Olfr295	1253	1.468946201	1.16E-15	0.221549375	C12	42
chr3	79737794	79644716	2	Rxfp1	343	1.372544824	1.79E-15	0.349271268	C12	57
chr5	114404468	114404539	1	Mir7027	829	1.315380161	3.84E-14	0.587479688	C12	69
chr7	43781054	43785410	1	Klk10	813	1.413357527	7.80E-14	0.530172353	C12	52
chr16	79091097	78953008	2	Tmprss15	619	1.181014014	1.22E-12	0.216574666	C12	98
chr15	20666750	20665214	2	Acot10	75	1.344301043	1.63E-11	0.234593468	C12	62
chr7	133680061	133674270	2	Mmp21	1961	1.439062862	5.18E-11	0.291936768	C12	47
chr4	122689259	122705135	1	9530002B09Rik	848	1.272785977	5.33E-11	0.121442051	C12	77
chr16	87909271	87952254	1	4930590A17Rik	646	1.33938089	1.31E-10	0.229673569	C12	63
chr16	59471775	59492461	1	Riox2	569	1.428052052	4.10E-10	0.360745183	C12	49
chr9	120955086	120955147	1	Mir7090	1292	1.567771319	6.21E-10	0.309458766	C12	25
chr1	65926522	65928304	1	Crygf	361	1.335382727	8.27E-09	0.532701165	C12	64
chr18	33213816	33201421	2	Stard4	143	1.425655139	9.09E-09	0.201671467	C12	50
chrX	144456582	144477063	1	Trpc5os	887	1.217382332	3.53E-08	0.063006289	C12	85
chr2	171962824	171956879	2	1700028P15Rik	1910	1.211043065	9.27E-08	0.328039861	C12	91
chr15	91838326	91861435	1	Smgc	674	1.422377742	1.44E-07	0.113292609	C12	51
chr14	74975086	74987104	1	Gm4278	717	1.384627443	1.79E-07	0.192511475	C12	53
chr1	185313581	185313692	1	Mir215	1282	1.459256619	1.82E-07	0.27755589	C12	43
chr1	185313319	185313385	1	Mir194-1	1281	1.564982302	2.59E-07	0.267530574	C12	27
chr11	99351118	99345565	2	Krt27	1320	1.2163464	2.91E-07	0.153930421	C12	87
chr10	79862587	79862652	1	Mir6910	566	1.254255753	3.01E-07	0.381585128	C12	79
chr7	4964348	4957081	2	Sbk2	71	1.180019694	1.09E-06	0.22990102	C12	99
chr1	150346771	150320681	2	2310030A07Rik	902	1.330705786	1.10E-06	0.064709432	C12	66
chr18	29442200	29466107	1	4930527G23Rik	118	1.320587843	1.22E-06	0.167103085	C12	67
chr8	27368711	27399730	1	Chrnb3	263	1.313269695	2.15E-05	0.138658998	C12	70
chr10	127759763	127768299	1	Rdh1	1017	1.351409909	2.27E-05	0.111448344	C12	59
chr15	79893138	79889532	2	D730005E14Rik	485	1.215819355	2.30E-05	0.125141055	C12	89
chr3	95734973	95734911	2	Mir7014	645	1.52803657	3.46E-05	0.285361933	C12	34
chr9	37669222	37659902	2	Panx3	300	1.552098508	4.45E-05	0.131141069	C12	30
chr14	37110101	37102140	2	2610528A11Rik	251	1.313184108	6.65E-05	0.113086286	C12	71
chr10	127759763	127792697	1	Rdh9	1018	1.215987772	0.000155052	0.066303096	C12	88
chr7	43824544	43832027	1	Klk6	817	1.24854772	0.000171771	0.130953714	C12	80
chr6	57233439	57234350	1	Vmn1r14	445	1.519899876	0.000239559	0.086877914	C12	37
chr13	109324744	109324824	1	Mir582	866	1.177411697	0.000290639	0.287995769	C12	100
chr4	111919555	111950358	1	Skint8	681	1.19952842	0.000311639	0.104223046	C12	95
chr18	62596264	62592413	2	Spink7	447	1.442836492	0.000450441	0.111296842	C12	45
chr1	153851195	153849542	2	Teddm2	936	1.235873056	0.000498078	0.085656802	C12	84
chr13	21612004	21611020	2	Olfr1362	105	1.801390036	0.001190744	0.114513683	C12	14
chr7	140202768	140201812	2	Olfr524	2020	1.373570288	0.001359911	0.135515718	C12	56
chr13	48536114	48536012	2	Mirlet7d	391	1.204371212	0.001648489	0.129321958	C12	94
chr15	96182800	96203470	1	Gm4371	699	1.28551889	0.001684705	0.110275861	C12	75
chr7	140601340	140611124	1	Olfr46	2033	1.210051741	0.001752191	0.074021023	C12	92
chr9	7445822	7455975	1	Mmp3	20	1.440520877	0.003140067	0.122263102	C12	46
chr4	73905921	73901906	2	Gm13871	455	1.527773711	0.003632032	0.016153677	C12	35
chr7	107845731	107844787	2	Olfr470	1609	1.348555108	0.004500955	0.05407786	C12	61
chr2	25700074	25703326	1	Obp2a	231	1.495122907	0.006368555	0.101271528	C12	39
chr12	109590447	109590537	1	Mir431	676	1.861172278	0.00659132	0.122698965	C12	12
chr10	129350565	129351509	1	Olfr782	1100	1.511867222	0.006921302	0.060999951	C12	38
chr9	37712280	37711348	2	Olfr160	301	2.092130401	0.007115991	0.20125467	C12	5
chr12	109585873	109585813	2	Mir3544	677	2.275225364	0.007226972	0.125442132	C12	4
chr7	12176193	12177113	1	Vmn1r79	177	2.555067785	0.007287795	0.04338949	C12	2
chr4	115411624	115439034	1	Cyp4a12b	705	1.205494708	0.011825977	0.039778878	C12	93
chr13	21538027	21536974	2	Olfr1366	102	1.5804327	0.013096517	0.060132665	C12	23
chr10	129187419	129186484	2	Olfr773	1093	1.52069192	0.014220033	0.028330517	C12	36
chr7	8383238	8367460	2	Vmn2r44	144	1.368412648	0.01557884	0.013037878	C12	58
chr4	121109226	121105651	2	Tmco2	843	1.349927241	0.017328646	0.061865189	C12	60
chr11	70012043	70012131	1	Mir324	718	1.839436246	0.01891589	0.087610656	C12	13
chr4	143567467	143573798	1	BC080695	1243	2.06568214	0.019421638	0.024517879	C12	6
chr11	73454210	73453275	2	Olfr380	818	1.481384642	0.019935822	0.037869416	C12	41
chr2	86677331	86676399	2	Olfr1086	825	1.882469589	0.022977715	0.063448473	C12	8
chr13	21556020	21555040	2	Olfr1535	103	1.447724193	0.023855414	0.066688451	C12	44
chr6	42927233	42928159	1	Olfr446	293	1.565591398	0.025151517	0.108389452	C12	26
chr12	109723458	109723539	1	Mir376b	711	1.655053968	0.026880755	0.093223061	C12	20
chr12	109723218	109723301	1	Mir654	710	1.536097014	0.027619721	0.081959919	C12	33
chrX	36910834	36911985	1	Gm15008	206	1.961134321	0.027709568	0.064861072	C12	7
chr7	12684991	12651706	2	Vmn2r55	189	1.754516896	0.028420818	0.025155781	C12	15
chr12	109591537	109592915	1	6430411K18Rik	678	1.694003017	0.028834338	0.088861081	C12	19
chr5	120476547	120483905	1	Sds	910	1.184509227	0.031637767	0.074107293	C12	96
chr6	81896676	81896599	2	Mir468	567	1.245059296	0.035315695	0.065528358	C12	81
chr17	40598594	40602618	1	Esp4	780	1.376994268	0.035405924	0.070854736	C12	54
chr11	115001880	114996769	2	Cd300c2	1628	1.568240116	0.036131419	0.045606216	C12	24
chr7	107823467	107822523	2	Olfr469	1608	1.584334553	0.036190402	0.048444154	C12	22
chr15	98437470	98438397	1	Olfr282	730	1.375091033	0.036654129	0.091090565	C12	55
chr12	105202422	105206993	1	Tcl1b4	632	1.542413668	0.038361734	0.085959855	C12	32
chrX	26310044	26287199	2	Gm2030	175	4.119875006	0.03903526	0.040637886	C12	1
chr12	109723781	109723848	1	Mir376a	712	1.736713376	0.040300829	0.09354096	C12	16
chr12	109724313	109724391	1	Mir300	713	1.723956066	0.04596954	0.094551468	C12	17
chrX	8803691	8809386	1	Ssxb5	76	1.313026057	0.046198892	0.024694729	C12	72
chr7	104880709	104881659	1	Olfr665	1528	1.259919422	0.048996034	0.048677874	C12	78
chr9	26923081	26879567	2	Gm1110	222	1.280944449	0.057428789	0.116400262	C12	76
chr16	36334332	36321665	2	BC117090	394	1.183254914	0.058368916	0.098029407	C12	97
chrX	101085405	101079210	2	Slc7a3	636	1.213236085	0.060997448	0.070955767	C12	90
chr7	105375098	105378287	1	Gm5901	1551	1.721744027	0.066378974	0.057947383	C12	18
chr4	144190717	144196934	1	Oog2	1257	1.550416314	0.068032451	0.026717886	C12	31
chrX	37244992	37249690	1	Rhox2a	218	1.216544376	0.071119881	0.024119966	C12	86
chrX	139086243	139093403	1	4930513O06Rik	845	1.240947444	0.073476599	0.06509666	C12	83
chr11	73371246	73375704	1	Olfr376	814	1.868944863	0.076672385	0.041465204	C12	10
chr1	21383556	21386384	1	Khdc1b	87	1.29955905	0.079943255	0.077113718	C12	73
chr12	109722718	109722803	1	Mir376c	709	1.334074954	0.07998928	0.055138881	C12	65
chr5	31485859	31488262	1	4930548H24Rik	219	1.558991505	0.080495288	0.046096749	C12	28
chr12	109587943	109588031	1	Mir3070a	674	1.429149414	0.096680853	0.107467451	C12	48
chrX	91632194	91635671	1	Gm14781	574	1.244915215	0.099088807	0.032549415	C12	82
chr16	23224740	23360350	1	St6gal1	272	1.212019811	2.27E-11	0.986537609	C13	80
chr9	31913285	31846044	2	Barx2	242	1.165042482	2.27E-11	0.961548508	C13	91
chr6	134403415	134308951	2	4933406J09Rik	1174	1.420227364	1.39E-07	0.47980212	C13	53
chr7	46238490	46195351	2	Ush1c	963	1.64330059	2.07E-07	0.572725058	C13	34
chr4	129121925	129111570	2	Hpca	946	1.238222534	1.71E-06	0.627878995	C13	72
chr7	24370263	24385212	1	Kcnn4	444	1.732781395	1.71E-06	0.535263466	C13	28
chr15	79164506	79154913	2	Sox10	459	1.780125072	2.49E-06	0.515538158	C13	27
chr16	84972211	84979451	1	Gm10791	630	1.508059982	8.82E-06	0.438977689	C13	40
chr3	146641932	146651715	1	Gm16325	1084	2.563435875	1.37E-05	0.436065989	C13	15
chr2	4976122	4985748	1	Ucma	18	1.894044188	1.89E-05	0.363747024	C13	26
chr15	79166066	79217383	1	Gm10863	460	1.199349999	2.24E-05	0.397669895	C13	83
chr4	120588745	120609673	1	Gm8439	829	1.164472337	2.24E-05	0.341593249	C13	92
chr4	141088345	141112759	1	Spata21	1200	1.525903311	3.77E-05	0.293021961	C13	38
chr2	122315672	122347972	1	Duox1	1312	1.165941626	8.45E-05	0.540395634	C13	89
chr6	42817473	42818405	1	Olfr450	289	2.16905864	0.000123685	0.256032948	C13	21
chr6	59426290	59352461	2	Gprin3	473	1.184214078	0.000123685	0.311988784	C13	85
chr5	135251047	135248938	2	Fzd9	1102	1.133814336	0.000136347	0.748273977	C13	100
chr8	113676458	113667926	2	Gm30052	999	1.461123346	0.000204468	0.25647233	C13	46
chr13	70882948	70884503	1	8030423J24Rik	648	1.227018693	0.000297579	0.459241048	C13	76
chr6	41636405	41620619	2	Trpv6	256	1.924068684	0.00038554	0.29503285	C13	24
chr14	61309753	61311936	1	Arl11	565	1.424950428	0.000482711	0.414504671	C13	52
chr15	103272918	103299865	1	Copz1	900	1.201887318	0.000548	0.216109988	C13	82
chr5	100077962	100095273	1	Tmem150cos	650	1.138684262	0.000562164	0.355296842	C13	96
chr9	84774398	84784351	1	4930554C24Rik	892	1.608453235	0.000562164	0.239604329	C13	36
chr3	146651317	146646259	2	4930503B20Rik	1085	1.522862288	0.000827329	0.51703306	C13	39
chr5	50252762	50252868	1	Mir8117	360	1.183686525	0.001238198	0.347472471	C13	86
chr7	24760311	24743983	2	Cd177	461	1.24062413	0.001238198	0.287010523	C13	71
chr9	49081260	49117587	1	Tmprss5	518	1.13404066	0.001298433	0.179274595	C13	99
chr16	45224337	45252895	1	Btla	467	1.476667613	0.00140938	0.205109824	C13	45
chr5	50151333	50156092	1	4930448I18Rik	359	1.17072647	0.001588257	0.258307578	C13	88
chr2	134554352	134497361	2	Hao1	1471	1.196723232	0.001910007	0.195900939	C13	84
chr12	75308313	75401455	1	Rhoj	346	1.247059612	0.001946881	0.366472086	C13	70
chr12	75416781	75411720	2	Gphb5	347	1.427093358	0.002157408	0.192384366	C13	51
chr15	52295553	52335733	1	Slc30a8	198	1.215590759	0.002526735	0.301076513	C13	79
chr17	36020560	36005695	2	H2-T24	675	1.453375552	0.002541803	0.28614274	C13	48
chr15	103258403	103248212	2	Nfe2	899	1.237211426	0.003499014	0.299856736	C13	73
chr2	85086461	85073614	2	4930443O20Rik	753	1.715818874	0.004272326	0.236417316	C13	29
chr7	119760923	119784896	1	Acsm3	1741	1.667003663	0.004699509	0.134142706	C13	32
chr16	93369720	93369816	1	Mir802	724	1.442716763	0.006756156	0.558153247	C13	49
chr14	37110101	37102140	2	2610528A11Rik	251	1.952613237	0.007673992	0.308274553	C13	23
chr7	44484517	44485413	1	5430431A17Rik	850	1.299792167	0.007839602	0.247516607	C13	63
chr4	111919555	111950358	1	Skint8	681	1.619357008	0.009087316	0.119241724	C13	35
chr13	59706197	59700083	2	Spata31d1a	529	2.703616965	0.010149102	0.211362583	C13	12
chr7	25369724	25367616	2	Cnfn	488	1.701669948	0.011095114	0.445900627	C13	30
chr12	109590447	109590537	1	Mir431	676	3.391552846	0.012225951	0.261879173	C13	1
chr14	79199190	79178893	2	Gm4632	753	1.301914982	0.012888171	0.158779918	C13	62
chr9	77399416	77366412	2	5730403I07Rik	846	1.172359358	0.013328428	0.330769018	C13	87
chr1	140656402	140570176	2	4930590L20Rik	885	1.375963361	0.014877133	0.143043704	C13	55
chr5	87569006	87554650	2	Sult1d1	532	1.205095842	0.015493028	0.106637104	C13	81
chr12	109587943	109588031	1	Mir3070a	674	2.888310357	0.017069577	0.259890327	C13	6
chr14	79702920	79712930	1	4930452G13Rik	764	1.370358742	0.018923281	0.285153814	C13	58
chr10	58696745	58704277	1	BB019430	316	1.13556847	0.019241837	0.373703509	C13	98
chr10	34044313	34038784	2	Calhm4	194	1.419643815	0.022533178	0.124461442	C13	54
chr12	18514510	18535254	1	5730507C01Rik	84	1.433486525	0.022818525	0.113835267	C13	50
chr17	86947887	86944109	2	Atp6v1e2	1152	1.477986556	0.023871024	0.172241595	C13	44
chr6	125048368	125063265	1	Acrbp	1015	1.375356685	0.024047369	0.194384531	C13	56
chr11	49563923	49564858	1	Olfr1380	329	1.279526308	0.024323661	0.109956068	C13	67
chr16	22511480	22517685	1	9230117E06Rik	254	1.502895489	0.02487637	0.349549311	C13	42
chr12	109586080	109586146	1	Mir540	672	2.775847312	0.02567289	0.24224183	C13	10
chr12	109586314	109586407	1	Mir665	673	2.766368651	0.02567289	0.241022054	C13	11
chr6	42837883	42838818	1	Olfr449	290	1.371951715	0.025793219	0.135329362	C13	57
chr8	107065644	107061484	2	Tmed6	922	1.974219013	0.026599867	0.289406968	C13	22
chr2	151494182	151511310	1	Nsfl1c	1580	1.693593755	0.026757453	0.089802106	C13	31
chr18	59062381	59076962	1	Minar2	396	1.150241259	0.027886091	0.22020881	C13	95
chr7	78738012	78581066	2	E430016F16Rik	1135	1.271365536	0.02841089	0.373021239	C13	69
chr12	109585873	109585813	2	Mir3544	677	2.905493106	0.028696275	0.181582391	C13	4
chr2	60411525	60412574	1	Gm13580	575	1.316262483	0.030221497	0.414373698	C13	61
chr3	90600215	90602702	1	S100a3	521	2.778744958	0.030924232	0.316384571	C13	9
chr12	109588592	109588680	1	Mir3070b	675	3.10422593	0.033689053	0.243428766	C13	3
chr12	109585789	109585885	1	Mir337	671	2.809452818	0.037763657	0.246747316	C13	7
chr3	151762891	151758737	2	Ifi44l	1093	1.504474386	0.038875102	0.293691908	C13	41
chr8	25556083	25548673	2	Gm16159	232	1.152775781	0.042675865	0.191780154	C13	94
chr2	65364400	65364296	2	Mir6337	595	1.31675498	0.043890836	0.470549828	C13	60
chr9	19567382	19566435	2	Olfr854	103	2.783874427	0.045283907	0.064692242	C13	8
chr1	130940073	130932656	2	Il19	758	1.290406764	0.054079105	0.267790735	C13	64
chrX	100626065	100727271	1	Kif4	631	1.222358043	0.054079105	0.173076928	C13	77
chr7	104315495	104299897	2	Trim12a	1506	1.353826362	0.054522444	0.124043873	C13	59
chr13	73699826	73709856	1	Slc6a19os	665	1.272083203	0.054956158	0.133439364	C13	68
chr6	122282833	122270596	2	Klrg1	945	1.165901626	0.055532079	0.142933911	C13	90
chr15	5108533	5097439	2	Card6	13	1.230797588	0.061370499	0.128109882	C13	74
chr8	20901973	20900606	2	Gm15056	143	2.896499933	0.062225809	0.246867691	C13	5
chr7	30712209	30725534	1	Atp4a	674	1.135967361	0.062907314	0.188966803	C13	97
chr9	39393793	39394737	1	Olfr951	365	2.239558818	0.063703552	0.14742847	C13	20
chr14	55971428	55973995	1	Cma2	497	1.654013255	0.067745647	0.10539565	C13	33
chr7	104180406	104179456	2	Olfr648	1501	1.2303837	0.068163186	0.153285365	C13	75
chr8	125897914	125908144	1	A730098A19Rik	1154	1.459576328	0.073856116	0.22520885	C13	47
chr6	35330846	35336831	1	1700065J11Rik	189	1.158519995	0.076455256	0.248582734	C13	93
chr12	109715318	109715402	1	Mir494	701	2.464787944	0.076960709	0.212362366	C13	17
chr5	76331156	76312116	2	Pdcl2	483	1.581111955	0.077303999	0.109538378	C13	37
chr13	59712284	59719289	1	Spata31d1b	530	2.508203194	0.080200881	0.195087922	C13	16
chr13	55453106	55453171	1	Mir6943	476	1.89717776	0.081477077	0.154417385	C13	25
chr18	38284402	38267092	2	Pcdh12	285	1.280891038	0.081477077	0.18524154	C13	66
chr5	66004285	65987928	2	9130230L23Rik	417	1.218438205	0.083744062	0.194055005	C13	78
chr10	93317403	93322723	1	Gm32688	772	1.49161377	0.085146637	0.24121946	C13	43
chr10	129462678	129463616	1	Olfr787	1104	3.315854682	0.089652037	0.098439459	C13	2
chr12	109591537	109592915	1	6430411K18Rik	678	2.400170759	0.094250726	0.134989104	C13	18
chr12	109717085	109717183	1	Mir666	705	2.646857028	0.09599565	0.178538141	C13	14
chr12	109717258	109717333	1	Mir543	706	2.654260853	0.09599565	0.179340337	C13	13
chr13	93094833	93098968	1	A630019I02Rik	746	1.287445802	0.09755477	0.245120774	C13	65
chr11	49148259	49149212	1	Olfr1395	310	2.241962206	0.098097464	0.099901144	C13	19
chr5	12383166	12588943	1	Sema3d	49	0.837593861	4.78E-06	0.658104826	C14	26
chr3	129199878	129219594	1	Pitx2	957	0.698918745	1.23E-05	0.786291264	C14	49
chr4	89128226	89099867	2	Gm12602	528	0.906756423	0.000241297	0.195994549	C14	14
chr4	59260051	59269144	1	Gm12596	371	1.171689175	0.000579282	0.195209082	C14	5
chr1	132191436	132257382	1	Lemd1	779	0.69307829	0.001061686	0.336730903	C14	52
chr4	103214884	103171718	2	Slc35d1	602	0.899915138	0.001221697	0.24815372	C14	15
chr8	47352348	47180048	2	Stox2	370	0.50434075	0.001221697	0.467418212	C14	73
chr1	135607295	135434580	2	Nav1	839	0.565250716	0.001549931	0.357461816	C14	62
chr7	116038744	115470872	2	Sox6	1708	0.524276612	0.001664078	0.709280375	C14	71
chr15	95654771	95623563	2	Dbx2	693	0.859871068	0.00179716	0.226280391	C14	23
chr17	40794146	40764734	2	Crisp2	783	1.294775426	0.002509884	0.131307904	C14	3
chr16	72663149	73046100	1	Robo1	597	0.510477646	0.002791429	0.540406903	C14	72
chr9	14663022	14665099	1	Gm7607	57	0.76550508	0.002791429	0.688896276	C14	35
chr5	71700016	72137244	1	Gabrb1	443	0.698119189	0.006228141	0.263208762	C14	50
chr11	100207510	100203162	2	Krt14	1375	1.037094909	0.006259745	0.325385046	C14	11
chr6	127446840	127494239	1	Parp11	1056	0.536195124	0.006312606	0.261159561	C14	67
chr15	99875456	99778468	2	Lima1	784	0.692193652	0.008609959	0.366455715	C14	53
chr14	59142893	59133040	2	1700129C05Rik	541	0.759255684	0.009331678	0.104071451	C14	36
chr5	31667340	31667231	2	Mir3473e	226	1.06916252	0.011125483	0.141675778	C14	9
chr15	69924233	70078204	1	Gm19782	283	0.707138112	0.011438736	0.119609921	C14	46
chr18	20002097	19960930	2	Dsc3	75	0.700329282	0.01268814	0.12184048	C14	48
chr1	132198088	132198184	1	Mir135b	780	0.5524978	0.021481756	0.483697993	C14	65
chr13	97747411	97733498	2	5330416C01Rik	788	0.72983278	0.021481756	0.240604465	C14	42
chr3	80913660	80843599	2	Glrb	347	0.774521236	0.021481756	0.194269263	C14	34
chr7	112368308	112413104	1	Micalcl	1686	0.611960465	0.021481756	0.219351753	C14	59
chr9	41581926	41582002	1	Mir125b-1	416	0.746786908	0.021481756	0.791434949	C14	38
chr14	110755149	110748578	2	Slitrk6	817	0.895875275	0.023126514	0.215373789	C14	16
chr15	103453825	103498800	1	Nckap1l	908	1.163615916	0.023126514	0.134307673	C14	6
chr8	31168724	31159468	2	Mak16	272	0.83166161	0.023126514	0.306362778	C14	27
chr6	113195384	113168087	2	Lhfpl4	822	0.793817517	0.029819832	0.142071362	C14	31
chr11	24730722	24721006	2	Gm10466	168	0.74420148	0.030024547	0.218181209	C14	39
chr11	94474198	94408391	2	Cacna1g	1160	0.564532463	0.030211946	0.245385162	C14	63
chr5	72203329	72298771	1	Atp10d	445	0.651089014	0.030851243	0.181939586	C14	57
chr15	55307750	55520803	1	Col14a1	213	0.691418866	0.032136841	0.293604269	C14	54
chr6	142387243	142403858	1	Golt1b	1243	0.950069554	0.032136841	0.212175788	C14	13
chr12	82939155	82932520	2	1700085C21Rik	424	0.78096136	0.034686588	0.1001758	C14	33
chr1	107590006	107608978	1	Serpinb8	689	0.887624468	0.037427775	0.123637462	C14	18
chr7	28864386	28866284	1	Lgals7	595	0.876883975	0.039032009	0.341956303	C14	19
chr1	53849424	53849495	1	Mir7681	259	0.876359858	0.041761914	0.264510971	C14	20
chr10	24049510	24050586	1	Taar7f	139	1.678750842	0.042046929	0.116159512	C14	1
chr13	55831425	55825054	2	Pitx1	493	0.53092408	0.042046929	0.670390513	C14	69
chr2	116076096	116074548	2	2810405F15Rik	1195	0.754989015	0.042046929	0.314011217	C14	37
chr5	103629403	103605711	2	Slc10a6	671	0.893916	0.042046929	0.200873695	C14	17
chrX	75095854	75109776	1	Dkc1	522	0.869318019	0.042046929	0.160835191	C14	22
chrX	143518591	143797796	1	Pak3	880	0.843289081	0.042257364	0.259813252	C14	25
chr10	39986646	39958061	2	Mfsd4b5	220	0.806445107	0.043223072	0.142434338	C14	29
chr17	40811149	40840754	1	Rhag	784	1.108685056	0.045303022	0.161489127	C14	7
chr12	16894978	16988274	1	Rock2	74	0.656861206	0.048760654	0.213857381	C14	55
chr5	139352617	139357033	1	Cyp2w1	1217	0.712280723	0.048760654	0.276522029	C14	45
chr4	84884309	85131921	1	Cntln	477	0.532853454	0.049336314	0.167395727	C14	68
chr8	33484311	33485757	1	Hmgb1-rs17	280	0.703235846	0.049336314	0.111538503	C14	47
chr15	101284301	101290934	1	Atg101	820	0.799104566	0.057721281	0.306763288	C14	30
chr5	86468990	86410410	2	Tmprss11a	515	0.790936314	0.060695217	0.158890067	C14	32
chr17	40319207	40293758	2	Crisp1	775	1.0925885	0.061918421	0.100879038	C14	8
chr5	149538030	149489056	2	Gm15997	1366	0.622365167	0.066618331	0.19751112	C14	58
chr19	16780933	16615366	2	Vps13a	394	0.572115636	0.067756144	0.163890275	C14	61
chr1	77496768	77496653	2	Mir6352	461	0.578097856	0.068633147	0.349928368	C14	60
chr16	65815633	65863066	1	Vgll3	587	0.558344961	0.068633147	0.229291586	C14	64
chr17	37023398	37010740	2	Mog	713	0.528279755	0.068633147	0.186060496	C14	70
chr3	34922651	34922545	2	Mir6378	134	0.551320522	0.068633147	0.401565934	C14	66
chr18	59062381	59076962	1	Minar2	396	0.73314712	0.06890533	0.181110204	C14	41
chr18	29442200	29466107	1	4930527G23Rik	118	1.051230157	0.068908642	0.11661524	C14	10
chr16	88707962	88707171	2	2310061N02Rik	653	1.006856336	0.069686228	0.192115477	C14	12
chr1	107529003	107549271	1	Serpinb10	688	0.698051147	0.073266297	0.068686831	C14	51
chr19	16873830	16872316	2	Foxb2	395	0.742946154	0.075842586	0.481109791	C14	40
chr17	53463321	53398889	2	Efhb	920	1.242854909	0.077582202	0.184747432	C14	4
chr7	62420139	62417593	2	Mkrn3	1061	0.874435967	0.078241707	0.178901245	C14	21
chr3	87376387	87402934	1	Fcrl1	395	0.843968683	0.079026103	0.117989112	C14	24
chr9	37669222	37659902	2	Panx3	300	1.366845666	0.079026103	0.142549385	C14	2
chr5	91027517	91035212	1	Epgn	581	0.655109841	0.083095001	0.153763898	C14	56
chr9	103365780	103353102	2	Cdv3	1024	0.716018982	0.084427885	0.096664817	C14	44
chr18	69925559	69969484	1	Ccdc68	504	0.71679593	0.089771159	0.197538379	C14	43
chr14	118267158	118267779	1	Gm9376	836	0.811461714	0.094007364	0.210857502	C14	28
chr5	86468990	86410410	2	Tmprss11a	515	1.528274941	2.47E-11	0.420000207	C15	36
chr14	73206851	73206763	2	Mir687	707	1.796632963	9.09E-11	0.352666643	C15	24
chr3	69859894	69819538	2	Sptssb	320	1.292583074	1.55E-10	0.494561355	C15	53
chr10	116896879	116776545	2	Myrfl	902	1.119802806	5.05E-10	0.527700176	C15	84
chr2	115344280	115329266	2	4930528P14Rik	1189	1.291658028	1.04E-09	0.405979104	C15	55
chr16	88707962	88707171	2	2310061N02Rik	653	1.734497685	2.41E-09	0.429856328	C15	30
chr1	144249104	144244669	2	Rgs1	893	1.742104463	2.49E-09	0.416856825	C15	28
chr11	19065275	19075740	1	4933406G16Rik	131	1.151443358	6.72E-09	0.396282586	C15	81
chr11	100135949	100131759	2	Krt15	1372	1.505118048	1.03E-08	0.68451922	C15	38
chr2	160016653	160040620	1	9130015L21Rik	1756	1.737940435	1.03E-08	0.374620274	C15	29
chr1	12425986	12426106	1	Mir6341	35	1.862646756	1.46E-08	0.811894344	C15	17
chr16	88671654	88671046	2	Krtap27-1	652	1.746425428	3.62E-08	0.323704373	C15	27
chr16	36131189	36119946	2	Csta1	387	1.882432027	4.38E-08	0.171886057	C15	16
chr18	37264998	37267454	1	Pcdhb1	229	1.164753554	4.20E-06	0.196919762	C15	78
chr12	36253398	36208345	2	Lrrc72	174	1.25049314	6.05E-06	0.274826973	C15	60
chr16	57071352	57036967	2	Tmem45a2	526	1.809385416	1.21E-05	0.174700399	C15	22
chr17	40794146	40764734	2	Crisp2	783	1.438237451	2.13E-05	0.135687853	C15	45
chr18	20436175	20471821	1	Dsg4	81	1.080072565	8.17E-05	0.252590707	C15	96
chr1	162813672	162793883	2	Fmo4	1012	1.487918686	8.43E-05	0.112653999	C15	39
chrX	106920625	106933899	1	Lpar4	713	2.10896468	0.000121721	0.420966484	C15	10
chr11	100207510	100203162	2	Krt14	1375	1.438070866	0.000127891	0.360700355	C15	46
chr17	17402686	17459387	1	Lix1	127	1.187392197	0.000167763	0.241645554	C15	74
chr1	65926522	65928304	1	Crygf	361	1.092813913	0.000194905	0.430978727	C15	89
chr4	94665157	94665237	1	Mir872	545	1.396106357	0.000223755	0.191999892	C15	48
chr8	21734494	21735471	1	Defa24	174	1.077109145	0.000243515	0.140603344	C15	97
chr10	4509872	4561111	1	Ccdc170	11	1.213059716	0.000265052	0.209502133	C15	70
chr11	99635084	99634114	2	Krtap4-2	1341	1.637057386	0.000265052	0.256932465	C15	31
chr3	98814443	98805504	2	Hsd3b6	719	1.191356267	0.000265052	0.108565224	C15	73
chr1	76509560	76509643	1	Mir6343	459	2.173998701	0.000317012	0.342987137	C15	7
chr13	38635109	38602706	2	Bloc1s5	333	1.167742462	0.000356515	0.173582278	C15	77
chr10	116674591	116679303	1	Gm26579	899	1.213424831	0.00039485	0.294915873	C15	69
chr4	104766317	104804548	1	C8b	608	1.093084084	0.000439456	0.141810256	C15	88
chrX	36598193	36606079	1	Pgrmc1	198	1.080201851	0.000519642	0.32648985	C15	95
chr17	40811149	40840754	1	Rhag	784	1.452314512	0.000652335	0.201400943	C15	42
chr16	19884274	19876567	2	A930003A15Rik	209	1.074451725	0.00067229	0.236615944	C15	98
chr4	81442815	81278499	2	Mpdz	464	1.24750735	0.000726096	0.686817925	C15	62
chr16	21153944	21152659	2	Teddm3	237	1.320630323	0.000735095	0.211139	C15	50
chr12	109710638	109710700	1	Mir299a	695	2.215100831	0.000829673	0.267670819	C15	6
chr12	109711803	109711863	1	Mir380	696	2.160815839	0.001105823	0.271523148	C15	9
chr12	109712317	109712436	1	Mir1197	697	2.173111992	0.001137349	0.264134938	C15	8
chr17	66714456	66720485	1	1700016K05Rik	1035	1.152831426	0.001184756	0.444274503	C15	80
chr12	109710175	109710256	1	Mir411	694	2.108679287	0.001273952	0.242712911	C15	11
chr3	98763128	98741476	2	Hsd3b3	718	1.578585511	0.001562232	0.022172991	C15	34
chr1	144567667	144519690	2	Rgs21	894	1.284440984	0.00256325	0.172856548	C15	56
chr3	92458720	92456502	2	Sprr3	547	1.60126844	0.00256325	0.13389024	C15	33
chrX	107088492	107104970	1	P2ry10	714	1.238020613	0.00256325	0.092417746	C15	66
chr1	86111970	86099037	2	Htr2b	515	1.826848652	0.003099985	0.165476628	C15	20
chr12	109712508	109712593	1	Mir323	698	2.249689135	0.003277267	0.248881692	C15	4
chr12	109712810	109712890	1	Mir758	699	2.233689749	0.003288761	0.240890134	C15	5
chrX	164258193	164192842	2	Bmx	1013	1.634675756	0.003630617	0.191962136	C15	32
chr1	194222759	194212187	2	4930503O07Rik	1348	1.084643954	0.004017444	0.249004129	C15	92
chrX	92599572	92118879	2	Mageb18	578	1.073000023	0.005079124	0.162016833	C15	99
chr18	59062381	59076962	1	Minar2	396	1.091462829	0.006981411	0.24507603	C15	91
chr16	3592398	3593339	1	Olfr161	1	1.293364688	0.008698829	0.145472511	C15	52
chr13	4434343	4457530	1	Akr1c6	19	1.292322799	0.008814545	0.110788946	C15	54
chr7	43774617	43779263	1	Klk11	812	1.170070485	0.010144314	0.184864925	C15	76
chr2	86923530	86922583	2	Olfr1098	834	2.069628694	0.01105272	0.110721574	C15	12
chr19	20390671	20373434	2	Anxa1	406	1.082057011	0.014264321	0.14117288	C15	94
chr3	138186713	138164135	2	4930579F01Rik	1020	1.218985418	0.014266361	0.157759646	C15	67
chrX	154055041	154043986	2	Gm10057	956	1.750771612	0.016505919	0.014531655	C15	26
chr16	36210403	36217788	1	Gm5416	391	1.830797374	0.017150431	0.117810079	C15	19
chr14	50320833	50319892	2	Olfr734	341	1.260512868	0.020539994	0.046691921	C15	59
chr5	108852510	108842947	2	Vmn2r9	742	1.243712305	0.026080504	0.102472604	C15	64
chr6	18866318	18879586	1	Ankrd7	74	1.092020152	0.028921465	0.083489582	C15	90
chr7	18616501	18606343	2	Psg23	290	1.214954182	0.03011673	0.059805783	C15	68
chr11	74347672	74346624	2	Olfr411	844	3.336038432	0.030939531	0.081270247	C15	1
chr2	24291196	24293820	1	Il1f10	168	1.277720782	0.031082118	0.215510704	C15	57
chr2	121956092	121953771	2	Mageb3	1301	1.247329713	0.03498107	0.083797602	C15	63
chrX	61116378	61175991	1	C230004F18Rik	383	1.113173217	0.035355099	0.067451435	C15	85
chr3	48026759	48026012	2	Gm7977	191	1.083667704	0.040797534	0.157696226	C15	93
chr3	94362444	94364567	1	C2cd4d	594	1.448709538	0.047392602	0.691417129	C15	43
chr19	6184410	6224219	1	Majin	145	1.248100863	0.048298466	0.107109738	C15	61
chr17	22573273	22547941	2	Vmn2r111	198	1.130011286	0.048460708	0.05052321	C15	83
chr12	109723781	109723848	1	Mir376a	712	1.849903751	0.052092531	0.096409257	C15	18
chr12	109724313	109724391	1	Mir300	713	1.904052597	0.052306186	0.100945122	C15	15
chrX	50010235	50009306	2	Olfr1323	296	1.277522505	0.053431317	0.272122782	C15	58
chrX	66776818	66776757	2	Mir743	394	1.388295375	0.053431317	0.061506381	C15	49
chr19	33157112	33157201	1	Mir3970	495	1.133377843	0.053976249	0.333147975	C15	82
chr17	36286421	36284227	2	H2-M10.2	691	1.565142615	0.055902093	0.150459854	C15	35
chr7	24003111	24004028	1	V1rd19	430	1.982455713	0.055902093	0.090654192	C15	13
chr5	87699425	87692619	2	Csn2	536	1.067258724	0.058474229	0.077240634	C15	100
chr2	86414050	86413109	2	Olfr1061	813	2.743801579	0.062278518	0.0572237	C15	3
chr14	59365490	59347407	2	Phf11d	547	1.297535448	0.065527823	0.099734296	C15	51
chr7	20008023	20073306	1	Nlrp9b	357	1.182752603	0.065549078	0.034405108	C15	75
chr13	4150631	4132627	2	Akr1c18	14	1.474995348	0.065799398	0.17075087	C15	41
chr12	109723458	109723539	1	Mir376b	711	1.913810524	0.066438587	0.110417672	C15	14
chr11	99351118	99345565	2	Krt27	1320	1.107075235	0.068046001	0.111590776	C15	87
chr12	109727333	109727414	1	Mir487b	715	1.759260084	0.068852991	0.076388191	C15	25
chr16	10788655	10787935	2	Tnp2	71	1.162204374	0.071103924	0.156274293	C15	79
chr19	34008254	34047903	1	Lipk	502	1.441857397	0.071502906	0.080924065	C15	44
chr16	44867097	44915840	1	Cd200r2	462	1.242475105	0.071962231	0.086590865	C15	65
chr4	144280466	144270633	2	Pramel5	1259	1.524939933	0.072226479	0.09124898	C15	37
chr2	89591146	89590069	2	Olfr1246	952	1.820668645	0.080168645	0.049067535	C15	21
chr10	93665854	93665244	2	Gm8580	782	1.108207918	0.083214019	0.101181644	C15	86
chr6	23650305	23648869	2	Rnf133	87	1.422631228	0.084547598	0.126679448	C15	47
chr18	37477768	37483038	1	Pcdhb16	244	2.7485535	0.084696451	0.038932611	C15	2
chr6	90178716	90179645	1	Vmn1r52	723	1.480918071	0.085170467	0.047578065	C15	40
chr12	109709060	109709125	1	Mir379	693	1.201686397	0.090034471	0.267877549	C15	71
chr8	24596952	24584133	2	Ido1	219	1.192730654	0.092424292	0.109042187	C15	72
chr12	109726822	109726896	1	Mir381	714	1.808710778	0.094307812	0.080253158	C15	23
chr2	24475599	24420551	2	Pax8	171	2.048925193	1.99E-43	0.965691398	C16	14
chr19	37465254	37471827	1	1700122C19Rik	540	2.652788554	8.78E-37	0.950630237	C16	3
chr12	56529420	56490428	2	Sfta3-ps	244	1.393173507	4.03E-25	0.726512688	C16	87
chr2	102746715	102743651	2	Gm13872	1066	1.871790724	5.59E-25	0.729195822	C16	26
chr19	37434841	37440731	1	Hhex	539	1.668413765	1.10E-22	0.75926894	C16	45
chr1	173367695	173334254	2	Cadm3	1164	1.564471037	1.35E-21	0.612995504	C16	55
chr4	19922566	19876838	2	Atp6v0d2	81	1.331111277	1.67E-21	0.341625935	C16	100
chr2	127336159	127338377	1	Dusp2	1360	1.511108019	1.31E-19	0.994996207	C16	61
chr15	99224976	99242817	1	Kcnh3	765	1.402952874	1.35E-17	0.602208904	C16	85
chr17	35205351	35203165	2	Lta	628	2.797435396	2.79E-17	0.596160858	C16	2
chr17	35202007	35199367	2	Tnf	627	2.150659955	2.51E-16	0.644130343	C16	9
chr11	75422623	75410029	2	Serpinf1	865	1.925707419	1.88E-15	0.333291097	C16	22
chr5	119625942	119634462	1	Gm16063	902	1.469764759	4.05E-15	0.348513156	C16	67
chr7	121074530	121064067	2	Igsf6	1764	1.873493535	7.42E-15	0.357730555	C16	25
chr2	127338639	127357655	1	Astl	1361	1.349067774	1.12E-14	0.43573503	C16	97
chr10	117238681	117232237	2	9530003J23Rik	911	1.778820918	1.32E-14	0.350256591	C16	30
chr2	113829091	113776313	2	Scg5	1179	1.414529717	1.57E-14	0.278191255	C16	82
chr8	54550331	54587836	1	Asb5	387	2.041016469	2.21E-14	0.224630466	C16	15
chr4	123201553	123216207	1	Nt5c1a	858	1.351525431	2.34E-13	0.382286921	C16	96
chr17	35204557	35204475	2	Mir6974	629	2.260498552	5.66E-13	0.70960003	C16	7
chr14	76520855	76514558	2	4930444M15Rik	737	1.362335759	7.55E-13	0.41284788	C16	94
chr3	94372794	94398276	1	Rorc	595	1.381193451	2.61E-12	0.37061291	C16	89
chr7	73816503	73781429	2	Gm10619	1123	1.466874587	3.11E-12	0.271913002	C16	69
chr9	72985504	73016340	1	Ccpg1	816	1.758792186	3.11E-12	0.205700037	C16	32
chr11	63004134	62990453	2	Cdrt4os1	593	1.41779208	5.12E-12	0.303839113	C16	79
chr6	38109353	38115806	1	Tmem213	201	1.769657038	9.77E-12	0.457586597	C16	31
chr10	84553338	84547417	2	Platr7	707	1.661296078	1.31E-11	0.459986554	C16	46
chr9	110636115	110635999	2	Mir8107	1191	1.951537086	1.70E-11	0.616104685	C16	20
chr9	36693220	36698837	1	Acrv1	281	2.50494617	5.88E-10	0.30166069	C16	4
chr15	100732737	100730505	2	I730030J21Rik	808	1.583806717	1.14E-09	0.386734738	C16	52
chr7	101857190	101839988	2	Folr2	1380	1.597182885	4.73E-09	0.18876958	C16	51
chr12	26346710	26371748	1	4930549C15Rik	108	1.506238967	8.31E-09	0.160899897	C16	64
chr19	4082488	4087340	1	Cabp2	27	2.031397614	9.42E-09	0.328147768	C16	16
chr9	36693189	36668856	2	1700027I24Rik	280	1.788336545	1.85E-08	0.170052087	C16	29
chr2	25737009	25740097	1	Obp2b	233	1.668531763	2.21E-08	0.164886693	C16	44
chr14	34522801	34511621	2	9230112D13Rik	238	1.456219097	3.21E-08	0.236091244	C16	71
chr7	101870788	101858331	2	Folr1	1381	1.72393624	3.49E-08	0.156939171	C16	36
chr2	148771497	148768618	2	Cst11	1548	2.260462863	3.75E-08	0.133426021	C16	8
chr8	12831919	12828338	2	Gm15350	75	1.418641368	5.65E-08	0.138173929	C16	78
chr1	21368331	21369743	1	Khdc1c	86	2.449412765	2.81E-07	0.197760834	C16	5
chr6	83049711	83049773	1	Mir7040	580	1.506245304	4.67E-07	0.18863928	C16	63
chr7	30515122	30522193	1	Arhgap33os	654	1.732096838	5.31E-07	0.19210858	C16	35
chrX	134187501	134208030	1	Arl13a	775	1.423368849	5.31E-07	0.137143291	C16	77
chr9	92275602	92297752	1	Plscr2	939	1.408557808	8.17E-07	0.202091251	C16	83
chr9	45269149	45253837	2	Il10ra	478	1.449396976	9.20E-07	0.172664986	C16	72
chr8	113643213	113655533	1	Syce1l	998	1.37596782	1.09E-06	0.167130488	C16	90
chr2	164698501	164702448	1	Spint4	1828	1.510133588	1.27E-06	0.127986979	C16	62
chr16	23146536	23157968	1	Adipoq	270	1.712788791	1.52E-06	0.140647909	C16	39
chr7	127051977	127050156	2	Zg16	1850	1.336721037	2.90E-06	0.225269336	C16	98
chr5	104077608	104070060	2	Gm17660	679	1.397381196	3.62E-06	0.230078201	C16	86
chr4	43700807	43695000	2	Olfr70	236	1.559658762	5.73E-06	0.168700027	C16	56
chr11	50069702	50069799	1	Mir340	337	1.57499986	9.50E-06	0.29138685	C16	54
chr17	34882100	34862602	2	C2	590	1.448473956	1.06E-05	0.150665196	C16	73
chr12	109742409	109742498	1	Mir541	727	2.343988012	1.25E-05	0.157604195	C16	6
chr1	130887411	130882074	2	Il24	756	1.753950783	1.27E-05	0.185987113	C16	34
chr2	25765569	25768099	1	Lcn3	234	1.620590552	1.28E-05	0.167778113	C16	49
chr11	70130357	70137548	1	Mgl2	723	1.578229437	1.38E-05	0.149591407	C16	53
chr17	47726842	47734478	1	Pgc	884	1.408026741	3.39E-05	0.171334713	C16	84
chr17	71341804	71333201	2	Gm4566	1055	1.528248886	4.20E-05	0.123621773	C16	59
chr12	109743158	109743236	1	Mir409	728	2.117606354	4.35E-05	0.185791012	C16	10
chr12	109743289	109743368	1	Mir412	729	2.113041665	4.35E-05	0.186199706	C16	12
chr12	109743418	109743496	1	Mir369	730	2.108213338	4.37E-05	0.186643181	C16	13
chr8	13037308	13056676	1	F10	79	1.527857686	4.39E-05	0.106004267	C16	60
chr10	129160982	129160029	2	Olfr771	1091	1.42993757	4.75E-05	0.091899968	C16	76
chr7	142211859	142212590	1	LOC105243090	2109	1.468311878	4.85E-05	0.125086818	C16	68
chr12	109743715	109743795	1	Mir410	731	1.890578987	6.34E-05	0.180777937	C16	23
chr5	114719515	114719578	1	Mir7028	836	1.722647016	0.000133384	0.309525683	C16	37
chr10	75940672	75937723	2	Gm867	456	1.442992707	0.000206937	0.138030525	C16	74
chr13	59706197	59700083	2	Spata31d1a	529	1.610378313	0.000442358	0.108826001	C16	50
chr10	75948312	75949646	1	Vpreb3	457	1.530960655	0.000480121	0.246978084	C16	58
chr10	129133766	129132831	2	Olfr770	1090	2.11699046	0.000616078	0.219226016	C16	11
chr9	89199273	89207838	1	Bcl2a1b	922	2.010743375	0.00076034	0.121617494	C16	18
chr16	36197886	36194480	2	Gm6815	390	1.435635581	0.000877367	0.116504294	C16	75
chr4	144377933	144372760	2	Pramef20	1262	1.75419842	0.000966407	0.111456443	C16	33
chr10	20201854	20199247	2	4930405J17Rik	94	1.415696262	0.001882959	0.23456976	C16	80
chr14	54968787	54974349	1	Mhrt	450	1.33172831	0.00235953	0.152277984	C16	99
chr12	109591537	109592915	1	6430411K18Rik	678	1.930021268	0.002815528	0.086334615	C16	21
chr18	10782976	10782909	2	Mir133a-1	41	1.646314809	0.003447772	0.11939117	C16	47
chr8	105308460	105308364	2	Mir328	860	1.357358362	0.003836844	0.171939123	C16	95
chr8	23142555	23142682	1	Mir486	208	1.848663634	0.004381624	0.179017223	C16	27
chr12	109590447	109590537	1	Mir431	676	1.710847347	0.004981361	0.107834653	C16	40
chr1	195037040	195037120	1	Mir29b-2	1354	2.027502629	0.006326345	0.092443435	C16	17
chr16	17898637	17900024	1	Tssk2	168	2.813347398	0.007162097	0.111486803	C16	1
chr12	109588592	109588680	1	Mir3070b	675	1.548008309	0.009137816	0.101008655	C16	57
chr12	109585873	109585813	2	Mir3544	677	1.637241672	0.010262543	0.099221609	C16	48
chr4	141846359	141838239	2	Ctrc	1225	1.390194717	0.010703512	0.065486979	C16	88
chr7	17203477	17215756	1	Psg29	276	1.797192414	0.011402218	0.024313043	C16	28
chr17	57000018	56999457	2	Pspn	986	1.697933299	0.011550163	0.137491221	C16	43
chr12	109587943	109588031	1	Mir3070a	674	1.415594599	0.018154432	0.098299951	C16	81
chr9	70405753	70405694	2	Mir5626	790	1.890567044	0.018371502	0.105686964	C16	24
chr8	13136072	13136132	1	Mir7065	83	1.369075781	0.019857896	0.134256437	C16	92
chr11	46645006	46636506	2	Gm4926	290	1.493172812	0.023662616	0.094352201	C16	66
chr19	12279854	12283988	1	Olfr1434	325	1.963132809	0.028970751	0.075060853	C16	19
chr9	114330135	114330578	1	Bcl2a1c	1225	1.462980259	0.032131745	0.144360721	C16	70
chr19	13364630	13365556	1	Olfr1467	362	1.701541613	0.043948374	0.038478269	C16	42
chr12	109710175	109710256	1	Mir411	694	1.37562261	0.05562159	0.153600006	C16	91
chr12	109710638	109710700	1	Mir299a	695	1.366075463	0.056417906	0.152713051	C16	93
chr19	44146446	44139246	2	Bloc1s2	635	1.719123035	0.058883833	0.01670434	C16	38
chrX	73117702	73107635	2	Xlr5a	457	1.71017235	0.070500933	0.009878257	C16	41
chr17	37575421	37574483	2	Olfr113	737	1.495343705	0.079725197	0.029330438	C16	65
chr19	37465254	37471827	1	1700122C19Rik	540	2.164623261	4.24E-28	0.645273112	C17	8
chr15	103146828	103123070	2	D930007P13Rik	895	1.652348857	9.85E-28	0.853904558	C17	17
chr15	103018936	103036852	1	Hoxc4	894	1.293401538	1.56E-20	0.987909756	C17	48
chr12	71384208	71383154	2	1700083H02Rik	317	1.339628111	1.24E-15	0.756732297	C17	42
chr11	96323126	96347930	1	Hoxb3	1222	1.140942814	5.99E-15	0.761773299	C17	66
chr19	37434841	37440731	1	Hhex	539	1.575159501	1.01E-13	0.633399293	C17	20
chr17	27248066	27235075	2	9630028I04Rik	382	1.321342478	6.24E-13	0.450671886	C17	45
chr11	96306910	96291037	2	Hoxb5os	1217	1.179321172	1.04E-12	0.684171811	C17	58
chr15	103272918	103299865	1	Copz1	900	1.792288118	2.32E-11	0.370404078	C17	12
chr11	119548630	119569046	1	Gm11762	1761	1.29142152	2.80E-10	0.618500337	C17	49
chr11	96303512	96306121	1	Hoxb5	1219	1.248257162	4.38E-10	0.844888969	C17	56
chr5	113357294	113357821	1	Aym1	808	1.144117442	4.44E-10	0.856323086	C17	64
chr11	96317165	96317274	1	Mir10a	1220	1.404549724	7.42E-10	0.849550596	C17	35
chr12	56529420	56490428	2	Sfta3-ps	244	1.059043346	7.59E-10	0.519288147	C17	84
chr4	131010474	131000832	2	A930031H19Rik	994	1.019217527	1.10E-09	0.245964677	C17	99
chr12	109712317	109712436	1	Mir1197	697	2.924860667	4.68E-09	0.470005104	C17	3
chr12	109710175	109710256	1	Mir411	694	3.01638733	6.24E-09	0.491489931	C17	1
chr15	103285125	103285221	1	Mir148b	901	1.261831745	1.24E-08	0.663273078	C17	53
chr12	109710638	109710700	1	Mir299a	695	2.97407884	1.25E-08	0.489621244	C17	2
chr11	96318267	96321638	1	Hoxb4	1221	1.351955783	1.67E-08	0.680586115	C17	39
chr7	114745766	114850380	1	Insc	1706	1.066106955	2.78E-08	0.339545446	C17	81
chr11	96299171	96301569	1	Hoxb6	1218	1.288207068	4.18E-08	0.597409239	C17	50
chr12	109712508	109712593	1	Mir323	698	2.852381789	5.94E-08	0.404863725	C17	4
chr12	109712810	109712890	1	Mir758	699	2.828747888	5.99E-08	0.389520294	C17	5
chr12	109711803	109711863	1	Mir380	696	2.765100852	6.20E-08	0.473176829	C17	6
chr15	88314874	88372651	1	B230214G05Rik	623	1.062954605	1.46E-07	0.246853664	C17	82
chr12	105147033	105155225	1	Tcl1b2	628	1.072977837	1.73E-07	0.177974712	C17	79
chr4	19922566	19876838	2	Atp6v0d2	81	1.342002187	3.68E-07	0.22552527	C17	41
chr8	13254162	13235662	2	Adprhl1	87	1.110034648	5.76E-07	0.281944523	C17	71
chr5	113724772	113692424	2	1700069L16Rik	811	1.372577531	6.04E-07	0.263692042	C17	37
chr1	75450510	75474340	1	Asic4	451	1.056734761	9.26E-07	0.359641616	C17	85
chrX	112311352	112372755	1	Apool	736	1.513871914	2.02E-06	0.201489909	C17	27
chr6	99726392	99711299	2	Prok2	782	1.105846639	2.29E-06	0.291333478	C17	72
chr4	130222295	130209109	2	Gm853	983	1.25708273	5.00E-06	0.240308221	C17	55
chr15	103014910	103015001	1	Mir615	893	1.017224379	8.82E-06	0.586117222	C17	100
chr2	163438467	163455324	1	Gdap1l1	1778	1.514191796	8.86E-06	0.271585686	C17	26
chrX	11327822	11328151	1	H2al1j	108	1.139733881	9.39E-06	0.210717257	C17	67
chr6	30568376	30591747	1	Cpa4	148	1.032380804	1.25E-05	0.21957564	C17	96
chr17	65642204	65637505	2	Txndc2	1022	1.539334371	4.22E-05	0.331045847	C17	23
chr5	104077608	104070060	2	Gm17660	679	1.621953407	4.59E-05	0.298348643	C17	18
chr5	135563569	135560448	2	Ccl26	1109	1.412075316	5.11E-05	0.149742588	C17	34
chr7	142506771	142491080	2	Prr33	2119	1.225865508	7.47E-05	0.22488395	C17	57
chr2	102746715	102743651	2	Gm13872	1066	1.417327658	8.00E-05	0.307429438	C17	33
chr9	61105386	61103012	2	4933433G08Rik	687	1.051601782	8.24E-05	0.298777742	C17	87
chr14	70530685	70538324	1	Lgi3	688	1.531909159	9.10E-05	0.300681908	C17	24
chr2	27079381	27108613	1	Adamtsl2	282	1.019306479	0.000119581	0.175939446	C17	98
chr12	109713481	109713577	1	Mir329	700	2.351088128	0.00012318	0.196671877	C17	7
chrX	101794656	101798640	1	8030474K03Rik	650	1.431931354	0.000163825	0.147904093	C17	30
chr5	120472810	120458202	2	Sdsl	909	1.083349085	0.00017408	0.168045702	C17	76
chr6	38109353	38115806	1	Tmem213	201	1.148736919	0.000239829	0.271490168	C17	63
chr12	109729764	109749458	1	Mirg	718	1.136424261	0.000254988	0.199979865	C17	68
chr5	66191335	66166607	2	1700126H18Rik	419	1.151809524	0.000284403	0.190293035	C17	61
chr9	98490537	98509771	1	Rbp2	974	1.093888185	0.00034514	0.237565824	C17	73
chr10	117238681	117232237	2	9530003J23Rik	911	1.167727319	0.000370765	0.211873691	C17	60
chrX	101263992	101261373	2	Gm614	639	1.819406774	0.000411648	0.216272911	C17	11
chr2	157087055	157096481	1	Tldc2	1722	1.528563806	0.000484174	0.157929422	C17	25
chr11	3504821	3494272	2	Inpp5j	12	1.484167402	0.000523281	0.212338671	C17	28
chr14	70524081	70520941	2	Sftpc	687	1.11462035	0.000635164	0.344146186	C17	69
chr12	109709060	109709125	1	Mir379	693	1.730135781	0.001358365	0.413596023	C17	15
chr4	40525548	40482840	2	4933428C19Rik	153	1.075811852	0.001459337	0.141510095	C17	78
chr14	32464850	32462437	2	Slc18a3	207	1.019565533	0.001887678	0.277196969	C17	97
chr12	109747878	109747960	1	Mir3072	732	1.044538846	0.001893672	0.502257685	C17	92
chr14	75642259	75667137	1	Erich6b	725	1.043201691	0.002169126	0.166464562	C17	94
chr9	78347145	78331020	2	Gsta2	861	1.066389123	0.002612297	0.092469665	C17	80
chr17	29595538	29595600	1	Mir7667	440	1.672268963	0.002626483	0.242818234	C17	16
chr2	152572744	152574943	1	Defb21	1611	1.737533711	0.002794244	0.230469819	C17	14
chr11	67277124	67308634	1	Myh8	624	1.9542338	0.003616514	0.187288108	C17	9
chr9	58370504	58374183	1	1700072B07Rik	659	1.039950873	0.004207961	0.166414125	C17	95
chr19	38097079	38114263	1	Ffar4	546	1.046920327	0.005690176	0.186176916	C17	90
chr4	43700807	43695000	2	Olfr70	236	1.314203655	0.006821091	0.12345961	C17	46
chr12	109618258	109618336	1	Mir370	686	1.378865855	0.007627362	0.232585739	C17	36
chr10	25536272	25527943	2	Smlr1	154	1.259572938	0.009621786	0.121757528	C17	54
chr5	120476547	120483905	1	Sds	910	1.573115088	0.010167292	0.114666676	C17	21
chr3	144849302	144822623	2	Clca3b	1058	1.325357501	0.011930606	0.12657585	C17	43
chr1	73855575	73855477	2	Mir6351	397	1.42432491	0.012930904	0.0637071	C17	32
chrX	101734147	101731535	2	Cxcr3	649	1.049130994	0.012930904	0.167040398	C17	89
chr2	114013619	114009601	2	Gjd2	1183	1.141471351	0.014617036	0.19240905	C17	65
chr14	79738431	79738528	1	Mir759	765	1.273812788	0.019123271	0.28155095	C17	52
chr12	103314769	103312368	2	Gm29508	588	1.045636497	0.023940933	0.224954747	C17	91
chr11	85775680	85766833	2	Bcas3os2	1073	1.062295052	0.026285436	0.197863785	C17	83
chrX	136590851	136668377	1	Tceal3	826	1.054312799	0.031616044	0.112550724	C17	86
chr17	35205351	35203165	2	Lta	628	1.545132822	0.031847498	0.170419295	C17	22
chr17	35470089	35474563	1	H2-Q10	643	1.424658248	0.032652426	0.070732349	C17	31
chr16	49980460	49997475	1	Gm6936	496	1.076889418	0.033205811	0.113419315	C17	77
chr5	114923240	114937911	1	Oasl1	845	1.34651017	0.039665509	0.099949725	C17	40
chr15	74998031	74994877	2	Ly6a	319	1.451509939	0.041004224	0.029090929	C17	29
chr2	180389048	180389124	1	Mir1a-1	1994	1.085288885	0.04287642	0.212768023	C17	75
chr9	110834588	110841310	1	Prss45	1198	1.765657002	0.050658975	0.094156627	C17	13
chr4	115884400	115887882	1	Kncn	718	1.148932232	0.053825686	0.109863705	C17	62
chr7	30515122	30522193	1	Arhgap33os	654	1.11203675	0.058254324	0.071954676	C17	70
chr7	43690418	43695536	1	Klk14	808	1.178322693	0.061839828	0.132227279	C17	59
chr11	67327103	67371502	1	Myh13	625	1.091685952	0.070865142	0.24937899	C17	74
chr17	33905135	33906675	1	Platr17	524	1.576564646	0.077959727	0.141484841	C17	19
chr10	23970706	23971719	1	Taar5	133	1.323152295	0.079195384	0.146540455	C17	44
chr13	60941935	60938692	2	Tpbpa	546	1.357311041	0.079688479	0.028914134	C17	38
chr7	6439902	6440867	1	Olfr1344	110	1.281110699	0.082132393	0.167232089	C17	51
chr12	84052151	84059565	1	Acot3	436	1.05137958	0.087017101	0.118176651	C17	88
chr17	37211851	37210913	2	Olfr95	721	1.306774757	0.087824574	0.128934544	C17	47
chr11	99793292	99792675	2	Gm11596	1348	1.923712638	0.096598342	0.073222196	C17	10
chr1	171121661	171126967	1	Cfap126	1096	1.043522213	0.09982351	0.157070844	C17	93
chr1	72212307	72159233	2	Mreg	381	1.232134788	6.40E-57	0.86714886	C18	51
chr2	104410334	104143073	2	D430041D05Rik	1085	1.096714496	4.09E-51	0.884281755	C18	90
chr3	7613760	7572028	2	Il7	9	1.544784818	4.96E-49	0.577038623	C18	21
chr11	78386608	78357577	2	Foxn1	944	1.357769383	2.74E-44	0.691936529	C18	40
chr5	72868448	72755718	2	Tec	453	1.119564347	3.77E-38	0.559314696	C18	82
chr7	27153714	27158564	1	Cyp2t4	522	1.765476308	2.09E-33	0.386441595	C18	9
chr4	59915056	59905899	2	Slc46a2	378	1.544835816	1.85E-30	0.473842679	C18	20
chr13	102760255	102761896	1	1700099I09Rik	835	1.272299642	3.45E-28	0.424051204	C18	47
chr3	8509527	8561604	1	Stmn2	12	1.170589521	1.20E-27	0.309361763	C18	65
chr2	115638725	115638813	1	Mir1951	1192	1.11472711	5.03E-24	0.493562243	C18	84
chr14	54625310	54629556	1	Psmb11	432	2.186397218	1.87E-22	0.299451894	C18	1
chr17	12868143	12838841	2	Mas1	75	1.341672845	4.65E-21	0.293607247	C18	41
chr7	103041481	103042440	1	Olfr582	1433	1.781744538	1.06E-20	0.412351804	C18	8
chr13	8871736	8802966	2	Wdr37	28	1.085706301	4.28E-20	0.261568442	C18	97
chr5	27501392	27495809	2	Speer4b	153	1.157815084	1.25E-19	0.150102251	C18	68
chr2	66440880	66547472	1	Gm13629	602	1.144732781	1.21E-17	0.196470273	C18	72
chr13	21362820	21372302	1	Zscan12	92	1.38543503	1.87E-17	0.353284161	C18	36
chr6	138423105	138429592	1	A830011K09Rik	1220	1.308464935	6.04E-17	0.347372165	C18	43
chr5	24540978	24532697	2	Asb10	121	1.391033449	7.54E-17	0.291684822	C18	35
chr6	42400238	42401119	1	Tas2r143	276	1.894622067	4.32E-16	0.367202393	C18	5
chr6	121300296	121337718	1	Slc6a13	937	1.093341457	8.46E-16	0.253744211	C18	91
chr10	75449510	75463104	1	4933407G14Rik	439	1.18264167	2.43E-15	0.233016235	C18	60
chr16	45093676	45127924	1	Ccdc80	464	1.085718118	6.09E-15	0.230789393	C18	96
chr4	63356162	63359511	1	Orm3	422	1.27048183	4.47E-14	0.276225011	C18	49
chr7	68276594	68266339	2	Gm16157	1103	1.151360482	4.97E-13	0.224067435	C18	70
chr7	119479262	119462708	2	Umod	1734	1.823841108	1.28E-12	0.150460192	C18	6
chr9	7784390	7784440	1	Mir5618	29	1.482222118	1.28E-12	0.486153217	C18	25
chr3	115979902	115979955	1	Mir669n	879	1.409108828	9.74E-12	0.202605242	C18	33
chr1	65032759	65013078	2	Akr1cl	351	1.097792087	1.59E-11	0.212437477	C18	88
chr9	58221150	58221254	1	Mir6385	654	1.369868944	3.37E-11	0.313339486	C18	39
chr14	44947511	44947443	2	Mir327	282	1.216272535	7.45E-11	0.275969159	C18	52
chr9	92275602	92297752	1	Plscr2	939	1.262052385	1.03E-10	0.130302623	C18	50
chr4	59960665	59956806	2	Mup4	379	1.176379189	1.39E-10	0.135932411	C18	63
chr7	16657478	16649030	2	Ceacam-ps1	257	1.17890866	1.50E-10	0.1490163	C18	62
chr1	87784571	87784818	1	Scarna6	546	1.788045757	1.85E-10	0.209016416	C18	7
chr7	110006646	109998377	2	1600010M07Rik	1666	1.090710784	1.39E-09	0.098351709	C18	92
chr8	19157887	19159916	1	Spag11a	126	1.132451036	7.46E-09	0.198423255	C18	77
chr2	151494182	151511310	1	Nsfl1c	1580	1.702235506	7.76E-09	0.137695184	C18	15
chr14	63011771	63018088	1	Defb43	587	1.273793436	9.04E-09	0.165977373	C18	46
chr4	156026342	156028891	1	Tnfrsf18	1444	1.571066185	1.29E-07	0.152507176	C18	19
chr8	117453023	117453079	1	Mir7077	1019	1.370451973	3.70E-07	0.183926374	C18	38
chr6	115944931	115950242	1	H1foo	872	1.099096939	3.76E-07	0.125572529	C18	87
chr6	129331781	129322165	2	4922502D21Rik	1093	1.138083373	4.67E-07	0.136564385	C18	75
chr14	44213237	44191607	2	1700047E10Rik	278	1.179054527	4.76E-07	0.096253582	C18	61
chr3	95241109	95236920	2	Gm128	627	1.195111339	4.78E-07	0.14127598	C18	55
chr11	53618665	53612460	2	Il4	403	1.089120358	7.16E-07	0.149940634	C18	93
chr11	79530609	79513385	2	Evi2	968	1.133840255	1.95E-06	0.089852709	C18	76
chr7	102477902	102476773	2	Olfr543	1400	1.317312464	3.86E-06	0.151325022	C18	42
chr3	92687210	92685499	2	Lce1d	557	1.585599738	5.45E-06	0.142102282	C18	18
chr5	91987473	91995317	1	Odaph	590	1.087685134	6.21E-06	0.075615576	C18	94
chr13	59694101	59687402	2	4921517D22Rik	528	1.457552579	1.51E-05	0.084785275	C18	29
chr7	131329499	131325931	2	Fam24b	1937	1.184038346	1.65E-05	0.094969295	C18	59
chr11	83020810	83002158	2	Slfn8	1017	1.162917291	2.54E-05	0.086404898	C18	67
chr2	119174509	119177575	1	Gm14137	1230	1.130071552	7.67E-05	0.120437629	C18	78
chr7	44112673	44116922	1	Klk1b22	829	1.418136069	7.77E-05	0.104177936	C18	31
chr5	38344389	38349197	1	4930487D11Rik	317	1.148882178	0.000111671	0.116453995	C18	71
chr3	90070020	90070099	1	Mir190b	498	1.47210238	0.000111785	0.208662465	C18	26
chr4	42853888	42848071	2	Fam205a1	204	1.18879504	0.00012786	0.07642937	C18	57
chr14	67745181	67749436	1	Gnrh1	648	1.462310169	0.000171319	0.066321001	C18	28
chr1	86351285	86351170	2	Snora75	519	1.185696105	0.0003173	0.133408931	C18	58
chr18	60812076	60812163	1	Mir5107	412	1.270952988	0.000611238	0.137754659	C18	48
chr3	92827247	92823074	2	Kprp	565	1.124545114	0.000762001	0.094889644	C18	81
chr1	86352127	86351981	2	Gm24148	520	1.086632347	0.000787755	0.139042828	C18	95
chrX	100594869	100590154	2	P2ry4	629	1.541680325	0.001371486	0.11955022	C18	22
chr6	41968140	41973090	1	Sval3	264	1.138097031	0.00152179	0.095455992	C18	74
chr15	63914461	63925453	1	Gsdmcl-ps	260	1.076658525	0.001595147	0.046216679	C18	100
chr3	90062796	90068347	1	1700094D03Rik	497	1.197593976	0.002150815	0.105022477	C18	54
chr11	100029868	100023634	2	Krt33b	1365	1.278557359	0.002286729	0.071901749	C18	45
chr12	109713481	109713577	1	Mir329	700	1.115091112	0.004793224	0.077948938	C18	83
chr8	18978116	18974940	2	Defb40	119	1.978173038	0.005150331	0.07758069	C18	2
chr7	108869152	108868208	2	Olfr517	1644	1.594445331	0.005488737	0.095834381	C18	17
chr7	104022316	104021372	2	Olfr640	1490	1.621806231	0.006032133	0.036024538	C18	16
chr14	50653239	50654183	1	Olfr746	354	1.467063879	0.007788472	0.074773009	C18	27
chr18	37435621	37438654	1	Pcdhb12	240	1.960766781	0.009938043	0.017308788	C18	3
chr9	70405753	70405694	2	Mir5626	790	1.165260352	0.010693214	0.050044933	C18	66
chr9	40001250	40000206	2	Olfr979	392	1.453576046	0.012118757	0.0465011	C18	30
chr3	88058495	88056523	2	Naxe	414	1.736211564	0.012281153	0.023725973	C18	14
chr5	143895067	143890741	2	Ankrd61	1280	1.081657964	0.014519885	0.051615496	C18	99
chr16	88829009	88829844	1	Krtap15	659	1.395466019	0.014591741	0.057445816	C18	34
chr5	11594956	11599480	1	Gm6460	46	1.899039606	0.017407954	0.009394672	C18	4
chr11	99610189	99609794	2	Gm11937	1337	1.128628724	0.018366562	0.0347751	C18	79
chr10	78847913	78846951	2	Olfr1356	531	1.379307018	0.020271692	0.048380337	C18	37
chr10	76562226	76545871	2	4930483K19Rik	473	1.190451348	0.023769225	0.061225002	C18	56
chr14	62998077	63001160	1	Defb47	586	1.128125108	0.024702424	0.07899391	C18	80
chr5	146481943	146484702	1	Gm6408	1322	1.097241316	0.027009986	0.040402825	C18	89
chr7	5674604	5676599	1	Vmn1r62	94	1.142952134	0.031253492	0.01193251	C18	73
chr1	132506230	132508639	1	Tmem81	786	1.102881914	0.0330941	0.029787309	C18	85
chr12	109715577	109715650	1	Mir679	702	1.762018343	0.04156018	0.088875293	C18	11
chr12	109710693	109710645	2	Mir299b	703	1.76175605	0.041664959	0.089179997	C18	12
chr12	109715671	109715791	1	Mir1193	704	1.760106939	0.041664959	0.088249526	C18	13
chrX	37412105	37416806	1	Rhox2b	221	1.08314681	0.043741664	0.021940684	C18	98
chr7	103085520	103086479	1	Olfr584	1435	1.175416958	0.049347495	0.076850687	C18	64
chr12	88274497	88270635	2	Gm5662	519	1.212129284	0.057664668	0.029903883	C18	53
chr14	50642195	50643369	1	Olfr745	353	1.49872915	0.060524857	0.032993844	C18	24
chr3	92790514	92788844	2	Lce1j	563	1.154358642	0.061516096	0.034231112	C18	69
chrX	26702638	26672780	2	Gm14525	177	1.10181421	0.0643285	0.004247435	C18	86
chr14	69609167	69695834	1	Loxl2	666	1.279139276	0.075732689	0.017394682	C18	44
chr14	69692248	69692320	1	Mir6950	667	1.41295231	0.075965683	0.060337418	C18	32
chr9	39839436	39840359	1	Olfr971	385	1.520603326	0.078016173	0.024004099	C18	23
chr12	109715318	109715402	1	Mir494	701	1.762258896	0.089886984	0.088319029	C18	10
chr15	101712891	101707070	2	Krt5	842	1.827450641	3.35E-14	0.994756471	C19	15
chr5	72868448	72755718	2	Tec	453	1.254507074	3.35E-14	0.651684125	C19	73
chr3	7613760	7572028	2	Il7	9	1.215028583	2.93E-12	0.499598033	C19	83
chr2	172458596	172450313	2	Gcnt7	1918	2.582727025	5.18E-12	0.303167568	C19	4
chr16	95259702	95184409	2	Gm31641	742	1.141251146	5.53E-12	0.519856662	C19	99
chr11	75631020	75648865	1	Inpp5k	878	1.203172744	3.09E-09	0.494172461	C19	85
chr14	7994182	7965187	2	Dnase1l3	26	1.403618583	5.32E-09	0.607612656	C19	42
chr9	119894895	119926579	1	Wdr48	1273	1.81427782	5.32E-09	0.299033694	C19	16
chr5	135353296	135367654	1	Trim50	1104	1.994925365	6.58E-08	0.310181946	C19	13
chr10	61171964	61188841	1	Tbata	344	1.429299779	2.89E-07	0.430751291	C19	36
chr11	68888553	68895015	1	Rnf222	642	1.695238312	2.94E-07	0.311756039	C19	19
chr15	85706603	85706697	1	Mirlet7c-2	609	2.701218346	3.44E-07	0.457818455	C19	2
chr2	119271226	119269201	2	Rhov	1235	1.385615664	3.50E-07	0.798306744	C19	46
chr14	30458036	30463282	1	4831407H17Rik	161	1.332510968	6.73E-07	0.254402033	C19	59
chr2	172440578	172469899	1	Rtf2	1917	1.25494778	1.50E-06	0.258521691	C19	72
chr15	12171492	12171574	1	Mir1898	64	1.268146137	2.02E-06	0.325731856	C19	70
chr15	59374152	59331997	2	Washc5	240	1.165083237	3.99E-06	0.295693883	C19	90
chr2	26470119	26470059	2	Mir6996	258	1.676748604	6.94E-06	0.451502379	C19	21
chr7	30751471	30756134	1	Sbsn	676	2.147866008	1.15E-05	0.407191877	C19	8
chr4	59915056	59905899	2	Slc46a2	378	1.159547799	1.17E-05	0.39936808	C19	95
chr14	41072911	41092197	1	Dydc1	261	1.447047267	1.80E-05	0.208220223	C19	34
chr15	85707319	85707403	1	Mirlet7b	610	1.376705349	2.27E-05	0.657531351	C19	51
chr8	108936860	108936938	1	Mir3108	934	1.21159464	2.27E-05	0.683732195	C19	84
chr14	63509092	63492347	2	Tdh	597	1.38924479	5.32E-05	0.257890118	C19	44
chr8	22624043	22627547	1	Dkk4	200	1.161279594	8.45E-05	0.307861432	C19	94
chr3	55137339	55172936	1	Ccdc169	228	1.162499876	9.25E-05	0.134665167	C19	93
chr14	41069074	41049209	2	Dydc2	260	1.300488756	0.000101751	0.19723451	C19	68
chr4	138967112	138968366	1	Rnf186	1165	1.420171923	0.0001592	0.369760783	C19	38
chr9	45204075	45172726	2	Tmprss4	476	1.171112647	0.000174943	0.154325344	C19	89
chr5	113081584	113075839	2	Crybb3	802	1.515564314	0.000197105	0.290411665	C19	27
chr16	28600043	28599935	2	Mir690	298	1.142247475	0.000205056	0.24267955	C19	98
chr1	154256906	154241521	2	4930452N14Rik	942	1.369715638	0.00021616	0.075215285	C19	54
chr6	83656116	83644542	2	Clec4f	607	1.222933646	0.000302059	0.182454638	C19	81
chr7	131329499	131325931	2	Fam24b	1937	1.402629077	0.000323478	0.189889814	C19	43
chr7	25369724	25367616	2	Cnfn	488	1.147601741	0.000324117	0.387229521	C19	97
chr14	54625310	54629556	1	Psmb11	432	1.551957642	0.000395672	0.247832611	C19	25
chr5	135369953	135376797	1	Nsun5	1105	1.306561912	0.000564992	0.345105394	C19	64
chr15	78395912	78378400	2	Tex33	425	1.202535167	0.000566271	0.133219978	C19	86
chr10	77641224	77641307	1	Mir1930	491	1.230104454	0.000629979	0.366603009	C19	80
chr5	137981521	137990233	1	Azgp1	1181	1.303614782	0.00091703	0.118861362	C19	66
chr11	83530518	83525778	2	Ccl5	1035	1.409391278	0.00098438	0.2528278	C19	40
chr10	24910664	24910733	1	Mir6905	150	2.279962197	0.001006943	0.333665342	C19	6
chr11	96075694	96072793	2	Atp5g1	1207	1.361182477	0.001017604	0.045071802	C19	55
chr3	96293969	96282909	2	Fcgr1	673	1.501245464	0.001377691	0.172942716	C19	29
chr13	50765248	50753393	2	4930518P08Rik	419	1.257699563	0.001651346	0.084167487	C19	71
chr4	4077514	4056665	2	Sdr16c6	14	1.378863088	0.002277618	0.121426022	C19	50
chr12	104263122	104269365	1	Serpina3i	616	1.326852788	0.003278214	0.243612571	C19	60
chr4	63362449	63365877	1	Orm2	423	1.927859833	0.003624849	0.134071844	C19	14
chr3	115979902	115979955	1	Mir669n	879	1.41302772	0.005884747	0.163645958	C19	39
chr7	33520455	33518488	2	Scgb2b21	716	1.246584897	0.006211907	0.085507138	C19	75
chr18	74981547	74972764	2	9030625G05Rik	529	1.575226011	0.007402845	0.292483178	C19	24
chr12	104077959	104086920	1	Serpina4-ps1	608	1.420752756	0.008290638	0.154684282	C19	37
chr11	99550863	99550132	2	Krtap3-3	1329	3.019479562	0.008494934	0.173263201	C19	1
chr7	30763756	30781066	1	Dmkn	677	1.376541009	0.008511778	0.230225017	C19	52
chr1	65103363	65100389	2	Cryga	356	2.600437274	0.008812238	0.143071764	C19	3
chr14	67745181	67749436	1	Gnrh1	648	2.484434626	0.008849933	0.124866049	C19	5
chr2	143789186	143747583	2	Pcsk2os2	1500	1.314827726	0.009659835	0.074813419	C19	62
chr11	115448060	115447961	2	Mir3968	1649	1.383358818	0.011330195	0.138052473	C19	47
chr8	13838089	13835229	2	AF366264	100	1.379670425	0.011339774	0.085784621	C19	49
chrX	53434918	53443576	1	Etd	333	1.234197604	0.011548664	0.074478398	C19	78
chr3	88364589	88368541	1	Paqr6	427	1.443178554	0.013260794	0.288042996	C19	35
chr2	90119596	90118667	2	Olfr1269	974	1.470041418	0.01344167	0.167119651	C19	33
chr2	25622005	25620066	2	Tmem141	225	1.164008077	0.015060311	0.241847395	C19	92
chr13	63297147	63289154	2	Gm16907	567	1.297126682	0.015200292	0.234019282	C19	69
chr12	69763944	69763835	2	Mir681	295	1.373151282	0.015293544	0.294406518	C19	53
chr13	63300712	63300784	1	Mir27b	569	1.53251725	0.016576705	0.278981223	C19	26
chr8	122422085	122423639	1	Il17c	1077	1.500450154	0.017609481	0.150090891	C19	30
chr3	93826020	93827117	1	Tdpoz3	588	1.347234117	0.018484784	0.085598083	C19	56
chr9	99470421	99474751	1	1600029I14Rik	994	1.796921423	0.019128233	0.137995482	C19	17
chr3	92485881	92483954	2	Sprr1a	548	1.312166641	0.019294659	0.348325488	C19	63
chr14	63046991	63048606	1	Defb42	589	2.030080984	0.023786435	0.128521521	C19	11
chr7	33373234	33374559	1	Scgb1b20	715	1.164715616	0.024034357	0.055689017	C19	91
chr17	20624877	20623846	2	Fpr-rs3	163	2.259235665	0.024074119	0.106789535	C19	7
chr4	156026342	156028891	1	Tnfrsf18	1444	1.686242508	0.024728374	0.185775046	C19	20
chr9	106499967	106502250	1	Iqcf1	1065	2.059380034	0.026540739	0.043291905	C19	10
chr13	59694101	59687402	2	4921517D22Rik	528	1.23767898	0.027585125	0.089081516	C19	76
chr13	63301208	63301275	1	Mir24-1	570	1.385688805	0.032089325	0.249531452	C19	45
chr1	65123214	65105285	2	D630023F18Rik	357	1.251540598	0.037192942	0.243081245	C19	74
chr8	40752208	40756187	1	Adam25	322	1.489041715	0.038037015	0.082932902	C19	31
chr9	114330135	114330578	1	Bcl2a1c	1225	1.235941856	0.040975753	0.132727108	C19	77
chr9	67729577	67729499	2	Mir7242	771	1.381581569	0.04259477	0.1170047	C19	48
chr13	63300484	63300557	1	Mir23b	568	1.301135005	0.046902879	0.268387931	C19	67
chr1	86352127	86351981	2	Gm24148	520	1.230541775	0.048208669	0.125583588	C19	79
chr3	60031788	60040157	1	Aadac	265	1.221857794	0.049382204	0.061574142	C19	82
chr9	88581036	88588819	1	Trim43a	914	1.7804697	0.049407995	0.044990467	C19	18
chr15	89386891	89388708	1	Klhdc7b	654	1.484757895	0.063621365	0.103033605	C19	32
chr7	44216474	44220703	1	Klk1b5	834	1.189023578	0.063692551	0.046875586	C19	87
chr13	23934156	23933725	2	Hist1h2ba	214	1.643812973	0.064784553	0.076679528	C19	22
chr9	38329492	38330559	1	Olfr25	322	1.138624513	0.064784553	0.144693902	C19	100
chr18	37473546	37476340	1	Pcdhb15	243	2.088240053	0.070191749	0.037440215	C19	9
chr2	164573456	164569695	2	Spint3	1818	1.509329009	0.075517822	0.075143461	C19	28
chr7	43950666	43954944	1	Klk1b8	822	1.304887829	0.079762087	0.106540786	C19	65
chr13	34924409	34955875	1	4933417A18Rik	310	1.318165223	0.082341351	0.061468897	C19	61
chr1	73855575	73855477	2	Mir6351	397	1.172417361	0.084071998	0.038966576	C19	88
chr13	41110183	41101427	2	Gcm2	345	1.335437492	0.090792574	0.28250736	C19	58
chr7	10581487	10579756	2	Vmn1r69	161	1.339858922	0.091408497	0.032339737	C19	57
chr4	118954919	118954273	2	Gm12863	802	2.004091242	0.09207893	0.069765493	C19	12
chr1	107511423	107525600	1	Serpinb2	687	1.159290242	0.094820709	0.104196186	C19	96
chr7	102477902	102476773	2	Olfr543	1400	1.59552465	0.095783003	0.21201458	C19	23
chr11	83522099	83511679	2	Heatr9	1034	1.40664567	0.098776514	0.036444951	C19	41
chr12	102554941	102565027	1	Chga	575	2.70987396	1.01E-10	1.669203582	C20	3
chr16	36562134	36490585	2	Casr	398	2.284241271	1.16E-09	1.072288416	C20	7
chr12	95692226	95785215	1	Flrt2	533	1.797192914	4.86E-08	1.458119528	C20	21
chr6	66896397	67021361	1	Gng12	498	1.864791835	4.86E-08	1.081118995	C20	19
chr12	117516479	117756978	1	Rapgef5	823	1.167959674	1.44E-06	1.148383908	C20	71
chr8	102785111	102632095	2	Cdh11	817	1.786764308	1.44E-06	0.845830695	C20	23
chr1	187609006	188214884	1	Esrrg	1297	1.039649091	2.70E-06	1.336805466	C20	86
chr3	84815577	84979198	1	Fbxw7	376	1.204914175	5.52E-06	0.980106611	C20	67
chr14	64652531	64806296	1	Kif13b	613	1.249482727	7.11E-06	0.960757959	C20	59
chr11	87074137	87033794	2	Gdpd1	1091	1.672896315	8.35E-06	0.709456755	C20	28
chr18	52767811	52915931	1	Sncaip	364	1.115298478	8.35E-06	0.655951143	C20	79
chr1	85894510	85908698	1	Itm2c	509	2.207885124	1.79E-05	1.249806242	C20	9
chr5	104114088	104079108	2	Sparcl1	680	1.89689747	8.04E-05	0.716409025	C20	18
chr1	66817595	66719243	2	Kansl1l	365	1.233394492	0.000166659	0.845734197	C20	63
chr13	41110183	41101427	2	Gcm2	345	1.367214302	0.000166659	0.549324127	C20	47
chr5	64159451	64351486	1	Tbc1d1	395	0.986282605	0.000268951	1.150504308	C20	95
chr13	93771679	93943016	1	Arsb	754	1.410053265	0.000346619	0.465349249	C20	41
chr2	174415804	174427502	1	Nelfcd	1944	1.145667163	0.000346619	0.574264509	C20	76
chr3	89913196	89869324	2	Il6ra	490	1.256741822	0.000410035	0.537975058	C20	58
chr12	102439697	102394098	2	Lgmn	573	1.433768468	0.000791592	0.560023638	C20	37
chr12	102704869	102568583	2	Itpk1	576	1.239182905	0.00117404	0.758733526	C20	62
chr2	142901464	142618345	2	Kif16b	1494	0.962078939	0.00117404	0.826059326	C20	99
chr4	118527275	118530217	1	2610528J11Rik	784	1.71789951	0.00117404	0.937482009	C20	24
chr7	49975350	50863289	1	Nell1	1012	0.989104455	0.00117404	0.841576672	C20	94
chr7	55842027	55932633	1	Cyfip1	1025	1.090937615	0.00117404	0.489806789	C20	82
chr5	138755081	138810063	1	Fam20c	1208	1.408634233	0.0021573	0.784023064	C20	42
chr1	74893143	74889934	2	Cryba2	427	2.214319557	0.002341003	0.809095947	C20	8
chr7	45103822	45092993	2	Fcgrt	889	1.793441089	0.003640428	0.567541639	C20	22
chr18	52693679	52695593	1	Gykl1	363	1.43231835	0.004824548	0.356072278	C20	38
chr3	132950291	132881745	2	Npnt	985	1.01709217	0.006894808	0.500384364	C20	89
chr10	31609725	31501887	2	Rnf217	182	1.007817021	0.008124175	0.506553575	C20	92
chr2	32982056	32972989	2	Slc2a8	418	1.402631268	0.01107049	0.544168183	C20	44
chr10	94199009	94220948	1	Ndufa12	790	1.326985977	0.011977864	0.371541608	C20	49
chr13	41114419	41174351	1	Sycp2l	346	1.277621476	0.01366214	0.309590121	C20	56
chr9	40685964	40784046	1	Clmp	406	0.963856143	0.015459979	0.492493261	C20	98
chr4	62480067	62497298	1	Bspry	410	1.368488447	0.015891622	0.440023971	C20	46
chr12	54795662	54746357	2	Snx6	226	1.11016121	0.016844097	0.393650153	C20	80
chr2	29889720	29931746	1	Odf2	327	1.321154211	0.01833576	0.384324844	C20	51
chr11	109722256	109669749	2	Fam20a	1590	1.484922774	0.01839112	0.337240694	C20	36
chr10	61417972	61425337	1	Nodal	348	1.491003548	0.018951805	0.395047704	C20	35
chr1	85928483	85931756	1	4933407L21Rik	510	1.107165421	0.019557752	0.338325108	C20	81
chr12	3954945	3960643	1	Pomc	9	1.196866499	0.020447388	0.518662038	C20	68
chr11	98053462	98036624	2	Stac2	1276	1.70010079	0.022477098	0.560384972	C20	27
chr4	108847857	108849412	1	Kti12	661	2.030223406	0.022477098	0.527108037	C20	11
chr7	80387946	80377758	2	Fes	1177	1.989671532	0.022645531	0.348734966	C20	15
chr7	45282726	45288993	1	Slc6a21	909	1.561555603	0.025013933	0.228421457	C20	31
chr16	23107468	23114132	1	Eif4a2	266	1.162186513	0.025375676	0.936854818	C20	73
chr6	122602444	122577792	2	Apobec1	951	2.004165305	0.026321984	0.272674108	C20	13
chr17	43568451	43612201	1	Pla2g7	800	1.712950661	0.027351583	0.461096039	C20	26
chr7	17062427	17030993	2	Hif3a	273	0.937343821	0.029307422	0.606589229	C20	100
chr11	77929288	77912127	2	Gm11190	917	2.010415979	0.029384151	0.410445444	C20	12
chr14	32856756	32939489	1	Vstm4	213	1.208349219	0.031390392	0.224987769	C20	66
chr8	88138206	88138274	1	Mir7071	728	1.914214296	0.031390392	1.164517362	C20	17
chr1	79858665	79794321	2	Serpine2	473	1.275699975	0.033090324	0.275722691	C20	57
chr11	4918516	4918918	1	AA413626	47	1.23949253	0.033610592	0.201746474	C20	61
chr17	45756710	45786817	1	F630040K05Rik	827	1.167489014	0.033610592	0.341505213	C20	72
chr7	79617657	79593363	2	Rhcg	1152	0.972083708	0.033610592	0.546565572	C20	96
chr8	71592184	71601092	1	Pgls	547	1.066370662	0.035532874	0.489023166	C20	85
chr16	23108953	23109020	1	Snord2	267	1.21824524	0.035585086	1.38571045	C20	64
chr12	21286297	21315056	1	Cpsf3	88	1.239810349	0.035788417	0.43083067	C20	60
chr7	43430101	43435991	1	Lim2	793	2.760148505	0.038668993	0.289011703	C20	2
chr3	96829351	96798763	2	Cd160	692	1.558633089	0.038981459	0.19185528	C20	32
chr16	93794888	93792150	2	2310043M15Rik	730	2.197403689	0.039878001	0.434445432	C20	10
chr13	93790777	93790837	1	Mir5624	755	1.037257367	0.039926635	0.276469348	C20	87
chr16	8672153	8658587	2	Carhsp1	55	1.077392932	0.039926635	0.603999271	C20	84
chr7	113388573	113385576	2	Pth	1694	1.594184575	0.047479721	0.556264197	C20	30
chr8	40286953	40279166	2	Fgf20	314	1.410447489	0.04827314	0.479059103	C20	40
chr7	24254794	24262445	1	Zfp108	438	2.320723566	0.055123673	0.323324847	C20	6
chr2	69897246	70024010	1	Ubr3	629	1.355328335	0.057226913	0.340252533	C20	48
chrX	140813433	140808307	2	Tex13b	863	2.510897934	0.057226913	0.163698517	C20	5
chr5	116083246	116040532	2	Tmem233	876	1.556421765	0.058443295	0.158807021	C20	33
chr9	45955249	45937857	2	Sidt2	491	1.126721436	0.058521113	0.341409655	C20	77
chr7	24399628	24422777	1	Smg9	445	1.508640475	0.059171217	0.452794549	C20	34
chr1	167308670	167333978	1	Tmco1	1064	0.965548563	0.059703378	0.296758725	C20	97
chr8	88137859	88171952	1	Heatr3	727	1.797642421	0.061097017	0.403433497	C20	20
chr9	15619857	15641220	1	4930540M03Rik	76	1.428631657	0.061097017	0.239782787	C20	39
chr2	181220016	181222851	1	Fndc11	2018	1.404950843	0.063576802	0.465554162	C20	43
chr3	108537584	108544697	1	1700013F07Rik	849	1.299143535	0.065513326	0.315661957	C20	54
chr1	188008990	188006576	2	9330162B11Rik	1298	1.654157074	0.068075926	0.445674138	C20	29
chr4	116995348	117005277	1	Hectd3	750	1.1603761	0.068200346	0.497842545	C20	75
chr9	109816627	109826628	1	Spink8	1171	1.99070777	0.069184196	0.226084237	C20	14
chr5	108629777	108569107	2	Gak	733	1.320902767	0.072957892	0.310421248	C20	52
chr13	43171501	43151740	2	Tbc1d7	356	1.283325062	0.077167581	0.372734324	C20	55
chr9	99436926	99385420	2	Mras	992	1.008168849	0.078192325	0.323963133	C20	91
chr9	39299481	39287924	2	Olfr947-ps1	363	2.535804415	0.079696625	0.057819291	C20	4
chr3	14578671	14606309	1	E2f5	38	1.213616068	0.083444981	0.352698436	C20	65
chr15	97908296	97854427	2	Vdr	714	1.009379376	0.083479732	0.440662244	C20	90
chr2	174439039	174427494	2	Ctsz	1945	1.715387735	0.08417592	0.232264629	C20	25
chr12	3365132	3406494	1	Kif3c	3	1.02111901	0.085556063	0.347360768	C20	88
chr7	125491542	125467640	2	Nsmce1	1797	0.998006577	0.085556063	0.426529641	C20	93
chr5	30105196	30118380	1	Garem2	173	1.312763139	0.085825156	0.285854675	C20	53
chr7	80075257	80062710	2	Gm21057	1164	1.161984157	0.088860493	0.389516884	C20	74
chr3	58525821	58557501	1	Eif2a	244	1.123428087	0.091881866	0.3780595	C20	78
chr4	41517437	41518929	1	Fam219aos	177	3.504518187	0.091881866	0.296385495	C20	1
chr6	42349828	42360213	1	Zyx	273	1.090402529	0.091881866	0.59786686	C20	83
chr7	27166802	27158658	2	Egln2	523	1.19462838	0.091881866	0.43398771	C20	69
chr3	40745613	40790365	1	Hspa4l	172	1.383384004	0.094085769	0.334842685	C20	45
chr3	87768953	87749097	2	Pear1	400	1.194115513	0.097260814	0.234843183	C20	70
chr17	36042961	36058645	1	Gm6034	677	1.984622168	0.098123296	0.263831211	C20	16
chr4	154026044	154020470	2	Smim1	1387	1.324943705	0.099723802	0.490650194	C20	50
chr17	23684026	23682584	2	Cldn9	219	1.023913342	8.30E-23	0.78260196	C21	11
chr9	65141189	65185872	1	Igdcc3	733	0.712923385	4.94E-18	0.46230833	C21	92
chr2	9878600	9857078	2	Gata3	37	0.729888197	9.02E-18	0.48607754	C21	81
chr11	104132781	104175523	1	Crhr1	1516	0.80729836	2.86E-17	0.318134737	C21	45
chr2	9881246	9886767	1	4930412O13Rik	38	0.787021262	5.71E-16	0.675828565	C21	53
chr14	68125004	68119545	2	Nefm	653	0.869819632	1.74E-15	0.400430894	C21	25
chr19	7105729	7092001	2	Flrt1	182	0.694828587	3.42E-15	0.417214436	C21	98
chr4	124569179	124575538	1	4933407E24Rik	873	0.894625519	8.83E-15	0.430685798	C21	20
chr12	85219481	85226628	1	Eif2b2	466	0.713323742	1.96E-14	0.36758586	C21	91
chr15	88314874	88372651	1	B230214G05Rik	623	0.838890548	2.45E-14	0.18337962	C21	33
chr1	153653037	153697665	1	Rgs8	931	0.755668014	1.38E-13	0.278553086	C21	66
chr4	125922310	125887851	2	2610028E06Rik	896	0.855020385	1.59E-13	0.245296061	C21	29
chr12	49382883	49386867	1	Foxg1	200	0.700553806	1.19E-12	0.57701026	C21	96
chr8	120177469	120166397	2	Fam92b	1047	0.719141077	1.39E-12	0.331116355	C21	89
chr5	112356033	112353773	2	Gm6583	793	1.024812419	3.08E-11	0.201338883	C21	10
chr15	99099484	99104709	1	Dnajc22	763	0.761701828	3.71E-11	0.446024545	C21	63
chr2	30845367	30881247	1	Prrx2	357	0.786950278	5.09E-11	0.238898122	C21	54
chr7	103041481	103042440	1	Olfr582	1433	1.11015165	1.45E-10	0.229237	C21	6
chr11	61485444	61488704	1	Mfap4	562	0.921113985	1.69E-10	0.456920402	C21	18
chr7	16657478	16649030	2	Ceacam-ps1	257	0.927045669	4.17E-10	0.113275623	C21	17
chr14	68123752	68131371	1	A230070E04Rik	652	0.824514689	7.33E-10	0.254840978	C21	36
chr1	52963260	52925127	2	1700019D03Rik	249	0.746537329	9.47E-10	0.14707554	C21	70
chr15	99087728	99084754	2	C1ql4	762	0.726125903	1.23E-09	0.433079756	C21	84
chr12	85177313	85166639	2	Pgf	465	0.721725425	1.32E-09	0.285534722	C21	87
chr14	69171802	69175540	1	Nkx2-6	659	0.766794706	9.05E-09	0.373987616	C21	60
chr2	128863932	128897034	1	Fbln7	1381	0.804997918	1.10E-08	0.195512195	C21	47
chr4	32982998	33022180	1	Rragd	116	0.78453995	3.04E-08	0.182110301	C21	55
chr15	82224339	82221744	2	Tnfrsf13c	540	0.943265983	4.46E-08	0.215146951	C21	16
chr5	112343095	112378424	1	Hps4	792	0.77177387	1.30E-07	0.177026688	C21	59
chrX	101263992	101261373	2	Gm614	639	1.054698826	2.39E-07	0.128753099	C21	9
chr11	119154137	119154076	2	Mir6934	1750	0.732019995	2.48E-07	0.643922419	C21	79
chr7	126463073	126445860	2	Atp2a1	1812	0.845637104	3.33E-07	0.12783674	C21	32
chr1	75375015	75368210	2	Gm15179	448	0.801936621	3.79E-07	0.160089801	C21	48
chrX	97377209	97333841	2	Eda2r	613	0.694647368	4.80E-07	0.108534704	C21	99
chr18	61649258	61649196	2	Mir143	434	0.726045111	1.16E-06	0.376200063	C21	85
chr19	11623719	11615520	2	Ms4a2	299	0.771953668	2.14E-06	0.072755145	C21	58
chr18	57468486	57478134	1	Ctxn3	387	0.823527255	2.40E-06	0.229853159	C21	37
chr19	41746961	41750097	1	Gm19424	591	0.820124149	4.46E-06	0.251079621	C21	38
chr2	85136360	85139923	1	Aplnr	754	0.728743453	5.79E-06	0.207889616	C21	83
chr8	71689252	71690577	1	Insl3	553	0.818423883	6.95E-06	0.254071586	C21	41
chr2	181157015	181147692	2	Eef1a2	2014	0.790724739	9.55E-06	0.125565164	C21	51
chrX	70143588	69929260	2	1700111N16Rik	422	0.799696911	2.32E-05	0.084026577	C21	50
chr7	126847553	126852705	1	Doc2a	1835	0.948949346	3.22E-05	0.198836858	C21	15
chr7	25369724	25367616	2	Cnfn	488	0.774781305	3.46E-05	0.185737035	C21	57
chr11	120361534	120368173	1	Fscn2	1779	0.819119052	3.93E-05	0.195551061	C21	40
chr10	81328703	81335174	1	Tbxa2r	660	0.738156193	5.81E-05	0.099451121	C21	75
chr8	117453023	117453079	1	Mir7077	1019	1.413745266	5.94E-05	0.134748994	C21	5
chr6	30165992	30165918	2	Mir182	137	1.019215122	5.94E-05	0.232343158	C21	12
chr19	52923181	52926931	1	AA387883	720	0.876828949	0.000141546	0.198945164	C21	24
chr7	45466898	45461695	2	Bax	923	0.687853929	0.000154765	0.25194911	C21	100
chr5	118169764	118189478	1	Hrk	894	0.783807461	0.000252747	0.135287829	C21	56
chr17	46729165	46725664	2	Gnmt	859	0.74502917	0.000602196	0.141046975	C21	71
chr7	131329499	131325931	2	Fam24b	1937	0.889103194	0.000710226	0.077096015	C21	22
chr1	150100031	150108234	1	Ptgs2	899	0.734318916	0.000750955	0.167293877	C21	77
chr19	6264844	6264932	1	Mir192	150	0.704742727	0.000980153	0.174216376	C21	95
chr8	105686274	105698165	1	Carmil2	877	0.76528064	0.001388874	0.121450945	C21	61
chr7	119479262	119462708	2	Umod	1734	0.990543804	0.00184832	0.071057194	C21	13
chr19	6264643	6264728	1	Mir194-2	149	0.720561097	0.002514511	0.109891922	C21	88
chr3	96832070	96829826	2	4930442L01Rik	694	0.886634076	0.002952695	0.10235312	C21	23
chr9	45266707	45266643	2	Mir7086	479	0.80043579	0.003098987	0.240271988	C21	49
chrX	71972986	71989046	1	Fate1	438	0.860399061	0.0033745	0.06243879	C21	28
chr5	137611404	137605107	2	Pcolce	1165	0.708623053	0.003553173	0.152338816	C21	94
[truncated: 138 more rows]
