# Supplementary material for: Integration of single-cell transcriptomes and chromatin landscapes reveals regulatory programs driving pharyngeal organ development
Source: Nat Commun. 2022 Jan 24;13:457. doi: 10.1038/s41467-022-28067-4 (PMC8786836; doi:10.1038/s41467-022-28067-4)
Supplement: Supplementary file 6 — Supplementary Dataset 3 [file 41467_2022_28067_MOESM6_ESM.csv]

	Supplementary Dataset 3. Differentially accessible peaks across single-cell ATAC clusters.
	seqnames	start	end	width	strand	distToGeneStart	nearestGene	peakType	distToTSS	nearestTSS	GC	name	unique_id	Log2FC	FDR	MeanDiff	cluster	rank
0	chr2	147968539	147969039	501	*	78179	Foxa2	Distal	7615	uc008jpl.1	0.521	Foxa2_7615	chr2:147968539:147969039	2.908222155	5.56E-13	0.547395148	C1	348
1	chr7	130335427	130335927	501	*	68868	Fgfr2	Distal	68868	uc029uzs.2	0.505	Fgfr2_68868	chr7:130335427:130335927	3.832663475	7.72E-12	0.527980529	C1	22
2	chr11	4675134	4675634	501	*	28959	Uqcr10	Intronic	9855	uc009dpi.2	0.523	Uqcr10_9855	chr11:4675134:4675634	3.791549495	4.13E-11	0.377060287	C1	28
3	chr1	11340583	11341083	501	*	73271	A830018L16Rik	Distal	73271	uc007ahu.1	0.4331	A830018L16Rik_73271	chr1:11340583:11341083	3.33134847	5.88E-09	0.359804705	C1	109
4	chr3	30135812	30136312	501	*	245044	Mannr	Intronic	4360	uc008lee.2	0.4271	Mannr_4360	chr3:30135812:30136312	3.159201982	5.88E-09	0.36365361	C1	177
5	chr1	31094823	31095323	501	*	1380	Gm29669	Intronic	1380	uc007aor.2	0.4212	Gm29669_1380	chr1:31094823:31095323	3.821412838	1.75E-08	0.344391105	C1	23
6	chr6	72641488	72641988	501	*	12449	Gm15401	Intronic	11906	uc008qwv.1	0.5289	Gm15401_11906	chr6:72641488:72641988	2.803452851	1.75E-08	0.433855394	C1	454
7	chr6	51933010	51933510	501	*	79288	Skap2	Intronic	79288	uc008qgy.3	0.4391	Skap2_79288	chr6:51933010:51933510	2.181905222	1.93E-08	0.399997116	C1	1257
8	chr11	8569153	8569653	501	*	95131	Tns3	Intronic	95131	uc009dtm.1	0.521	Tns3_95131	chr11:8569153:8569653	3.118329968	3.95E-08	0.326281346	C1	199
9	chr2	70505813	70506313	501	*	2755	Erich2	Intronic	2755	uc007cxi.1	0.3852	Erich2_2755	chr2:70505813:70506313	3.4039432	3.95E-08	0.340874942	C1	87
10	chr6	28717534	28718034	501	*	113962	Lrrc4	Intronic	113962	uc008pmp.1	0.485	Lrrc4_113962	chr6:28717534:28718034	2.290690412	3.95E-08	0.447469822	C1	1115
11	chr17	84157084	84157584	501	*	30612	Zfp36l2	Distal	6903	uc009nlr.1	0.5709	Zfp36l2_6903	chr17:84157084:84157584	2.848426489	4.57E-08	0.333428931	C1	396
12	chr5	88502093	88502593	501	*	14367	Enam	Exonic	14367	uc008pnd.2	0.4611	Enam_14367	chr5:88502093:88502593	3.993855535	1.18E-07	0.355715208	C1	14
13	chr5	29467701	29468201	501	*	10518	Mnx1	Distal	10518	uc008ofr.1	0.6826	Mnx1_10518	chr5:29467701:29468201	2.109040557	1.57E-07	0.518505123	C1	1343
14	chr5	127147341	127147841	501	*	22973	4930572K03Rik	Distal	22973	uc008rei.1	0.4691	4930572K03Rik_22973	chr5:127147341:127147841	3.283228447	2.02E-07	0.301733159	C1	127
15	chr6	128549380	128549880	501	*	22909	Pzp	Intronic	6233	uc029utp.1	0.475	Pzp_6233	chr6:128549380:128549880	4.279858597	2.02E-07	0.374659717	C1	3
16	chr3	108476788	108477288	501	*	31778	Sars	Intronic	31778	uc008npy.1	0.4611	Sars_31778	chr3:108476788:108477288	2.512269395	2.21E-07	0.363964607	C1	798
17	chr1	72806009	72806509	501	*	18220	Igfbp2	Distal	18220	uc007bnv.2	0.5709	Igfbp2_18220	chr1:72806009:72806509	1.904164711	3.42E-07	0.369760071	C1	1594
18	chr1	134006216	134006716	501	*	31048	Fmod	Distal	31048	uc007cwg.2	0.5389	Fmod_31048	chr1:134006216:134006716	2.290687795	3.42E-07	0.39406249	C1	1116
19	chr12	57291881	57292381	501	*	61718	Mipol1	Intronic	15213	uc009gbn.1	0.4012	Mipol1_15213	chr12:57291881:57292381	3.414234476	4.10E-07	0.253038713	C1	84
20	chr14	93654122	93654622	501	*	236296	Pcdh9	Intronic	234515	uc057ahq.2	0.3912	Pcdh9_234515	chr14:93654122:93654622	4.099103741	4.10E-07	0.253678885	C1	6
21	chr4	56375359	56375859	501	*	365815	Actl7b	Distal	151087	uc008jom.1	0.4531	Actl7b_151087	chr4:56375359:56375859	3.424571673	4.10E-07	0.215724646	C1	80
22	chr5	112237340	112237840	501	*	8641	Miat	Distal	8641	uc008qhf.1	0.6387	Miat_8641	chr5:112237340:112237840	2.72642432	4.10E-07	0.340080573	C1	544
23	chr16	57685989	57686489	501	*	68497	Col8a1	Intronic	68475	uc057lxn.1	0.4311	Col8a1_68475	chr16:57685989:57686489	2.06133715	4.77E-07	0.410160825	C1	1399
24	chr2	148005124	148005624	501	*	41594	Foxa2	Distal	28968	uc008jpl.1	0.475	Foxa2_28968	chr2:148005124:148005624	3.565561356	4.77E-07	0.279816639	C1	47
25	chr8	102852533	102853033	501	*	67671	Cdh11	Distal	67671	uc008ywk.2	0.4271	Cdh11_67671	chr8:102852533:102853033	2.489328189	5.00E-07	0.313754422	C1	837
26	chr1	90404875	90405375	501	*	198299	Cops8	Distal	191303	uc007cbp.2	0.501	Cops8_191303	chr1:90404875:90405375	2.277704814	5.05E-07	0.338473594	C1	1132
27	chr6	18287478	18287978	501	*	117040	Cftr	Intronic	32347	uc008pju.2	0.4012	Cftr_32347	chr6:18287478:18287978	3.441839152	5.34E-07	0.342852354	C1	78
28	chr14	121363227	121363727	501	*	15752	Stk24	Intronic	15752	uc057ahu.1	0.4311	Stk24_15752	chr14:121363227:121363727	2.595142584	5.93E-07	0.280497955	C1	688
29	chr11	120695193	120695693	501	*	18323	Cenpx	Intronic	17268	uc009fgw.1	0.5369	Cenpx_17268	chr11:120695193:120695693	3.117878212	6.27E-07	0.272650153	C1	200
30	chr10	52174408	52174908	501	*	20585	Ros1	Intronic	20585	uc009ath.2	0.3932	Ros1_20585	chr10:52174408:52174908	3.110044983	7.35E-07	0.301035632	C1	204
31	chr19	27331715	27332215	501	*	9345	Kcnv2	Intronic	9345	uc057apu.1	0.4551	Kcnv2_9345	chr19:27331715:27332215	2.193482572	7.88E-07	0.357281072	C1	1243
32	chr10	50584698	50585198	501	*	7720	Ascc3	Distal	7720	uc029vse.1	0.3932	Ascc3_7720	chr10:50584698:50585198	3.046899639	8.36E-07	0.234636439	C1	244
33	chr4	115767877	115768377	501	*	12906	Tex38	Intronic	12889	uc008krs.2	0.477	Tex38_12889	chr4:115767877:115768377	3.645016702	9.27E-07	0.215737797	C1	38
34	chr17	45873179	45873679	501	*	116718	F630040K05Rik	Distal	106233	uc009mfe.2	0.5409	F630040K05Rik_106233	chr17:45873179:45873679	2.233526225	1.03E-06	0.313275546	C1	1193
35	chr3	35066749	35067249	501	*	144347	Mir6378	Distal	144347	uc008lfj.1	0.4571	Mir6378_144347	chr3:35066749:35067249	2.451875412	1.24E-06	0.342572128	C1	896
36	chr5	17296422	17296922	501	*	179449	Speer4f1	Distal	179449	uc008nxk.1	0.4072	Speer4f1_179449	chr5:17296422:17296922	4.636376108	1.41E-06	0.294700192	C1	1
37	chr7	25509870	25510370	501	*	20627	Ceacam1	Intronic	20627	uc008vcg.1	0.3832	Ceacam1_20627	chr7:25509870:25510370	3.291053526	1.85E-06	0.294926621	C1	122
38	chr11	113754826	113755326	501	*	3260	Cdc42ep4	Distal	3260	uc009epd.1	0.493	Cdc42ep4_3260	chr11:113754826:113755326	2.050023272	1.99E-06	0.275586379	C1	1418
39	chr9	121072225	121072725	501	*	117388	Mir7090	Intronic	116656	uc008zwr.2	0.497	Mir7090_116656	chr9:121072225:121072725	3.908492994	2.19E-06	0.334167314	C1	18
40	chr13	41423629	41424129	501	*	63480	Nedd9	Intronic	63480	uc009iuz.1	0.493	Nedd9_63480	chr13:41423629:41424129	2.555042936	2.55E-06	0.272627994	C1	742
41	chr4	59717351	59717851	501	*	66253	Inip	Intronic	66253	uc008jre.1	0.4431	Inip_66253	chr4:59717351:59717851	2.588031045	2.55E-06	0.328808276	C1	696
42	chr10	43602064	43602564	501	*	8886	F930017D23Rik	Intronic	8886	uc057lot.1	0.4311	F930017D23Rik_8886	chr10:43602064:43602564	2.69584709	2.56E-06	0.308437262	C1	573
43	chr14	119379310	119379810	501	*	241294	Hs6st3	Intronic	241294	uc009hkk.2	0.4232	Hs6st3_241294	chr14:119379310:119379810	3.040502656	2.67E-06	0.346768758	C1	245
44	chr1	78364159	78364659	501	*	54062	Sgpp2	Intronic	54062	uc007bts.2	0.4072	Sgpp2_54062	chr1:78364159:78364659	3.53486751	2.71E-06	0.256251148	C1	54
45	chr15	74691264	74691764	501	*	17646	4933427E11Rik	Distal	15919	uc009inc.1	0.4391	4933427E11Rik_15919	chr15:74691264:74691764	3.182339878	2.71E-06	0.201967863	C1	168
46	chr17	83999037	83999537	501	*	734	8430430B14Rik	Intronic	734	uc029wwb.1	0.5928	8430430B14Rik_734	chr17:83999037:83999537	3.365435857	2.71E-06	0.224635376	C1	99
47	chr16	33947916	33948416	501	*	18836	Umps	Intronic	18836	uc009lmp.1	0.499	Umps_18836	chr16:33947916:33948416	2.517107821	2.94E-06	0.283376911	C1	794
48	chr7	110087883	110088383	501	*	26430	Zfp143	Intronic	26430	uc008uio.2	0.4251	Zfp143_26430	chr7:110087883:110088383	3.756252092	2.94E-06	0.234532118	C1	33
49	chr10	101490219	101490719	501	*	191017	Mgat4c	Distal	191017	uc009cgv.2	0.3613	Mgat4c_191017	chr10:101490219:101490719	2.922112333	3.03E-06	0.253186426	C1	334
50	chr13	97746950	97747450	501	*	210	5330416C01Rik	Intronic	210	uc009kkv.2	0.4611	5330416C01Rik_210	chr13:97746950:97747450	3.604698196	3.03E-06	0.27822342	C1	44
51	chr5	39271030	39271530	501	*	332293	4930513D17Rik	Distal	35848	uc008ovh.1	0.4012	4930513D17Rik_35848	chr5:39271030:39271530	3.530793354	3.03E-06	0.206710016	C1	57
52	chr8	35226575	35227075	501	*	148915	Ppp1r3b	Distal	148915	uc008wxv.1	0.4631	Ppp1r3b_148915	chr8:35226575:35227075	3.117200277	3.19E-06	0.295730753	C1	202
53	chr17	47462628	47463128	501	*	25502	1700001C19Rik	Intronic	25502	uc009mkf.2	0.5449	1700001C19Rik_25502	chr17:47462628:47463128	1.898733044	4.08E-06	0.305115737	C1	1603
54	chr1	127556089	127556589	501	*	121681	Tmem163	Intronic	36055	uc007cow.2	0.4451	Tmem163_36055	chr1:127556089:127556589	3.422486592	4.15E-06	0.209513043	C1	81
55	chr7	40683421	40683921	501	*	8933	4933402C06Rik	Intronic	8933	uc012dqd.1	0.4032	4933402C06Rik_8933	chr7:40683421:40683921	4.262423471	4.15E-06	0.224591002	C1	5
56	chr7	89598355	89598855	501	*	33899	Me3	Distal	33899	uc008tcq.1	0.4331	Me3_33899	chr7:89598355:89598855	4.088677486	4.15E-06	0.197707639	C1	10
57	chr14	64820241	64820741	501	*	129355	Hmbox1	Intronic	32487	uc009gtj.2	0.4731	Hmbox1_32487	chr14:64820241:64820741	2.275301931	5.98E-06	0.28875698	C1	1135
58	chr12	56252584	56253084	501	*	408	Gm19990	Promoter	408	uc012fgy.1	0.4631	Gm19990_408	chr12:56252584:56253084	1.717374718	6.26E-06	0.31060956	C1	1794
59	chr5	89218552	89219052	501	*	239095	Gc	Intronic	190667	uc008pny.2	0.4212	Gc_190667	chr5:89218552:89219052	3.294951511	6.26E-06	0.218011531	C1	119
60	chr13	55965119	55965619	501	*	133943	Pitx1	Distal	36895	uc009jkk.1	0.513	Pitx1_36895	chr13:55965119:55965619	1.899023873	6.47E-06	0.313861465	C1	1601
61	chr2	70474875	70475375	501	*	201	Sp5	Exonic	201	uc007cxg.2	0.5948	Sp5_201	chr2:70474875:70475375	2.851869856	7.38E-06	0.253616188	C1	392
62	chr10	60979382	60979882	501	*	18908	Mir466j	Distal	18908	uc057aci.1	0.5309	Mir466j_18908	chr10:60979382:60979882	2.371253787	8.30E-06	0.367401591	C1	1008
63	chr12	31256533	31257033	501	*	8510	Lamb1	Distal	8510	uc012ffq.2	0.4251	Lamb1_8510	chr12:31256533:31257033	3.13730214	9.78E-06	0.244939452	C1	193
64	chr17	88542979	88543479	501	*	13104	Ppp1r21	Intronic	13104	uc009nol.1	0.4611	Ppp1r21_13104	chr17:88542979:88543479	2.555642178	1.00E-05	0.297159785	C1	739
65	chr4	149128136	149128636	501	*	1622	Cort	Promoter	1622	uc008ndd.2	0.5429	Cort_1622	chr4:149128136:149128636	3.015315035	1.03E-05	0.212869396	C1	267
66	chr3	104289217	104289717	501	*	69060	Magi3	Distal	69060	uc008nib.3	0.4291	Magi3_69060	chr3:104289217:104289717	2.732722798	1.04E-05	0.237998985	C1	533
67	chr11	84974152	84974652	501	*	16647	Car4	Distal	16647	uc029vxm.1	0.525	Car4_16647	chr11:84974152:84974652	2.507459171	1.17E-05	0.311608466	C1	811
68	chr17	15080124	15080624	501	*	38761	Ermard	Distal	21029	uc009nej.2	0.4331	Ermard_21029	chr17:15080124:15080624	3.804365497	1.18E-05	0.182271396	C1	26
69	chr15	103109897	103110397	501	*	36680	D930007P13Rik	Distal	36680	uc009kjt.2	0.5329	D930007P13Rik_36680	chr15:103109897:103110397	2.604856147	1.29E-05	0.246394758	C1	674
70	chr18	28539336	28539836	501	*	20579	4930474G06Rik	Distal	20579	uc009nym.1	0.3932	4930474G06Rik_20579	chr18:28539336:28539836	4.092507227	1.29E-05	0.258720892	C1	9
71	chr1	88577493	88577993	501	*	26225	Gm19589	Distal	26225	uc029qrq.1	0.491	Gm19589_26225	chr1:88577493:88577993	3.225861211	1.37E-05	0.284538249	C1	147
72	chr14	12805977	12806477	501	*	16851	Cadps	Intronic	16851	uc009fdg.1	0.4052	Cadps_16851	chr14:12805977:12806477	2.323117955	1.37E-05	0.285157439	C1	1066
73	chr7	116675800	116676300	501	*	171680	Nucb2	Distal	171680	uc008umc.2	0.4371	Nucb2_171680	chr7:116675800:116676300	2.728866606	1.49E-05	0.312658583	C1	540
74	chr2	103144317	103144817	501	*	70891	Apip	Distal	33603	uc008iet.2	0.499	Apip_33603	chr2:103144317:103144817	2.568823234	1.83E-05	0.221752727	C1	726
75	chr2	148045825	148046325	501	*	893	Foxa2	Intronic	126	uc008jpl.1	0.6667	Foxa2_126	chr2:148045825:148046325	1.916158138	1.85E-05	0.260093014	C1	1576
76	chr11	84121443	84121943	501	*	7874	Tada2a	Intronic	7874	uc009ctx.1	0.4471	Tada2a_7874	chr11:84121443:84121943	2.82334266	1.91E-05	0.250332599	C1	430
77	chr14	118230270	118230770	501	*	5711	LOC105245869	Distal	5711	uc009hka.2	0.4192	LOC105245869_5711	chr14:118230270:118230770	2.232918555	2.05E-05	0.390964399	C1	1196
78	chr12	56827876	56828376	501	*	132654	Pax9	Intronic	132654	uc009gat.2	0.4271	Pax9_132654	chr12:56827876:56828376	2.773396815	2.06E-05	0.231640383	C1	487
79	chr9	41794232	41794732	501	*	212555	Mir125b-1	Distal	57083	uc008xaz.1	0.487	Mir125b-1_57083	chr9:41794232:41794732	4.003040615	2.13E-05	0.215927792	C1	13
80	chr3	95666009	95666509	501	*	7537	Mcl1	Distal	7537	uc008mws.2	0.4431	Mcl1_7537	chr3:95666009:95666509	3.442949579	2.14E-05	0.181940875	C1	77
81	chr11	76476916	76477416	501	*	70240	Timm22	Intronic	8700	uc012enk.1	0.525	Timm22_8700	chr11:76476916:76477416	2.251919483	2.20E-05	0.317593222	C1	1160
82	chr17	43504113	43504613	501	*	1589	Mep1a	Promoter	1589	uc009mbx.2	0.4052	Mep1a_1589	chr17:43504113:43504613	2.76885683	2.23E-05	0.22596452	C1	495
83	chr12	77195020	77195520	501	*	42833	Fut8	Distal	42833	uc009gmt.2	0.4511	Fut8_42833	chr12:77195020:77195520	4.093578487	2.46E-05	0.198422428	C1	8
84	chr14	16901735	16902235	501	*	180345	Rarb	Intronic	37699	uc009fef.1	0.4671	Rarb_37699	chr14:16901735:16902235	3.201930988	2.46E-05	0.241172678	C1	158
85	chr15	55142243	55142743	501	*	28910	Gm9920	Intronic	9056	uc009ies.2	0.4511	Gm9920_9056	chr15:55142243:55142743	2.490267479	2.92E-05	0.222461144	C1	836
86	chr17	4769198	4769698	501	*	134467	4930517M08Rik	Distal	134467	uc012gin.1	0.4691	4930517M08Rik_134467	chr17:4769198:4769698	2.902981698	3.08E-05	0.267302011	C1	355
87	chr4	95759162	95759662	501	*	201904	Fggy	Intronic	90169	uc029tzi.1	0.501	Fggy_90169	chr4:95759162:95759662	3.509234616	3.08E-05	0.238810499	C1	60
88	chr3	90004374	90004874	501	*	5863	Gm19710	Intronic	5863	uc008mni.3	0.3752	Gm19710_5863	chr3:90004374:90004874	2.101577955	3.34E-05	0.197377094	C1	1352
89	chr5	96452001	96452501	501	*	78295	Fras1	Intronic	78295	uc008pvu.2	0.3752	Fras1_78295	chr5:96452001:96452501	2.129513449	3.50E-05	0.188332122	C1	1323
90	chr12	12810797	12811297	501	*	130788	Mycn	Distal	129568	uc012fdc.1	0.523	Mycn_129568	chr12:12810797:12811297	1.758991522	3.53E-05	0.316109166	C1	1750
91	chr10	41763697	41764197	501	*	17225	BC048559	Intronic	17225	uc009ase.2	0.4112	BC048559_17225	chr10:41763697:41764197	2.742848378	3.77E-05	0.350296459	C1	523
92	chr1	136980407	136980907	501	*	20208	Nr5a2	Distal	20208	uc007dao.1	0.4391	Nr5a2_20208	chr1:136980407:136980907	3.635358447	3.94E-05	0.174874653	C1	40
93	chr6	94675412	94675912	501	*	24482	Lrig1	Intronic	24482	uc008rpk.1	0.4471	Lrig1_24482	chr6:94675412:94675912	1.727000824	3.94E-05	0.366331995	C1	1783
94	chr2	137229590	137230090	501	*	113319	Jag1	Distal	113319	uc056zmf.1	0.4731	Jag1_113319	chr2:137229590:137230090	2.209266642	3.96E-05	0.271336654	C1	1221
95	chr4	8577305	8577805	501	*	41910	Rab2a	Intronic	16402	uc008ihl.2	0.4172	Rab2a_16402	chr4:8577305:8577805	2.97514639	4.06E-05	0.190579428	C1	293
96	chr4	153603160	153603660	501	*	120579	Ajap1	Distal	120579	uc008nhk.1	0.5609	Ajap1_120579	chr4:153603160:153603660	2.584278507	4.06E-05	0.27294543	C1	701
97	chr7	129672248	129672748	501	*	80634	Wdr11	Distal	47441	uc033ifd.1	0.487	Wdr11_47441	chr7:129672248:129672748	1.896314404	4.06E-05	0.194336865	C1	1607
98	chr8	36109845	36110345	501	*	15266	Prag1	Intronic	15266	uc012duo.3	0.475	Prag1_15266	chr8:36109845:36110345	3.802721805	4.06E-05	0.224667974	C1	27
99	chr8	115861356	115861856	501	*	154711	Maf	Distal	154711	uc008zkf.1	0.4471	Maf_154711	chr8:115861356:115861856	3.809099764	4.06E-05	0.277090902	C1	25
100	chr12	75978972	75979472	501	*	70118	Mir5101	Intronic	52274	uc009glj.1	0.4411	Mir5101_52274	chr12:75978972:75979472	4.098857551	4.11E-05	0.199195077	C1	7
101	chr3	29872968	29873468	501	*	17798	Mannr	Distal	17798	uc008lee.2	0.3932	Mannr_17798	chr3:29872968:29873468	3.937161537	4.11E-05	0.176766153	C1	16
102	chr4	153949186	153949686	501	*	1039	BC039966	Intronic	1039	uc008nhr.2	0.491	BC039966_1039	chr4:153949186:153949686	4.335278854	4.11E-05	0.236863455	C1	2
103	chr6	128586314	128586814	501	*	4957	A2ml1	Distal	4957	uc008snt.2	0.4331	A2ml1_4957	chr6:128586314:128586814	3.032383368	4.11E-05	0.233964987	C1	250
104	chr4	106559570	106560070	501	*	1217	Dhcr24	Promoter	1217	uc012byt.3	0.3852	Dhcr24_1217	chr4:106559570:106560070	2.813332859	4.23E-05	0.274379094	C1	442
105	chr14	11125043	11125543	501	*	36741	Fhit	Intronic	36741	uc012eyo.1	0.4531	Fhit_36741	chr14:11125043:11125543	2.449189525	4.36E-05	0.232259843	C1	903
106	chr17	5964855	5965355	501	*	23824	Synj2	Intronic	10480	uc009mwp.1	0.509	Synj2_10480	chr17:5964855:5965355	2.594463755	4.36E-05	0.231718126	C1	689
107	chr2	160537319	160537819	501	*	108327	Top1	Distal	108327	uc008kji.1	0.5689	Top1_108327	chr2:160537319:160537819	2.595926761	4.42E-05	0.22243765	C1	687
108	chr17	69152487	69152987	501	*	4072	Epb41l3	Distal	4072	uc009nar.1	0.4731	Epb41l3_4072	chr17:69152487:69152987	1.894027604	4.46E-05	0.273446352	C1	1612
109	chr4	9147950	9148450	501	*	121116	Clvs1	Distal	121099	uc008ihq.2	0.497	Clvs1_121099	chr4:9147950:9148450	2.461207603	4.47E-05	0.313981001	C1	888
110	chr15	91864081	91864581	501	*	26004	Muc19	Intronic	9778	uc029woo.1	0.4631	Muc19_9778	chr15:91864081:91864581	2.308531069	4.74E-05	0.248610585	C1	1088
111	chr18	9216068	9216568	501	*	3461	Fzd8	Distal	3461	uc057ccs.1	0.4371	Fzd8_3461	chr18:9216068:9216568	2.961105103	4.74E-05	0.258377652	C1	301
112	chr18	42644388	42644888	501	*	64985	Gpr151	Distal	64985	uc009oql.2	0.475	Gpr151_64985	chr18:42644388:42644888	2.209425472	4.87E-05	0.271163906	C1	1220
113	chr4	63156885	63157385	501	*	2962	Ambp	Distal	2962	uc029txr.1	0.5269	Ambp_2962	chr4:63156885:63157385	2.429668953	4.98E-05	0.244553107	C1	928
114	chr12	75922838	75923338	501	*	13984	Mir5101	Intronic	13911	uc009glj.1	0.491	Mir5101_13911	chr12:75922838:75923338	2.300983665	5.04E-05	0.282615936	C1	1101
115	chr5	151296208	151296708	501	*	72216	1700028E10Rik	Distal	72216	uc056zsa.1	0.3972	1700028E10Rik_72216	chr5:151296208:151296708	4.065073304	5.17E-05	0.29212101	C1	11
116	chr2	49815648	49816148	501	*	28211	Lypd6b	Intronic	28211	uc011wrq.1	0.4032	Lypd6b_28211	chr2:49815648:49816148	2.321983024	5.59E-05	0.272364352	C1	1068
117	chr13	68992079	68992579	501	*	7211	Adcy2	Intronic	7211	uc009jyk.1	0.3912	Adcy2_7211	chr13:68992079:68992579	2.212353674	6.04E-05	0.22017917	C1	1218
118	chr1	151631513	151632013	501	*	60389	Fam129a	Intronic	45403	uc007dgf.1	0.4192	Fam129a_45403	chr1:151631513:151632013	2.238258116	6.04E-05	0.273960469	C1	1182
119	chr5	14040149	14040649	501	*	15122	Sema3e	Intronic	15122	uc008nwe.1	0.4132	Sema3e_15122	chr5:14040149:14040649	2.060326454	6.08E-05	0.350509385	C1	1402
120	chr11	65861425	65861925	501	*	54499	Zkscan6	Intronic	54499	uc012ejx.1	0.4551	Zkscan6_54499	chr11:65861425:65861925	2.383264075	6.22E-05	0.278296963	C1	996
121	chr15	56531279	56531779	501	*	158414	Has2os	Distal	158414	uc009ifb.1	0.3752	Has2os_158414	chr15:56531279:56531779	2.320585806	6.46E-05	0.270713683	C1	1070
122	chr5	43810568	43811068	501	*	8074	Bst1	Distal	8074	uc008owf.2	0.4611	Bst1_8074	chr5:43810568:43811068	3.640042037	6.46E-05	0.178249258	C1	39
123	chr6	64448902	64449402	501	*	279993	Atoh1	Intronic	279993	uc008qqh.2	0.4212	Atoh1_279993	chr6:64448902:64449402	2.833594188	6.52E-05	0.293180569	C1	416
124	chr7	105420934	105421434	501	*	4546	Cckbr	Distal	4546	uc029uyj.1	0.4291	Cckbr_4546	chr7:105420934:105421434	2.783958407	6.71E-05	0.223862407	C1	478
125	chr12	17636600	17637100	501	*	53963	Hpcal1	Distal	53963	uc012fez.1	0.5309	Hpcal1_53963	chr12:17636600:17637100	2.506718917	6.84E-05	0.208263037	C1	813
126	chr8	27057992	27058492	501	*	15686	Plpbp	Distal	15686	uc008wuo.2	0.493	Plpbp_15686	chr8:27057992:27058492	2.600492655	8.19E-05	0.21836028	C1	680
127	chr1	182045365	182045865	501	*	25634	Enah	Distal	10392	uc007ajs.2	0.487	Enah_10392	chr1:182045365:182045865	2.438355966	8.21E-05	0.27793784	C1	916
128	chr13	56052731	56053231	501	*	82568	H2afy	Distal	50715	uc009jkl.2	0.5489	H2afy_50715	chr13:56052731:56053231	1.912196676	8.21E-05	0.242039238	C1	1582
129	chr5	75861870	75862370	501	*	116307	Kdr	Distal	26474	uc012cps.1	0.4112	Kdr_26474	chr5:75861870:75862370	4.061358276	8.53E-05	0.250530847	C1	12
130	chr3	27729018	27729518	501	*	17960	Fndc3b	Distal	17960	uc008ldw.2	0.5489	Fndc3b_17960	chr3:27729018:27729518	3.335823687	8.58E-05	0.199698231	C1	107
131	chr4	107834826	107835326	501	*	12053	Lrp8os2	Exonic	4110	uc008knk.3	0.5589	Lrp8os2_4110	chr4:107834826:107835326	2.983933003	8.87E-05	0.271107332	C1	289
132	chr12	85866593	85867093	501	*	42169	Ttll5	Intronic	40389	uc009gve.1	0.4112	Ttll5_40389	chr12:85866593:85867093	2.794135848	8.96E-05	0.221174358	C1	466
133	chr9	68972052	68972552	501	*	206955	9530091C08Rik	Intronic	206955	uc008yil.1	0.481	9530091C08Rik_206955	chr9:68972052:68972552	3.054003441	8.96E-05	0.232775288	C1	236
134	chr2	30618738	30619238	501	*	23943	Cstad	Distal	23943	uc007cbj.1	0.5349	Cstad_23943	chr2:30618738:30619238	3.227379245	9.10E-05	0.21911275	C1	145
135	chr1	63004928	63005428	501	*	109088	Ino80d	Distal	109088	uc007bic.1	0.4671	Ino80d_109088	chr1:63004928:63005428	2.42808678	9.35E-05	0.188456093	C1	931
136	chr5	37895647	37896147	501	*	71311	Msx1	Distal	71311	uc008oub.3	0.4591	Msx1_71311	chr5:37895647:37896147	3.131310589	9.38E-05	0.180033548	C1	195
137	chr8	92104458	92104958	501	*	251411	Crnde	Distal	80265	uc008ymy.1	0.513	Crnde_80265	chr8:92104458:92104958	2.686009611	9.70E-05	0.196852214	C1	578
138	chr5	29238315	29238815	501	*	42571	Rnf32	Intronic	35509	uc008ofl.1	0.3932	Rnf32_35509	chr5:29238315:29238815	2.019150585	9.71E-05	0.27347244	C1	1460
139	chr15	13292226	13292726	501	*	118800	Cdh6	Distal	118800	uc012fmy.1	0.5389	Cdh6_118800	chr15:13292226:13292726	3.283695263	0.000104937	0.335735668	C1	126
140	chr7	49337721	49338221	501	*	178151	9130015G15Rik	Intronic	26749	uc029uqp.1	0.4132	9130015G15Rik_26749	chr7:49337721:49338221	2.836131546	0.000106513	0.196500903	C1	410
141	chr15	56428958	56429458	501	*	260735	Has2os	Distal	260735	uc009ifb.1	0.4471	Has2os_260735	chr15:56428958:56429458	2.585713175	0.000110261	0.217297079	C1	699
142	chr1	43524260	43524760	501	*	78758	Nck2	Intronic	78758	uc007axf.1	0.4112	Nck2_78758	chr1:43524260:43524760	3.09535805	0.000111055	0.184849351	C1	212
143	chr12	68434092	68434592	501	*	724843	Rps29	Distal	724843	uc033iyg.1	0.3673	Rps29_724843	chr12:68434092:68434592	2.429909942	0.000113402	0.235041635	C1	926
144	chr1	125676645	125677145	501	*	100	Gpr39	Promoter	100	uc007coo.2	0.5948	Gpr39_100	chr1:125676645:125677145	1.855679898	0.000115677	0.258999998	C1	1655
145	chr3	51916157	51916657	501	*	188598	Maml3	Intronic	119871	uc008llu.2	0.493	Maml3_119871	chr3:51916157:51916657	2.321322607	0.000116856	0.264312311	C1	1069
146	chr4	108841889	108842389	501	*	5717	Kti12	Intronic	5717	uc008kpd.1	0.4611	Kti12_5717	chr4:108841889:108842389	2.64706804	0.000118654	0.228593435	C1	622
147	chr2	59142026	59142526	501	*	18350	Ccdc148	Intronic	18350	uc007crp.2	0.523	Ccdc148_18350	chr2:59142026:59142526	2.032282753	0.000121432	0.229899131	C1	1440
148	chr3	51154555	51155055	501	*	69641	Noct	Distal	69641	uc057bnx.1	0.493	Noct_69641	chr3:51154555:51155055	2.727222763	0.000122046	0.214279235	C1	542
149	chr3	69699958	69700458	501	*	21846	Nmd3	Distal	21846	uc012cbw.1	0.4291	Nmd3_21846	chr3:69699958:69700458	3.24733751	0.000122046	0.184485825	C1	138
150	chr15	85310799	85311299	501	*	25331	Atxn10	Distal	25331	uc057luz.1	0.4232	Atxn10_25331	chr15:85310799:85311299	2.259340197	0.000124081	0.23825019	C1	1149
151	chr13	26932780	26933280	501	*	124539	Prl	Distal	124539	uc009ilq.3	0.4431	Prl_124539	chr13:26932780:26933280	1.617494992	0.00012437	0.332337509	C1	1897
152	chr14	99366403	99366903	501	*	67961	Klf5	Distal	67961	uc009hgo.2	0.481	Klf5_67961	chr14:99366403:99366903	1.948385354	0.000134599	0.298304322	C1	1535
153	chr13	79497321	79497821	501	*	1298588	Nr2f1	Distal	232160	uc009kdx.1	0.3653	Nr2f1_232160	chr13:79497321:79497821	3.085068269	0.000136153	0.238221106	C1	216
154	chr2	59175875	59176375	501	*	15274	Pkp4	Intronic	15274	uc007crq.1	0.523	Pkp4_15274	chr2:59175875:59176375	3.077584357	0.000137059	0.167349146	C1	221
155	chr6	82400250	82400750	501	*	1974	Tacr1	Promoter	1974	uc008qye.2	0.4371	Tacr1_1974	chr6:82400250:82400750	1.893177104	0.000137059	0.293858556	C1	1614
156	chr9	41610383	41610883	501	*	28706	Mir125b-1	Intronic	28706	uc008xaz.1	0.483	Mir125b-1_28706	chr9:41610383:41610883	3.05810218	0.000145805	0.240037953	C1	234
157	chr1	106243758	106244258	501	*	72138	Phlpp1	Intronic	72138	uc007ckb.1	0.3852	Phlpp1_72138	chr1:106243758:106244258	2.823239794	0.000161716	0.183612964	C1	431
158	chr19	10286485	10286985	501	*	18141	Dagla	Intronic	18141	uc009qqh.1	0.5848	Dagla_18141	chr19:10286485:10286985	2.054072144	0.000161716	0.309851534	C1	1414
159	chr9	103090067	103090567	501	*	21756	Rab6b	Intronic	4206	uc008zbb.2	0.4591	Rab6b_4206	chr9:103090067:103090567	2.61046562	0.000163874	0.233159887	C1	669
160	chr11	26307515	26308015	501	*	79318	Fancl	Distal	79318	uc029vzq.1	0.4471	Fancl_79318	chr11:26307515:26308015	2.887200273	0.000164171	0.165641266	C1	370
161	chr11	24569661	24570161	501	*	88001	4933430M04Rik	Exonic	88001	uc009dzh.2	0.3832	4933430M04Rik_88001	chr11:24569661:24570161	2.583519208	0.000167035	0.175276892	C1	702
162	chr7	72992289	72992789	501	*	109528	Gm6567	Distal	109528	uc029uua.1	0.4291	Gm6567_109528	chr7:72992289:72992789	3.475063202	0.000182244	0.197654546	C1	70
163	chr11	7794382	7794882	501	*	580708	Igfbp3	Distal	1652	uc033ius.1	0.3752	Igfbp3_1652	chr11:7794382:7794882	2.74103429	0.000187235	0.182975753	C1	526
164	chr6	106455353	106455853	501	*	293433	Il5ra	Intronic	53764	uc008rsc.1	0.4012	Il5ra_53764	chr6:106455353:106455853	2.027309096	0.00019055	0.241574844	C1	1452
165	chr11	81807214	81807714	501	*	53212	5530401A14Rik	Intronic	53212	uc029vxa.2	0.493	5530401A14Rik_53212	chr11:81807214:81807714	2.623975008	0.000190879	0.292094857	C1	654
166	chr7	82012391	82012891	501	*	20341	Bnc1	Distal	20341	uc008szi.1	0.5429	Bnc1_20341	chr7:82012391:82012891	1.805468583	0.000190879	0.222493249	C1	1701
167	chr4	55652081	55652581	501	*	119855	Klf4	Distal	89065	uc008jol.1	0.497	Klf4_89065	chr4:55652081:55652581	1.687839013	0.000192689	0.236894797	C1	1826
168	chr13	72636381	72636881	501	*	7833	Irx2	Distal	7833	uc029woy.1	0.5509	Irx2_7833	chr13:72636381:72636881	3.235697723	0.000196003	0.168699924	C1	143
169	chr5	58228656	58229156	501	*	224091	4930459L07Rik	Distal	224091	uc008ozf.1	0.4232	4930459L07Rik_224091	chr5:58228656:58229156	2.59438726	0.000200014	0.218327404	C1	690
170	chr19	32909828	32910328	501	*	152500	Pten	Intronic	32043	uc009rni.1	0.475	Pten_32043	chr19:32909828:32910328	3.08142226	0.00020266	0.266811696	C1	219
171	chr11	48442570	48443070	501	*	357539	Rack1	Distal	357539	uc029wbi.1	0.501	Rack1_357539	chr11:48442570:48443070	3.964898617	0.000202916	0.18043717	C1	15
172	chr17	15242999	15243499	501	*	2465	Gm5091	Distal	2465	uc009nek.2	0.4351	Gm5091_2465	chr17:15242999:15243499	4.275382309	0.000202916	0.226728845	C1	4
173	chr2	69264122	69264622	501	*	53298	G6pc2	Intronic	44422	uc007cvv.1	0.4451	G6pc2_44422	chr2:69264122:69264622	3.7667263	0.000202916	0.155694286	C1	32
174	chr11	88139170	88139670	501	*	40273	Cuedc1	Intronic	17624	uc009czb.2	0.5649	Cuedc1_17624	chr11:88139170:88139670	1.826186959	0.000209853	0.263042556	C1	1677
175	chrX	20407590	20408090	501	*	17847	Jade3	Distal	17847	uc009osm.1	0.4132	Jade3_17847	chrX:20407590:20408090	2.677878688	0.000222432	0.139827787	C1	588
176	chr10	65847560	65848060	501	*	276253	1700023F02Rik	Distal	60428	uc009bdd.2	0.3772	1700023F02Rik_60428	chr10:65847560:65848060	3.49369417	0.000223559	0.168130791	C1	65
177	chr6	27388000	27388500	501	*	548499	Mir592	Intronic	548499	uc008pmd.2	0.4271	Mir592_548499	chr6:27388000:27388500	3.533031262	0.000223559	0.187120608	C1	55
178	chr10	100200300	100200800	501	*	145421	Gm4303	Distal	29847	uc009cgn.1	0.4611	Gm4303_29847	chr10:100200300:100200800	2.024260828	0.000226455	0.254241835	C1	1455
179	chr1	129327755	129328255	501	*	54700	Thsd7b	Intronic	54700	uc007cqa.1	0.4451	Thsd7b_54700	chr1:129327755:129328255	2.432617569	0.000227942	0.18546564	C1	922
180	chr7	45677481	45677981	501	*	6290	Ntn5	Exonic	1826	uc008sgk.1	0.521	Ntn5_1826	chr7:45677481:45677981	2.421292573	0.000227942	0.199070234	C1	940
181	chr3	85126750	85127250	501	*	190518	1700036G14Rik	Intronic	160779	uc029uej.1	0.4251	1700036G14Rik_160779	chr3:85126750:85127250	3.358937649	0.000231323	0.20811033	C1	100
182	chr3	25707314	25707814	501	*	624344	Nlgn1	Intronic	445742	uc008ldp.2	0.3733	Nlgn1_445742	chr3:25707314:25707814	2.118628964	0.000231661	0.225873151	C1	1335
183	chr19	18101962	18102462	501	*	264579	Pcsk5	Distal	264579	uc009rdi.1	0.4371	Pcsk5_264579	chr19:18101962:18102462	3.195922088	0.00023985	0.170965944	C1	162
184	chr2	78572493	78572993	501	*	296303	Ube2e3	Distal	296303	uc007ddg.2	0.4331	Ube2e3_296303	chr2:78572493:78572993	3.203100036	0.00023985	0.183225211	C1	157
185	chr5	66504007	66504507	501	*	114559	Apbb2	Intronic	39359	uc008pca.1	0.4611	Apbb2_39359	chr5:66504007:66504507	1.295098571	0.000245459	0.227537546	C1	2120
186	chr10	83644987	83645487	501	*	3426	Appl2	Intronic	3426	uc029vvj.1	0.509	Appl2_3426	chr10:83644987:83645487	2.572554544	0.000252264	0.278095096	C1	720
187	chr18	75386129	75386629	501	*	19013	Smad7	Intronic	19013	uc012gsq.1	0.5629	Smad7_19013	chr18:75386129:75386629	2.543047765	0.000253418	0.207038664	C1	755
188	chr8	78001894	78002394	501	*	211197	Ttc29	Distal	211197	uc057buo.1	0.479	Ttc29_211197	chr8:78001894:78002394	2.636829936	0.000254977	0.168314342	C1	636
189	chr4	63186216	63186716	501	*	14334	Kif12	Distal	14334	uc008jvg.2	0.5649	Kif12_14334	chr4:63186216:63186716	1.736132238	0.000261383	0.233025749	C1	1776
190	chr3	145088102	145088602	501	*	10688	Clca2	Intronic	10688	uc008oin.1	0.3892	Clca2_10688	chr3:145088102:145088602	2.930593978	0.000277152	0.221901572	C1	323
191	chr6	71050800	71051300	501	*	93329	Thnsl2	Distal	73538	uc008qti.2	0.5269	Thnsl2_73538	chr6:71050800:71051300	2.070901394	0.000277152	0.258599526	C1	1388
192	chr10	119933094	119933594	501	*	80953	Grip1os1	Intronic	59577	uc029vxe.1	0.4651	Grip1os1_59577	chr10:119933094:119933594	3.049622995	0.000277227	0.165821232	C1	240
193	chr5	114550896	114551396	501	*	17104	Fam222a	Distal	17104	uc008qmf.2	0.5649	Fam222a_17104	chr5:114550896:114551396	2.53515583	0.000285162	0.20309899	C1	771
194	chr6	122772572	122773072	501	*	30076	Slc2a3	Distal	30076	uc012dbi.1	0.489	Slc2a3_30076	chr6:122772572:122773072	3.100868943	0.000289407	0.21046081	C1	208
195	chr1	73787595	73788095	501	*	67729	Mir6351	Intronic	67729	uc011wnm.1	0.495	Mir6351_67729	chr1:73787595:73788095	2.313936521	0.000303107	0.232198975	C1	1080
196	chr2	171285605	171286105	501	*	554047	Dok5	Distal	32570	uc029tzy.1	0.4511	Dok5_32570	chr2:171285605:171286105	3.285728893	0.000304526	0.158907913	C1	125
197	chr5	123842031	123842531	501	*	23234	Hcar2	Distal	23234	uc008qzq.1	0.493	Hcar2_23234	chr5:123842031:123842531	2.795912114	0.000307044	0.178665603	C1	464
198	chr5	140606940	140607440	501	*	150	Lfng	Promoter	150	uc008opn.1	0.6707	Lfng_150	chr5:140606940:140607440	1.421281288	0.000314977	0.323950225	C1	2041
199	chr12	118820765	118821265	501	*	25313	Sp8	Distal	25313	uc009hql.1	0.3713	Sp8_25313	chr12:118820765:118821265	3.820874953	0.000315664	0.183124651	C1	24
200	chr7	36767493	36767993	501	*	69624	Tshz3	Intronic	69624	uc008vzw.1	0.503	Tshz3_69624	chr7:36767493:36767993	2.075539508	0.000315942	0.241992123	C1	1385
201	chr13	69386803	69387303	501	*	146810	Tent4a	Distal	146810	uc009jyo.2	0.3792	Tent4a_146810	chr13:69386803:69387303	3.320884408	0.000317797	0.230341078	C1	112
202	chr5	111395858	111396358	501	*	22057	Mn1	Distal	4047	uc008qgv.2	0.5888	Mn1_4047	chr5:111395858:111396358	2.270706991	0.000319478	0.218090602	C1	1141
203	chr6	80094991	80095491	501	*	76363	Lrrtm4	Intronic	75597	uc008qxw.1	0.4391	Lrrtm4_75597	chr6:80094991:80095491	2.605519128	0.000329366	0.150509691	C1	673
204	chr12	86659389	86659889	501	*	19060	Vash1	Distal	19060	uc009gvx.1	0.483	Vash1_19060	chr12:86659389:86659889	2.930873338	0.000329378	0.199614975	C1	322
205	chr13	97747478	97747978	501	*	316	5330416C01Rik	Promoter	316	uc009kkv.2	0.501	5330416C01Rik_316	chr13:97747478:97747978	2.817803796	0.000335127	0.139609967	C1	438
206	chr15	38047271	38047771	501	*	31332	Ubr5	Intronic	31332	uc009iam.3	0.3872	Ubr5_31332	chr15:38047271:38047771	3.855888051	0.000338673	0.166407158	C1	21
207	chr15	25663053	25663553	501	*	40752	Myo10	Intronic	40752	uc009htx.2	0.489	Myo10_40752	chr15:25663053:25663553	3.257831353	0.000347808	0.254616326	C1	133
208	chr3	109737947	109738447	501	*	397513	Vav3	Distal	164189	uc008nrb.1	0.3633	Vav3_164189	chr3:109737947:109738447	3.29443776	0.000347808	0.138509573	C1	120
209	chr4	150260687	150261187	501	*	20978	Rere	Distal	17450	uc008nen.1	0.479	Rere_17450	chr4:150260687:150261187	2.897024325	0.000355166	0.187884301	C1	363
210	chr6	99173384	99173884	501	*	347358	Foxp1	Intronic	10604	uc008rqw.2	0.4232	Foxp1_10604	chr6:99173384:99173884	2.880300979	0.0003655	0.219285671	C1	375
211	chr3	35324610	35325110	501	*	341302	Gm6639	Distal	341302	uc008lfk.2	0.4192	Gm6639_341302	chr3:35324610:35325110	2.133969904	0.000368513	0.179052341	C1	1318
212	chr7	129671746	129672246	501	*	80132	Wdr11	Distal	46939	uc033ifd.1	0.501	Wdr11_46939	chr7:129671746:129672246	2.225129085	0.000371423	0.228776492	C1	1202
213	chr17	5974620	5975120	501	*	33589	Synj2	Intronic	715	uc009mwp.1	0.4212	Synj2_715	chr17:5974620:5975120	2.115111689	0.000376149	0.204061041	C1	1338
214	chr12	10172632	10173132	501	*	197088	Nt5c1b	Distal	197088	uc009fme.2	0.4331	Nt5c1b_197088	chr12:10172632:10173132	3.38945211	0.000376289	0.164388018	C1	92
215	chr19	14513408	14513908	501	*	77707	Gm8630	Intronic	77707	uc009rbq.2	0.4511	Gm8630_77707	chr19:14513408:14513908	2.776269778	0.000376289	0.216359279	C1	485
216	chr14	114836903	114837403	501	*	5187	4930524C18Rik	Intronic	5187	uc009hjr.2	0.3892	4930524C18Rik_5187	chr14:114836903:114837403	3.498204854	0.00038513	0.16870858	C1	63
217	chr12	85566875	85567375	501	*	31979	Jdp2	Distal	31979	uc009guz.1	0.493	Jdp2_31979	chr12:85566875:85567375	2.899252483	0.000398123	0.177375685	C1	361
218	chr19	10434883	10435383	501	*	22313	Lrrc10b	Intronic	22313	uc009qqj.2	0.5369	Lrrc10b_22313	chr19:10434883:10435383	2.441628936	0.000401642	0.194141241	C1	912
219	chr17	78508569	78509069	501	*	755	Vit	Intronic	755	uc009ngu.1	0.4152	Vit_755	chr17:78508569:78509069	2.634462231	0.000421573	0.198856441	C1	638
220	chr14	33471185	33471685	501	*	24276	Mapk8	Distal	24276	uc012fdp.2	0.525	Mapk8_24276	chr14:33471185:33471685	3.266525081	0.000433802	0.191515933	C1	132
221	chr2	147856266	147856766	501	*	145822	A530006G24Rik	Distal	119888	uc008jpk.3	0.513	A530006G24Rik_119888	chr2:147856266:147856766	2.294419477	0.000437162	0.21248682	C1	1109
222	chr1	90405533	90406033	501	*	197641	Cops8	Distal	191961	uc007cbp.2	0.519	Cops8_191961	chr1:90405533:90406033	2.833820931	0.000446696	0.182218917	C1	415
223	chr10	99627247	99627747	501	*	14422	Gm18409	Intronic	14422	uc009cgh.1	0.479	Gm18409_14422	chr10:99627247:99627747	2.509966541	0.000446696	0.166247311	C1	805
224	chr7	129680524	129681024	501	*	88910	Wdr11	Distal	55717	uc033ifd.1	0.5289	Wdr11_55717	chr7:129680524:129681024	2.019407111	0.000446696	0.202361157	C1	1459
225	chr8	92105122	92105622	501	*	250747	Crnde	Distal	80929	uc008ymy.1	0.495	Crnde_80929	chr8:92105122:92105622	2.932789337	0.000446696	0.149818866	C1	321
226	chr1	143548606	143549106	501	*	91840	B3galt2	Distal	91840	uc007ddr.3	0.4411	B3galt2_91840	chr1:143548606:143549106	2.271181675	0.000447565	0.258769637	C1	1139
227	chr7	69700007	69700507	501	*	204162	4930402F11Rik	Distal	185762	uc008src.1	0.3892	4930402F11Rik_185762	chr7:69700007:69700507	2.603785981	0.000451247	0.190357586	C1	676
228	chr8	95042332	95042832	501	*	12520	Drc7	Intronic	7861	uc012ebd.1	0.4711	Drc7_7861	chr8:95042332:95042832	3.55298127	0.000484511	0.203127468	C1	49
229	chr13	91287181	91287681	501	*	63443	Atg10	Distal	63443	uc009kgc.1	0.4391	Atg10_63443	chr13:91287181:91287681	3.104226709	0.000490673	0.149164181	C1	205
230	chr1	73683415	73683915	501	*	171909	Mir6351	Intronic	171909	uc011wnm.1	0.4232	Mir6351_171909	chr1:73683415:73683915	2.684678391	0.000491753	0.165429604	C1	581
231	chr6	147391441	147391941	501	*	84179	Ccdc91	Distal	84179	uc008tfv.2	0.4152	Ccdc91_84179	chr6:147391441:147391941	2.317412888	0.000493902	0.20527489	C1	1077
232	chr9	87965700	87966200	501	*	234689	Tbx18	Distal	234689	uc008yup.2	0.3892	Tbx18_234689	chr9:87965700:87966200	1.880252179	0.000493902	0.195907564	C1	1632
233	chr8	127076504	127077004	501	*	12697	Pard3	Intronic	12697	uc008zzt.3	0.497	Pard3_12697	chr8:127076504:127077004	3.550356877	0.000500336	0.187380357	C1	50
234	chr18	57649064	57649564	501	*	10728	2210409D07Rik	Intronic	10728	uc009owh.1	0.4092	2210409D07Rik_10728	chr18:57649064:57649564	1.963763878	0.00050935	0.265561474	C1	1512
235	chr18	39701157	39701657	501	*	72089	Pabpc2	Distal	72089	uc009oox.1	0.4132	Pabpc2_72089	chr18:39701157:39701657	3.373011009	0.000509556	0.1698912	C1	96
236	chr10	99029925	99030425	501	*	76995	Poc1b	Distal	76995	uc009cga.2	0.4172	Poc1b_76995	chr10:99029925:99030425	3.164881963	0.000521105	0.14673457	C1	175
237	chr15	96599852	96600352	501	*	42810	Slc38a1	Intronic	41859	uc009jrv.1	0.4671	Slc38a1_41859	chr15:96599852:96600352	2.455057543	0.000522478	0.174547462	C1	894
238	chr10	36733453	36733953	501	*	226895	Hs3st5	Intronic	226895	uc029vrl.1	0.4012	Hs3st5_226895	chr10:36733453:36733953	3.677688625	0.000533759	0.175107027	C1	35
239	chr18	82926744	82927244	501	*	6433	4930592I03Rik	Intronic	6433	uc009pqs.2	0.5569	4930592I03Rik_6433	chr18:82926744:82927244	2.217217959	0.000546741	0.205974039	C1	1208
240	chr18	36764267	36764767	501	*	1696	Dnd1	Exonic	1696	uc009ogq.1	0.505	Dnd1_1696	chr18:36764267:36764767	2.414233014	0.000546954	0.208439729	C1	955
241	chr11	65544254	65544754	501	*	190327	Mir744	Distal	190327	uc009biv.1	0.475	Mir744_190327	chr11:65544254:65544754	3.530861678	0.000566728	0.130349814	C1	56
242	chr13	94668256	94668756	501	*	120436	Tbca	Distal	21161	uc009kip.1	0.475	Tbca_21161	chr13:94668256:94668756	2.993503257	0.000566728	0.141173462	C1	279
243	chr15	65868551	65869051	501	*	43485	Oc90	Intronic	32763	uc009ikc.2	0.4511	Oc90_32763	chr15:65868551:65869051	3.770448029	0.000566728	0.156128339	C1	30
244	chr6	57812241	57812741	501	*	12633	Vopp1	Intronic	12633	uc008qol.1	0.4032	Vopp1_12633	chr6:57812241:57812741	3.078293752	0.000567682	0.197708043	C1	220
245	chr1	62271919	62272419	501	*	431147	Nrp2	Intronic	261861	uc007bhy.2	0.3912	Nrp2_261861	chr1:62271919:62272419	3.232705662	0.00057357	0.168369871	C1	144
246	chr17	15080680	15081180	501	*	39317	Ermard	Distal	21585	uc009nej.2	0.479	Ermard_21585	chr17:15080680:15081180	3.409687773	0.000577465	0.149650243	C1	86
247	chr10	57822438	57822938	501	*	28143	Smpdl3a	Distal	28143	uc009avi.1	0.3992	Smpdl3a_28143	chr10:57822438:57822938	3.249732586	0.000581976	0.188932991	C1	137
248	chr2	84059104	84059604	501	*	118127	Zswim2	Distal	118127	uc007dfl.2	0.3952	Zswim2_118127	chr2:84059104:84059604	3.397047336	0.000586692	0.148209181	C1	89
249	chr8	126905252	126905752	501	*	40418	Tomm20	Distal	29063	uc008zzm.2	0.4232	Tomm20_29063	chr8:126905252:126905752	2.632557842	0.000588001	0.168799753	C1	640
250	chr2	118008069	118008569	501	*	102882	Gm13986	Intronic	102882	uc008ilk.2	0.495	Gm13986_102882	chr2:118008069:118008569	1.585280861	0.000595042	0.168309875	C1	1923
251	chr10	9264489	9264989	501	*	378668	Sash1	Distal	270941	uc009afe.2	0.4291	Sash1_270941	chr10:9264489:9264989	2.235708435	0.00060294	0.194923132	C1	1188
252	chr5	96521490	96521990	501	*	147784	Fras1	Intronic	147784	uc008pvu.2	0.4012	Fras1_147784	chr5:96521490:96521990	2.523367731	0.00060294	0.153549838	C1	783
253	chr11	63957023	63957523	501	*	6952	9630013K17Rik	Distal	6952	uc009bhz.1	0.5529	9630013K17Rik_6952	chr11:63957023:63957523	2.263412765	0.000622255	0.318341603	C1	1147
254	chr8	69893538	69894038	501	*	2902	Yjefn3	Distal	2902	uc008xmr.1	0.5749	Yjefn3_2902	chr8:69893538:69894038	2.311925695	0.000622255	0.222894138	C1	1082
255	chr8	4511976	4512476	501	*	18820	Cers4	Intronic	14809	uc008was.1	0.5369	Cers4_14809	chr8:4511976:4512476	1.539704828	0.000624068	0.211260479	C1	1961
256	chr3	123025615	123026115	501	*	9121	Myoz2	Exonic	9121	uc008nwd.1	0.4132	Myoz2_9121	chr3:123025615:123026115	1.487939542	0.000642317	0.210305024	C1	1995
257	chr4	98108523	98109023	501	*	274491	Tm2d1	Intronic	197739	uc056znl.1	0.4371	Tm2d1_197739	chr4:98108523:98109023	1.22206375	0.000644917	0.283535224	C1	2155
258	chr7	136826924	136827424	501	*	67436	Mgmt	Distal	67436	uc008vhf.2	0.4531	Mgmt_67436	chr7:136826924:136827424	2.806277686	0.000644917	0.164177776	C1	451
259	chr1	136030198	136030698	501	*	20355	Ascl5	Intronic	10789	uc007czj.2	0.5689	Ascl5_10789	chr1:136030198:136030698	2.528520685	0.000644969	0.165319437	C1	778
260	chr12	50599286	50599786	501	*	49686	Prkd1	Intronic	46194	uc009fxe.2	0.475	Prkd1_46194	chr12:50599286:50599786	2.7476237	0.000656391	0.156827218	C1	513
261	chr14	99336548	99337048	501	*	38106	Klf5	Distal	38106	uc009hgo.2	0.3633	Klf5_38106	chr14:99336548:99337048	1.720457898	0.000656391	0.267965036	C1	1792
262	chr12	85950320	85950820	501	*	125896	Ttll5	Intronic	11243	uc009gve.1	0.497	Ttll5_11243	chr12:85950320:85950820	2.586166903	0.000657202	0.220153942	C1	698
263	chr4	56375866	56376366	501	*	365308	Actl7b	Distal	151594	uc008jom.1	0.4731	Actl7b_151594	chr4:56375866:56376366	2.826410207	0.000658237	0.128274295	C1	425
264	chr1	81812450	81812950	501	*	319215	Mir6344	Distal	319215	uc029qra.1	0.3832	Mir6344_319215	chr1:81812450:81812950	2.255052545	0.000675141	0.149498154	C1	1158
265	chr2	32895676	32896176	501	*	19791	Fam129b	Intronic	19791	uc007cfc.1	0.5629	Fam129b_19791	chr2:32895676:32896176	2.50311166	0.000675141	0.2075873	C1	819
266	chr6	20687011	20687511	501	*	528847	Kcnd2	Distal	528847	uc008pkb.1	0.4471	Kcnd2_528847	chr6:20687011:20687511	3.127033158	0.000675141	0.170406718	C1	197
267	chr16	93292273	93292773	501	*	67019	1810053B23Rik	Distal	60665	uc033jgs.1	0.4731	1810053B23Rik_60665	chr16:93292273:93292773	2.155005576	0.00068658	0.207399755	C1	1295
268	chr2	97965098	97965598	501	*	1647178	Lrrc4c	Distal	336316	uc008idp.2	0.4491	Lrrc4c_336316	chr2:97965098:97965598	1.927941901	0.00069156	0.199642505	C1	1565
269	chr2	137236666	137237166	501	*	120395	Jag1	Distal	120395	uc056zmf.1	0.4651	Jag1_120395	chr2:137236666:137237166	2.474307535	0.00069156	0.273036623	C1	862
270	chr5	49284780	49285280	501	*	239873	Kcnip4	Intronic	628	uc008oxv.1	0.4212	Kcnip4_628	chr5:49284780:49285280	3.040049179	0.00069156	0.173322335	C1	246
271	chr6	40429593	40430093	501	*	6289	E330009J07Rik	Intronic	6289	uc008pvj.3	0.499	E330009J07Rik_6289	chr6:40429593:40430093	1.897117938	0.00069156	0.252725017	C1	1606
272	chr19	27332300	27332800	501	*	9930	Kcnv2	Intronic	9930	uc057apu.1	0.487	Kcnv2_9930	chr19:27332300:27332800	2.634159702	0.000712289	0.135991528	C1	639
273	chr8	91849446	91849946	501	*	48041	Irx3	Distal	48041	uc008ymo.4	0.505	Irx3_48041	chr8:91849446:91849946	3.083572183	0.000723103	0.14407707	C1	217
274	chr13	41645040	41645540	501	*	39073	Tmem170b	Distal	4152	uc009iva.1	0.4391	Tmem170b_4152	chr13:41645040:41645540	2.770278805	0.000724162	0.197159977	C1	493
275	chr6	97758863	97759363	501	*	47944	Mitf	Distal	47944	uc008rqg.1	0.485	Mitf_47944	chr6:97758863:97759363	2.683716427	0.000735273	0.235098363	C1	583
276	chr6	146808750	146809250	501	*	3469	Arntl2	Intronic	3469	uc008tfj.1	0.521	Arntl2_3469	chr6:146808750:146809250	3.616259983	0.000735273	0.226208939	C1	42
277	chr7	112213314	112213814	501	*	12271	Mical2	Distal	12271	uc033iea.1	0.5709	Mical2_12271	chr7:112213314:112213814	1.676155102	0.000737254	0.316908876	C1	1839
278	chr7	136864923	136865423	501	*	29437	Mgmt	Distal	29437	uc008vhf.2	0.5409	Mgmt_29437	chr7:136864923:136865423	2.57132536	0.000737254	0.256940488	C1	721
279	chr9	48197307	48197807	501	*	35542	Nxpe4	Intronic	35542	uc008xjv.1	0.485	Nxpe4_35542	chr9:48197307:48197807	2.609916492	0.000751623	0.16225759	C1	671
280	chr4	120499104	120499604	501	*	32876	Slfnl1	Intronic	4523	uc008lic.1	0.4291	Slfnl1_4523	chr4:120499104:120499604	2.116288774	0.000755492	0.205143455	C1	1337
281	chr11	37734610	37735110	501	*	75870	Gm12128	Distal	75870	uc009ebn.1	0.3653	Gm12128_75870	chr11:37734610:37735110	2.749440544	0.000760038	0.176095858	C1	509
282	chr4	149149534	149150034	501	*	12183	Cenps	Distal	12183	uc008nde.2	0.5289	Cenps_12183	chr4:149149534:149150034	2.771927115	0.000760038	0.149136296	C1	491
283	chr11	88142296	88142796	501	*	43399	Cuedc1	Intronic	14498	uc009czb.2	0.511	Cuedc1_14498	chr11:88142296:88142796	2.574694815	0.000796102	0.158811016	C1	717
284	chr12	69367586	69368086	501	*	4313	Arf6	Distal	4313	uc009gej.1	0.4012	Arf6_4313	chr12:69367586:69368086	2.300496503	0.000813055	0.197494242	C1	1102
285	chr5	21673151	21673651	501	*	27416	Armc10	Intronic	27416	uc029uie.1	0.479	Armc10_27416	chr5:21673151:21673651	2.103509303	0.000843174	0.215958376	C1	1350
286	chr8	73100548	73101048	501	*	84285	Mir28b	Intronic	1844	uc008xze.1	0.4451	Mir28b_1844	chr8:73100548:73101048	2.972308283	0.000856201	0.131186442	C1	295
287	chr5	101543517	101544017	501	*	120943	Nkx6-1	Distal	72629	uc008pzm.2	0.493	Nkx6-1_72629	chr5:101543517:101544017	1.62272439	0.000864118	0.175134795	C1	1894
288	chr9	71835161	71835661	501	*	63808	Cgnl1	Distal	34367	uc008ykz.2	0.511	Cgnl1_34367	chr9:71835161:71835661	2.951526058	0.000864118	0.160780772	C1	308
289	chr15	101182591	101183091	501	*	8715	Acvr1b	Intronic	8715	uc009kci.1	0.4192	Acvr1b_8715	chr15:101182591:101183091	2.26551335	0.000868227	0.243549143	C1	1146
290	chr13	5550190	5550690	501	*	307651	1700016G22Rik	Distal	307651	uc009hva.1	0.3912	1700016G22Rik_307651	chr13:5550190:5550690	2.904843252	0.000901335	0.154699167	C1	352
291	chr18	6450364	6450864	501	*	40031	Mir1893	Exonic	40031	uc033jig.1	0.4671	Mir1893_40031	chr18:6450364:6450864	3.470265312	0.000901484	0.148656873	C1	72
292	chr13	6137178	6137678	501	*	275938	Klf6	Distal	275938	uc009hvb.2	0.4691	Klf6_275938	chr13:6137178:6137678	3.480190256	0.000904199	0.125424949	C1	67
293	chr14	81111654	81112154	501	*	1111601	Olfm4	Distal	1111601	uc009hfe.1	0.4611	Olfm4_1111601	chr14:81111654:81112154	3.920017392	0.000904199	0.174532158	C1	17
294	chr15	103005092	103005592	501	*	6627	Hoxc6	Intronic	4219	uc009kjk.1	0.485	Hoxc6_4219	chr15:103005092:103005592	2.541724886	0.000904199	0.162829357	C1	756
295	chr3	34485817	34486317	501	*	74313	Sox2ot	Distal	74313	uc029udj.1	0.501	Sox2ot_74313	chr3:34485817:34486317	3.505887533	0.000904199	0.127900904	C1	61
296	chr4	57129711	57130211	501	*	13194	Epb41l4b	Intronic	13194	uc008jpc.2	0.5469	Epb41l4b_13194	chr4:57129711:57130211	3.422315563	0.000904199	0.120007574	C1	82
297	chr7	30812307	30812807	501	*	11217	Ffar2	Distal	7555	uc008vsh.3	0.5409	Ffar2_7555	chr7:30812307:30812807	3.536875315	0.000904199	0.130945858	C1	52
298	chr8	65104793	65105293	501	*	24493	BC030870	Intronic	24493	uc008xkl.1	0.495	BC030870_24493	chr8:65104793:65105293	3.536865734	0.000904199	0.130944907	C1	53
299	chr9	74324534	74325034	501	*	214449	Wdr72	Distal	214449	uc057lna.1	0.4232	Wdr72_214449	chr9:74324534:74325034	3.596457121	0.000904199	0.136987549	C1	45
300	chr5	99479399	99479899	501	*	226721	Rasgef1b	Intronic	202789	uc008pxc.1	0.5888	Rasgef1b_202789	chr5:99479399:99479899	1.95848457	0.000908232	0.293490901	C1	1519
301	chr5	96943583	96944083	501	*	22560	Gm8013	Distal	22560	uc008pvy.2	0.475	Gm8013_22560	chr5:96943583:96944083	1.603513291	0.000916861	0.253975604	C1	1909
302	chr5	13137231	13137731	501	*	12066	Sema3a	Intronic	12066	uc008nvu.1	0.3892	Sema3a_12066	chr5:13137231:13137731	3.333916266	0.000944171	0.141197982	C1	108
303	chr1	73040406	73040906	501	*	24619	1700027A15Rik	Distal	16069	uc033fjp.1	0.495	1700027A15Rik_16069	chr1:73040406:73040906	2.846217519	0.00097256	0.153442084	C1	399
304	chr6	66495288	66495788	501	*	39929	Mad2l1	Distal	39929	uc012cuu.1	0.3972	Mad2l1_39929	chr6:66495288:66495788	2.474960472	0.00097256	0.217744426	C1	861
305	chr6	94818178	94818678	501	*	118282	Lrig1	Distal	40097	uc008rpk.1	0.4671	Lrig1_40097	chr6:94818178:94818678	2.199893313	0.00097256	0.2080667	C1	1237
306	chr19	37806436	37806936	501	*	108877	Cyp26a1	Intronic	108877	uc009rqx.1	0.4172	Cyp26a1_108877	chr19:37806436:37806936	2.564634249	0.001010881	0.148985732	C1	729
307	chr11	63927706	63928206	501	*	5671	Hs3st3b1	Distal	5671	uc009bhv.1	0.4172	Hs3st3b1_5671	chr11:63927706:63928206	2.173586531	0.001017802	0.143587176	C1	1268
308	chr13	103452514	103453014	501	*	118271	Mast4	Distal	118271	uc033jdo.1	0.4152	Mast4_118271	chr13:103452514:103453014	2.926961975	0.001028401	0.171765333	C1	325
309	chr16	29876166	29876666	501	*	102707	Gm1968	Distal	65357	uc009lhx.2	0.507	Gm1968_65357	chr16:29876166:29876666	1.797295637	0.001028401	0.225255319	C1	1707
310	chr3	63893711	63894211	501	*	35423	E130311K13Rik	Distal	5411	uc029uee.1	0.4611	E130311K13Rik_5411	chr3:63893711:63894211	2.295340121	0.001028401	0.173030074	C1	1107
311	chr13	5803632	5804132	501	*	54209	1700016G22Rik	Distal	54209	uc009hva.1	0.4192	1700016G22Rik_54209	chr13:5803632:5804132	2.17094296	0.001087318	0.184383895	C1	1276
312	chr2	69544016	69544516	501	*	41800	Lrp2	Intronic	41800	uc007cwc.1	0.4411	Lrp2_41800	chr2:69544016:69544516	2.521296883	0.001087318	0.233213574	C1	788
313	chr10	51011400	51011900	501	*	115998	Sim1	Distal	115998	uc009atc.2	0.4391	Sim1_115998	chr10:51011400:51011900	2.384687351	0.001088384	0.165614	C1	995
314	chr5	66080832	66081332	501	*	70871	Rbm47	Intronic	104	uc008pbt.1	0.4651	Rbm47_104	chr5:66080832:66081332	1.763530963	0.001092518	0.29633551	C1	1744
315	chr2	147796033	147796533	501	*	85589	A530006G24Rik	Distal	85589	uc008jpk.3	0.4192	A530006G24Rik_85589	chr2:147796033:147796533	3.189081883	0.001093782	0.148298627	C1	167
316	chr10	75428932	75429432	501	*	20327	4933407G14Rik	Intronic	20327	uc009bgn.2	0.513	4933407G14Rik_20327	chr10:75428932:75429432	3.392929136	0.001104261	0.207042541	C1	90
317	chr9	121010517	121011017	501	*	55680	Mir7090	Intronic	54948	uc008zwr.2	0.5269	Mir7090_54948	chr9:121010517:121011017	3.329349503	0.001104261	0.168698544	C1	110
318	chr18	23437228	23437728	501	*	127457	Dtna	Intronic	22068	uc009nwr.2	0.3772	Dtna_22068	chr18:23437228:23437728	2.027305128	0.001116821	0.156203038	C1	1453
319	chr8	61362258	61362758	501	*	73635	1700001D01Rik	Intronic	18228	uc033ijl.1	0.495	1700001D01Rik_18228	chr8:61362258:61362758	2.698125231	0.00116404	0.283582354	C1	570
320	chr10	85591992	85592492	501	*	205427	Btbd11	Intronic	6168	uc057adf.1	0.489	Btbd11_6168	chr10:85591992:85592492	2.036542931	0.001168456	0.243795439	C1	1435
321	chr3	117759029	117759529	501	*	109656	Snx7	Distal	109656	uc012cix.2	0.4052	Snx7_109656	chr3:117759029:117759529	2.588387393	0.001177703	0.229004533	C1	695
322	chr10	15553342	15553842	501	*	238184	C330004P14Rik	Distal	238184	uc009ahp.1	0.483	C330004P14Rik_238184	chr10:15553342:15553842	2.816494923	0.001183921	0.134805088	C1	440
323	chr13	12559475	12559975	501	*	6157	Ero1lb	Distal	6157	uc029wlm.1	0.3713	Ero1lb_6157	chr13:12559475:12559975	2.10088964	0.001195743	0.20335603	C1	1353
324	chr2	26482050	26482550	501	*	12180	Mir6996	Intronic	5089	uc007bst.2	0.5609	Mir6996_5089	chr2:26482050:26482550	3.358533032	0.00121826	0.19690274	C1	101
325	chr2	52365119	52365619	501	*	26570	Neb	Distal	20546	uc033fle.1	0.4311	Neb_20546	chr2:52365119:52365619	2.361170965	0.00121826	0.169287217	C1	1020
326	chr4	78642733	78643233	501	*	48935	A430085M09Rik	Distal	17281	uc008jya.1	0.4371	A430085M09Rik_17281	chr4:78642733:78643233	2.622730146	0.00121826	0.167659871	C1	656
327	chr14	75913607	75914107	501	*	41145	Kctd4	Intronic	5316	uc009hec.1	0.4112	Kctd4_5316	chr14:75913607:75914107	3.017570709	0.001238043	0.14581561	C1	266
328	chr4	7921466	7921966	501	*	317324	Car8	Distal	317324	uc008ihk.2	0.4112	Car8_317324	chr4:7921466:7921966	2.631107135	0.001238043	0.218726603	C1	643
329	chr4	131457442	131457942	501	*	380585	Ptpru	Distal	363823	uc056zos.1	0.525	Ptpru_363823	chr4:131457442:131457942	3.151014885	0.001238043	0.166247429	C1	186
330	chr15	101414823	101415323	501	*	2669	Krt7	Intronic	2669	uc009kdj.1	0.5788	Krt7_2669	chr15:101414823:101415323	1.696662263	0.001241246	0.253889206	C1	1820
331	chr1	164793922	164794422	501	*	2559	Dpt	Distal	2559	uc011wws.2	0.4092	Dpt_2559	chr1:164793922:164794422	2.901262848	0.001256088	0.180811505	C1	358
332	chr5	150333169	150333669	501	*	168799	Gm5	Intronic	38030	uc008pcn.1	0.5289	Gm5_38030	chr5:150333169:150333669	1.650488642	0.001256088	0.235803083	C1	1866
333	chr5	139446149	139446649	501	*	14134	3110082I17Rik	Intronic	14134	uc008rvy.2	0.519	3110082I17Rik_14134	chr5:139446149:139446649	2.097443579	0.00126535	0.206735955	C1	1357
334	chr5	28903498	28903998	501	*	292244	Rnf32	Intronic	292244	uc008ofl.1	0.489	Rnf32_292244	chr5:28903498:28903998	1.779992042	0.001280388	0.162836698	C1	1725
335	chr3	134189963	134190463	501	*	46281	Cxxc4	Distal	9872	uc008ocp.1	0.4551	Cxxc4_9872	chr3:134189963:134190463	1.540310349	0.0012919	0.206305703	C1	1959
336	chr5	141234303	141234803	501	*	6980	Sdk1	Distal	6980	uc029ujo.1	0.489	Sdk1_6980	chr5:141234303:141234803	2.512948189	0.0012919	0.203576501	C1	797
337	chr6	88925516	88926016	501	*	23514	Tpra1	Distal	19816	uc008rjl.3	0.5329	Tpra1_19816	chr6:88925516:88926016	1.694270922	0.0012919	0.25085279	C1	1823
338	chr2	5484309	5484809	501	*	230202	Camk1d	Intronic	191486	uc007avf.1	0.4251	Camk1d_191486	chr2:5484309:5484809	2.756784153	0.001294342	0.168670226	C1	506
339	chr16	61526989	61527489	501	*	921707	Epha6	Distal	921707	uc009mfl.1	0.4271	Epha6_921707	chr16:61526989:61527489	2.964185703	0.001300665	0.229760381	C1	300
340	chr8	48256889	48257389	501	*	158046	Dctd	Intronic	42959	uc008xfk.1	0.479	Dctd_42959	chr8:48256889:48257389	2.367315746	0.001328305	0.217059345	C1	1012
341	chr2	72416522	72417022	501	*	59446	Cdca7	Intronic	59446	uc057kgv.1	0.4491	Cdca7_59446	chr2:72416522:72417022	2.602002287	0.001336895	0.189946317	C1	678
342	chr10	99314290	99314790	501	*	51308	Dusp6	Distal	15651	uc012ene.1	0.3892	Dusp6_15651	chr10:99314290:99314790	2.922037805	0.001350594	0.147362987	C1	335
343	chr8	90069301	90069801	501	*	278700	Tox3	Distal	278700	uc033ikx.1	0.4291	Tox3_278700	chr8:90069301:90069801	1.621737032	0.001357771	0.303431772	C1	1895
344	chr14	34140254	34140754	501	*	11914	Npy4r	Distal	6824	uc012fed.1	0.4152	Npy4r_6824	chr14:34140254:34140754	1.950583727	0.00137474	0.140261594	C1	1533
345	chr4	44028299	44028799	501	*	24096	Clta	Intronic	15905	uc008jgo.2	0.509	Clta_15905	chr4:44028299:44028799	1.848417581	0.001419007	0.255361592	C1	1661
346	chr16	29788141	29788641	501	*	190732	Gm1968	Distal	22666	uc009lhx.2	0.485	Gm1968_22666	chr16:29788141:29788641	2.343617114	0.001419548	0.216643629	C1	1047
347	chr3	41947197	41947697	501	*	204831	D3Ertd751e	Distal	202762	uc008lkk.2	0.475	D3Ertd751e_202762	chr3:41947197:41947697	2.178693766	0.001455856	0.176340353	C1	1260
348	chr4	117278385	117278885	501	*	26683	Tmem53	Intronic	10136	uc008kwh.1	0.507	Tmem53_10136	chr4:117278385:117278885	3.220713167	0.001457669	0.127258688	C1	150
349	chr6	39373090	39373590	501	*	4366	Slc37a3	Intronic	409	uc012cru.3	0.4611	Slc37a3_409	chr6:39373090:39373590	2.459664734	0.001462718	0.16593879	C1	890
350	chr10	77247553	77248053	501	*	11419	Gm10941	Distal	11419	uc009bkq.2	0.5609	Gm10941_11419	chr10:77247553:77248053	3.861518715	0.001463634	0.191015724	C1	19
351	chr13	4233427	4233927	501	*	62	Akr1c19	Promoter	62	uc009hut.1	0.4052	Akr1c19_62	chr13:4233427:4233927	3.292033347	0.001463634	0.108579229	C1	121
352	chr13	63570489	63570989	501	*	5218	Ptch1	Distal	5218	uc009jsb.2	0.487	Ptch1_5218	chr13:63570489:63570989	3.254736477	0.001463634	0.119160183	C1	134
353	chr13	92703370	92703870	501	*	91197	Thbs4	Intronic	91197	uc009khm.1	0.497	Thbs4_91197	chr13:92703370:92703870	3.189150893	0.001463634	0.155570265	C1	166
354	chr15	64996711	64997211	501	*	74664	Adcy8	Distal	74664	uc009ijy.2	0.4032	Adcy8_74664	chr15:64996711:64997211	3.47964487	0.001463634	0.125372877	C1	68
355	chr16	23317311	23317811	501	*	92230	BC106179	Intronic	27090	uc009lek.2	0.477	BC106179_27090	chr16:23317311:23317811	3.647585031	0.001463634	0.142374688	C1	37
356	chr2	63166260	63166760	501	*	17776	Kcnh7	Intronic	17776	uc007cub.2	0.3573	Kcnh7_17776	chr2:63166260:63166760	3.666631594	0.001463634	0.14443086	C1	36
357	chr3	93497037	93497537	501	*	23208	S100a11	Distal	23208	uc008muc.2	0.4212	S100a11_23208	chr3:93497037:93497537	3.372519406	0.001463634	0.115517201	C1	97
358	chr4	141999592	142000092	501	*	15239	Fhad1	Intronic	11808	uc008mxm.2	0.4331	Fhad1_11808	chr4:141999592:142000092	3.566611939	0.001463634	0.133930012	C1	46
359	chr8	10867014	10867514	501	*	15189	B930025P03Rik	Distal	15189	uc012dqj.1	0.4531	B930025P03Rik_15189	chr8:10867014:10867514	3.32230694	0.001463634	0.111143535	C1	111
360	chr1	132322686	132323186	501	*	6810	Nuak2	Intronic	6810	uc007ctx.3	0.5529	Nuak2_6810	chr1:132322686:132323186	1.673172106	0.001473139	0.243294038	C1	1841
361	chr2	115605646	115606146	501	*	24179	BC052040	Intronic	24179	uc012bqz.1	0.4192	BC052040_24179	chr2:115605646:115606146	3.476671445	0.001485457	0.162133079	C1	69
362	chr4	152292271	152292771	501	*	858	Hes3	Promoter	858	uc008ngj.2	0.509	Hes3_858	chr4:152292271:152292771	2.190765975	0.001495674	0.203595541	C1	1247
363	chr6	89282206	89282706	501	*	3268	4930512J16Rik	Intronic	3268	uc008rjx.1	0.491	4930512J16Rik_3268	chr6:89282206:89282706	1.826774617	0.001495674	0.22055744	C1	1676
364	chr2	173593773	173594273	501	*	15681	Ankrd60	Intronic	8002	uc008kyr.1	0.5309	Ankrd60_8002	chr2:173593773:173594273	3.518359961	0.001514221	0.156158805	C1	58
365	chr11	102415769	102416269	501	*	8195	Slc25a39	Distal	8195	uc009eet.1	0.479	Slc25a39_8195	chr11:102415769:102416269	3.454473911	0.001539552	0.194285047	C1	75
366	chr6	14600608	14601108	501	*	154415	Ppp1r3a	Distal	154415	uc033htr.1	0.477	Ppp1r3a_154415	chr6:14600608:14601108	2.243144347	0.001539552	0.218324356	C1	1172
367	chr3	20986927	20987427	501	*	619999	Agtr1b	Distal	503881	uc008ldl.2	0.4192	Agtr1b_503881	chr3:20986927:20987427	2.643018927	0.001543047	0.1674017	C1	627
368	chr4	150260041	150260541	501	*	21624	Rere	Distal	16804	uc008nen.1	0.4571	Rere_16804	chr4:150260041:150260541	2.685343827	0.001543047	0.176926498	C1	580
369	chr6	78897368	78897868	501	*	134423	Gm20362	Distal	134423	uc008qxu.1	0.4012	Gm20362_134423	chr6:78897368:78897868	2.992550971	0.0015618	0.138946468	C1	281
370	chr7	73293431	73293931	501	*	16698	4930429H19Rik	Distal	16698	uc008srx.1	0.515	4930429H19Rik_16698	chr7:73293431:73293931	3.3687974	0.0015618	0.201168639	C1	98
371	chr6	119438190	119438690	501	*	20956	Adipor2	Intronic	10945	uc008sbs.2	0.5349	Adipor2_10945	chr6:119438190:119438690	3.607280671	0.001565355	0.182795531	C1	43
372	chr3	104288625	104289125	501	*	68468	Magi3	Distal	68468	uc008nib.3	0.4212	Magi3_68468	chr3:104288625:104289125	2.699957173	0.001569883	0.137203784	C1	565
373	chr8	82410981	82411481	501	*	8019	Il15	Distal	8019	uc008ybo.1	0.3393	Il15_8019	chr8:82410981:82411481	2.441449575	0.001577398	0.200827245	C1	913
374	chr2	62345353	62345853	501	*	66627	Dpp4	Intronic	28147	uc033flm.1	0.3653	Dpp4_28147	chr2:62345353:62345853	2.833446755	0.001581836	0.117363734	C1	417
375	chr7	40659557	40660057	501	*	14929	4933402C06Rik	Distal	14929	uc012dqd.1	0.4631	4933402C06Rik_14929	chr7:40659557:40660057	2.318517557	0.001582081	0.14839596	C1	1073
376	chr3	35357121	35357621	501	*	308791	Gm6639	Distal	308791	uc008lfk.2	0.495	Gm6639_308791	chr3:35357121:35357621	3.206462621	0.001583555	0.131648069	C1	156
377	chr11	100069482	100069982	501	*	18493	Krt32	Distal	17445	uc009dvv.1	0.507	Krt32_17445	chr11:100069482:100069982	3.072745237	0.001610595	0.155217926	C1	224
378	chr1	18384070	18384570	501	*	119181	Defb41	Distal	119181	uc033fig.1	0.4032	Defb41_119181	chr1:18384070:18384570	2.137509622	0.001617567	0.156881045	C1	1315
379	chr10	39490238	39490738	501	*	120688	Fyn	Intronic	97963	uc009arh.2	0.479	Fyn_97963	chr10:39490238:39490738	2.535846612	0.001637606	0.154300864	C1	769
380	chr2	84502019	84502519	501	*	4603	Gm13710	Intronic	4603	uc007dft.2	0.4671	Gm13710_4603	chr2:84502019:84502519	2.521331524	0.001637606	0.177461867	C1	787
381	chr6	92510889	92511389	501	*	195044	Prickle2	Intronic	23721	uc056zun.1	0.4132	Prickle2_23721	chr6:92510889:92511389	2.200949309	0.001662945	0.218945245	C1	1234
382	chr3	30241303	30241803	501	*	306454	Mecom	Intronic	101129	uc029ucz.1	0.4012	Mecom_101129	chr3:30241303:30241803	3.17788897	0.001687163	0.145579399	C1	169
383	chr7	133119625	133120125	501	*	3607	Ctbp2	Intronic	3607	uc008vep.3	0.3593	Ctbp2_3607	chr7:133119625:133120125	3.060582358	0.001687163	0.122933594	C1	230
384	chr10	121615088	121615588	501	*	10977	Xpot	Intronic	10977	uc012eol.2	0.4511	Xpot_10977	chr10:121615088:121615588	1.745074155	0.001724651	0.219270947	C1	1769
385	chr4	63172175	63172675	501	*	293	Kif12	Promoter	293	uc008jvg.2	0.523	Kif12_293	chr4:63172175:63172675	3.012761857	0.001724651	0.121994347	C1	271
386	chr10	97475181	97475681	501	*	4068	Dcn	Distal	4068	uc009cen.1	0.3932	Dcn_4068	chr10:97475181:97475681	2.425130596	0.001738823	0.224289271	C1	936
387	chr9	77594946	77595446	501	*	41535	Klhl31	Distal	41535	uc009vdi.1	0.4591	Klhl31_41535	chr9:77594946:77595446	2.008526923	0.00176665	0.162748482	C1	1474
388	chr13	90292904	90293404	501	*	203486	Tmem167	Distal	76011	uc009kfs.2	0.4052	Tmem167_76011	chr13:90292904:90293404	1.173067807	0.001784115	0.11715618	C1	2177
389	chr10	111756269	111756769	501	*	117856	Gm20758	Distal	117856	uc009clc.1	0.3653	Gm20758_117856	chr10:111756269:111756769	3.225000661	0.001784324	0.157332878	C1	149
390	chr2	91636792	91637292	501	*	584	F2	Promoter	584	uc007ebr.2	0.5389	F2_584	chr2:91636792:91637292	1.808212057	0.001784324	0.2358793	C1	1694
391	chr2	116948388	116948888	501	*	48485	D330050G23Rik	Distal	48485	uc012brb.2	0.4212	D330050G23Rik_48485	chr2:116948388:116948888	2.210871612	0.001784324	0.181438742	C1	1219
392	chr2	147967864	147968364	501	*	78854	Foxa2	Distal	8290	uc008jpl.1	0.4311	Foxa2_8290	chr2:147967864:147968364	2.732761245	0.001784324	0.181332993	C1	532
393	chr5	74105371	74105871	501	*	12090	Snora26	Distal	12090	uc029umc.1	0.481	Snora26_12090	chr5:74105371:74105871	2.254448601	0.001784767	0.260341987	C1	1159
394	chr12	95652365	95652865	501	*	39610	Flrt2	Distal	39610	uc009hbe.1	0.4072	Flrt2_39610	chr12:95652365:95652865	2.672279643	0.00179565	0.12535694	C1	595
395	chr12	41559250	41559750	501	*	73442	Lrrn3	Intronic	73442	uc009fwr.2	0.4152	Lrrn3_73442	chr12:41559250:41559750	2.398694012	0.001808033	0.137614419	C1	979
396	chr5	28943534	28944034	501	*	252208	Rnf32	Distal	252208	uc008ofl.1	0.4212	Rnf32_252208	chr5:28943534:28944034	1.869965359	0.001808033	0.168615295	C1	1643
397	chr5	96570883	96571383	501	*	197177	Fras1	Intronic	197177	uc008pvu.2	0.4631	Fras1_197177	chr5:96570883:96571383	2.793797474	0.001847277	0.161281726	C1	467
398	chr11	36696971	36697471	501	*	247019	Tenm2	Intronic	19475	uc029wal.1	0.501	Tenm2_19475	chr11:36696971:36697471	2.55182015	0.001901309	0.155438122	C1	747
399	chr17	75539076	75539576	501	*	12619	Fam98a	Intronic	12619	uc009nfy.1	0.4351	Fam98a_12619	chr17:75539076:75539576	2.021198941	0.001901309	0.211924379	C1	1456
400	chr18	20149284	20149784	501	*	34760	Dsc1	Distal	34760	uc057lyf.1	0.4291	Dsc1_34760	chr18:20149284:20149784	2.808600969	0.001901309	0.170737707	C1	448
401	chr5	65250484	65250984	501	*	51037	Wdr19	Intronic	22931	uc008pax.2	0.511	Wdr19_22931	chr5:65250484:65250984	2.711674576	0.001901309	0.117212636	C1	556
402	chr9	71625030	71625530	501	*	32919	Myzap	Distal	5828	uc008ykx.2	0.4451	Myzap_5828	chr9:71625030:71625530	2.562191341	0.001901309	0.105042279	C1	731
403	chr1	43599169	43599669	501	*	131182	1500015O10Rik	Distal	131182	uc007axh.1	0.4251	1500015O10Rik_131182	chr1:43599169:43599669	2.390404507	0.00196605	0.188182382	C1	988
404	chr12	70731480	70731980	501	*	93783	Frmd6	Distal	93783	uc009ggk.2	0.4271	Frmd6_93783	chr12:70731480:70731980	1.995137187	0.001989011	0.184262612	C1	1482
405	chr17	45941986	45942486	501	*	90140	Vegfa	Distal	82926	uc057lxo.1	0.4371	Vegfa_82926	chr17:45941986:45942486	2.590106191	0.001989011	0.131762257	C1	693
406	chr2	52720144	52720644	501	*	21754	Stam2	Intronic	21754	uc007cql.2	0.4371	Stam2_21754	chr2:52720144:52720644	1.32246548	0.001989011	0.248848173	C1	2099
407	chr1	12744640	12745140	501	*	52459	Sulf1	Intronic	26344	uc007ahz.1	0.4331	Sulf1_26344	chr1:12744640:12745140	2.125994595	0.00206814	0.234061941	C1	1326
408	chr9	32021409	32021909	501	*	94476	Arhgap32	Distal	94476	uc008wiw.3	0.4551	Arhgap32_94476	chr9:32021409:32021909	1.919102507	0.00206814	0.16719568	C1	1572
409	chr15	27529919	27530419	501	*	41324	Mir7117	Intronic	41277	uc057cae.1	0.4471	Mir7117_41277	chr15:27529919:27530419	2.60768718	0.002085865	0.187524872	C1	672
410	chr5	151176004	151176504	501	*	13938	Stard13	Intronic	13938	uc033htg.1	0.4631	Stard13_13938	chr5:151176004:151176504	2.730613453	0.002117513	0.129767499	C1	536
411	chr18	60889620	60890120	501	*	22369	Arsi	Distal	22369	uc009oxk.1	0.5349	Arsi_22369	chr18:60889620:60890120	2.090076536	0.002148009	0.165949289	C1	1368
412	chr8	90938248	90938748	501	*	109662	Chd9	Intronic	6248	uc029vkf.1	0.4152	Chd9_6248	chr8:90938248:90938748	1.935999227	0.002148009	0.148528585	C1	1554
413	chr19	32323109	32323609	501	*	65856	2700046G09Rik	Intronic	25956	uc009rmd.1	0.4072	2700046G09Rik_25956	chr19:32323109:32323609	2.591893805	0.002153526	0.159150652	C1	691
414	chr11	96732621	96733121	501	*	44683	Snx11	Intronic	31131	uc009djo.2	0.479	Snx11_31131	chr11:96732621:96733121	1.793260707	0.00222611	0.216645991	C1	1715
415	chr9	114810879	114811379	501	*	29135	Cmtm7	Intronic	29135	uc008zqx.2	0.499	Cmtm7_29135	chr9:114810879:114811379	1.982947586	0.002234579	0.159009245	C1	1495
416	chr8	84730623	84731123	501	*	29415	Lyl1	Intronic	7865	uc008yfu.1	0.5888	Lyl1_7865	chr8:84730623:84731123	2.504941259	0.002253706	0.112435765	C1	816
417	chr6	90650609	90651109	501	*	45978	Slc41a3	Distal	10898	uc008rmm.1	0.4012	Slc41a3_10898	chr6:90650609:90651109	3.048606689	0.002258703	0.151757191	C1	242
418	chr1	119305339	119305839	501	*	116658	Inhbb	Distal	23610	uc007cmn.1	0.5689	Inhbb_23610	chr1:119305339:119305839	1.102805039	0.00229827	0.249528952	C1	2202
419	chr5	148592660	148593160	501	*	40120	Ubl3	Distal	40120	uc008pai.4	0.507	Ubl3_40120	chr5:148592660:148593160	3.019490358	0.002301435	0.136544854	C1	265
420	chr8	22025180	22025680	501	*	34643	Atp7b	Intronic	34643	uc008wnv.2	0.4651	Atp7b_34643	chr8:22025180:22025680	2.096124499	0.002304129	0.222289706	C1	1361
421	chr9	61841342	61841842	501	*	72917	Rplp1	Distal	72917	uc057aan.1	0.505	Rplp1_72917	chr9:61841342:61841842	2.257763783	0.002304129	0.156464869	C1	1152
422	chr1	90518751	90519251	501	*	84423	Cops8	Distal	84423	uc007cbp.2	0.487	Cops8_84423	chr1:90518751:90519251	2.353761619	0.002314207	0.179332608	C1	1029
423	chr1	155809675	155810175	501	*	2973	Qsox1	Intronic	2973	uc007dkv.1	0.491	Qsox1_2973	chr1:155809675:155810175	2.445441474	0.002314207	0.135497964	C1	907
424	chr12	57781855	57782355	501	*	119193	BC042761	Distal	119193	uc012fhj.1	0.4491	BC042761_119193	chr12:57781855:57782355	2.837688728	0.002314207	0.160552537	C1	407
425	chr2	65008285	65008785	501	*	14230	Grb14	Intronic	14230	uc011wst.1	0.4212	Grb14_14230	chr2:65008285:65008785	2.50900568	0.002316533	0.128332112	C1	807
426	chr14	81435802	81436302	501	*	1435749	Olfm4	Distal	1435749	uc009hfe.1	0.4072	Olfm4_1435749	chr14:81435802:81436302	3.41513599	0.002337427	0.138851468	C1	83
427	chrX	80639643	80640143	501	*	430750	Tmem47	Distal	16403	uc009prx.1	0.4291	Tmem47_16403	chrX:80639643:80640143	3.02074228	0.002337427	0.100703392	C1	262
428	chr1	35930956	35931456	501	*	137193	Hs6st1	Distal	51360	uc007aqz.2	0.4671	Hs6st1_51360	chr1:35930956:35931456	3.427973794	0.002342648	0.120527681	C1	79
429	chr12	12541297	12541797	501	*	128369	Gm34637	Distal	128369	uc012fcz.1	0.4551	Gm34637_128369	chr12:12541297:12541797	1.593210036	0.002342648	0.21535792	C1	1915
430	chr18	28477351	28477851	501	*	82564	4930474G06Rik	Distal	82564	uc009nym.1	0.3872	4930474G06Rik_82564	chr18:28477351:28477851	3.375229878	0.002342648	0.11575765	C1	95
431	chr2	69418354	69418854	501	*	38141	Dhrs9	Distal	21200	uc007cvx.1	0.489	Dhrs9_21200	chr2:69418354:69418854	1.629557767	0.002342648	0.219054413	C1	1886
432	chr5	37650814	37651314	501	*	66088	Stk32b	Intronic	66088	uc056zrq.1	0.4371	Stk32b_66088	chr5:37650814:37651314	3.540967356	0.002342648	0.131352865	C1	51
433	chr6	113024639	113025139	501	*	21437	Thumpd3	Distal	21437	uc056zux.1	0.4072	Thumpd3_21437	chr6:113024639:113025139	2.137230283	0.002342648	0.13995591	C1	1317
434	chr19	41862246	41862746	501	*	14363	Frat2	Intronic	14363	uc009ruw.1	0.5429	Frat2_14363	chr19:41862246:41862746	3.494267323	0.002353506	0.145370581	C1	64
435	chr2	48441137	48441637	501	*	372721	Acvr2a	Distal	344573	uc007cne.1	0.491	Acvr2a_344573	chr2:48441137:48441637	1.326227435	0.002353506	0.29880435	C1	2097
436	chr14	13247412	13247912	501	*	36975	Gm5087	Intronic	36975	uc009fdk.1	0.4192	Gm5087_36975	chr14:13247412:13247912	2.49790549	0.002355862	0.127724918	C1	825
437	chr19	53052245	53052745	501	*	13840	Xpnpep1	Intronic	13840	uc009sgo.1	0.513	Xpnpep1_13840	chr19:53052245:53052745	1.899131703	0.002355862	0.181528032	C1	1600
438	chr2	102205537	102206037	501	*	19326	Ldlrad3	Distal	19326	uc008iej.1	0.515	Ldlrad3_19326	chr2:102205537:102206037	1.875807514	0.002355862	0.289717146	C1	1637
439	chr9	15562300	15562800	501	*	57306	4930540M03Rik	Intronic	17929	uc009ago.1	0.4671	4930540M03Rik_17929	chr9:15562300:15562800	2.99102751	0.002355862	0.170200676	C1	282
440	chr3	81742080	81742580	501	*	59694	A830029E22Rik	Distal	59694	uc008lxz.1	0.4291	A830029E22Rik_59694	chr3:81742080:81742580	1.46338679	0.002365604	0.259864815	C1	2007
441	chr10	120417178	120417678	501	*	27904	9230105E05Rik	Intronic	27904	uc029vxf.1	0.4431	9230105E05Rik_27904	chr10:120417178:120417678	2.512167258	0.002380577	0.16345227	C1	799
442	chr17	11032313	11032813	501	*	192203	Prkn	Intronic	56904	uc009nat.2	0.4251	Prkn_56904	chr17:11032313:11032813	2.411196369	0.002380577	0.177886263	C1	956
443	chr2	145746330	145746830	501	*	39535	Rin2	Intronic	39535	uc008jnn.2	0.4232	Rin2_39535	chr2:145746330:145746830	2.851845125	0.002380577	0.165523272	C1	393
444	chr11	68276872	68277372	501	*	56229	Mir6406	Intronic	6194	uc009blq.3	0.5589	Mir6406_6194	chr11:68276872:68277372	1.531462455	0.002411194	0.237818212	C1	1967
445	chr2	96800030	96800530	501	*	482110	Lrrc4c	Intronic	231709	uc008idp.2	0.3513	Lrrc4c_231709	chr2:96800030:96800530	3.411398625	0.002419628	0.149846259	C1	85
446	chr9	65831865	65832365	501	*	4550	Zfp609	Exonic	4550	uc008ygi.2	0.4012	Zfp609_4550	chr9:65831865:65832365	2.636295958	0.002419628	0.125722937	C1	637
447	chrX	85569030	85569530	501	*	4741	Tab3	Distal	4741	uc009psn.1	0.4271	Tab3_4741	chrX:85569030:85569530	2.798259803	0.002419628	0.142862776	C1	463
448	chr17	78268536	78269036	501	*	68537	Crim1	Intronic	68537	uc009ngo.2	0.4451	Crim1_68537	chr17:78268536:78269036	2.831435114	0.002446371	0.123054278	C1	420
449	chr5	28897557	28898057	501	*	298185	Rnf32	Intronic	298185	uc008ofl.1	0.3752	Rnf32_298185	chr5:28897557:28898057	3.770082454	0.002475051	0.201873168	C1	31
450	chr8	94974368	94974868	501	*	2490	Adgrg1	Distal	2490	uc008yrw.1	0.5549	Adgrg1_2490	chr8:94974368:94974868	1.653094266	0.002487725	0.231573953	C1	1860
451	chr1	39895035	39895535	501	*	5627	Map4k4	Distal	5627	uc007avn.1	0.4731	Map4k4_5627	chr1:39895035:39895535	2.45954523	0.002501963	0.231611908	C1	891
452	chr8	7322607	7323107	501	*	1337915	Efnb2	Distal	1012219	uc008wba.2	0.4331	Efnb2_1012219	chr8:7322607:7323107	3.17156872	0.002526292	0.127830022	C1	172
453	chr11	113042614	113043114	501	*	158973	2610035D17Rik	Distal	130201	uc012evc.2	0.503	2610035D17Rik_130201	chr11:113042614:113043114	1.964822439	0.002532405	0.222936558	C1	1506
454	chr10	91183324	91183824	501	*	11954	Tmpo	Distal	1405	uc009cbu.1	0.499	Tmpo_1405	chr10:91183324:91183824	2.829814089	0.002541523	0.130406835	C1	423
455	chr8	46397308	46397808	501	*	73478	Acsl1	Distal	73478	uc008xdn.1	0.4032	Acsl1_73478	chr8:46397308:46397808	1.954980663	0.002629579	0.21450771	C1	1525
456	chr2	165316822	165317322	501	*	9406	Elmo2	Intronic	175	uc012byx.1	0.5509	Elmo2_175	chr2:165316822:165317322	1.985556476	0.002630184	0.182024676	C1	1492
457	chr8	75054482	75054982	501	*	21045	Tom1	Intronic	5581	uc008xzj.1	0.509	Tom1_5581	chr8:75054482:75054982	3.389428533	0.002637639	0.151353654	C1	93
458	chr4	122619107	122619607	501	*	69901	9530002B09Rik	Distal	69901	uc008lkd.1	0.4631	9530002B09Rik_69901	chr4:122619107:122619607	2.930471678	0.002651685	0.136312095	C1	324
459	chr7	117097587	117098087	501	*	283141	Xylt1	Distal	283141	uc008umk.1	0.4591	Xylt1_283141	chr7:117097587:117098087	2.443099243	0.002665845	0.15548497	C1	911
460	chr13	54425195	54425695	501	*	43394	Thoc3	Distal	43394	uc057cat.1	0.5629	Thoc3_43394	chr13:54425195:54425695	1.288998628	0.002706125	0.253669227	C1	2124
461	chr2	146062501	146063001	501	*	127966	Cfap61	Distal	15499	uc012buv.1	0.4331	Cfap61_15499	chr2:146062501:146063001	1.883861546	0.0027577	0.214684891	C1	1627
462	chr8	126923918	126924418	501	*	21752	Tomm20	Distal	21752	uc008zzm.2	0.4371	Tomm20_21752	chr8:126923918:126924418	1.539440435	0.002769978	0.216599816	C1	1962
463	chr7	99975368	99975868	501	*	4839	Rnf169	Intronic	4839	uc008tkb.3	0.3633	Rnf169_4839	chr7:99975368:99975868	2.338650093	0.002807678	0.145286525	C1	1054
464	chr1	90451248	90451748	501	*	151926	Cops8	Distal	151926	uc007cbp.2	0.479	Cops8_151926	chr1:90451248:90451748	2.51760323	0.002819857	0.153257864	C1	793
465	chr13	102037167	102037667	501	*	269199	Pik3r1	Distal	181925	uc009kpq.2	0.4072	Pik3r1_181925	chr13:102037167:102037667	2.875802485	0.002819857	0.152609361	C1	377
466	chr18	39024691	39025191	501	*	31795	Arhgap26	Intronic	31795	uc009oov.1	0.4531	Arhgap26_31795	chr18:39024691:39025191	2.943467248	0.002881161	0.112541935	C1	315
467	chr5	12029869	12030369	501	*	112075	4933402N22Rik	Distal	112075	uc008nvp.1	0.3653	4933402N22Rik_112075	chr5:12029869:12030369	1.75307742	0.002902894	0.267666887	C1	1756
468	chr1	71723754	71724254	501	*	70769	Fn1	Distal	70769	uc007bmi.1	0.4212	Fn1_70769	chr1:71723754:71724254	2.255941546	0.002917381	0.195315782	C1	1155
469	chr5	65526014	65526514	501	*	10980	Ube2k	Distal	10980	uc033hte.1	0.4491	Ube2k_10980	chr5:65526014:65526514	1.453328974	0.002917381	0.124070542	C1	2013
470	chr9	52153307	52153807	501	*	15014	Zc3h12c	Intronic	14553	uc008xnp.2	0.4112	Zc3h12c_14553	chr9:52153307:52153807	2.246338178	0.002917381	0.197509989	C1	1167
471	chr9	61808457	61808957	501	*	105802	Rplp1	Distal	105802	uc057aan.1	0.5509	Rplp1_105802	chr9:61808457:61808957	1.570811822	0.002918421	0.327944298	C1	1938
472	chr16	94197831	94198331	501	*	92204	Hlcs	Intronic	24930	uc009mta.2	0.4651	Hlcs_24930	chr16:94197831:94198331	2.833118063	0.002923727	0.138462417	C1	418
473	chr4	95143629	95144129	501	*	91656	Jun	Distal	19883	uc012byc.1	0.4651	Jun_19883	chr4:95143629:95144129	2.429750233	0.003017335	0.153457421	C1	927
474	chr13	55961011	55961511	501	*	129835	Pitx1	Distal	41003	uc009jkk.1	0.4411	Pitx1_41003	chr13:55961011:55961511	3.026743434	0.003070304	0.139813506	C1	253
475	chr6	83219851	83220351	501	*	17273	Slc4a5	Distal	17273	uc008rai.2	0.505	Slc4a5_17273	chr6:83219851:83220351	2.540424555	0.0030906	0.172481515	C1	758
476	chr13	102504527	102505027	501	*	188780	Cd180	Distal	188780	uc009kqc.1	0.4511	Cd180_188780	chr13:102504527:102505027	2.105624778	0.00309376	0.147513324	C1	1347
477	chr5	89217829	89218329	501	*	239818	Gc	Intronic	189944	uc008pny.2	0.4491	Gc_189944	chr5:89217829:89218329	2.986313444	0.003133944	0.133428131	C1	286
478	chr4	95022201	95022701	501	*	29770	Jun	Distal	29770	uc012byc.1	0.4192	Jun_29770	chr4:95022201:95022701	2.129594718	0.003141646	0.16967287	C1	1322
479	chr2	9604871	9605371	501	*	273478	Gata3	Distal	7277	uc011wkk.1	0.4471	Gata3_7277	chr2:9604871:9605371	3.236421007	0.003156831	0.179662859	C1	142
480	chr14	30079613	30080113	501	*	70862	Chdh	Intronic	2894	uc009fml.2	0.3912	Chdh_2894	chr14:30079613:30080113	2.823155625	0.00316466	0.18493708	C1	432
481	chr10	92429220	92429720	501	*	54096	Gm20757	Distal	54096	uc009cby.1	0.4232	Gm20757_54096	chr10:92429220:92429720	2.655834114	0.003175681	0.125393845	C1	610
482	chr9	42447446	42447946	501	*	24529	Tbcel	Intronic	9888	uc008xbw.1	0.4311	Tbcel_9888	chr9:42447446:42447946	2.657679519	0.003206564	0.161093266	C1	606
483	chr6	126477329	126477829	501	*	57975	Kcna5	Distal	57975	uc057lhp.1	0.4571	Kcna5_57975	chr6:126477329:126477829	2.647174107	0.00332617	0.123645426	C1	621
484	chr1	7493165	7493665	501	*	404494	Pcmtd1	Distal	95545	uc007afw.1	0.3952	Pcmtd1_95545	chr1:7493165:7493665	3.014256484	0.003362225	0.1504154	C1	269
485	chr8	34578036	34578536	501	*	62029	B930018H19Rik	Distal	54967	uc008wxm.1	0.485	B930018H19Rik_54967	chr8:34578036:34578536	1.698386781	0.003384298	0.175107731	C1	1819
486	chr1	131083625	131084125	501	*	13967	Mapkapk2	Intronic	13967	uc007crx.3	0.4671	Mapkapk2_13967	chr1:131083625:131084125	2.937050989	0.003431234	0.139859709	C1	318
487	chr2	52987881	52988381	501	*	130262	Fmnl2	Intronic	120120	uc011wsb.1	0.4371	Fmnl2_120120	chr2:52987881:52988381	1.810123171	0.003514693	0.141743593	C1	1692
488	chr7	142570540	142571040	501	*	6356	Mir675	Distal	6356	uc012dpe.2	0.5649	Mir675_6356	chr7:142570540:142571040	1.64688107	0.003516182	0.220990373	C1	1870
489	chr10	111559251	111559751	501	*	34771	4933440J02Rik	Distal	34771	uc029vwj.1	0.523	4933440J02Rik_34771	chr10:111559251:111559751	2.537965293	0.003536521	0.120116035	C1	762
490	chr15	10901740	10902240	501	*	50341	C1qtnf3	Distal	50341	uc009hte.2	0.4531	C1qtnf3_50341	chr15:10901740:10902240	2.715577405	0.003536521	0.148601714	C1	552
491	chr11	88119089	88119589	501	*	20192	Cuedc1	Intronic	20192	uc009czb.2	0.5888	Cuedc1_20192	chr11:88119089:88119589	1.211040957	0.003631479	0.209273404	C1	2161
492	chr6	54554303	54554803	501	*	11828	Scrn1	Intronic	103	uc008qlj.1	0.517	Scrn1_103	chr6:54554303:54554803	2.599532805	0.003646605	0.152258727	C1	682
493	chr1	179381886	179382386	501	*	135866	Smyd3	Intronic	135866	uc007ags.3	0.495	Smyd3_135866	chr1:179381886:179382386	1.723039979	0.003675532	0.173999682	C1	1788
494	chr14	73253369	73253869	501	*	15727	Lpar6	Intronic	15727	uc009har.2	0.4032	Lpar6_15727	chr14:73253369:73253869	2.052131068	0.003675532	0.168467554	C1	1416
495	chr16	25817431	25817931	501	*	133915	Trp63	Intronic	15764	uc033jet.1	0.4431	Trp63_15764	chr16:25817431:25817931	2.556461939	0.003675532	0.157952814	C1	737
496	chr18	4927877	4928377	501	*	7586	Svil	Intronic	7586	uc009nre.2	0.513	Svil_7586	chr18:4927877:4928377	2.42368492	0.003675532	0.121011009	C1	937
497	chr2	108640101	108640601	501	*	640374	Mettl15	Distal	218111	uc056zjr.2	0.3972	Mettl15_218111	chr2:108640101:108640601	3.346280791	0.003675532	0.170301872	C1	104
498	chr13	102393500	102394000	501	*	299807	Cd180	Distal	299807	uc009kqc.1	0.507	Cd180_299807	chr13:102393500:102394000	2.016028157	0.003708312	0.157423547	C1	1465
499	chr14	121207682	121208182	501	*	171297	Stk24	Intronic	39435	uc057ahu.1	0.4471	Stk24_39435	chr14:121207682:121208182	3.219392711	0.003736567	0.240059226	C1	154
500	chr1	189761646	189762146	501	*	33627	Ptpn14	Intronic	701	uc007any.1	0.4711	Ptpn14_701	chr1:189761646:189762146	1.377442338	0.003752234	0.207880812	C1	2072
501	chr2	110173597	110174097	501	*	123367	Ccdc34os	Distal	123367	uc012bpm.1	0.4531	Ccdc34os_123367	chr2:110173597:110174097	1.538985845	0.003752234	0.188876969	C1	1963
502	chr2	148040667	148041167	501	*	6051	Foxa2	Distal	707	uc008jpl.1	0.5409	Foxa2_707	chr2:148040667:148041167	2.339365519	0.003752234	0.166862328	C1	1052
503	chr4	55066425	55066925	501	*	118729	Zfp462	Intronic	118729	uc008jof.2	0.4551	Zfp462_118729	chr4:55066425:55066925	2.725908351	0.003752234	0.139547637	C1	546
504	chr7	81230362	81230862	501	*	16807	Pde8a	Intronic	16807	uc008syc.1	0.3812	Pde8a_16807	chr7:81230362:81230862	2.898741162	0.003752234	0.146602061	C1	362
505	chr13	46450580	46451080	501	*	32529	Rbm24	Distal	32529	uc009ixk.1	0.495	Rbm24_32529	chr13:46450580:46451080	3.246544308	0.003787518	0.104825878	C1	139
506	chr14	63398797	63399297	501	*	18139	Blk	Intronic	18139	uc009gsd.1	0.4531	Blk_18139	chr14:63398797:63399297	3.302128955	0.003787518	0.109428398	C1	116
507	chr16	22455835	22456335	501	*	16514	Etv5	Distal	16514	uc009lch.1	0.4172	Etv5_16514	chr16:22455835:22456335	3.161701665	0.003787518	0.098133902	C1	176
508	chr2	147948914	147949414	501	*	97804	Foxa2	Distal	27240	uc008jpl.1	0.4032	Foxa2_27240	chr2:147948914:147949414	1.501423605	0.003787518	0.217959953	C1	1988
509	chr3	16179183	16179683	501	*	3749	Ythdf3	Distal	3749	uc029ucl.1	0.4251	Ythdf3_3749	chr3:16179183:16179683	3.191589147	0.003787518	0.100446516	C1	163
510	chr5	40787115	40787615	501	*	920813	Rab28	Distal	838340	uc033hsu.1	0.3792	Rab28_838340	chr5:40787115:40787615	3.27505637	0.003787518	0.10716458	C1	128
511	chr5	44181527	44182027	501	*	44828	Tapt1	Intronic	35481	uc008owj.2	0.491	Tapt1_35481	chr5:44181527:44182027	2.148602052	0.003787518	0.221376623	C1	1302
512	chr9	61306180	61306680	501	*	12620	B930092H01Rik	Distal	12620	uc008yam.2	0.4571	B930092H01Rik_12620	chr9:61306180:61306680	3.274323036	0.003787518	0.107103847	C1	129
513	chrX	57711890	57712390	501	*	208382	Gpr101	Distal	208382	uc009plw.1	0.4232	Gpr101_208382	chrX:57711890:57712390	3.008162426	0.003787518	0.086980128	C1	274
514	chr13	55510578	55511078	501	*	2617	Pdlim7	Intronic	2617	uc009jil.1	0.5888	Pdlim7_2617	chr13:55510578:55511078	2.490669695	0.003798386	0.147947467	C1	833
515	chr16	22469994	22470494	501	*	30673	Etv5	Intronic	30673	uc009lch.1	0.4152	Etv5_30673	chr16:22469994:22470494	2.69719475	0.003820983	0.129183657	C1	571
516	chr2	91904507	91905007	501	*	17431	Chrm4	Intronic	17431	uc007eby.3	0.487	Chrm4_17431	chr2:91904507:91905007	2.901367946	0.003820983	0.125280164	C1	357
517	chr3	30135132	30135632	501	*	244364	Mannr	Intronic	5040	uc008lee.2	0.3733	Mannr_5040	chr3:30135132:30135632	3.455367167	0.003908122	0.187129137	C1	74
518	chr2	33365663	33366163	501	*	5580	Ralgps1	Intronic	5580	uc007cfi.3	0.4531	Ralgps1_5580	chr2:33365663:33366163	2.057614043	0.003979007	0.123544246	C1	1408
519	chr2	133498549	133499049	501	*	53359	Bmp2	Distal	53359	uc008jiw.1	0.4651	Bmp2_53359	chr2:133498549:133499049	1.88282997	0.003979007	0.096461536	C1	1630
520	chr8	22707260	22707760	501	*	926	Ikbkb	Promoter	926	uc008wqc.1	0.4431	Ikbkb_926	chr8:22707260:22707760	2.376519506	0.003984679	0.170944314	C1	1002
521	chr8	107952234	107952734	501	*	364001	Psmd7	Distal	364001	uc008zds.1	0.4192	Psmd7_364001	chr8:107952234:107952734	2.118943766	0.003984679	0.175993554	C1	1334
522	chr6	94835759	94836259	501	*	107824	4930511E03Rik	Distal	22516	uc008rpl.2	0.4351	4930511E03Rik_22516	chr6:94835759:94836259	1.611717897	0.004009839	0.312253471	C1	1900
523	chr1	115516751	115517251	501	*	168135	Cntnap5a	Distal	167617	uc007cll.1	0.4072	Cntnap5a_167617	chr1:115516751:115517251	3.237200302	0.004034206	0.138077642	C1	141
524	chr10	27737448	27737948	501	*	120755	Lama2	Distal	120755	uc033iny.1	0.3533	Lama2_120755	chr10:27737448:27737948	2.619293727	0.004034206	0.12869745	C1	660
525	chr5	31713196	31713696	501	*	15395	Babam2	Intronic	15395	uc008onc.2	0.3772	Babam2_15395	chr5:31713196:31713696	3.00087998	0.004034206	0.108887699	C1	275
526	chr8	8054233	8054733	501	*	606289	Efnb2	Distal	280593	uc008wba.2	0.3693	Efnb2_280593	chr8:8054233:8054733	2.818036675	0.004035272	0.111184085	C1	437
527	chr4	73047718	73048218	501	*	195333	Aldoart1	Distal	195333	uc008jwu.2	0.4172	Aldoart1_195333	chr4:73047718:73048218	1.926836872	0.004060785	0.206629972	C1	1566
528	chr1	168708086	168708586	501	*	217692	Mir6348	Distal	217692	uc007duv.2	0.3772	Mir6348_217692	chr1:168708086:168708586	2.137264714	0.004093708	0.11189158	C1	1316
529	chr11	99488666	99489166	501	*	4193	Krt23	Intronic	2124	uc009drs.2	0.4331	Krt23_2124	chr11:99488666:99489166	2.303383998	0.004190146	0.181747235	C1	1092
530	chr3	108568041	108568541	501	*	3407	Taf13	Distal	3407	uc029uhu.1	0.4311	Taf13_3407	chr3:108568041:108568541	3.024649616	0.004201423	0.110954808	C1	259
531	chr13	56069589	56070089	501	*	65710	H2afy	Distal	65710	uc009jkl.2	0.521	H2afy_65710	chr13:56069589:56070089	2.029271368	0.004260728	0.234580024	C1	1447
532	chr16	16427913	16428413	501	*	69131	Dnm1l	Intronic	69131	uc009kvg.3	0.4052	Dnm1l_69131	chr16:16427913:16428413	2.097426115	0.004260728	0.116724862	C1	1358
533	chr19	28191697	28192197	501	*	180780	Rfx3	Intronic	108428	uc009rim.1	0.4611	Rfx3_108428	chr19:28191697:28192197	1.978417106	0.004260728	0.129047041	C1	1498
534	chr2	130928514	130929014	501	*	22267	Atrn	Intronic	22267	uc008jey.1	0.3194	Atrn_22267	chr2:130928514:130929014	3.097669585	0.004260728	0.163932058	C1	210
535	chr5	28562912	28563412	501	*	96060	Shh	Intronic	96060	uc008ofj.2	0.495	Shh_96060	chr5:28562912:28563412	3.015151636	0.004260728	0.113363483	C1	268
536	chr9	83573235	83573735	501	*	25146	Sh3bgrl2	Intronic	25146	uc008ytj.2	0.485	Sh3bgrl2_25146	chr9:83573235:83573735	1.906397137	0.004260728	0.160067604	C1	1588
537	chr9	101045957	101046457	501	*	11322	Pccb	Distal	11322	uc008zav.1	0.4731	Pccb_11322	chr9:101045957:101046457	2.433770124	0.004260728	0.160312084	C1	919
538	chr10	61089095	61089595	501	*	13	Pcbd1	Promoter	13	uc009ayc.1	0.6287	Pcbd1_13	chr10:61089095:61089595	2.142612037	0.004290016	0.153397704	C1	1308
539	chr14	107860802	107861302	501	*	1053186	Slitrk1	Distal	1053186	uc029wgp.1	0.4032	Slitrk1_1053186	chr14:107860802:107861302	1.961994493	0.004290016	0.187535962	C1	1513
540	chr13	40994785	40995285	501	*	5974	Pak1ip1	Intronic	5974	uc009iud.3	0.4391	Pak1ip1_5974	chr13:40994785:40995285	1.515692281	0.004292235	0.219387022	C1	1980
541	chr8	124284252	124284752	501	*	53107	Galnt2	Intronic	47292	uc008zwl.1	0.509	Galnt2_47292	chr8:124284252:124284752	2.262781508	0.004293267	0.183335648	C1	1148
542	chr6	55009540	55010040	501	*	16922	Ggct	Distal	16922	uc008qly.2	0.489	Ggct_16922	chr6:55009540:55010040	2.124029661	0.004297753	0.137737613	C1	1330
543	chr10	17569624	17570124	501	*	153353	Cited2	Distal	153353	uc009aht.1	0.4631	Cited2_153353	chr10:17569624:17570124	3.165747208	0.004306147	0.128254785	C1	174
544	chr3	119999884	120000384	501	*	216745	Ptbp2	Distal	216745	uc008ntu.1	0.3633	Ptbp2_216745	chr3:119999884:120000384	2.987790369	0.004306147	0.121711752	C1	285
545	chr4	89475702	89476202	501	*	164919	Cdkn2b	Intronic	164919	uc008kfz.4	0.3952	Cdkn2b_164919	chr4:89475702:89476202	3.00895672	0.004306147	0.115112184	C1	272
546	chr2	28607353	28607853	501	*	14378	Gfi1b	Distal	14378	uc007bvm.1	0.5569	Gfi1b_14378	chr2:28607353:28607853	1.504806843	0.004339831	0.253141892	C1	1984
547	chr1	69024797	69025297	501	*	83011	Erbb4	Intronic	83011	uc007bly.2	0.4271	Erbb4_83011	chr1:69024797:69025297	2.44589198	0.004354785	0.158849912	C1	906
548	chr13	110562783	110563283	501	*	167988	Plk2	Distal	64962	uc009ewn.2	0.4571	Plk2_64962	chr13:110562783:110563283	1.62540804	0.004373711	0.156863094	C1	1890
549	chr13	73290233	73290733	501	*	29985	Irx4	Distal	29985	uc009kak.1	0.5509	Irx4_29985	chr13:73290233:73290733	1.493836055	0.004394767	0.149200489	C1	1993
550	chr17	66267796	66268296	501	*	144525	Ddx11	Distal	39816	uc009mzt.1	0.523	Ddx11_39816	chr17:66267796:66268296	2.802329666	0.00441197	0.227765149	C1	455
551	chr15	65455102	65455602	501	*	331688	Efr3a	Distal	275618	uc012fpm.1	0.4391	Efr3a_275618	chr15:65455102:65455602	2.943529266	0.004463428	0.148751303	C1	314
552	chr13	21454214	21454714	501	*	736	Zscan26	Promoter	736	uc012fnh.1	0.4012	Zscan26_736	chr13:21454214:21454714	1.698651062	0.00449763	0.227394343	C1	1817
553	chr19	43986358	43986858	501	*	87	Cpn1	Promoter	87	uc009ryb.1	0.481	Cpn1_87	chr19:43986358:43986858	2.432526005	0.004502973	0.159945533	C1	923
554	chr5	98566657	98567157	501	*	91242	Mir703	Intronic	96	uc008pwz.3	0.4591	Mir703_96	chr5:98566657:98567157	2.059008428	0.004506189	0.187584296	C1	1405
555	chr6	52194579	52195079	501	*	3125	Hoxa4	Intronic	3125	uc008qif.1	0.4571	Hoxa4_3125	chr6:52194579:52195079	3.17517224	0.004544974	0.169494429	C1	171
556	chr13	11167012	11167512	501	*	354789	Zp4-ps	Distal	354789	uc009hvk.2	0.4431	Zp4-ps_354789	chr13:11167012:11167512	2.468612895	0.004587265	0.128901525	C1	872
557	chr15	25379433	25379933	501	*	34080	Basp1	Intronic	14773	uc009htv.2	0.4351	Basp1_14773	chr15:25379433:25379933	2.869405605	0.004628101	0.136811415	C1	380
558	chr6	83062510	83063010	501	*	4915	Dqx1	Intronic	2347	uc008qzd.1	0.495	Dqx1_2347	chr6:83062510:83063010	2.702405523	0.004628101	0.119557413	C1	564
559	chr2	58794346	58794846	501	*	227261	Upp2	Distal	39411	uc007cro.2	0.487	Upp2_39411	chr2:58794346:58794846	1.911589673	0.004663789	0.156420432	C1	1583
560	chr18	4928379	4928879	501	*	8088	Svil	Intronic	8088	uc009nre.2	0.4291	Svil_8088	chr18:4928379:4928879	1.437999397	0.004685651	0.102314429	C1	2029
561	chr5	92893531	92894031	501	*	105218	Mir1961	Intronic	4211	uc008ptk.1	0.489	Mir1961_4211	chr5:92893531:92894031	2.151169841	0.004736543	0.157733911	C1	1298
562	chr17	42908904	42909404	501	*	32729	Cd2ap	Distal	32729	uc057alv.1	0.493	Cd2ap_32729	chr17:42908904:42909404	2.696214996	0.004761533	0.183496778	C1	572
563	chr10	83107294	83107794	501	*	122046	Chst11	Intronic	121794	uc009bwu.2	0.481	Chst11_121794	chr10:83107294:83107794	1.517947114	0.004772786	0.164311026	C1	1979
564	chr8	45063265	45063765	501	*	1902	AY512931	Intronic	1902	uc008xcf.2	0.511	AY512931_1902	chr8:45063265:45063765	1.794523192	0.004796096	0.29343052	C1	1711
565	chr16	26822761	26823261	501	*	67508	Gm20319	Distal	67508	uc009lgq.1	0.3653	Gm20319_67508	chr16:26822761:26823261	2.631975528	0.004860008	0.091983421	C1	641
566	chr9	50917884	50918384	501	*	61209	Ppp2r1b	Intronic	61209	uc008xma.3	0.4092	Ppp2r1b_61209	chr9:50917884:50918384	2.305751361	0.004860008	0.200915318	C1	1089
567	chr11	82225894	82226394	501	*	46331	Ccl1	Distal	46331	uc033isy.1	0.477	Ccl1_46331	chr11:82225894:82226394	2.524846254	0.004951063	0.150051965	C1	782
568	chr15	82307100	82307600	501	*	8365	Wbp2nl	Intronic	8365	uc009jed.1	0.517	Wbp2nl_8365	chr15:82307100:82307600	1.658299148	0.00499207	0.164273305	C1	1857
569	chr1	153641354	153641854	501	*	11432	Rgs8	Distal	11432	uc007did.2	0.5649	Rgs8_11432	chr1:153641354:153641854	1.924081127	0.005022314	0.16234617	C1	1567
570	chr4	114643713	114644213	501	*	177756	Gm12830	Distal	177756	uc008kqy.1	0.489	Gm12830_177756	chr4:114643713:114644213	2.918032175	0.005023462	0.135883318	C1	336
571	chr2	157376235	157376735	501	*	8890	Manbal	Intronic	8890	uc008kfl.2	0.485	Manbal_8890	chr2:157376235:157376735	1.898011153	0.005087703	0.198266877	C1	1604
572	chr11	68285714	68286214	501	*	65071	Mir6406	Intronic	15036	uc009blq.3	0.5269	Mir6406_15036	chr11:68285714:68286214	2.056351422	0.005153605	0.190909092	C1	1410
573	chr7	81708125	81708625	501	*	847	Homer2	Promoter	847	uc012deu.1	0.4491	Homer2_847	chr7:81708125:81708625	2.983906012	0.005158255	0.193100532	C1	290
574	chr8	119740581	119741081	501	*	37584	Tldc1	Intronic	37584	uc012ede.2	0.4251	Tldc1_37584	chr8:119740581:119741081	2.699365203	0.005162369	0.229192487	C1	567
575	chr5	14236871	14237371	501	*	211844	Sema3e	Intronic	7013	uc008nwe.1	0.3533	Sema3e_7013	chr5:14236871:14237371	2.266296255	0.005178101	0.2382152	C1	1144
576	chr4	55078072	55078572	501	*	130376	Zfp462	Intronic	130376	uc008jof.2	0.4591	Zfp462_130376	chr4:55078072:55078572	2.536157277	0.005204858	0.111526251	C1	768
577	chr4	75968501	75969001	501	*	690464	Dmac1	Intronic	115825	uc008jxo.1	0.3752	Dmac1_115825	chr4:75968501:75969001	2.650705996	0.005204858	0.129970482	C1	617
578	chr17	24769040	24769540	501	*	16286	Hs3st6	Distal	16286	uc009nqz.2	0.5269	Hs3st6_16286	chr17:24769040:24769540	1.519970951	0.005208205	0.229577191	C1	1978
579	chr6	54004796	54005296	501	*	26354	4921529L05Rik	Intronic	4615	uc008qla.1	0.485	4921529L05Rik_4615	chr6:54004796:54005296	2.53874316	0.005208205	0.164579903	C1	760
580	chr7	112825647	112826147	501	*	128064	Rassf10	Intronic	66512	uc008ukh.1	0.4671	Rassf10_66512	chr7:112825647:112826147	2.476190128	0.005208205	0.096468794	C1	858
581	chr9	102211656	102212156	501	*	93068	Mir7243	Intronic	93068	uc029vmy.1	0.5549	Mir7243_93068	chr9:102211656:102212156	2.681069337	0.005208205	0.156442299	C1	586
582	chr1	81702274	81702774	501	*	429391	Mir6344	Distal	429391	uc029qra.1	0.3713	Mir6344_429391	chr1:81702274:81702774	2.846342926	0.005257454	0.124354808	C1	397
583	chr9	13681660	13682160	501	*	67270	Mtmr2	Intronic	19449	uc009aes.1	0.4631	Mtmr2_19449	chr9:13681660:13682160	1.503797173	0.005326625	0.16647649	C1	1986
584	chr18	15281519	15282019	501	*	129212	Aqp4	Distal	118402	uc057ann.1	0.4311	Aqp4_118402	chr18:15281519:15282019	1.723518815	0.00540769	0.204526895	C1	1787
585	chr13	101162837	101163337	501	*	69039	5930438M14Rik	Distal	69039	uc012fxw.1	0.4012	5930438M14Rik_69039	chr13:101162837:101163337	2.732610661	0.005416969	0.15533082	C1	534
586	chr7	138253195	138253695	501	*	144284	Tcerg1l	Intronic	144284	uc008vhp.1	0.4711	Tcerg1l_144284	chr7:138253195:138253695	2.139991214	0.005429665	0.148734314	C1	1314
587	chr19	10413547	10414047	501	*	24706	Syt7	Intronic	24706	uc009qqi.1	0.5489	Syt7_24706	chr19:10413547:10414047	1.748230217	0.005438484	0.208462123	C1	1761
588	chr17	4196803	4197303	501	*	74950	4930548J01Rik	Distal	74950	uc009mwb.1	0.495	4930548J01Rik_74950	chr17:4196803:4197303	1.772429368	0.005495712	0.178034081	C1	1735
589	chr13	94286402	94286902	501	*	820	Scamp1	Promoter	820	uc009kih.1	0.4731	Scamp1_820	chr13:94286402:94286902	2.915413447	0.005503723	0.190963821	C1	339
590	chr7	82647585	82648085	501	*	692	Saxo2	Promoter	692	uc008szu.1	0.3733	Saxo2_692	chr7:82647585:82648085	3.198623167	0.005503723	0.13058469	C1	159
591	chr13	55863586	55864086	501	*	32410	Pitx1	Distal	32410	uc009jkk.1	0.5449	Pitx1_32410	chr13:55863586:55864086	2.294517048	0.005591995	0.176674727	C1	1108
592	chr17	7272971	7273471	501	*	51438	Tcp10a	Intronic	45307	uc009myd.2	0.5349	Tcp10a_45307	chr17:7272971:7273471	2.084487763	0.005591995	0.094620969	C1	1377
593	chr5	96960996	96961496	501	*	36442	Bmp2k	Distal	36442	uc008pwa.1	0.3912	Bmp2k_36442	chr5:96960996:96961496	1.8579146	0.005591995	0.171057582	C1	1651
594	chr15	36153664	36154164	501	*	10969	Fbxo43	Intronic	10969	uc009hyr.2	0.487	Fbxo43_10969	chr15:36153664:36154164	1.145819975	0.005608504	0.17824977	C1	2189
595	chr2	17939766	17940266	501	*	56941	H2al2a	Distal	56941	uc029qou.1	0.4311	H2al2a_56941	chr2:17939766:17940266	1.22523912	0.005650573	0.220998081	C1	2152
596	chr11	116312309	116312809	501	*	5820	Exoc7	Distal	5820	uc009ewa.1	0.4531	Exoc7_5820	chr11:116312309:116312809	1.639419239	0.005682684	0.204752532	C1	1878
597	chr8	4837724	4838224	501	*	58439	Shcbp1	Distal	58439	uc008wav.2	0.3393	Shcbp1_58439	chr8:4837724:4838224	2.349531506	0.005682684	0.145658054	C1	1033
598	chr6	97063369	97063869	501	*	3207	Fam19a4	Distal	3207	uc008rpx.2	0.4371	Fam19a4_3207	chr6:97063369:97063869	2.982945409	0.005704288	0.123268248	C1	291
599	chr4	95047879	95048379	501	*	4092	Jun	Distal	4092	uc012byc.1	0.4212	Jun_4092	chr4:95047879:95048379	2.066822827	0.005771475	0.156143017	C1	1393
600	chr3	139599474	139599974	501	*	393830	Stpg2	Intronic	338919	uc029uis.3	0.4132	Stpg2_338919	chr3:139599474:139599974	3.024747858	0.005802231	0.192862632	C1	258
601	chr5	28459274	28459774	501	*	1249	9530036O11Rik	Intronic	1249	uc008ofk.1	0.5389	9530036O11Rik_1249	chr5:28459274:28459774	1.602477535	0.005802231	0.226721457	C1	1911
602	chr11	80784184	80784684	501	*	4408	Myo1d	Distal	4408	uc012eoe.1	0.489	Myo1d_4408	chr11:80784184:80784684	3.103556577	0.005812145	0.136807398	C1	206
603	chr11	6555368	6555868	501	*	8730	Ccm2	Intronic	4564	uc009dsu.4	0.4351	Ccm2_4564	chr11:6555368:6555868	2.215769176	0.005851644	0.213462263	C1	1211
604	chr1	39813097	39813597	501	*	8014	Gm3646	Distal	8014	uc007avj.1	0.4431	Gm3646_8014	chr1:39813097:39813597	2.935303537	0.00599057	0.08208854	C1	319
605	chr1	74971558	74972058	501	*	20135	Ihh	Intronic	20135	uc007brj.1	0.5289	Ihh_20135	chr1:74971558:74972058	3.225540857	0.00599057	0.103132395	C1	148
606	chr11	6525047	6525547	501	*	3462	Snhg15	Distal	3462	uc009dst.4	0.4611	Snhg15_3462	chr11:6525047:6525547	3.254437749	0.00599057	0.105468717	C1	135
607	chr13	32996769	32997269	501	*	7521	Serpinb9	Distal	7521	uc057aiu.1	0.4152	Serpinb9_7521	chr13:32996769:32997269	2.823896379	0.00599057	0.075070636	C1	429
608	chr14	49245223	49245723	501	*	44	ccdc198	Promoter	44	uc009fwc.1	0.4411	ccdc198_44	chr14:49245223:49245723	3.156310593	0.00599057	0.097721832	C1	180
609	chr16	49684917	49685417	501	*	14126	Ift57	Distal	14126	uc009lxv.1	0.3892	Ift57_14126	chr16:49684917:49685417	2.984862296	0.00599057	0.085388859	C1	288
610	chr18	19955647	19956147	501	*	46199	Dsc3	Distal	46199	uc057lyd.1	0.3633	Dsc3_46199	chr18:19955647:19956147	3.734106898	0.00599057	0.151937525	C1	34
611	chr3	65564131	65564631	501	*	34966	4931440P22Rik	Distal	34966	uc008lst.2	0.503	4931440P22Rik_34966	chr3:65564131:65564631	2.303135482	0.00599057	0.179653605	C1	1093
612	chr5	103193659	103194159	501	*	17424	Mapk10	Intronic	17424	uc008pzp.3	0.4371	Mapk10_17424	chr5:103193659:103194159	3.189990196	0.00599057	0.156774477	C1	165
613	chr13	43991512	43992012	501	*	129404	Gm5083	Distal	26759	uc009iws.1	0.4711	Gm5083_26759	chr13:43991512:43992012	2.309482989	0.006004421	0.16309756	C1	1085
614	chr8	35605978	35606478	501	*	17207	Gm16793	Intronic	14546	uc008wxx.1	0.485	Gm16793_14546	chr8:35605978:35606478	2.125004019	0.006088639	0.159691939	C1	1328
615	chr11	84120887	84121387	501	*	8430	Tada2a	Exonic	8430	uc009ctx.1	0.493	Tada2a_8430	chr11:84120887:84121387	3.501713864	0.006102206	0.143544134	C1	62
616	chr14	67001887	67002387	501	*	6739	Bnip3l	Intronic	6739	uc009gvh.1	0.4251	Bnip3l_6739	chr14:67001887:67002387	2.286825032	0.006102206	0.15715294	C1	1120
617	chr17	67353813	67354313	501	*	395	Ptprm	Exonic	395	uc009naa.2	0.6806	Ptprm_395	chr17:67353813:67354313	2.14210861	0.006102206	0.246502667	C1	1309
618	chr2	109989658	109990158	501	*	27908	Ccdc34	Intronic	27908	uc012bpl.1	0.3792	Ccdc34_27908	chr2:109989658:109990158	3.308959155	0.006102206	0.120688937	C1	113
619	chr3	8866128	8866628	501	*	57478	Mrps28	Intronic	57478	uc057bnp.1	0.4711	Mrps28_57478	chr3:8866128:8866628	1.307371378	0.006197385	0.303654382	C1	2111
620	chr3	35503852	35504352	501	*	162060	Gm6639	Distal	162060	uc008lfk.2	0.4571	Gm6639_162060	chr3:35503852:35504352	1.700550084	0.006197385	0.139047322	C1	1814
621	chr8	69242441	69242941	501	*	28388	D130040H23Rik	Distal	28388	uc029vhx.1	0.3832	D130040H23Rik_28388	chr8:69242441:69242941	2.855331089	0.006344521	0.119598311	C1	389
622	chr1	160459230	160459730	501	*	118272	Gpr52	Intronic	107908	uc007dnn.1	0.3733	Gpr52_107908	chr1:160459230:160459730	2.729222879	0.006374536	0.14365247	C1	539
623	chr1	193423771	193424271	501	*	53738	Camk1g	Distal	53738	uc007asa.2	0.5349	Camk1g_53738	chr1:193423771:193424271	3.049249245	0.006374536	0.107299993	C1	241
624	chr18	4967983	4968483	501	*	47692	Svil	Intronic	2856	uc009nre.2	0.4371	Svil_2856	chr18:4967983:4968483	3.28893871	0.006374536	0.139317004	C1	123
625	chr5	106631537	106632037	501	*	65042	Zfp644	Intronic	6540	uc008qcu.2	0.4152	Zfp644_6540	chr5:106631537:106632037	3.253256652	0.006465136	0.159534188	C1	136
626	chr11	69409679	69410179	501	*	3743	Kdm6b	Intronic	3743	uc009bri.1	0.6048	Kdm6b_3743	chr11:69409679:69410179	1.152322249	0.006487415	0.173124294	C1	2186
627	chr2	38725350	38725850	501	*	11057	Nr5a1	Exonic	11057	uc007clt.1	0.4212	Nr5a1_11057	chr2:38725350:38725850	2.598099631	0.006487415	0.119405761	C1	684
628	chr5	138864799	138865299	501	*	44968	Gm5294	Distal	44968	uc008ruv.1	0.5449	Gm5294_44968	chr5:138864799:138865299	3.053748291	0.006487415	0.126211492	C1	238
629	chr6	128010365	128010865	501	*	122992	Tspan11	Intronic	48873	uc008smv.1	0.5389	Tspan11_48873	chr6:128010365:128010865	3.226115746	0.006487415	0.123217625	C1	146
630	chr4	137462269	137462769	501	*	6283	Hspg2	Distal	6283	uc008mll.2	0.499	Hspg2_6283	chr4:137462269:137462769	2.061303832	0.006494182	0.155122818	C1	1400
631	chr11	12197945	12198445	501	*	160774	Grb10	Distal	116318	uc009duq.2	0.3673	Grb10_116318	chr11:12197945:12198445	2.278592976	0.00652052	0.092075476	C1	1130
632	chr4	9107090	9107590	501	*	161976	Clvs1	Distal	161959	uc008ihq.2	0.5349	Clvs1_161959	chr4:9107090:9107590	2.193656402	0.006588129	0.137399231	C1	1242
633	chr4	105281627	105282127	501	*	124529	Plpp3	Distal	124529	uc008kmi.1	0.5509	Plpp3_124529	chr4:105281627:105282127	2.43625465	0.006603613	0.192957518	C1	917
634	chr5	16658247	16658747	501	*	105001	Hgf	Distal	104595	uc056zqv.1	0.4092	Hgf_104595	chr5:16658247:16658747	2.945686782	0.006611205	0.108812893	C1	309
635	chr2	75814843	75815343	501	*	17083	Agps	Distal	17083	uc011wtz.1	0.4731	Agps_17083	chr2:75814843:75815343	1.872323732	0.006699524	0.161035213	C1	1640
636	chr9	13539438	13539938	501	*	108326	Phxr4	Intronic	108326	uc009aer.1	0.5349	Phxr4_108326	chr9:13539438:13539938	2.041131329	0.006728241	0.172152573	C1	1429
637	chr18	65520415	65520915	501	*	59564	Zfp532	Distal	50326	uc009pbj.1	0.505	Zfp532_50326	chr18:65520415:65520915	1.763574884	0.006751018	0.188531642	C1	1743
638	chr5	122295501	122296001	501	*	11352	Pptc7	Intronic	11352	uc008qvv.2	0.5409	Pptc7_11352	chr5:122295501:122296001	3.147629689	0.006751018	0.127421199	C1	189
639	chr10	106874090	106874590	501	*	249323	Acss3	Intronic	18665	uc009cio.2	0.3433	Acss3_18665	chr10:106874090:106874590	2.97176869	0.006820732	0.135882641	C1	296
640	chr1	20845491	20845991	501	*	25527	Mcm3	Distal	25527	uc011wip.1	0.4431	Mcm3_25527	chr1:20845491:20845991	2.81226905	0.006907523	0.097045385	C1	444
641	chr5	98577558	98578058	501	*	102143	Mir703	Intronic	10803	uc008pwz.3	0.4112	Mir703_10803	chr5:98577558:98578058	2.127610686	0.00691716	0.158294412	C1	1325
642	chr10	120342053	120342553	501	*	47219	9230105E05Rik	Distal	21867	uc029vxf.1	0.4212	9230105E05Rik_21867	chr10:120342053:120342553	1.60843979	0.00695852	0.12397607	C1	1903
643	chr15	85027713	85028213	501	*	9098	Fam118a	Distal	9098	uc009jiv.2	0.499	Fam118a_9098	chr15:85027713:85028213	2.775686635	0.00695852	0.126450201	C1	486
644	chr1	68676412	68676912	501	*	431396	Erbb4	Intronic	184047	uc007bly.2	0.3772	Erbb4_184047	chr1:68676412:68676912	2.812114969	0.007039509	0.098659218	C1	445
645	chr8	114501545	114502045	501	*	62142	Wwox	Intronic	62142	uc008zke.1	0.4491	Wwox_62142	chr8:114501545:114502045	3.014111859	0.007039509	0.124275975	C1	270
646	chr11	114834107	114834607	501	*	17174	Gprc5c	Distal	17174	uc009eqd.1	0.501	Gprc5c_17174	chr11:114834107:114834607	2.522184733	0.007045228	0.190936726	C1	784
647	chr1	187268272	187268772	501	*	53010	Gpatch2	Intronic	53010	uc057kfp.1	0.4331	Gpatch2_53010	chr1:187268272:187268772	2.105528136	0.007051661	0.152812754	C1	1348
648	chr3	131364597	131365097	501	*	19923	Sgms2	Distal	19923	uc008obi.1	0.515	Sgms2_19923	chr3:131364597:131365097	1.989489674	0.007051661	0.160514491	C1	1489
649	chr7	141823768	141824268	501	*	15053	Muc5b	Distal	15053	uc008vrd.1	0.5729	Muc5b_15053	chr7:141823768:141824268	1.70281931	0.007126099	0.177629273	C1	1812
650	chr7	44375110	44375610	501	*	329	1700008O03Rik	Promoter	329	uc029upk.1	0.515	1700008O03Rik_329	chr7:44375110:44375610	2.020544182	0.007147244	0.136878118	C1	1457
651	chr13	23730400	23730900	501	*	8156	Hist1h1c	Distal	8156	uc009iio.3	0.4471	Hist1h1c_8156	chr13:23730400:23730900	2.811816463	0.007186615	0.127846482	C1	447
652	chr6	36098108	36098608	501	*	289725	Chrm2	Distal	289597	uc012cre.2	0.4411	Chrm2_289597	chr6:36098108:36098608	3.208258206	0.007186615	0.171855255	C1	155
653	chr11	32345453	32345953	501	*	2107	Sh3pxd2b	Distal	2107	uc009eaq.1	0.4551	Sh3pxd2b_2107	chr11:32345453:32345953	1.956323178	0.007197029	0.180553227	C1	1523
654	chr15	103060251	103060751	501	*	41564	Hoxc4	Distal	26533	uc009kjs.2	0.493	Hoxc4_26533	chr15:103060251:103060751	2.081797948	0.007239503	0.130586634	C1	1378
655	chr3	56096901	56097401	501	*	86549	Nbea	Intronic	55802	uc008lno.1	0.4291	Nbea_55802	chr3:56096901:56097401	1.787007838	0.007239503	0.163399349	C1	1722
656	chr17	70755581	70756081	501	*	97700	Tgif1	Intronic	50227	uc009nby.1	0.511	Tgif1_50227	chr17:70755581:70756081	1.310070927	0.007267896	0.149708544	C1	2108
657	chr13	41352209	41352709	501	*	102614	Smim13	Intronic	6541	uc009iuy.1	0.4451	Smim13_6541	chr13:41352209:41352709	1.692891026	0.007295107	0.195314016	C1	1824
658	chr1	15791545	15792045	501	*	13850	Terf1	Distal	13850	uc007ajx.1	0.4611	Terf1_13850	chr1:15791545:15792045	1.954169766	0.007372249	0.148892137	C1	1527
659	chr2	60879256	60879756	501	*	83697	Rbms1	Intronic	1931	uc007ctc.1	0.4531	Rbms1_1931	chr2:60879256:60879756	2.069223385	0.007372249	0.185790129	C1	1390
660	chr5	113295783	113296283	501	*	14752	Sgsm1	Intronic	14752	uc029uno.1	0.5709	Sgsm1_14752	chr5:113295783:113296283	1.82992143	0.007372249	0.221136266	C1	1674
661	chr15	56623304	56623804	501	*	66389	Has2os	Distal	66389	uc009ifb.1	0.4451	Has2os_66389	chr15:56623304:56623804	2.817798087	0.007374033	0.158221537	C1	439
662	chr19	57961285	57961785	501	*	89631	Mir5623	Intronic	89631	uc012gnz.1	0.3912	Mir5623_89631	chr19:57961285:57961785	2.995634656	0.007387341	0.139197104	C1	278
663	chr18	72257158	72257658	501	*	93660	Dcc	Intronic	93660	uc057aoi.1	0.489	Dcc_93660	chr18:72257158:72257658	2.419633844	0.007395717	0.119500768	C1	945
664	chr12	71813806	71814306	501	*	17011	Daam1	Distal	17011	uc012fib.2	0.4671	Daam1_17011	chr12:71813806:71814306	2.613311703	0.007399528	0.117045814	C1	666
665	chr2	102551152	102551652	501	*	1380	Pamr1	Intronic	1380	uc057lbi.1	0.483	Pamr1_1380	chr2:102551152:102551652	2.525797692	0.007445197	0.148797212	C1	781
666	chr3	30283588	30284088	501	*	264169	Mecom	Intronic	143414	uc029ucz.1	0.4491	Mecom_143414	chr3:30283588:30284088	2.204663846	0.007584562	0.12839714	C1	1228
667	chr5	124963936	124964436	501	*	39288	Rflna	Distal	39288	uc008rde.1	0.5768	Rflna_39288	chr5:124963936:124964436	1.771839537	0.007655602	0.224936447	C1	1736
668	chr2	60703355	60703855	501	*	18997	Itgb6	Intronic	18997	uc029qtj.1	0.4511	Itgb6_18997	chr2:60703355:60703855	1.424765085	0.007706308	0.225052472	C1	2039
669	chr15	54572267	54572767	501	*	1150	Mal2	Intronic	1150	uc012fok.1	0.489	Mal2_1150	chr15:54572267:54572767	1.69588936	0.007709838	0.159358419	C1	1822
670	chr10	84706536	84707036	501	*	49261	Rfx4	Intronic	49261	uc033iru.1	0.4172	Rfx4_49261	chr10:84706536:84707036	1.876349884	0.007788571	0.173818656	C1	1635
671	chr9	42053773	42054273	501	*	70265	Sorl1	Intronic	70265	uc008xbi.1	0.4192	Sorl1_70265	chr9:42053773:42054273	1.699601655	0.007831782	0.165159805	C1	1816
672	chr14	20208320	20208820	501	*	26787	Kcnk5	Distal	26787	uc009ffh.1	0.5309	Kcnk5_26787	chr14:20208320:20208820	1.924035243	0.007847741	0.232853393	C1	1568
673	chr14	31963067	31963567	501	*	65785	Galnt15	Distal	65785	uc057ltf.1	0.4351	Galnt15_65785	chr14:31963067:31963567	2.257773479	0.007847741	0.131413665	C1	1151
674	chr18	3936823	3937323	501	*	228758	Lyzl1	Distal	63041	uc009nqh.1	0.4431	Lyzl1_63041	chr18:3936823:3937323	3.025854011	0.007847741	0.190895313	C1	256
675	chr2	49860437	49860937	501	*	73000	Lypd6b	Intronic	3123	uc011wrq.1	0.4691	Lypd6b_3123	chr2:49860437:49860937	1.163633907	0.007847741	0.215849383	C1	2178
676	chr12	107363537	107364037	501	*	371700	4930465M20Rik	Distal	371700	uc009hld.2	0.493	4930465M20Rik_371700	chr12:107363537:107364037	1.651809916	0.007870248	0.165490626	C1	1863
677	chr6	80186763	80187263	501	*	168135	Lrrtm4	Intronic	167369	uc008qxw.1	0.3872	Lrrtm4_167369	chr6:80186763:80187263	2.091688961	0.007956169	0.101986752	C1	1366
678	chr7	50105726	50106226	501	*	130625	Nell1	Intronic	130625	uc008skj.1	0.4471	Nell1_130625	chr7:50105726:50106226	1.502270504	0.007956169	0.221716883	C1	1987
679	chr12	108710797	108711297	501	*	8740	Degs2	Distal	8740	uc009hll.1	0.4671	Degs2_8740	chr12:108710797:108711297	2.720967694	0.007985061	0.123834184	C1	549
680	chr7	117612694	117613194	501	*	231964	Xylt1	Intronic	137451	uc008umk.1	0.4451	Xylt1_137451	chr7:117612694:117613194	2.684162874	0.007985061	0.110790611	C1	582
681	chr9	85157103	85157603	501	*	169796	Tent5a	Distal	169770	uc008ytx.2	0.4271	Tent5a_169770	chr9:85157103:85157603	2.893732155	0.007985061	0.131303586	C1	367
682	chr12	21247626	21248126	501	*	38360	Itgb1bp1	Intronic	38234	uc012ffb.1	0.497	Itgb1bp1_38234	chr12:21247626:21248126	2.485752016	0.008018415	0.111244298	C1	842
683	chr10	38984341	38984841	501	*	19075	Lama4	Intronic	19075	uc009are.2	0.4591	Lama4_19075	chr10:38984341:38984841	1.977492084	0.008021525	0.115187885	C1	1499
684	chr2	172348520	172349020	501	*	3192	Fam210b	Intronic	3192	uc029uab.1	0.515	Fam210b_3192	chr2:172348520:172349020	1.952716695	0.008021525	0.21244273	C1	1529
685	chr18	60661160	60661660	501	*	1999	G630071F17Rik	Promoter	1267	uc009oxe.2	0.517	G630071F17Rik_1267	chr18:60661160:60661660	2.325891851	0.008048243	0.13867094	C1	1065
686	chr3	97763611	97764111	501	*	73298	Mir7225	Intronic	4152	uc029ugu.1	0.3952	Mir7225_4152	chr3:97763611:97764111	2.146653711	0.008052535	0.138911668	C1	1303
687	chr4	150228456	150228956	501	*	8490	Eno1	Distal	8490	uc008nek.2	0.4511	Eno1_8490	chr4:150228456:150228956	1.805510597	0.008076765	0.152473358	C1	1699
688	chr8	84712343	84712843	501	*	11135	Lyl1	Intronic	10413	uc008yfu.1	0.5848	Lyl1_10413	chr8:84712343:84712843	1.439455777	0.008076765	0.182676371	C1	2026
689	chr12	35220034	35220534	501	*	25386	Mir680-3	Distal	25386	uc009fuo.3	0.3792	Mir680-3_25386	chr12:35220034:35220534	1.600372311	0.008139429	0.169069103	C1	1913
690	chr6	52204280	52204780	501	*	56	Hoxa5	Promoter	56	uc033hwz.1	0.5269	Hoxa5_56	chr6:52204280:52204780	2.042188447	0.008275355	0.163232642	C1	1428
691	chr13	81930334	81930834	501	*	147291	Cetn3	Distal	146814	uc009ken.1	0.4172	Cetn3_146814	chr13:81930334:81930834	2.90472424	0.008319754	0.122985706	C1	353
692	chr14	118848144	118848644	501	*	60522	Cldn10	Intronic	6555	uc009hkf.2	0.4471	Cldn10_6555	chr14:118848144:118848644	2.371070478	0.008319754	0.161906849	C1	1009
693	chr17	29080705	29081205	501	*	1828	Trp53cor1	Promoter	1828	uc009kuu.1	0.5529	Trp53cor1_1828	chr17:29080705:29081205	1.9772766	0.008320459	0.219327826	C1	1500
694	chr16	93546264	93546764	501	*	57300	Setd4	Distal	55290	uc009msi.2	0.4631	Setd4_55290	chr16:93546264:93546764	2.049582016	0.008337154	0.194104021	C1	1420
695	chr9	92174282	92174782	501	*	18403	Plscr5	Distal	18403	uc008yvi.1	0.4251	Plscr5_18403	chr9:92174282:92174782	1.507523443	0.008351872	0.192214765	C1	1982
696	chr13	80986602	80987102	501	*	22777	9330111N05Rik	Intronic	22777	uc009kee.1	0.4391	9330111N05Rik_22777	chr13:80986602:80987102	2.768815719	0.008370719	0.133631301	C1	496
697	chrX	20547762	20548262	501	*	1805	Rgn	Promoter	1805	uc009osp.1	0.4511	Rgn_1805	chrX:20547762:20548262	1.707674264	0.008590249	0.220216446	C1	1805
698	chr8	92762160	92762660	501	*	64886	Mmp2	Distal	64886	uc008ynh.2	0.5269	Mmp2_64886	chr8:92762160:92762660	2.166550254	0.00861045	0.12776481	C1	1281
699	chr8	120728620	120729120	501	*	7487	Irf8	Distal	3679	uc057bvm.1	0.4511	Irf8_3679	chr8:120728620:120729120	2.305268779	0.008630201	0.137909231	C1	1090
700	chr1	189830773	189831273	501	*	91264	Smyd2	Intronic	14019	uc007anz.2	0.5429	Smyd2_14019	chr1:189830773:189831273	1.312545763	0.00864465	0.190079424	C1	2104
701	chr5	128203951	128204451	501	*	228875	Tmem132d	Intronic	228875	uc008ren.1	0.521	Tmem132d_228875	chr5:128203951:128204451	2.717341238	0.008701407	0.168364269	C1	550
702	chr11	8988483	8988983	501	*	22457	Hus1	Distal	8025	uc009dtn.2	0.521	Hus1_8025	chr11:8988483:8988983	2.490608269	0.008707637	0.107077112	C1	834
703	chr3	65637114	65637614	501	*	21923	Mir8120	Distal	21923	uc008lsw.1	0.3633	Mir8120_21923	chr3:65637114:65637614	2.277880295	0.008871678	0.109726045	C1	1131
704	chr12	75977699	75978199	501	*	68845	Mir5101	Intronic	53547	uc009glj.1	0.507	Mir5101_53547	chr12:75977699:75978199	3.057991943	0.008905796	0.138923625	C1	235
705	chr18	13094690	13095190	501	*	87949	Hrh4	Distal	53477	uc009nvg.1	0.3473	Hrh4_53477	chr18:13094690:13095190	1.677462004	0.008905796	0.085720088	C1	1837
706	chr2	52965296	52965796	501	*	107677	Fmnl2	Intronic	107677	uc011wsb.1	0.3812	Fmnl2_107677	chr2:52965296:52965796	3.390121038	0.008905796	0.162654233	C1	91
707	chr9	14233667	14234167	501	*	42383	Sesn3	Distal	42383	uc009aez.1	0.511	Sesn3_42383	chr9:14233667:14234167	1.778736704	0.008905796	0.157913318	C1	1729
708	chr8	36104308	36104808	501	*	9729	Prag1	Exonic	9729	uc012duo.3	0.5269	Prag1_9729	chr8:36104308:36104808	1.668310296	0.00909324	0.209057191	C1	1847
709	chr15	54245436	54245936	501	*	32797	Tnfrsf11b	Distal	32797	uc012foi.1	0.475	Tnfrsf11b_32797	chr15:54245436:54245936	1.679433223	0.009227545	0.184852809	C1	1835
710	chr13	55965838	55966338	501	*	134662	Pitx1	Distal	36176	uc009jkk.1	0.5329	Pitx1_36176	chr13:55965838:55966338	1.85372843	0.009317132	0.137747152	C1	1659
711	chr8	24375173	24375673	501	*	63522	Tcim	Distal	63522	uc012dte.1	0.4072	Tcim_63522	chr8:24375173:24375673	2.726408564	0.009317132	0.146267935	C1	545
712	chr7	66780209	66780709	501	*	36954	Cers3	Intronic	36954	uc008spx.1	0.5409	Cers3_36954	chr7:66780209:66780709	1.728394702	0.009367836	0.201991634	C1	1782
713	chr12	79541518	79542018	501	*	244485	Rad51b	Intronic	231593	uc009gns.2	0.4471	Rad51b_231593	chr12:79541518:79542018	3.270986727	0.00945966	0.106827933	C1	131
714	chr13	4190949	4191449	501	*	11	Akr1c13	Promoter	11	uc009hus.2	0.4451	Akr1c13_11	chr13:4190949:4191449	3.486658507	0.00945966	0.126044024	C1	66
715	chr13	41680870	41681370	501	*	74903	Tmem170b	Distal	30357	uc009iva.1	0.4331	Tmem170b_30357	chr13:41680870:41681370	2.974237795	0.00945966	0.084671752	C1	294
716	chr13	88356575	88357075	501	*	464646	Edil3	Distal	464646	uc009kfm.1	0.4112	Edil3_464646	chr13:88356575:88357075	3.220429727	0.00945966	0.102724007	C1	151
717	chr13	109826575	109827075	501	*	76983	Mir1904	Intronic	69603	uc057lss.1	0.4012	Mir1904_69603	chr13:109826575:109827075	3.073702738	0.00945966	0.091596473	C1	223
718	chr14	77587116	77587616	501	*	80497	Gm6994	Intronic	80497	uc009her.2	0.481	Gm6994_80497	chr14:77587116:77587616	3.025307961	0.00945966	0.088167596	C1	257
719	chr19	11182113	11182613	501	*	14359	Ms4a13	Intronic	10679	uc009qsr.1	0.3613	Ms4a13_10679	chr19:11182113:11182613	3.388631932	0.00945966	0.116953223	C1	94
720	chr2	75933669	75934169	501	*	4542	Ttc30b	Distal	4542	uc007dbu.2	0.4311	Ttc30b_4542	chr2:75933669:75934169	2.302400255	0.00945966	0.201998536	C1	1095
721	chr3	35994312	35994812	501	*	5350	Mccc1os	Intronic	1354	uc008lfn.1	0.479	Mccc1os_1354	chr3:35994312:35994812	3.023399802	0.00945966	0.088034741	C1	261
722	chr4	51740614	51741114	501	*	310245	C630028M04Rik	Distal	310245	uc008jms.2	0.3972	C630028M04Rik_310245	chr4:51740614:51741114	2.861280643	0.00945966	0.077365441	C1	385
723	chr4	98993431	98993931	501	*	37272	Angptl3	Exonic	37272	uc008kjm.1	0.4291	Angptl3_37272	chr4:98993431:98993931	3.157272302	0.00945966	0.097795228	C1	179
724	chr6	17503714	17504214	501	*	40006	Met	Intronic	40006	uc057lft.1	0.3852	Met_40006	chr6:17503714:17504214	3.039946452	0.00945966	0.089192658	C1	247
725	chr8	36280492	36280992	501	*	31225	Lonrf1	Distal	31225	uc008wyi.1	0.4232	Lonrf1_31225	chr8:36280492:36280992	2.236071325	0.00945966	0.117447094	C1	1187
726	chr9	31282452	31282952	501	*	2113	Prdm10	Intronic	2113	uc008wiq.2	0.4511	Prdm10_2113	chr9:31282452:31282952	2.536482093	0.00945966	0.059280564	C1	767
727	chr9	50704718	50705218	501	*	34478	Dixdc1	Intronic	5605	uc029vhv.1	0.4331	Dixdc1_5605	chr9:50704718:50705218	2.88976068	0.00945966	0.079154012	C1	369
728	chr9	82548172	82548672	501	*	281383	Irak1bp1	Distal	281383	uc008ysu.2	0.4411	Irak1bp1_281383	chr9:82548172:82548672	3.467721747	0.00945966	0.124239395	C1	73
729	chr14	35054126	35054626	501	*	159766	Mir346	Intronic	159766	uc012fet.3	0.3932	Mir346_159766	chr14:35054126:35054626	3.450833657	0.009516255	0.199870421	C1	76
730	chr15	79368454	79368954	501	*	6595	Mir1943	Intronic	6595	uc009izn.2	0.5968	Mir1943_6595	chr15:79368454:79368954	1.855142098	0.009561027	0.178155195	C1	1656
731	chr5	46445681	46446181	501	*	513521	4930405L22Rik	Distal	513521	uc029uky.1	0.487	4930405L22Rik_513521	chr5:46445681:46446181	2.233960391	0.009561027	0.20548729	C1	1190
732	chr10	7208878	7209378	501	*	3108	Cnksr3	Intronic	3108	uc009ady.1	0.4511	Cnksr3_3108	chr10:7208878:7209378	2.577951376	0.009666325	0.155452044	C1	712
733	chr5	99384550	99385050	501	*	131872	Rasgef1b	Intronic	131872	uc008pxc.1	0.4152	Rasgef1b_131872	chr5:99384550:99385050	2.178602933	0.009666325	0.109590297	C1	1261
734	chr8	9171708	9172208	501	*	27288	4930453L07Rik	Distal	27288	uc008wbg.2	0.4571	4930453L07Rik_27288	chr8:9171708:9172208	2.87966526	0.009666325	0.177393425	C1	376
735	chr9	34203924	34204424	501	*	161802	7630403G23Rik	Distal	161802	uc008wje.1	0.4371	7630403G23Rik_161802	chr9:34203924:34204424	2.356464446	0.009666325	0.118527867	C1	1022
736	chr8	73213854	73214354	501	*	139435	Large1	Intronic	115150	uc008xzd.1	0.4291	Large1_115150	chr8:73213854:73214354	1.94358985	0.009728815	0.141790769	C1	1543
737	chr17	46612129	46612629	501	*	17124	Ptk7	Intronic	17124	uc009mhz.1	0.5349	Ptk7_17124	chr17:46612129:46612629	3.019597718	0.009864585	0.169316273	C1	264
738	chr15	68275945	68276445	501	*	17338	Zfat	Distal	17338	uc009iks.1	0.4391	Zfat_17338	chr15:68275945:68276445	2.907736058	0.009883198	0.126120439	C1	349
739	chr8	116173923	116174423	501	*	330841	Dynlrb2	Distal	330841	uc008zkj.1	0.487	Dynlrb2_330841	chr8:116173923:116174423	3.020059264	0.00993366	0.170743837	C1	263
740	chr8	91381429	91381929	501	*	68153	Fto	Intronic	68153	uc008ymn.4	0.4631	Fto_68153	chr8:91381429:91381929	1.192082355	0.009980692	0.209618482	C1	2167
741	chr9	102671528	102672028	501	*	45023	Amotl2	Distal	3816	uc029vnb.1	0.4711	Amotl2_3816	chr9:102671528:102672028	1.862323848	0.010048678	0.132408028	C1	1647
742	chr2	24478684	24479184	501	*	3334	Pax8	Distal	3334	uc029qoz.1	0.4511	Pax8_3334	chr2:24478684:24479184	2.825644854	0.010052675	0.117513818	C1	426
743	chr18	65616182	65616682	501	*	36201	Zfp532	Intronic	22317	uc009pbj.1	0.5449	Zfp532_22317	chr18:65616182:65616682	1.899005662	0.010084983	0.24635517	C1	1602
744	chr12	100219878	100220378	501	*	20692	Calm1	Distal	19983	uc009hck.1	0.4451	Calm1_19983	chr12:100219878:100220378	1.571922171	0.010096341	0.144320283	C1	1936
745	chr2	78205004	78205504	501	*	32292	Gm14461	Distal	32292	uc056yek.1	0.4232	Gm14461_32292	chr2:78205004:78205504	1.312051405	0.010216166	0.169325551	C1	2105
746	chr10	23935262	23935762	501	*	3059	Taar2	Distal	3059	uc009ana.1	0.4251	Taar2_3059	chr10:23935262:23935762	2.851668082	0.010238343	0.129481613	C1	394
747	chr11	67081143	67081643	501	*	3092	Myh3	Intronic	3058	uc009bjo.2	0.5868	Myh3_3058	chr11:67081143:67081643	2.042604413	0.010238343	0.150395412	C1	1424
748	chr9	104554225	104554725	501	*	7188	Cpne4	Exonic	7188	uc008zbn.2	0.483	Cpne4_7188	chr9:104554225:104554725	1.46094154	0.010300799	0.189504121	C1	2009
749	chr1	9583801	9584301	501	*	17215	Vxn	Intronic	17215	uc007agk.2	0.3992	Vxn_17215	chr1:9583801:9584301	1.806425021	0.010349634	0.212220608	C1	1697
750	chr12	95536701	95537201	501	*	155274	Flrt2	Distal	155274	uc009hbe.1	0.3992	Flrt2_155274	chr12:95536701:95537201	2.598689989	0.01038037	0.120026067	C1	683
751	chr5	143984453	143984953	501	*	30149	Ccz1	Distal	30149	uc008osq.2	0.5449	Ccz1_30149	chr5:143984453:143984953	2.379282097	0.010611896	0.11324124	C1	998
752	chr10	126369662	126370162	501	*	340478	Mir378d	Distal	2062	uc009cvy.1	0.4391	Mir378d_2062	chr10:126369662:126370162	2.911707434	0.010660475	0.10688116	C1	343
753	chr5	45002513	45003013	501	*	36561	4930431F12Rik	Distal	36561	uc012coo.1	0.4172	4930431F12Rik_36561	chr5:45002513:45003013	3.059821434	0.010660475	0.117178886	C1	232
754	chr6	28543459	28543959	501	*	63360	Snd1	Intronic	63360	uc033huh.1	0.4331	Snd1_63360	chr6:28543459:28543959	2.70452169	0.010660475	0.126394954	C1	559
755	chr8	8454892	8455392	501	*	205630	Efnb2	Distal	29578	uc008wba.2	0.487	Efnb2_29578	chr8:8454892:8455392	1.452415324	0.010669608	0.137964354	C1	2014
756	chr4	127419636	127420136	501	*	61721	Gjb5	Distal	54961	uc008lra.2	0.507	Gjb5_54961	chr4:127419636:127420136	1.557889282	0.010706676	0.103112931	C1	1946
757	chr13	101468964	101469464	501	*	71633	4922502H24Rik	Distal	71633	uc009kpi.2	0.4411	4922502H24Rik_71633	chr13:101468964:101469464	2.916231972	0.010835415	0.101796876	C1	338
758	chr15	27765657	27766157	501	*	84364	Otulinl	Intronic	17355	uc029wky.1	0.4132	Otulinl_17355	chr15:27765657:27766157	2.690015238	0.010835415	0.113929752	C1	577
759	chr19	27350338	27350838	501	*	27968	Kcnv2	Intronic	27968	uc057apu.1	0.4052	Kcnv2_27968	chr19:27350338:27350838	2.830151892	0.010835415	0.095000341	C1	422
760	chr2	45747862	45748362	501	*	51506	1700019E08Rik	Distal	51506	uc056ydv.1	0.4232	1700019E08Rik_51506	chr2:45747862:45748362	2.869213451	0.010835415	0.098034276	C1	381
761	chr3	8026541	8027041	501	*	71903	1700010I02Rik	Distal	71903	uc008lbv.2	0.3633	1700010I02Rik_71903	chr3:8026541:8027041	2.924702506	0.010835415	0.106152686	C1	329
762	chr14	41003155	41003655	501	*	10427	Fam213a	Intronic	3514	uc009fpq.1	0.523	Fam213a_3514	chr14:41003155:41003655	1.872359297	0.01091668	0.128959982	C1	1639
763	chr9	66625941	66626441	501	*	33075	Usp3	Distal	32233	uc008yhg.1	0.491	Usp3_32233	chr9:66625941:66626441	1.571908667	0.010929331	0.190221297	C1	1937
764	chr14	23592968	23593468	501	*	411772	4930519K11Rik	Intronic	38419	uc009fhp.2	0.4371	4930519K11Rik_38419	chr14:23592968:23593468	1.361073114	0.010942925	0.162203526	C1	2079
765	chr10	13183356	13183856	501	*	5582	Zc2hc1b	Intronic	5582	uc009ags.2	0.4531	Zc2hc1b_5582	chr10:13183356:13183856	2.714015522	0.011012683	0.11373975	C1	553
766	chr11	83819742	83820242	501	*	30876	Hnf1b	Distal	30539	uc009ctp.1	0.5429	Hnf1b_30539	chr11:83819742:83820242	2.934752824	0.011012683	0.103312978	C1	320
767	chr17	43135533	43136033	501	*	22507	E130008D07Rik	Distal	22507	uc009mbt.1	0.483	E130008D07Rik_22507	chr17:43135533:43136033	2.830851037	0.011012683	0.116854633	C1	421
768	chr7	108616742	108617242	501	*	4682	Olfr506	Distal	4682	uc008uga.2	0.4471	Olfr506_4682	chr7:108616742:108617242	3.305783992	0.011012683	0.158024233	C1	115
769	chr9	102423939	102424439	501	*	69495	Ephb1	Distal	69495	uc029vmx.1	0.5429	Ephb1_69495	chr9:102423939:102424439	2.614069653	0.011209226	0.158344976	C1	664
770	chr3	21553346	21553846	501	*	523055	Tbl1xr1	Distal	208934	uc008ldm.2	0.4112	Tbl1xr1_208934	chr3:21553346:21553846	2.509940211	0.011234834	0.095567114	C1	806
771	chr12	89174409	89174909	501	*	451782	Nrxn3	Intronic	173827	uc009gzw.2	0.4691	Nrxn3_173827	chr12:89174409:89174909	2.483146948	0.011331288	0.128461899	C1	846
772	chr10	9557632	9558132	501	*	117325	Samd5	Distal	22200	uc009aff.2	0.4731	Samd5_22200	chr10:9557632:9558132	1.078808024	0.011428854	0.191521161	C1	2208
773	chr14	22680350	22680850	501	*	137801	4930405A10Rik	Intronic	96193	uc012fag.1	0.4691	4930405A10Rik_96193	chr14:22680350:22680850	2.672638733	0.011428854	0.114068875	C1	594
774	chr5	107296739	107297239	501	*	7393	Tgfbr3	Distal	7393	uc008qcx.1	0.4691	Tgfbr3_7393	chr5:107296739:107297239	2.554174227	0.011428854	0.097918509	C1	743
775	chr8	22302912	22303412	501	*	19720	Tpte	Intronic	19720	uc008wom.2	0.517	Tpte_19720	chr8:22302912:22303412	1.448648229	0.011428854	0.18283288	C1	2020
776	chr18	84084440	84084940	501	*	1871	Tshz1	Intronic	1699	uc009pqu.2	0.4551	Tshz1_1699	chr18:84084440:84084940	2.295739413	0.011454493	0.121980819	C1	1106
777	chr1	34738630	34739130	501	*	16955	Arhgef4	Intronic	16955	uc011wjk.1	0.4671	Arhgef4_16955	chr1:34738630:34739130	1.835048026	0.011509105	0.133254244	C1	1671
778	chr13	72448567	72449067	501	*	179746	Gm20554	Distal	179746	uc009jzp.1	0.507	Gm20554_179746	chr13:72448567:72449067	2.428016262	0.011509105	0.219632516	C1	932
779	chr4	46185352	46185852	501	*	10708	Xpa	Exonic	93	uc008jiu.2	0.4631	Xpa_93	chr4:46185352:46185852	1.706090913	0.011509105	0.144042085	C1	1808
780	chr1	73026796	73027296	501	*	11009	1700027A15Rik	Distal	2459	uc033fjp.1	0.479	1700027A15Rik_2459	chr1:73026796:73027296	2.401861572	0.011572346	0.188472548	C1	972
781	chrX	60941819	60942319	501	*	48638	Sox3	Distal	48638	uc009pmj.1	0.493	Sox3_48638	chrX:60941819:60942319	2.600275681	0.011626499	0.108639058	C1	681
782	chr17	24393477	24393977	501	*	20785	D330041H03Rik	Intronic	20785	uc029wwl.1	0.5489	D330041H03Rik_20785	chr17:24393477:24393977	1.74666258	0.01166793	0.16045213	C1	1765
783	chr2	27650058	27650558	501	*	26892	Rxra	Distal	26892	uc007btz.2	0.5629	Rxra_26892	chr2:27650058:27650558	1.36783562	0.01166793	0.134356378	C1	2078
784	chr2	70475618	70476118	501	*	944	Sp5	Intronic	944	uc007cxg.2	0.6168	Sp5_944	chr2:70475618:70476118	2.513101343	0.01166793	0.123778107	C1	796
785	chr2	119329052	119329552	501	*	3104	Gm14207	Intronic	3104	uc008inl.2	0.499	Gm14207_3104	chr2:119329052:119329552	2.464952175	0.01166793	0.123585903	C1	882
786	chr4	118240245	118240745	501	*	29930	Mir7226	Intronic	29930	uc008kxm.3	0.505	Mir7226_29930	chr4:118240245:118240745	2.555197066	0.01169391	0.130737724	C1	741
787	chr1	143820439	143820939	501	*	43410	Uchl5	Distal	43410	uc007ddz.1	0.3772	Uchl5_43410	chr1:143820439:143820939	2.052148738	0.01184974	0.153894877	C1	1415
788	chr11	99113058	99113558	501	*	24001	Tns4	Distal	24001	uc009drb.1	0.4691	Tns4_24001	chr11:99113058:99113558	2.345383503	0.01184974	0.206373044	C1	1042
789	chr19	55714589	55715089	501	*	12634	4930552P12Rik	Intronic	12634	uc009obo.2	0.5609	4930552P12Rik_12634	chr19:55714589:55715089	1.956553213	0.01184974	0.122038597	C1	1522
790	chr5	38076285	38076785	501	*	37304	Stx18	Intronic	37304	uc008ouf.1	0.3952	Stx18_37304	chr5:38076285:38076785	2.704269642	0.01184974	0.100110601	C1	560
791	chr13	97333668	97334168	501	*	92812	Enc1	Distal	42315	uc009kkq.2	0.519	Enc1_42315	chr13:97333668:97334168	2.24178567	0.011851538	0.172877669	C1	1175
792	chr17	42748036	42748536	501	*	6106	Adgrf2	Distal	6106	uc009mbq.1	0.497	Adgrf2_6106	chr17:42748036:42748536	1.759994281	0.011961211	0.104963686	C1	1748
793	chr5	68162526	68163026	501	*	130940	Grxcr1	Intronic	130940	uc012cpg.1	0.4012	Grxcr1_130940	chr5:68162526:68163026	2.031933423	0.011963386	0.175294552	C1	1442
794	chr1	128586120	128586620	501	*	5928	Cxcr4	Distal	5922	uc007cpy.1	0.4331	Cxcr4_5922	chr1:128586120:128586620	2.42569702	0.012034753	0.123447153	C1	933
795	chr7	75352898	75353398	501	*	43885	Sv2b	Distal	43885	uc008ssu.1	0.4152	Sv2b_43885	chr7:75352898:75353398	2.392463609	0.012034753	0.16805778	C1	985
796	chr8	113916254	113916754	501	*	67660	Adamts18	Distal	67660	uc008zji.2	0.4112	Adamts18_67660	chr8:113916254:113916754	2.757436769	0.012040421	0.145276936	C1	505
797	chr3	107097457	107097957	501	*	3859	Kcna2	Distal	3859	uc012chd.1	0.481	Kcna2_3859	chr3:107097457:107097957	2.802154242	0.012053795	0.115129183	C1	457
798	chr5	29478379	29478879	501	*	158	Mnx1	Promoter	158	uc008ofr.1	0.6367	Mnx1_158	chr5:29478379:29478879	1.39942493	0.012162022	0.234187239	C1	2055
799	chr19	24391462	24391962	501	*	85761	Fam122a	Intronic	49285	uc009rgf.1	0.4291	Fam122a_49285	chr19:24391462:24391962	2.545149245	0.012183878	0.11796375	C1	753
800	chr9	16398898	16399398	501	*	20916	Fat3	Distal	20916	uc009agr.2	0.479	Fat3_20916	chr9:16398898:16399398	2.163923023	0.01221239	0.173516178	C1	1285
801	chr2	34873902	34874402	501	*	243	Cutal	Promoter	243	uc007cgw.3	0.479	Cutal_243	chr2:34873902:34874402	1.646530075	0.012225607	0.201522222	C1	1871
802	chr2	68874144	68874644	501	*	12836	Cers6	Intronic	12836	uc007cvr.1	0.501	Cers6_12836	chr2:68874144:68874644	2.484799753	0.012225607	0.090311282	C1	843
803	chr2	85029855	85030355	501	*	5728	P2rx3	Intronic	3088	uc011wur.1	0.4052	P2rx3_3088	chr2:85029855:85030355	1.311548091	0.012225607	0.141601	C1	2106
804	chr2	105379878	105380378	501	*	19190	Rcn1	Distal	19190	uc056zji.1	0.4651	Rcn1_19190	chr2:105379878:105380378	2.3341368	0.012225607	0.157896748	C1	1058
805	chr2	117098105	117098605	501	*	22715	Spred1	Distal	22715	uc008ikr.1	0.4491	Spred1_22715	chr2:117098105:117098605	2.674179394	0.012225607	0.096021858	C1	593
806	chr12	79986177	79986677	501	*	50162	9430078K24Rik	Distal	50162	uc009gnt.2	0.503	9430078K24Rik_50162	chr12:79986177:79986677	1.914177109	0.012260121	0.136765791	C1	1580
807	chr15	39018683	39019183	501	*	12652	Fzd6	Intronic	12599	uc009iax.2	0.4232	Fzd6_12599	chr15:39018683:39019183	2.584291068	0.012352531	0.113725519	C1	700
808	chr4	138410958	138411458	501	*	14749	Fam43b	Distal	14749	uc008mnn.1	0.5449	Fam43b_14749	chr4:138410958:138411458	1.22321098	0.012379793	0.236026475	C1	2154
809	chr1	45925953	45926453	501	*	315	Slc40a1	Intronic	315	uc007ayw.1	0.5509	Slc40a1_315	chr1:45925953:45926453	1.384966573	0.012397343	0.194404718	C1	2063
810	chr1	98139439	98139939	501	*	8221	1810006J02Rik	Intronic	8221	uc007ciq.1	0.3972	1810006J02Rik_8221	chr1:98139439:98139939	1.709129726	0.012458964	0.14466763	C1	1801
811	chr9	83219609	83220109	501	*	73251	Hmgn3	Distal	34713	uc008ytg.2	0.4251	Hmgn3_34713	chr9:83219609:83220109	2.70354847	0.012458964	0.112565521	C1	562
812	chr3	34665847	34666347	501	*	16101	Sox2	Intronic	16101	uc008lfg.1	0.4331	Sox2_16101	chr3:34665847:34666347	1.751939748	0.012468155	0.167810394	C1	1759
813	chr13	32473700	32474200	501	*	135405	Gmds	Distal	135405	uc057luu.1	0.4212	Gmds_135405	chr13:32473700:32474200	1.801472738	0.012519761	0.118615591	C1	1703
814	chr5	148180843	148181343	501	*	218810	Slc7a1	Intronic	54898	uc008paf.1	0.509	Slc7a1_54898	chr5:148180843:148181343	2.505956665	0.012553624	0.121562133	C1	815
815	chr7	75521201	75521701	501	*	65916	Akap13	Intronic	65582	uc008ssy.1	0.4351	Akap13_65582	chr7:75521201:75521701	2.244049225	0.012667369	0.161883591	C1	1170
816	chr3	142797896	142798396	501	*	32898	Gtf2b	Intronic	4973	uc008ohl.2	0.3533	Gtf2b_4973	chr3:142797896:142798396	2.83221236	0.012711673	0.121347491	C1	419
817	chr14	38957937	38958437	501	*	59884	Nrg3os	Intronic	59884	uc009fpg.2	0.4291	Nrg3os_59884	chr14:38957937:38958437	2.459881124	0.012802697	0.122166678	C1	889
818	chr11	12173141	12173641	501	*	135970	Grb10	Distal	135970	uc009duq.2	0.3812	Grb10_135970	chr11:12173141:12173641	2.447517093	0.012966283	0.173036763	C1	905
819	chr11	88402123	88402623	501	*	49599	Mir378b	Intronic	5949	uc009czj.2	0.499	Mir378b_5949	chr11:88402123:88402623	2.35281544	0.01297477	0.135560061	C1	1030
820	chr14	105071649	105072149	501	*	58500	Gm17066	Distal	42776	uc029wgk.1	0.4192	Gm17066_42776	chr14:105071649:105072149	3.061197965	0.013046116	0.156529952	C1	229
821	chr9	47769889	47770389	501	*	48068	Gm10677	Intronic	43633	uc033ijn.1	0.4152	Gm10677_43633	chr9:47769889:47770389	2.168870133	0.013048531	0.098041518	C1	1278
822	chr5	85995282	85995782	501	*	70050	Cenpc1	Distal	70050	uc056zsq.1	0.3912	Cenpc1_70050	chr5:85995282:85995782	2.457986322	0.013262923	0.091752441	C1	892
823	chr7	130336084	130336584	501	*	69525	Fgfr2	Distal	69525	uc029uzs.2	0.475	Fgfr2_69525	chr7:130336084:130336584	2.221714043	0.013262923	0.071982264	C1	1205
824	chr7	25100351	25100851	501	*	23395	Zfp574	Intronic	18119	uc012dlz.1	0.483	Zfp574_18119	chr7:25100351:25100851	2.46600722	0.013292978	0.091647171	C1	879
825	chr17	49539154	49539654	501	*	24932	Daam2	Intronic	24932	uc009mnx.2	0.5429	Daam2_24932	chr17:49539154:49539654	2.573232275	0.013300176	0.127062398	C1	718
826	chr2	49873139	49873639	501	*	85702	Lypd6b	Intronic	9577	uc011wrq.1	0.3792	Lypd6b_9577	chr2:49873139:49873639	2.284710229	0.013300176	0.117058456	C1	1124
827	chr1	68049786	68050286	501	*	927008	Cps1	Intronic	21651	uc011wna.1	0.4551	Cps1_21651	chr1:68049786:68050286	2.094582562	0.013356653	0.152584679	C1	1362
828	chr8	89006402	89006902	501	*	18082	Mir8110	Distal	18082	uc008yme.2	0.5828	Mir8110_18082	chr8:89006402:89006902	2.159068874	0.013531716	0.101189937	C1	1292
829	chr5	140583898	140584398	501	*	19080	Grifin	Distal	19080	uc008opm.1	0.6048	Grifin_19080	chr5:140583898:140584398	2.346615331	0.013656643	0.212717895	C1	1038
830	chr7	75435943	75436443	501	*	19340	Akap13	Distal	19340	uc008ssy.1	0.4391	Akap13_19340	chr7:75435943:75436443	2.158641374	0.013818187	0.099286965	C1	1293
831	chr10	121873073	121873573	501	*	133385	BC048403	Intronic	66218	uc009ctu.1	0.501	BC048403_66218	chr10:121873073:121873573	1.561158694	0.013889608	0.177609547	C1	1944
832	chr16	47164249	47164749	501	*	667531	Nectin3	Distal	86046	uc009lwh.1	0.3513	Nectin3_86046	chr16:47164249:47164749	1.545384753	0.013960705	0.124373136	C1	1955
833	chr8	94955927	94956427	501	*	20931	Adgrg1	Distal	20931	uc008yrw.1	0.487	Adgrg1_20931	chr8:94955927:94956427	1.752696015	0.013980972	0.150217953	C1	1757
834	chr5	38240920	38241420	501	*	19204	Tmem128	Distal	19204	uc033hso.1	0.481	Tmem128_19204	chr5:38240920:38241420	1.610046741	0.014068136	0.165828879	C1	1901
835	chr13	36447788	36448288	501	*	286438	Nrn1	Intronic	286438	uc009isu.1	0.483	Nrn1_286438	chr13:36447788:36448288	2.493401697	0.014092677	0.142405548	C1	831
836	chr16	63031378	63031878	501	*	177320	Pros1	Distal	177320	uc009mfy.2	0.3912	Pros1_177320	chr16:63031378:63031878	2.476352227	0.014092677	0.170009888	C1	857
837	chrX	57812994	57813494	501	*	217383	Zic3	Distal	217383	uc009plx.3	0.4411	Zic3_217383	chrX:57812994:57813494	1.777778356	0.014092677	0.115323232	C1	1731
838	chr4	130102139	130102639	501	*	5166	Pef1	Distal	4784	uc008lwe.1	0.501	Pef1_4784	chr4:130102139:130102639	1.09792636	0.014160918	0.251946784	C1	2203
839	chr12	57307294	57307794	501	*	77131	Mipol1	Exonic	198	uc009gbn.1	0.4012	Mipol1_198	chr12:57307294:57307794	1.983573028	0.014178837	0.162439883	C1	1493
840	chr10	4676336	4676836	501	*	64596	Esr1	Intronic	7360	uc009adp.1	0.4072	Esr1_7360	chr10:4676336:4676836	2.581395276	0.0142948	0.119781777	C1	707
841	chr19	29216038	29216538	501	*	35514	Jak2	Intronic	35514	uc009rjs.2	0.4112	Jak2_35514	chr19:29216038:29216538	2.21630138	0.014341326	0.124883411	C1	1209
842	chr13	100341418	100341918	501	*	24992	Naip7	Distal	24992	uc009knj.2	0.4431	Naip7_24992	chr13:100341418:100341918	2.172889399	0.014582356	0.102993201	C1	1269
843	chr1	78364970	78365470	501	*	54873	Sgpp2	Intronic	54873	uc007bts.2	0.495	Sgpp2_54873	chr1:78364970:78365470	2.892663085	0.014701294	0.079338275	C1	368
844	chr1	88579490	88579990	501	*	28222	Gm19589	Distal	28222	uc029qrq.1	0.483	Gm19589_28222	chr1:88579490:88579990	3.471445158	0.014701294	0.124592359	C1	71
845	chr1	178741326	178741826	501	*	212450	Kif26b	Intronic	195533	uc007agq.2	0.4391	Kif26b_195533	chr1:178741326:178741826	2.076285275	0.014701294	0.116533448	C1	1384
846	chr10	84886083	84886583	501	*	31279	Ric8b	Intronic	31279	uc057bwz.1	0.477	Ric8b_31279	chr10:84886083:84886583	2.590349135	0.014701294	0.122440046	C1	692
847	chr10	87910303	87910803	501	*	52287	Igf1	Intronic	49441	uc033iry.1	0.3593	Igf1_49441	chr10:87910303:87910803	2.987942097	0.014701294	0.085597721	C1	284
848	chr10	99893954	99894454	501	*	121619	Kitl	Distal	121619	uc009cgm.1	0.3693	Kitl_121619	chr10:99893954:99894454	3.038086923	0.014701294	0.089061867	C1	248
849	chr12	96154011	96154511	501	*	107038	1700019M22Rik	Distal	107038	uc009hbg.2	0.3733	1700019M22Rik_107038	chr12:96154011:96154511	3.561367575	0.014701294	0.133399248	C1	48
850	chr14	40830021	40830521	501	*	62693	Sh2d4b	Intronic	24075	uc009fpp.1	0.4631	Sh2d4b_24075	chr14:40830021:40830521	3.340519696	0.014701294	0.112712359	C1	105
851	chr15	38951816	38952316	501	*	18155	Baalc	Exonic	13443	uc009iaw.2	0.475	Baalc_13443	chr15:38951816:38952316	3.357018046	0.014701294	0.114150704	C1	103
852	chr15	96347256	96347756	501	*	59983	Arid2	Intronic	59983	uc009jrs.1	0.4032	Arid2_59983	chr15:96347256:96347756	3.026102481	0.014701294	0.088222966	C1	255
853	chr16	45952568	45953068	501	*	779	Phldb2	Intronic	779	uc009lvx.3	0.4192	Phldb2_779	chr16:45952568:45953068	2.999836747	0.014701294	0.086408578	C1	276
854	chr2	17898796	17899296	501	*	97911	H2al2a	Distal	97911	uc029qou.1	0.5649	H2al2a_97911	chr2:17898796:17899296	1.93203527	0.014701294	0.134186682	C1	1560
855	chr2	28060620	28061120	501	*	24007	Fcnb	Distal	24007	uc029qre.1	0.4591	Fcnb_24007	chr2:28060620:28061120	3.190004286	0.014701294	0.100322677	C1	164
856	chr2	54018577	54019077	501	*	66724	Rprm	Distal	66724	uc056ydz.1	0.3673	Rprm_66724	chr2:54018577:54019077	3.068002406	0.014701294	0.09118659	C1	225
857	chr2	57793556	57794056	501	*	204348	Galnt5	Distal	164653	uc007cra.3	0.4232	Galnt5_164653	chr2:57793556:57794056	2.965577433	0.014701294	0.08409111	C1	299
858	chr2	160383393	160383893	501	*	16577	Mafb	Distal	16577	uc008kjh.2	0.479	Mafb_16577	chr2:160383393:160383893	3.219540126	0.014701294	0.102653074	C1	153
859	chr3	80185852	80186352	501	*	300171	Fam198b	Distal	300171	uc008lxh.1	0.4212	Fam198b_300171	chr3:80185852:80186352	1.904573033	0.014701294	0.176252195	C1	1593
860	chr3	102135451	102135951	501	*	49245	Casq2	Intronic	49245	uc008nfp.1	0.5449	Casq2_49245	chr3:102135451:102135951	1.186759183	0.014701294	0.246885446	C1	2170
861	chr3	142035911	142036411	501	*	133066	Bmpr1b	Intronic	53896	uc008ogt.2	0.477	Bmpr1b_53896	chr3:142035911:142036411	2.988877163	0.014701294	0.085661223	C1	283
862	chr4	84149352	84149852	501	*	104722	6030471H07Rik	Distal	104722	uc008kan.1	0.493	6030471H07Rik_104722	chr4:84149352:84149852	2.857871456	0.014701294	0.077153698	C1	387
863	chr4	95040127	95040627	501	*	11844	Jun	Distal	11844	uc012byc.1	0.4092	Jun_11844	chr4:95040127:95040627	3.096575704	0.014701294	0.093257539	C1	211
864	chr4	149796712	149797212	501	*	22694	Slc25a33	Distal	22694	uc008ndt.2	0.4551	Slc25a33_22694	chr4:149796712:149797212	3.048068587	0.014701294	0.089765915	C1	243
865	chr5	82098267	82098767	501	*	26192	1700031L13Rik	Distal	26192	uc008pjj.2	0.3792	1700031L13Rik_26192	chr5:82098267:82098767	3.198186625	0.014701294	0.100963498	C1	160
866	chr6	18367529	18368029	501	*	147045	Cttnbp2	Intronic	60451	uc008pjv.2	0.4451	Cttnbp2_60451	chr6:18367529:18368029	2.063048463	0.014701294	0.089593859	C1	1394
867	chr6	30436959	30437459	501	*	23775	1700012C14Rik	Intronic	23775	uc012cqq.2	0.4431	1700012C14Rik_23775	chr6:30436959:30437459	3.061757367	0.014701294	0.090739395	C1	227
868	chr6	83467581	83468081	501	*	11438	Tet3	Distal	11438	uc008rav.2	0.4611	Tet3_11438	chr6:83467581:83468081	2.820757886	0.014701294	0.074880674	C1	434
869	chr7	53581903	53582403	501	*	309735	Mir6238	Distal	309735	uc029urb.1	0.3433	Mir6238_309735	chr7:53581903:53582403	2.957122959	0.014701294	0.083527625	C1	303
870	chr8	108726589	108727089	501	*	12194	Zfhx3	Intronic	12194	uc008zdw.1	0.5689	Zfhx3_12194	chr8:108726589:108727089	1.819098109	0.014701294	0.216966066	C1	1682
871	chr9	111918474	111918974	501	*	199986	Mir128-2	Distal	199986	uc008zpb.3	0.501	Mir128-2_199986	chr9:111918474:111918974	2.183853566	0.014701294	0.108459473	C1	1255
872	chrX	153668378	153668878	501	*	27651	Kctd12b	Distal	21062	uc057lzz.1	0.4491	Kctd12b_21062	chrX:153668378:153668878	3.031079271	0.014701294	0.088570491	C1	251
873	chr14	49226938	49227438	501	*	18239	ccdc198	Intronic	18239	uc009fwc.1	0.4251	ccdc198_18239	chr14:49226938:49227438	2.086094527	0.014777785	0.164470394	C1	1372
874	chr3	144555042	144555542	501	*	14923	Hs2st1	Intronic	14865	uc008ohx.1	0.4251	Hs2st1_14865	chr3:144555042:144555542	1.679886734	0.014797873	0.153041109	C1	1834
875	chr2	68052451	68052951	501	*	51970	B3galt1	Distal	51970	uc007cvh.3	0.4052	B3galt1_51970	chr2:68052451:68052951	1.892015265	0.014818992	0.153026051	C1	1616
876	chr3	42449233	42449733	501	*	706867	D3Ertd751e	Distal	54651	uc008lkk.2	0.4132	D3Ertd751e_54651	chr3:42449233:42449733	2.568574044	0.014818992	0.212704072	C1	727
877	chr3	67712495	67712995	501	*	129976	Mfsd1	Distal	129976	uc008ltl.2	0.4511	Mfsd1_129976	chr3:67712495:67712995	2.576773993	0.01487139	0.204179711	C1	715
878	chr1	82428993	82429493	501	*	112663	Rhbdd1	Intronic	90193	uc007buc.2	0.4092	Rhbdd1_90193	chr1:82428993:82429493	1.909907083	0.014985504	0.156609144	C1	1585
879	chr9	88058507	88059007	501	*	268851	Nt5e	Distal	268851	uc029vkv.1	0.4411	Nt5e_268851	chr9:88058507:88059007	1.805475192	0.014985504	0.25280042	C1	1700
880	chr5	53700433	53700933	501	*	7020	Cckar	Intronic	7020	uc008oyq.1	0.4711	Cckar_7020	chr5:53700433:53700933	2.162189516	0.015007224	0.186597405	C1	1288
881	chr18	34809018	34809518	501	*	31320	Reep2	Exonic	9104	uc009ocs.3	0.5828	Reep2_9104	chr18:34809018:34809518	2.019947915	0.015076044	0.122349353	C1	1458
882	chr18	65170992	65171492	501	*	77618	Mir122	Intronic	77618	uc029wyk.1	0.495	Mir122_77618	chr18:65170992:65171492	3.132798466	0.015076044	0.138799501	C1	194
883	chr8	76966289	76966789	501	*	64030	Nr3c2	Intronic	64030	uc008xzq.1	0.3673	Nr3c2_64030	chr8:76966289:76966789	2.03017726	0.015076044	0.151041324	C1	1445
884	chr2	64805967	64806467	501	*	216548	Grb14	Distal	169528	uc011wst.1	0.3792	Grb14_169528	chr2:64805967:64806467	2.400940806	0.015146735	0.107301423	C1	975
885	chr3	105661125	105661625	501	*	26195	Ddx20	Intronic	26195	uc008nix.1	0.499	Ddx20_26195	chr3:105661125:105661625	2.180864454	0.015292488	0.093357781	C1	1258
886	chr13	55977021	55977521	501	*	145845	Pitx1	Distal	24993	uc009jkk.1	0.5349	Pitx1_24993	chr13:55977021:55977521	2.596532687	0.015323011	0.151831717	C1	686
887	chr17	25292468	25292968	501	*	5675	Prss34	Distal	5675	uc009ntj.2	0.481	Prss34_5675	chr17:25292468:25292968	1.407414522	0.015424557	0.172087588	C1	2053
888	chr5	28038028	28038528	501	*	33133	Insig1	Distal	17180	uc008ofd.2	0.499	Insig1_17180	chr5:28038028:28038528	1.876174766	0.015424557	0.164920517	C1	1636
889	chr8	61362930	61363430	501	*	74307	1700001D01Rik	Exonic	17556	uc033ijl.1	0.4611	1700001D01Rik_17556	chr8:61362930:61363430	2.53069136	0.015424557	0.11070783	C1	774
890	chr9	32369339	32369839	501	*	2828	Kcnj1	Distal	2828	uc008wiz.3	0.499	Kcnj1_2828	chr9:32369339:32369839	2.550907341	0.015424557	0.130860186	C1	748
891	chr9	120764567	120765067	501	*	150432	1700020M21Rik	Distal	150432	uc008zwm.2	0.499	1700020M21Rik_150432	chr9:120764567:120765067	2.062176734	0.015494212	0.127988417	C1	1397
892	chr4	59788958	59789458	501	*	5352	Inip	Distal	5352	uc008jre.1	0.3573	Inip_5352	chr4:59788958:59789458	2.079645485	0.015573939	0.148412645	C1	1380
893	chr14	105732296	105732796	501	*	108775	Mir6390	Distal	88820	uc009hjm.2	0.485	Mir6390_88820	chr14:105732296:105732796	0.97955881	0.015661998	0.15365045	C1	2227
894	chr2	135370416	135370916	501	*	155049	4930545L23Rik	Intronic	155049	uc008jjw.1	0.481	4930545L23Rik_155049	chr2:135370416:135370916	1.966568336	0.015661998	0.165928932	C1	1504
895	chr4	62978427	62978927	501	*	13102	Zfp618	Intronic	13102	uc008juu.2	0.5309	Zfp618_13102	chr4:62978427:62978927	1.845734953	0.015661998	0.181925149	C1	1664
896	chr6	3446277	3446777	501	*	46955	Samd9l	Distal	46955	uc008pdg.2	0.3713	Samd9l_46955	chr6:3446277:3446777	2.490314445	0.015661998	0.105810807	C1	835
897	chr2	140077596	140078096	501	*	11040	Tasp1	Distal	11040	uc029twy.1	0.4731	Tasp1_11040	chr2:140077596:140078096	2.212526043	0.015715389	0.122430075	C1	1217
898	chr12	25181254	25181754	501	*	52329	Gm17746	Distal	52329	uc009fpj.1	0.4371	Gm17746_52329	chr12:25181254:25181754	1.66267166	0.01577418	0.235414722	C1	1849
899	chr18	64653980	64654480	501	*	6769	Atp8b1	Intronic	6769	uc029wyi.1	0.4671	Atp8b1_6769	chr18:64653980:64654480	2.140558694	0.015788171	0.127072958	C1	1311
900	chr10	25908004	25908504	501	*	70816	4930401C15Rik	Distal	70816	uc029vqu.1	0.3792	4930401C15Rik_70816	chr10:25908004:25908504	2.784569726	0.015876959	0.085665987	C1	477
901	chr12	14301596	14302096	501	*	40311	Gm16497	Distal	40311	uc012fdk.1	0.3912	Gm16497_40311	chr12:14301596:14302096	2.713145834	0.015876959	0.078770298	C1	554
902	chr14	79880414	79880914	501	*	11487	Gm10845	Distal	11487	uc033izy.1	0.4072	Gm10845_11487	chr14:79880414:79880914	2.402344995	0.015876959	0.104649264	C1	971
903	chr14	93562894	93563394	501	*	327524	Pcdh9	Intronic	325743	uc057ahq.2	0.3273	Pcdh9_325743	chr14:93562894:93563394	2.836009127	0.015876959	0.087733403	C1	411
904	chr15	53146457	53146957	501	*	199475	Ext1	Intronic	199475	uc012fog.1	0.3513	Ext1_199475	chr15:53146457:53146957	2.836275923	0.015876959	0.108197203	C1	409
905	chr4	40873403	40873903	501	*	19115	B4galt1	Distal	14698	uc008ivo.1	0.523	B4galt1_14698	chr4:40873403:40873903	2.316532826	0.015876959	0.123720836	C1	1079
906	chr4	44851905	44852405	501	*	95595	Zcchc7	Intronic	71997	uc008jhf.1	0.4251	Zcchc7_71997	chr4:44851905:44852405	2.560797254	0.015876959	0.160140164	C1	734
907	chr4	136706541	136707041	501	*	84169	Lactbl1	Intronic	31260	uc057led.1	0.5749	Lactbl1_31260	chr4:136706541:136707041	1.946633584	0.015876959	0.188836894	C1	1538
908	chr5	45110775	45111275	501	*	144823	4930431F12Rik	Intronic	144823	uc012coo.1	0.4172	4930431F12Rik_144823	chr5:45110775:45111275	2.955096291	0.015876959	0.132827793	C1	305
909	chr5	64431612	64432112	501	*	36079	1700027F09Rik	Distal	9308	uc057lfq.1	0.5509	1700027F09Rik_9308	chr5:64431612:64432112	2.404201628	0.015876959	0.120741192	C1	967
910	chr7	3451416	3451916	501	*	27003	Cacng6	Distal	27003	uc008tjv.1	0.515	Cacng6_27003	chr7:3451416:3451916	2.747562389	0.015876959	0.080890109	C1	514
911	chr1	7502264	7502764	501	*	413593	Pcmtd1	Distal	104644	uc007afw.1	0.4251	Pcmtd1_104644	chr1:7502264:7502764	2.05673877	0.015938396	0.150120981	C1	1409
912	chr1	90203108	90203608	501	*	621	Ackr3	Promoter	621	uc007cbo.1	0.4611	Ackr3_621	chr1:90203108:90203608	2.440379231	0.016073417	0.079067348	C1	914
913	chr13	114680264	114680764	501	*	73285	4930544M13Rik	Intronic	71640	uc009eze.2	0.475	4930544M13Rik_71640	chr13:114680264:114680764	1.939117397	0.016143923	0.127424437	C1	1550
914	chr16	22613677	22614177	501	*	8600	Mir6362	Intronic	8508	uc009lcl.2	0.4212	Mir6362_8508	chr16:22613677:22614177	2.092385186	0.016143923	0.143928216	C1	1365
915	chr2	131500666	131501166	501	*	9053	Smox	Intronic	9053	uc008jgh.2	0.511	Smox_9053	chr2:131500666:131501166	2.643165107	0.016143923	0.183864316	C1	626
916	chr9	116388852	116389352	501	*	199921	Gm4668	Distal	199921	uc033imh.1	0.4731	Gm4668_199921	chr9:116388852:116389352	1.215628591	0.016143923	0.214706127	C1	2157
917	chr2	69321405	69321905	501	*	20960	Abcb11	Intronic	20960	uc007cvw.1	0.3852	Abcb11_20960	chr2:69321405:69321905	2.843349701	0.016162505	0.09823341	C1	404
918	chr4	85588886	85589386	501	*	383679	Sh3gl2	Distal	74808	uc008kax.2	0.3872	Sh3gl2_74808	chr4:85588886:85589386	1.83135234	0.016223348	0.079157157	C1	1673
919	chr9	61840322	61840822	501	*	73937	Rplp1	Distal	73937	uc057aan.1	0.4491	Rplp1_73937	chr9:61840322:61840822	2.747625917	0.016351146	0.107091144	C1	512
920	chr7	121907239	121907739	501	*	42450	Scnn1b	Intronic	42450	uc029uze.1	0.503	Scnn1b_42450	chr7:121907239:121907739	1.990382408	0.016418089	0.118728765	C1	1488
921	chr14	28299979	28300479	501	*	205243	Wnt5a	Intronic	205243	uc009fma.1	0.4531	Wnt5a_205243	chr14:28299979:28300479	2.979409012	0.01648675	0.107049543	C1	292
922	chr16	88540055	88540555	501	*	22877	Cldn8	Distal	22877	uc012gha.1	0.4032	Cldn8_22877	chr16:88540055:88540555	2.773345897	0.01648675	0.090732225	C1	488
923	chr19	23058404	23058904	501	*	82571	Klf9	Distal	17269	uc009rft.2	0.515	Klf9_17269	chr19:23058404:23058904	2.871069589	0.01648675	0.098180498	C1	379
924	chr14	22326233	22326733	501	*	216314	4930405A10Rik	Intronic	215973	uc012fag.1	0.4531	4930405A10Rik_215973	chr14:22326233:22326733	1.319328536	0.01665087	0.237706702	C1	2101
925	chr16	13014153	13014653	501	*	95332	Ercc4	Distal	95332	uc009ksk.2	0.477	Ercc4_95332	chr16:13014153:13014653	2.629023421	0.01665087	0.095567212	C1	649
926	chr16	95736443	95736943	501	*	34285	Ets2	Distal	34285	uc009mtk.2	0.497	Ets2_34285	chr16:95736443:95736943	1.944824646	0.016662967	0.107321287	C1	1542
927	chr12	34659983	34660483	501	*	256861	Hdac9	Intronic	131343	uc009fum.1	0.4491	Hdac9_131343	chr12:34659983:34660483	2.882212938	0.016771501	0.104386789	C1	374
928	chr17	31714289	31714789	501	*	36607	Cryaa	Distal	36607	uc033jep.1	0.4431	Cryaa_36607	chr17:31714289:31714789	2.094133917	0.016771501	0.113245147	C1	1363
929	chr18	61933987	61934487	501	*	18837	Sh3tc2	Distal	18837	uc009ozi.1	0.4391	Sh3tc2_18837	chr18:61933987:61934487	2.649368552	0.016771501	0.082240123	C1	619
930	chr3	89305669	89306169	501	*	16959	Efna3	Distal	9519	uc008mlg.2	0.523	Efna3_9519	chr3:89305669:89306169	3.053962192	0.016771501	0.106916617	C1	237
931	chr6	88924876	88925376	501	*	22874	Tpra1	Distal	19176	uc008rjl.3	0.4411	Tpra1_19176	chr6:88924876:88925376	1.033231418	0.016771501	0.127003318	C1	2218
932	chr8	102726560	102727060	501	*	58300	Cdh11	Intronic	58300	uc008ywk.2	0.4471	Cdh11_58300	chr8:102726560:102727060	2.84567064	0.016771501	0.113849419	C1	402
933	chr13	9372260	9372760	501	*	95984	Dip2c	Intronic	95984	uc029wlg.1	0.3792	Dip2c_95984	chr13:9372260:9372760	3.153190717	0.016854242	0.160533026	C1	185
934	chr7	73853229	73853729	501	*	27554	Gm21269	Distal	17882	uc008ssr.3	0.4511	Gm21269_17882	chr7:73853229:73853729	2.443990099	0.016854242	0.206027547	C1	910
935	chr11	69858569	69859069	501	*	88	Tnk1	Promoter	88	uc033ips.1	0.5848	Tnk1_88	chr11:69858569:69859069	1.414327765	0.017137133	0.172052509	C1	2047
936	chr13	72958786	72959286	501	*	142272	D730050B12Rik	Distal	142272	uc009kae.1	0.523	D730050B12Rik_142272	chr13:72958786:72959286	2.085708704	0.017159155	0.12480052	C1	1374
937	chr2	158152875	158153375	501	*	6732	Tgm2	Distal	6732	uc008kgy.2	0.505	Tgm2_6732	chr2:158152875:158153375	2.402969537	0.017159155	0.152414619	C1	968
938	chr8	31444827	31445327	501	*	77327	7420700N18Rik	Distal	19870	uc008wvz.2	0.3812	7420700N18Rik_19870	chr8:31444827:31445327	1.60098685	0.017273631	0.185015951	C1	1912
939	chr1	178639508	178640008	501	*	110632	Kif26b	Intronic	110632	uc007agq.2	0.4651	Kif26b_110632	chr1:178639508:178640008	2.695125803	0.01742112	0.154453537	C1	574
940	chr16	34076953	34077453	501	*	110199	Umps	Intronic	19886	uc009lmp.1	0.3912	Umps_19886	chr16:34076953:34077453	2.742498625	0.01742112	0.09871577	C1	525
941	chr7	127916955	127917455	501	*	4687	Kat8	Intronic	4687	uc008vas.2	0.477	Kat8_4687	chr7:127916955:127917455	1.630658984	0.01742112	0.112656088	C1	1884
942	chr9	58241695	58242195	501	*	7840	Pml	Intronic	4260	uc012dxs.1	0.4731	Pml_4260	chr9:58241695:58242195	2.582574208	0.01742112	0.151193672	C1	704
943	chr1	14139666	14140166	501	*	170282	Eya1	Distal	164653	uc007aje.1	0.4351	Eya1_164653	chr1:14139666:14140166	2.802327157	0.01744497	0.134260596	C1	456
944	chr1	172344759	172345259	501	*	3798	Kcnj10	Intronic	3798	uc007dzx.2	0.489	Kcnj10_3798	chr1:172344759:172345259	1.854054581	0.01744497	0.180965106	C1	1658
945	chr15	58002224	58002724	501	*	16570	Fam83a	Intronic	16570	uc029wmv.1	0.4351	Fam83a_16570	chr15:58002224:58002724	2.530347643	0.01744497	0.092117172	C1	775
946	chr2	117877459	117877959	501	*	55780	4930412B13Rik	Intronic	55780	uc033hlm.1	0.3972	4930412B13Rik_55780	chr2:117877459:117877959	1.717166694	0.01744497	0.197949834	C1	1795
947	chr11	88832995	88833495	501	*	18358	4930556N13Rik	Intronic	18266	uc033ito.1	0.5529	4930556N13Rik_18266	chr11:88832995:88833495	1.743715076	0.017613237	0.191646224	C1	1770
948	chr10	18447881	18448381	501	*	40492	Nhsl1	Intronic	21849	uc009ais.2	0.4092	Nhsl1_21849	chr10:18447881:18448381	2.343767081	0.017674896	0.142366035	C1	1046
949	chr14	121666802	121667302	501	*	130681	Dock9	Intronic	9415	uc009hnj.1	0.3673	Dock9_9415	chr14:121666802:121667302	2.150991345	0.017674896	0.132996467	C1	1299
950	chr15	66789575	66790075	501	*	42003	Sla	Intronic	13923	uc012fpr.1	0.4132	Sla_13923	chr15:66789575:66790075	2.498219563	0.017674896	0.07616521	C1	824
951	chrX	143203973	143204473	501	*	104628	Rtl9	Distal	104628	uc029xeh.1	0.3393	Rtl9_104628	chrX:143203973:143204473	2.416450681	0.017674896	0.124876381	C1	952
952	chr5	29025018	29025518	501	*	170724	Rnf32	Distal	170724	uc008ofl.1	0.4571	Rnf32_170724	chr5:29025018:29025518	1.578064444	0.017682778	0.204289425	C1	1931
953	chr1	131078700	131079200	501	*	18892	Mapkapk2	Intronic	18892	uc007crx.3	0.525	Mapkapk2_18892	chr1:131078700:131079200	1.946962468	0.017714698	0.156787616	C1	1537
954	chr13	25417554	25418054	501	*	147807	Nrsn1	Distal	147807	uc009ilg.1	0.4152	Nrsn1_147807	chr13:25417554:25418054	2.724425373	0.017714698	0.119588319	C1	547
955	chrX	110223374	110223874	501	*	149128	Gm7134	Distal	149128	uc009qgo.2	0.3952	Gm7134_149128	chrX:110223374:110223874	2.620406116	0.017769213	0.236021814	C1	659
956	chr3	127929831	127930331	501	*	13909	9830132P13Rik	Intronic	13909	uc008nyt.1	0.4711	9830132P13Rik_13909	chr3:127929831:127930331	1.251953547	0.017835621	0.191948269	C1	2140
957	chr8	90064582	90065082	501	*	283419	Tox3	Distal	283419	uc033ikx.1	0.4551	Tox3_283419	chr8:90064582:90065082	1.547003578	0.01789181	0.118896369	C1	1952
958	chr1	147265606	147266106	501	*	770189	Brinp3	Distal	434294	uc033fmp.1	0.3553	Brinp3_434294	chr1:147265606:147266106	2.230999206	0.017896454	0.11985721	C1	1197
959	chr10	5368255	5368755	501	*	182976	Syne1	Intronic	18	uc029vpl.1	0.4092	Syne1_18	chr10:5368255:5368755	2.061785959	0.017896454	0.090809295	C1	1398
960	chr6	111813917	111814417	501	*	396540	1700054K19Rik	Distal	396540	uc008rtd.3	0.4132	1700054K19Rik_396540	chr6:111813917:111814417	2.561193682	0.017896454	0.125511644	C1	732
961	chr3	30287151	30287651	501	*	260606	Mecom	Intronic	146977	uc029ucz.1	0.3912	Mecom_146977	chr3:30287151:30287651	2.824568056	0.018022459	0.139400639	C1	428
962	chr9	51766361	51766861	501	*	1258	Arhgap20	Intronic	1258	uc033iju.1	0.489	Arhgap20_1258	chr9:51766361:51766861	1.605872733	0.018027509	0.117719189	C1	1905
963	chr12	28817310	28817810	501	*	65731	Eipr1	Intronic	65731	uc009fqs.1	0.4731	Eipr1_65731	chr12:28817310:28817810	2.237790174	0.018069647	0.168615324	C1	1184
964	chr2	168104675	168105175	501	*	23920	Pard6b	Distal	23920	uc008kwi.3	0.5349	Pard6b_23920	chr2:168104675:168105175	1.957780589	0.018108786	0.114400442	C1	1520
965	chr19	37363589	37364089	501	*	12563	Kif11	Intronic	12563	uc012hat.1	0.4052	Kif11_12563	chr19:37363589:37364089	2.163880115	0.018171348	0.141818795	C1	1286
966	chr1	119868914	119869414	501	*	32092	Ptpn4	Distal	32092	uc007cnm.1	0.505	Ptpn4_32092	chr1:119868914:119869414	1.273300233	0.018178238	0.077714358	C1	2133
967	chr14	12502966	12503466	501	*	157350	Fezf2	Intronic	38741	uc012eyr.1	0.4092	Fezf2_38741	chr14:12502966:12503466	2.518146045	0.01830983	0.105069664	C1	792
968	chr14	29225937	29226437	501	*	207978	Lrtm1	Intronic	207978	uc009fmf.1	0.4052	Lrtm1_207978	chr14:29225937:29226437	1.808122003	0.01830983	0.130112744	C1	1695
969	chr15	69114148	69114648	501	*	156134	4930504C09Rik	Distal	84682	uc009ile.1	0.4671	4930504C09Rik_84682	chr15:69114148:69114648	2.451542426	0.01830983	0.091021623	C1	898
970	chr19	43984358	43984858	501	*	1911	Cpn1	Intronic	1911	uc009ryb.1	0.485	Cpn1_1911	chr19:43984358:43984858	2.623630725	0.01830983	0.08907489	C1	655
971	chr9	114547622	114548122	501	*	16496	Trim71	Intronic	16496	uc029voq.1	0.5549	Trim71_16496	chr9:114547622:114548122	2.386194925	0.018368798	0.14703488	C1	992
972	chr18	57964281	57964781	501	*	85852	Slc12a2	Distal	85852	uc009owj.1	0.3972	Slc12a2_85852	chr18:57964281:57964781	1.729138323	0.018473361	0.157915099	C1	1781
973	chr2	101715881	101716381	501	*	37710	Traf6	Exonic	37710	uc056zjc.1	0.4631	Traf6_37710	chr2:101715881:101716381	1.336730858	0.018506105	0.182554827	C1	2091
974	chr8	35223918	35224418	501	*	151572	Ppp1r3b	Distal	151572	uc008wxv.1	0.4671	Ppp1r3b_151572	chr8:35223918:35224418	1.526107311	0.018506105	0.1406422	C1	1972
975	chr18	38189871	38190371	501	*	19640	Pcdh1	Distal	7684	uc009ood.1	0.5549	Pcdh1_7684	chr18:38189871:38190371	2.420700917	0.018601819	0.113485021	C1	941
976	chr6	94577965	94578465	501	*	28199	Mir7041	Intronic	28199	uc008rpm.1	0.4331	Mir7041_28199	chr6:94577965:94578465	2.570915432	0.018601819	0.097752475	C1	724
977	chr7	49164824	49165324	501	*	5254	9130015G15Rik	Intronic	5254	uc029uqp.1	0.501	9130015G15Rik_5254	chr7:49164824:49165324	2.381298575	0.018601819	0.10624616	C1	997
978	chr6	4849243	4849743	501	*	53480	Ppp1r9a	Distal	33164	uc029uma.1	0.3493	Ppp1r9a_33164	chr6:4849243:4849743	1.770107141	0.01864398	0.079504517	C1	1737
979	chr15	4988455	4988955	501	*	75067	C7	Distal	75067	uc029wka.1	0.4651	C7_75067	chr15:4988455:4988955	1.440784434	0.018668791	0.134159515	C1	2025
980	chrX	143543258	143543758	501	*	24916	Pak3	Intronic	19755	uc029xej.1	0.509	Pak3_19755	chrX:143543258:143543758	2.322834335	0.018757372	0.11807009	C1	1067
981	chr5	138756354	138756854	501	*	1522	Fam20c	Intronic	1522	uc008rur.1	0.5828	Fam20c_1522	chr5:138756354:138756854	2.346239743	0.018885373	0.166984584	C1	1039
982	chr10	28493252	28493752	501	*	174857	Themis	Intronic	174857	uc009apy.1	0.4571	Themis_174857	chr10:28493252:28493752	2.266484827	0.018919269	0.114473489	C1	1143
983	chr16	21212286	21212786	501	*	7740	Ephb3	Exonic	1440	uc009lbr.2	0.5569	Ephb3_1440	chr16:21212286:21212786	2.309580073	0.019042247	0.13207199	C1	1084
984	chr9	108385015	108385515	501	*	7568	1700102P08Rik	Intronic	7568	uc008zgy.1	0.495	1700102P08Rik_7568	chr9:108385015:108385515	2.471917068	0.019042247	0.124620728	C1	866
985	chr15	32296473	32296973	501	*	51909	Sema5a	Intronic	51909	uc009huq.1	0.475	Sema5a_51909	chr15:32296473:32296973	2.130262799	0.019064807	0.148242519	C1	1321
986	chr5	148995044	148995544	501	*	78	5930430L01Rik	Promoter	78	uc008par.2	0.511	5930430L01Rik_78	chr5:148995044:148995544	1.121914619	0.019064807	0.157687898	C1	2194
987	chr12	12724873	12725373	501	*	55205	Gm34637	Distal	55205	uc012fcz.1	0.521	Gm34637_55205	chr12:12724873:12725373	2.271961371	0.019155791	0.119478111	C1	1138
988	chr1	44397973	44398473	501	*	153447	Gulp1	Distal	153447	uc029qoi.1	0.4092	Gulp1_153447	chr1:44397973:44398473	2.488235471	0.01927681	0.094129085	C1	838
989	chr11	83908401	83908901	501	*	33438	Ddx52	Distal	33438	uc009ctq.2	0.481	Ddx52_33438	chr11:83908401:83908901	2.165754133	0.01927681	0.163663635	C1	1282
990	chr1	98095384	98095884	501	*	1	Pam	Promoter	1	uc007cik.1	0.7824	Pam_1	chr1:98095384:98095884	1.120729805	0.019324216	0.217163223	C1	2195
991	chr14	105321744	105322244	501	*	63320	Ndfip2	Distal	29312	uc009hjj.1	0.4032	Ndfip2_29312	chr14:105321744:105322244	2.312922246	0.019350184	0.130830707	C1	1081
992	chr5	101123052	101123552	501	*	277072	Gpat3	Distal	130356	uc008pzf.1	0.4232	Gpat3_130356	chr5:101123052:101123552	2.341261905	0.019615986	0.104008924	C1	1050
993	chr5	96520918	96521418	501	*	147212	Fras1	Intronic	147212	uc008pvu.2	0.4132	Fras1_147212	chr5:96520918:96521418	2.206273547	0.019737117	0.124130988	C1	1224
994	chr14	99364156	99364656	501	*	65714	Klf5	Distal	65714	uc009hgo.2	0.4192	Klf5_65714	chr14:99364156:99364656	1.938115467	0.019905339	0.135186162	C1	1552
995	chr2	63135056	63135556	501	*	48980	Kcnh7	Intronic	48980	uc007cub.2	0.3174	Kcnh7_48980	chr2:63135056:63135556	1.672947623	0.019966477	0.111555299	C1	1842
996	chr15	96598870	96599370	501	*	43792	Slc38a1	Intronic	42841	uc009jrv.1	0.479	Slc38a1_42841	chr15:96598870:96599370	2.506471675	0.019978364	0.109016833	C1	814
997	chr2	172901180	172901680	501	*	38890	Bmp7	Intronic	38890	uc029uae.1	0.5289	Bmp7_38890	chr2:172901180:172901680	2.620832216	0.019978364	0.124030359	C1	658
998	chr18	33552485	33552985	501	*	88571	Gm10549	Distal	88571	uc009obm.2	0.3932	Gm10549_88571	chr18:33552485:33552985	1.660092478	0.020011117	0.122880069	C1	1851
999	chr15	56607594	56608094	501	*	82099	Has2os	Distal	82099	uc009ifb.1	0.3673	Has2os_82099	chr15:56607594:56608094	2.330944253	0.020035537	0.105591022	C1	1060
1000	chr8	70656336	70656836	501	*	3151	Pgpep1	Intronic	3151	uc008xpy.2	0.5509	Pgpep1_3151	chr8:70656336:70656836	2.308738394	0.020035537	0.10357815	C1	1087
1001	chr19	20722858	20723358	501	*	4447	Aldh1a7	Intronic	3712	uc009ree.1	0.4032	Aldh1a7_3712	chr19:20722858:20723358	1.775012275	0.020215977	0.234115596	C1	1733
1002	chr3	90003854	90004354	501	*	5343	Gm19710	Intronic	5343	uc008mni.3	0.3473	Gm19710_5343	chr3:90003854:90004354	1.663220629	0.02041181	0.079379844	C1	1848
1003	chr3	33143583	33144083	501	*	641	Pex5l	Promoter	641	uc029udh.1	0.4351	Pex5l_641	chr3:33143583:33144083	3.037502235	0.020427298	0.183058551	C1	249
1004	chr10	75438357	75438857	501	*	10902	4933407G14Rik	Intronic	10902	uc009bgn.2	0.503	4933407G14Rik_10902	chr10:75438357:75438857	2.501174107	0.020439921	0.122095293	C1	822
1005	chr11	110306682	110307182	501	*	30783	Abca5	Intronic	30783	uc009eni.2	0.3713	Abca5_30783	chr11:110306682:110307182	2.238778437	0.020439921	0.097435383	C1	1181
1006	chr1	46886080	46886580	501	*	32820	Slc39a10	Distal	32820	uc033fjb.1	0.4371	Slc39a10_32820	chr1:46886080:46886580	2.339639688	0.020572515	0.15177634	C1	1051
1007	chr6	52153218	52153718	501	*	3433	Hotairm2	Distal	3433	uc033hww.1	0.4172	Hotairm2_3433	chr6:52153218:52153718	1.674860568	0.020592368	0.152161578	C1	1840
1008	chr3	116614436	116614936	501	*	98	Trmt13	Promoter	98	uc008nsz.3	0.477	Trmt13_98	chr3:116614436:116614936	1.297001354	0.020624998	0.153422831	C1	2117
1009	chr17	12415380	12415880	501	*	37020	Plg	Intronic	37020	uc009nbb.1	0.5329	Plg_37020	chr17:12415380:12415880	1.269717194	0.020675284	0.131986605	C1	2135
1010	chr3	130943241	130943741	501	*	166805	Lef1	Distal	166805	uc008oan.1	0.4511	Lef1_166805	chr3:130943241:130943741	1.739790974	0.020675284	0.094603301	C1	1775
1011	chr4	93501049	93501549	501	*	165787	Tusc1	Distal	165787	uc029tyk.1	0.3972	Tusc1_165787	chr4:93501049:93501549	1.63568434	0.020730504	0.088975722	C1	1880
1012	chr4	99626467	99626967	501	*	29581	Foxd3	Distal	29581	uc008kjs.1	0.4731	Foxd3_29581	chr4:99626467:99626967	1.91940246	0.02092308	0.107161678	C1	1571
1013	chr15	102585210	102585710	501	*	40003	Atf7	Intronic	8143	uc029wpj.1	0.3832	Atf7_8143	chr15:102585210:102585710	2.068555414	0.021067444	0.098886978	C1	1391
1014	chr3	98119329	98119829	501	*	41054	Adam30	Intronic	41054	uc008nbg.2	0.487	Adam30_41054	chr3:98119329:98119829	2.43365649	0.021067444	0.108362402	C1	920
1015	chr3	150955085	150955585	501	*	68526	Mir3963	Distal	68526	uc012cmh.1	0.4152	Mir3963_68526	chr3:150955085:150955585	2.200659416	0.021067444	0.085725709	C1	1236
1016	chr1	34150684	34151184	501	*	33574	Mir6896	Intronic	9395	uc007apk.2	0.4331	Mir6896_9395	chr1:34150684:34151184	1.70165607	0.021456366	0.216343624	C1	1813
1017	chr19	31847361	31847861	501	*	21149	A1cf	Intronic	21149	uc009rmb.1	0.4371	A1cf_21149	chr19:31847361:31847861	2.168694235	0.021477813	0.117121394	C1	1279
1018	chr5	139027532	139028032	501	*	32828	Pdgfa	Intronic	32828	uc029uph.1	0.6068	Pdgfa_32828	chr5:139027532:139028032	2.285048193	0.021477813	0.122638382	C1	1123
1019	chr8	121664142	121664642	501	*	12458	Zcchc14	Distal	12458	uc008zql.3	0.521	Zcchc14_12458	chr8:121664142:121664642	2.557322825	0.021543516	0.148290978	C1	736
1020	chr14	21988767	21989267	501	*	583	Zfp503	Intronic	583	uc009fhl.2	0.5429	Zfp503_583	chr14:21988767:21989267	1.575580698	0.021564451	0.18223527	C1	1932
1021	chr3	27744773	27745273	501	*	33715	Fndc3b	Distal	33715	uc008ldw.2	0.515	Fndc3b_33715	chr3:27744773:27745273	1.982968673	0.021731006	0.148704054	C1	1494
1022	chr16	66925492	66925992	501	*	268623	1700010K23Rik	Intronic	33222	uc009mgw.2	0.3832	1700010K23Rik_33222	chr16:66925492:66925992	2.746090597	0.021912497	0.130986974	C1	517
1023	chr18	14989245	14989745	501	*	499	4933424G05Rik	Exonic	499	uc057anm.1	0.4391	4933424G05Rik_499	chr18:14989245:14989745	1.745477611	0.021912497	0.164217481	C1	1767
1024	chrX	52374171	52374671	501	*	3759	Mir6384	Intronic	3759	uc012gsi.3	0.505	Mir6384_3759	chrX:52374171:52374671	2.490783788	0.021912497	0.102252342	C1	832
1025	chr1	87919968	87920468	501	*	65918	Gm19582	Intronic	15063	uc007bzh.3	0.4471	Gm19582_15063	chr1:87919968:87920468	2.893982369	0.02237649	0.079422155	C1	366
1026	chr1	143929772	143930272	501	*	74126	Rgs2	Distal	74126	uc056yem.1	0.3713	Rgs2_74126	chr1:143929772:143930272	3.147766936	0.02237649	0.097071937	C1	188
1027	chr10	127877537	127878037	501	*	11310	Rdh16f2	Distal	10945	uc029vxu.1	0.4711	Rdh16f2_10945	chr10:127877537:127878037	2.769107134	0.02237649	0.071813074	C1	494
1028	chr11	18296167	18296667	501	*	200430	Gm12018	Distal	200430	uc009dwa.1	0.3992	Gm12018_200430	chr11:18296167:18296667	2.549144554	0.02237649	0.059911991	C1	751
1029	chr11	67958730	67959230	501	*	6661	Cfap52	Intronic	6661	uc009bli.2	0.3713	Cfap52_6661	chr11:67958730:67959230	2.895612414	0.02237649	0.079525899	C1	364
1030	chr11	101002981	101003481	501	*	6220	Atp6v0a1	Distal	6220	uc009dxf.1	0.3892	Atp6v0a1_6220	chr11:101002981:101003481	2.922224309	0.02237649	0.081236284	C1	333
1031	chr12	26740389	26740889	501	*	94233	4933409F18Rik	Distal	94233	uc009fpx.2	0.4711	4933409F18Rik_94233	chr12:26740389:26740889	2.901143104	0.02237649	0.079878772	C1	359
1032	chr12	56810274	56810774	501	*	115052	Pax9	Intronic	115052	uc009gat.2	0.3972	Pax9_115052	chr12:56810274:56810774	2.05460739	0.02237649	0.141460352	C1	1412
1033	chr12	77852603	77853103	501	*	373801	Gphn	Distal	354052	uc033iyx.1	0.3812	Gphn_354052	chr12:77852603:77853103	1.844849957	0.02237649	0.184786567	C1	1666
1034	chr12	103631209	103631709	501	*	14	Serpina10	Promoter	14	uc012fmm.1	0.505	Serpina10_14	chr12:103631209:103631709	2.80448276	0.02237649	0.073902198	C1	453
1035	chr14	16728358	16728858	501	*	353722	Rarb	Intronic	153131	uc009fef.1	0.4052	Rarb_153131	chr14:16728358:16728858	3.149146956	0.02237649	0.097176651	C1	187
1036	chr14	47203940	47204440	501	*	14787	Gch1	Distal	14787	uc009fva.2	0.4471	Gch1_14787	chr14:47203940:47204440	3.220342651	0.02237649	0.102717062	C1	152
1037	chr15	35529462	35529962	501	*	131205	Mir599	Intronic	50886	uc009hyk.1	0.4172	Mir599_50886	chr15:35529462:35529962	3.79016344	0.02237649	0.158446455	C1	29
1038	chr15	64938158	64938658	501	*	16111	Adcy8	Distal	16111	uc009ijy.2	0.4451	Adcy8_16111	chr15:64938158:64938658	2.955597099	0.02237649	0.083426278	C1	304
1039	chr15	85538251	85538751	501	*	35273	7530416G11Rik	Intronic	35273	uc009jjc.2	0.5828	7530416G11Rik_35273	chr15:85538251:85538751	2.698235268	0.02237649	0.137298396	C1	569
1040	chr15	98696221	98696721	501	*	11755	Ccdc65	Distal	11755	uc009juq.1	0.5449	Ccdc65_11755	chr15:98696221:98696721	3.154158924	0.02237649	0.097557797	C1	182
1041	chr16	36545291	36545791	501	*	16592	Casr	Intronic	16592	uc057ale.1	0.4291	Casr_16592	chr16:36545291:36545791	3.340382062	0.02237649	0.112700429	C1	106
1042	chr17	15938731	15939231	501	*	112394	Rgmb	Distal	112394	uc009nfi.1	0.3992	Rgmb_112394	chr17:15938731:15939231	2.841291791	0.02237649	0.076131046	C1	406
1043	chr18	75764491	75764991	501	*	55436	Zbtb7c	Distal	55436	uc009pit.1	0.4631	Zbtb7c_55436	chr18:75764491:75764991	3.06611514	0.02237649	0.091051243	C1	226
1044	chr18	79844885	79845385	501	*	201759	Pard6g	Distal	201759	uc009pld.1	0.4092	Pard6g_201759	chr18:79844885:79845385	3.100867257	0.02237649	0.093572142	C1	209
1045	chr19	50822527	50823027	501	*	144130	Sorcs1	Intronic	144130	uc012hdd.1	0.4232	Sorcs1_144130	chr19:50822527:50823027	3.628087795	0.02237649	0.140297792	C1	41
1046	chr19	53745728	53746228	501	*	68671	Rbm20	Intronic	68671	uc057aqm.1	0.477	Rbm20_68671	chr19:53745728:53746228	3.153919443	0.02237649	0.097539555	C1	183
1047	chr2	17939188	17939688	501	*	57519	H2al2a	Distal	57519	uc029qou.1	0.4551	H2al2a_57519	chr2:17939188:17939688	2.058100408	0.02237649	0.149457912	C1	1407
1048	chr3	47007472	47007972	501	*	106939	Mir6379	Distal	106939	uc008lku.3	0.3832	Mir6379_106939	chr3:47007472:47007972	3.10320847	0.02237649	0.093744166	C1	207
1049	chr4	59242670	59243170	501	*	17130	Gm12596	Distal	17130	uc008jqy.1	0.475	Gm12596_17130	chr4:59242670:59243170	2.578333175	0.02237649	0.061388798	C1	711
1050	chr4	61840274	61840774	501	*	5343	Mup5	Distal	5343	uc008jth.2	0.3812	Mup5_5343	chr4:61840274:61840774	2.669516842	0.02237649	0.066199516	C1	599
1051	chr4	124772062	124772562	501	*	28530	Mir698	Intronic	12860	uc008lnm.1	0.515	Mir698_12860	chr4:124772062:124772562	2.787691001	0.02237649	0.072904165	C1	474
1052	chr5	17571636	17572136	501	*	2929	Sema3c	Distal	2929	uc008nxm.2	0.4072	Sema3c_2929	chr5:17571636:17572136	1.029169872	0.02237649	0.134758855	C1	2219
1053	chr5	114505649	114506149	501	*	61629	Mvk	Distal	61629	uc008qme.2	0.521	Mvk_61629	chr5:114505649:114506149	2.944165377	0.02237649	0.082670393	C1	311
1054	chr7	70487121	70487621	501	*	120624	Nr2f2	Distal	120624	uc008srn.2	0.4351	Nr2f2_120624	chr7:70487121:70487621	1.976961827	0.02237649	0.144280298	C1	1501
1055	chr8	82349237	82349737	501	*	53723	Il15	Intronic	3788	uc008ybo.1	0.4112	Il15_3788	chr8:82349237:82349737	2.899781546	0.02237649	0.079791775	C1	360
1056	chr9	103860963	103861463	501	*	99375	Tmem108	Distal	98921	uc008zbi.1	0.4491	Tmem108_98921	chr9:103860963:103861463	1.976754415	0.02237649	0.097897728	C1	1502
1057	chr3	60168461	60168961	501	*	86841	Sucnr1	Distal	86841	uc008lrc.1	0.3653	Sucnr1_86841	chr3:60168461:60168961	2.656354055	0.022597806	0.114416848	C1	608
1058	chr4	75860966	75861466	501	*	582929	Dmac1	Distal	223360	uc008jxo.1	0.3892	Dmac1_223360	chr4:75860966:75861466	1.75336118	0.022616763	0.183772006	C1	1755
1059	chr11	95649465	95649965	501	*	17241	Phb	Distal	17241	uc009dgq.2	0.4331	Phb_17241	chr11:95649465:95649965	1.941961022	0.022900868	0.144225969	C1	1546
1060	chr13	59091579	59092079	501	*	285259	Ntrk2	Intronic	90986	uc009jmz.1	0.479	Ntrk2_90986	chr13:59091579:59092079	2.374859972	0.022920218	0.118888573	C1	1004
1061	chr2	125920452	125920952	501	*	61592	Galk2	Intronic	54478	uc008ixs.1	0.4431	Galk2_54478	chr2:125920452:125920952	2.058776088	0.022920218	0.089159329	C1	1406
1062	chr1	12236527	12237027	501	*	189208	Mir6341	Distal	189208	uc007ahv.2	0.4511	Mir6341_189208	chr1:12236527:12237027	2.685783042	0.023217702	0.097882551	C1	579
1063	chr1	133255389	133255889	501	*	9541	Plekha6	Intronic	9541	uc007cuv.2	0.4491	Plekha6_9541	chr1:133255389:133255889	2.282407207	0.023298386	0.115791868	C1	1126
1064	chr3	103734111	103734611	501	*	3639	Olfml3	Distal	3606	uc008nha.1	0.5529	Olfml3_3606	chr3:103734111:103734611	2.247050909	0.023298386	0.106267471	C1	1166
1065	chr4	101805659	101806159	501	*	38112	B020004J07Rik	Intronic	38112	uc008kkz.1	0.4511	B020004J07Rik_38112	chr4:101805659:101806159	1.687477609	0.023298386	0.145142526	C1	1827
1066	chr9	48697392	48697892	501	*	92518	Nnmt	Intronic	92518	uc008xka.1	0.491	Nnmt_92518	chr9:48697392:48697892	2.176520379	0.023298386	0.106744095	C1	1263
1067	chr10	92556628	92557128	501	*	165539	Nedd1	Distal	165539	uc012emn.1	0.4132	Nedd1_165539	chr10:92556628:92557128	1.474236417	0.023303114	0.126048329	C1	2002
1068	chr4	138323365	138323865	501	*	2680	Pink1	Intronic	2680	uc056zpq.1	0.485	Pink1_2680	chr4:138323365:138323865	1.866391232	0.023303114	0.083314401	C1	1645
1069	chr3	45375112	45375612	501	*	2897	2610316D01Rik	Intronic	2897	uc008lkm.1	0.4232	2610316D01Rik_2897	chr3:45375112:45375612	2.463616348	0.02338296	0.102698522	C1	884
1070	chr12	99329240	99329740	501	*	120583	Foxn3	Intronic	16907	uc009hbx.1	0.5289	Foxn3_16907	chr12:99329240:99329740	2.188311112	0.023412186	0.140890218	C1	1251
1071	chr13	51228850	51229350	501	*	26033	Hist1h2al	Distal	26033	uc009jby.1	0.5409	Hist1h2al_26033	chr13:51228850:51229350	1.747946804	0.023412186	0.110124377	C1	1763
1072	chr4	109858942	109859442	501	*	118832	Dmrta2	Intronic	118298	uc008kqb.1	0.3972	Dmrta2_118298	chr4:109858942:109859442	2.662092472	0.023423743	0.115904526	C1	603
1073	chr11	8494994	8495494	501	*	169290	Tns3	Intronic	26740	uc009dtm.1	0.485	Tns3_26740	chr11:8494994:8495494	0.978371143	0.023547819	0.178188733	C1	2229
1074	chr6	17062011	17062511	501	*	2887	Tes	Distal	2734	uc008piq.4	0.4032	Tes_2734	chr6:17062011:17062511	2.495795043	0.023816481	0.108114532	C1	826
1075	chr4	56221843	56222343	501	*	519331	Actl7b	Distal	2427	uc008jom.1	0.4591	Actl7b_2427	chr4:56221843:56222343	1.31419068	0.023838538	0.265006227	C1	2103
1076	chr11	108605221	108605721	501	*	180204	Cep112	Intronic	71806	uc009emb.2	0.491	Cep112_71806	chr11:108605221:108605721	2.755273729	0.023924706	0.089409234	C1	507
1077	chr17	45884389	45884889	501	*	127928	F630040K05Rik	Distal	117443	uc009mfe.2	0.5629	F630040K05Rik_117443	chr17:45884389:45884889	3.159104874	0.023924706	0.110623134	C1	178
1078	chr3	144597769	144598269	501	*	27591	Selenof	Distal	27304	uc008ohy.1	0.4411	Selenof_27304	chr3:144597769:144598269	2.652894175	0.02400871	0.101557162	C1	614
1079	chr4	139535130	139535630	501	*	4831	Iffo2	Intronic	4831	uc008mqr.4	0.5509	Iffo2_4831	chr4:139535130:139535630	2.581633986	0.024032412	0.148395488	C1	706
1080	chr4	153567381	153567881	501	*	84800	Ajap1	Distal	84800	uc008nhk.1	0.507	Ajap1_84800	chr4:153567381:153567881	2.221510763	0.024032412	0.126949273	C1	1206
1081	chr12	80562221	80562721	501	*	43999	Galnt16	Intronic	43480	uc009goc.2	0.4471	Galnt16_43480	chr12:80562221:80562721	2.698410466	0.024383427	0.080365899	C1	568
1082	chr14	118230900	118231400	501	*	5081	LOC105245869	Distal	5081	uc009hka.2	0.5669	LOC105245869_5081	chr14:118230900:118231400	1.282255251	0.024383427	0.169880164	C1	2130
1083	chr4	150398504	150399004	501	*	116837	Rere	Intronic	7441	uc008nen.1	0.4271	Rere_7441	chr4:150398504:150399004	2.845985318	0.024383427	0.088193481	C1	401
1084	chr7	96807165	96807665	501	*	5865	Gm15413	Intronic	5865	uc008tfp.2	0.4511	Gm15413_5865	chr7:96807165:96807665	2.6554264	0.024383427	0.076419196	C1	611
1085	chr18	17901311	17901811	501	*	320570	4930545E07Rik	Distal	320570	uc057lyc.1	0.3633	4930545E07Rik_320570	chr18:17901311:17901811	2.676206889	0.024383903	0.090289866	C1	592
1086	chr18	21291435	21291935	501	*	8453	Garem1	Intronic	8453	uc057lys.1	0.4012	Garem1_8453	chr18:21291435:21291935	2.630280977	0.024383903	0.105772198	C1	647
1087	chr9	111535419	111535919	501	*	96587	Dclk3	Distal	96587	uc008zou.1	0.4691	Dclk3_96587	chr9:111535419:111535919	2.571194097	0.024383903	0.083216622	C1	723
1088	chr9	75236828	75237328	501	*	5063	Myo5c	Intronic	5063	uc008yni.2	0.523	Myo5c_5063	chr9:75236828:75237328	2.062735605	0.024471561	0.122725611	C1	1395
1089	chr10	64744029	64744529	501	*	654023	Lrrtm3	Intronic	654023	uc012eiw.1	0.4451	Lrrtm3_654023	chr10:64744029:64744529	2.115100918	0.024480272	0.141460331	C1	1339
1090	chr10	99556312	99556812	501	*	52608	Gm20110	Distal	52608	uc057lqn.1	0.4351	Gm20110_52608	chr10:99556312:99556812	1.681380079	0.024498153	0.156169902	C1	1832
1091	chr18	47431481	47431981	501	*	20936	9130209A04Rik	Distal	20936	uc009otg.1	0.4192	9130209A04Rik_20936	chr18:47431481:47431981	2.519539568	0.024498153	0.114970469	C1	791
1092	chr7	30358738	30359238	501	*	3783	Lrfn3	Intronic	3783	uc008vqb.2	0.4371	Lrfn3_3783	chr7:30358738:30359238	2.488213517	0.024498153	0.116886279	C1	839
1093	chr1	45887601	45888101	501	*	38667	Slc40a1	Distal	37742	uc007ayw.1	0.3772	Slc40a1_37742	chr1:45887601:45888101	2.952017328	0.024713873	0.104743871	C1	306
1094	chr11	18930455	18930955	501	*	88263	Meis1	Intronic	56395	uc009dya.2	0.4731	Meis1_56395	chr11:18930455:18930955	2.587381075	0.024713873	0.076012128	C1	697
1095	chr11	106450095	106450595	501	*	37450	Ern1	Intronic	37450	uc057lsl.1	0.4112	Ern1_37450	chr11:106450095:106450595	2.625290446	0.024713873	0.080366631	C1	652
1096	chr13	28885140	28885640	501	*	31	2610307P16Rik	Promoter	31	uc033jar.1	0.5868	2610307P16Rik_31	chr13:28885140:28885640	1.960882984	0.024713873	0.096476537	C1	1515
1097	chr7	71043083	71043583	501	*	676586	Nr2f2	Distal	172332	uc008srn.2	0.4471	Nr2f2_172332	chr7:71043083:71043583	2.799248332	0.024713873	0.117411666	C1	462
1098	chr8	35224523	35225023	501	*	150967	Ppp1r3b	Distal	150967	uc008wxv.1	0.507	Ppp1r3b_150967	chr8:35224523:35225023	2.463789551	0.024713873	0.190300825	C1	883
1099	chr8	71526195	71526695	501	*	10991	Bst2	Distal	751	uc008xug.3	0.4731	Bst2_751	chr8:71526195:71526695	1.945628907	0.024713873	0.132342891	C1	1540
1100	chr13	29777152	29777652	501	*	78270	Cdkal1	Intronic	78270	uc009iob.2	0.4511	Cdkal1_78270	chr13:29777152:29777652	2.368846131	0.02484787	0.119938262	C1	1011
1101	chr5	53676640	53677140	501	*	30813	Cckar	Distal	30813	uc008oyq.1	0.481	Cckar_30813	chr5:53676640:53677140	2.786858358	0.02484787	0.140374059	C1	475
1102	chr7	6860656	6861156	501	*	57318	Mir3099	Intronic	57318	uc008tvw.2	0.4651	Mir3099_57318	chr7:6860656:6861156	2.29781804	0.024998999	0.227869641	C1	1104
1103	chr5	90794044	90794544	501	*	239	Cxcl15	Promoter	239	uc008pqk.2	0.4212	Cxcl15_239	chr5:90794044:90794544	1.107746298	0.025019766	0.18239845	C1	2201
1104	chr4	129251606	129252106	501	*	9547	C77080	Intronic	3412	uc008lsy.1	0.5409	C77080_3412	chr4:129251606:129252106	1.890323108	0.025052535	0.094896187	C1	1617
1105	chr14	118229608	118230108	501	*	6373	LOC105245869	Distal	6373	uc009hka.2	0.4431	LOC105245869_6373	chr14:118229608:118230108	2.200941521	0.025054367	0.050915905	C1	1235
1106	chr17	51807485	51807985	501	*	25554	Satb1	Intronic	4318	uc009mov.2	0.4212	Satb1_4318	chr17:51807485:51807985	2.77849283	0.025054367	0.118776692	C1	484
1107	chr2	3754330	3754830	501	*	41121	Fam107b	Intronic	41121	uc007ato.2	0.481	Fam107b_41121	chr2:3754330:3754830	2.612279803	0.025054367	0.076820314	C1	667
1108	chr2	45025167	45025667	501	*	2239	Mir5129	Intronic	2239	uc007cnc.2	0.4271	Mir5129_2239	chr2:45025167:45025667	2.836387424	0.025054367	0.08822092	C1	408
1109	chr6	134660837	134661337	501	*	21574	Borcs5	Intronic	20146	uc012ddz.1	0.479	Borcs5_20146	chr6:134660837:134661337	2.658383355	0.025054367	0.08559703	C1	605
1110	chr7	81268876	81269376	501	*	55321	Pde8a	Intronic	55321	uc008syc.1	0.4331	Pde8a_55321	chr7:81268876:81269376	1.706934932	0.025067883	0.187961069	C1	1807
1111	chr19	57196530	57197030	501	*	77179	4930449E18Rik	Intronic	850	uc009odb.3	0.4631	4930449E18Rik_850	chr19:57196530:57197030	1.352235815	0.025163419	0.123294701	C1	2084
1112	chr1	134733586	134734086	501	*	87154	Syt2	Intronic	24535	uc029qtu.1	0.4032	Syt2_24535	chr1:134733586:134734086	1.592301835	0.025512484	0.176060456	C1	1916
1113	chr16	33342382	33342882	501	*	38103	1700007L15Rik	Distal	38103	uc033jfa.1	0.485	1700007L15Rik_38103	chr16:33342382:33342882	2.702492319	0.025512484	0.085638861	C1	563
1114	chr16	50800485	50800985	501	*	17325	1700116B05Rik	Distal	17325	uc012gew.1	0.3772	1700116B05Rik_17325	chr16:50800485:50800985	1.710908096	0.025512484	0.161079612	C1	1798
1115	chr17	11067962	11068462	501	*	227852	Prkn	Intronic	21255	uc009nat.2	0.499	Prkn_21255	chr17:11067962:11068462	1.545941341	0.025512484	0.211333794	C1	1954
1116	chr5	10722988	10723488	501	*	141790	Gm6455	Distal	141790	uc012cjb.1	0.3772	Gm6455_141790	chr5:10722988:10723488	1.999934507	0.025512484	0.145811306	C1	1481
1117	chr5	100195014	100195514	501	*	15427	2310034O05Rik	Distal	15427	uc008pxy.1	0.4331	2310034O05Rik_15427	chr5:100195014:100195514	1.079967992	0.025512484	0.145781422	C1	2206
1118	chr5	112213304	112213804	501	*	6790	1700028D13Rik	Exonic	6790	uc057bqi.1	0.5309	1700028D13Rik_6790	chr5:112213304:112213804	2.570720021	0.025512484	0.080081012	C1	725
1119	chr13	64244820	64245320	501	*	3629	1810034E14Rik	Intronic	3467	uc009jsx.1	0.4511	1810034E14Rik_3467	chr13:64244820:64245320	0.941873197	0.025567149	0.196285495	C1	2237
1120	chr2	70474185	70474685	501	*	487	Sp5	Promoter	487	uc007cxg.2	0.6068	Sp5_487	chr2:70474185:70474685	2.107639542	0.025567149	0.124266149	C1	1344
1121	chr18	76242124	76242624	501	*	672	Smad2	Intronic	672	uc012gss.1	0.6747	Smad2_672	chr18:76242124:76242624	1.303994703	0.025631261	0.094350439	C1	2115
1122	chr10	21488469	21488969	501	*	104425	1700020N01Rik	Distal	69241	uc009ali.3	0.4371	1700020N01Rik_69241	chr10:21488469:21488969	0.909073912	0.025661047	0.113344335	C1	2243
1123	chr9	101052698	101053198	501	*	18063	Pccb	Distal	18063	uc008zav.1	0.3972	Pccb_18063	chr9:101052698:101053198	2.062242974	0.025675928	0.104816143	C1	1396
1124	chr12	52063850	52064350	501	*	33645	Nubpl	Distal	33645	uc057ltl.1	0.4731	Nubpl_33645	chr12:52063850:52064350	2.729664313	0.025775776	0.096572258	C1	537
1125	chr13	41644513	41645013	501	*	38546	Tmem170b	Distal	4679	uc009iva.1	0.4431	Tmem170b_4679	chr13:41644513:41645013	2.477549733	0.025775776	0.08374722	C1	856
1126	chr16	21664855	21665355	501	*	29559	2510009E07Rik	Intronic	29559	uc009lbu.2	0.485	2510009E07Rik_29559	chr16:21664855:21665355	2.537564904	0.025775776	0.104326228	C1	764
1127	chr17	83572336	83572836	501	*	58252	Cox7a2l	Distal	58252	uc009nlg.2	0.483	Cox7a2l_58252	chr17:83572336:83572836	2.338854535	0.025775776	0.10163313	C1	1053
1128	chr2	38827893	38828393	501	*	24591	Mir181a-2	Intronic	4801	uc007cly.2	0.4052	Mir181a-2_4801	chr2:38827893:38828393	2.404738883	0.025775776	0.0859713	C1	965
1129	chr3	66730791	66731291	501	*	250729	Shox2	Distal	247769	uc008ltb.1	0.4331	Shox2_247769	chr3:66730791:66731291	2.629800798	0.025775776	0.077942475	C1	648
1130	chr3	141989906	141990406	501	*	179071	Bmpr1b	Intronic	7891	uc008ogt.2	0.3633	Bmpr1b_7891	chr3:141989906:141990406	3.059842488	0.025775776	0.126916021	C1	231
1131	chr5	21694816	21695316	501	*	6327	Napepld	Intronic	6278	uc008nym.1	0.4511	Napepld_6278	chr5:21694816:21695316	2.487514265	0.025775776	0.098433123	C1	841
1132	chr6	85415771	85416271	501	*	7864	Noto	Distal	7864	uc008rck.1	0.491	Noto_7864	chr6:85415771:85416271	2.350195492	0.025775776	0.142247968	C1	1032
1133	chr7	133015310	133015810	501	*	84417	Zranb1	Intronic	312	uc033ifh.1	0.5369	Zranb1_312	chr7:133015310:133015810	2.833936714	0.025775776	0.098698204	C1	413
1134	chr8	80315344	80315844	501	*	178450	Gypa	Distal	79616	uc008ybh.3	0.511	Gypa_79616	chr8:80315344:80315844	1.075074327	0.025775776	0.183723148	C1	2210
1135	chr16	89934575	89935075	501	*	207411	Gm10789	Intronic	26001	uc009mpe.2	0.497	Gm10789_26001	chr16:89934575:89935075	1.568163817	0.02579688	0.152505286	C1	1942
1136	chr4	57122780	57123280	501	*	20125	Epb41l4b	Intronic	20125	uc008jpc.2	0.5309	Epb41l4b_20125	chr4:57122780:57123280	1.631947993	0.025953237	0.091404703	C1	1882
1137	chr7	88116996	88117496	501	*	160838	Ctsc	Intronic	20012	uc029uvn.1	0.4132	Ctsc_20012	chr7:88116996:88117496	2.341283386	0.026006903	0.14498696	C1	1049
1138	chr12	73033775	73034275	501	*	12686	Six1	Distal	5313	uc009gjl.3	0.3892	Six1_5313	chr12:73033775:73034275	2.365949937	0.026151124	0.081914652	C1	1014
1139	chr19	55268074	55268574	501	*	14954	Acsl5	Intronic	14954	uc057ccv.1	0.499	Acsl5_14954	chr19:55268074:55268574	2.349046911	0.026151124	0.075187554	C1	1034
1140	chr2	36191524	36192024	501	*	38651	Ptgs1	Distal	10537	uc007cit.1	0.4571	Ptgs1_10537	chr2:36191524:36192024	3.141114054	0.026151124	0.188689155	C1	192
1141	chr8	90669077	90669577	501	*	159507	Chd9	Distal	148026	uc029vkf.1	0.4172	Chd9_148026	chr8:90669077:90669577	1.452216994	0.026151124	0.08733162	C1	2015
1142	chr11	34416174	34416674	501	*	101601	Fam196b	Intronic	98120	uc009ebe.2	0.4551	Fam196b_98120	chr11:34416174:34416674	2.677309433	0.026173374	0.088396863	C1	589
1143	chr12	69442219	69442719	501	*	33080	5830428M24Rik	Distal	33080	uc009gem.1	0.511	5830428M24Rik_33080	chr12:69442219:69442719	2.765754324	0.026173374	0.092626676	C1	500
1144	chr13	71210680	71211180	501	*	103840	Mir466f-4	Distal	103840	uc009jzl.1	0.475	Mir466f-4_103840	chr13:71210680:71211180	1.174677269	0.026173374	0.253856788	C1	2174
1145	chr5	141183230	141183730	501	*	58053	Sdk1	Distal	58053	uc029ujo.1	0.4132	Sdk1_58053	chr5:141183230:141183730	2.926220688	0.026173374	0.108127404	C1	326
1146	chr6	25686647	25687147	501	*	3082	Gpr37	Intronic	3082	uc008plw.2	0.4411	Gpr37_3082	chr6:25686647:25687147	1.657437088	0.026173374	0.120187395	C1	1858
1147	chr5	86856433	86856933	501	*	50253	Ugt2b34	Distal	24919	uc008pks.3	0.4571	Ugt2b34_24919	chr5:86856433:86856933	1.823532146	0.026232846	0.14400315	C1	1678
1148	chr4	100909873	100910373	501	*	133443	Cachd1	Intronic	133443	uc008kkh.1	0.483	Cachd1_133443	chr4:100909873:100910373	1.613151257	0.026384475	0.128195635	C1	1899
1149	chr1	97540633	97541133	501	*	121134	D1Ertd622e	Distal	105454	uc011wql.1	0.479	D1Ertd622e_105454	chr1:97540633:97541133	2.58278717	0.026440078	0.1077177	C1	703
1150	chr3	54668050	54668550	501	*	24557	Supt20	Distal	24557	uc008lmq.1	0.3872	Supt20_24557	chr3:54668050:54668550	2.372860189	0.026440078	0.097664591	C1	1007
1151	chr5	75377305	75377805	501	*	197431	Kit	Distal	197431	uc008pgv.2	0.497	Kit_197431	chr5:75377305:75377805	1.394284662	0.026440078	0.270771702	C1	2059
1152	chr7	144811426	144811926	501	*	26935	Fgf3	Distal	26935	uc008vwk.1	0.5329	Fgf3_26935	chr7:144811426:144811926	2.283937307	0.026440078	0.106186851	C1	1125
1153	chr8	100887629	100888129	501	*	1471204	A330008L17Rik	Distal	1424707	uc029vlp.1	0.3932	A330008L17Rik_1424707	chr8:100887629:100888129	2.683294263	0.026440078	0.140829233	C1	584
1154	chrX	58740051	58740551	501	*	171159	4930550L24Rik	Distal	171159	uc033jkl.1	0.3593	4930550L24Rik_171159	chrX:58740051:58740551	2.369274002	0.026440078	0.114901418	C1	1010
1155	chr13	42265790	42266290	501	*	35435	Edn1	Distal	35435	uc009ivp.1	0.493	Edn1_35435	chr13:42265790:42266290	2.645938361	0.026464623	0.17840911	C1	623
1156	chr13	64237244	64237744	501	*	11205	1810034E14Rik	Intronic	11043	uc009jsx.1	0.493	1810034E14Rik_11043	chr13:64237244:64237744	2.450987183	0.026464623	0.077082799	C1	901
1157	chrX	58470954	58471454	501	*	440256	4930550L24Rik	Distal	440204	uc033jkl.1	0.4032	4930550L24Rik_440204	chrX:58470954:58471454	2.616294382	0.026464623	0.088994644	C1	661
1158	chrX	94152197	94152697	501	*	29039	Zfx	Distal	29039	uc009pvm.1	0.487	Zfx_29039	chrX:94152197:94152697	1.603797776	0.026464623	0.194811523	C1	1908
1159	chr16	97659294	97659794	501	*	48348	Tmprss2	Distal	48348	uc009mty.1	0.4571	Tmprss2_48348	chr16:97659294:97659794	1.291100015	0.026830087	0.19801224	C1	2123
1160	chr3	67867287	67867787	501	*	24682	Iqcj	Distal	24682	uc008ltn.2	0.4431	Iqcj_24682	chr3:67867287:67867787	1.955914867	0.026923282	0.109610347	C1	1524
1161	chr5	128524394	128524894	501	*	76042	5930412G12Rik	Distal	7032	uc008reo.2	0.5689	5930412G12Rik_7032	chr5:128524394:128524894	2.185874921	0.02703223	0.144076319	C1	1253
1162	chr15	60996261	60996761	501	*	75162	A1bg	Distal	75162	uc029wnb.1	0.3972	A1bg_75162	chr15:60996261:60996761	2.767951727	0.027042793	0.102823449	C1	497
1163	chr15	10902298	10902798	501	*	49783	C1qtnf3	Distal	49783	uc009hte.2	0.4232	C1qtnf3_49783	chr15:10902298:10902798	2.375778402	0.027401216	0.085769941	C1	1003
1164	chr12	79525920	79526420	501	*	228887	Rad51b	Intronic	215995	uc009gns.2	0.3772	Rad51b_215995	chr12:79525920:79526420	1.420835359	0.027610979	0.177877945	C1	2042
1165	chr13	114064967	114065467	501	*	86374	A430090L17Rik	Intronic	54336	uc012exa.1	0.4271	A430090L17Rik_54336	chr13:114064967:114065467	2.472440473	0.027610979	0.078038633	C1	864
1166	chr14	25154155	25154655	501	*	11163	4930572O13Rik	Distal	11163	uc033iwt.1	0.511	4930572O13Rik_11163	chr14:25154155:25154655	2.503735637	0.027610979	0.088667044	C1	818
1167	chr14	118193150	118193650	501	*	42831	LOC105245869	Distal	18290	uc009hka.2	0.4271	LOC105245869_18290	chr14:118193150:118193650	0.939637721	0.027610979	0.083169165	C1	2238
1168	chr18	42688833	42689333	501	*	109430	Gpr151	Intronic	49579	uc009oql.2	0.4511	Gpr151_49579	chr18:42688833:42689333	2.365711712	0.027610979	0.071250724	C1	1015
1169	chrX	72047865	72048365	501	*	56265	Cnga2	Distal	56265	uc029wzq.1	0.3693	Cnga2_56265	chrX:72047865:72048365	2.354177027	0.027610979	0.07132821	C1	1027
1170	chr6	137415008	137415508	501	*	162958	Ptpro	Intronic	4536	uc008syl.2	0.4491	Ptpro_4536	chr6:137415008:137415508	2.655927094	0.027686549	0.145015582	C1	609
1171	chr16	30387896	30388396	501	*	383	Atp13a3	Intronic	383	uc009lir.1	0.6527	Atp13a3_383	chr16:30387896:30388396	2.475034826	0.027798243	0.12968374	C1	860
1172	chr3	104599564	104600064	501	*	38849	Slc16a1	Distal	38849	uc012cgq.1	0.5389	Slc16a1_38849	chr3:104599564:104600064	2.425386254	0.027798243	0.093597381	C1	934
1173	chr5	28563466	28563966	501	*	96614	Shh	Intronic	96614	uc008ofj.2	0.521	Shh_96614	chr5:28563466:28563966	2.467979717	0.027798243	0.104303568	C1	873
1174	chr3	8627986	8628486	501	*	38801	Hey1	Distal	38801	uc029uca.1	0.4411	Hey1_38801	chr3:8627986:8628486	2.419016203	0.028081495	0.078895257	C1	947
1175	chr1	55445555	55446055	501	*	39858	Plcl1	Intronic	741	uc007bct.1	0.4212	Plcl1_741	chr1:55445555:55446055	2.301266063	0.028090512	0.08611918	C1	1099
1176	chr1	136030717	136031217	501	*	19836	Ascl5	Intronic	11308	uc007czj.2	0.5409	Ascl5_11308	chr1:136030717:136031217	2.096866111	0.028090512	0.074069062	C1	1359
1177	chr10	13107945	13108445	501	*	47690	Plagl1	Intronic	16419	uc012efw.1	0.489	Plagl1_16419	chr10:13107945:13108445	2.288665832	0.028090512	0.128192916	C1	1118
1178	chr12	89434454	89434954	501	*	711827	Nrxn3	Intronic	35973	uc009gzw.2	0.3972	Nrxn3_35973	chr12:89434454:89434954	2.19173811	0.028090512	0.09973466	C1	1245
1179	chr13	54403119	54403619	501	*	32019	Cplx2	Distal	32019	uc009jet.1	0.505	Cplx2_32019	chr13:54403119:54403619	2.332845136	0.028090512	0.083098964	C1	1059
1180	chr5	113133201	113133701	501	*	29861	2900026A02Rik	Intronic	4534	uc008qja.1	0.5848	2900026A02Rik_4534	chr5:113133201:113133701	1.44425625	0.028090512	0.188383127	C1	2022
1181	chr7	16880118	16880618	501	*	5050	Dact3	Intronic	5050	uc008ugf.2	0.5469	Dact3_5050	chr7:16880118:16880618	2.01245529	0.028090512	0.144538035	C1	1471
1182	chr8	47412429	47412929	501	*	60330	Stox2	Distal	60330	uc008xeg.2	0.7046	Stox2_60330	chr8:47412429:47412929	0.734468461	0.028090512	0.084889444	C1	2255
1183	chr9	23112177	23112677	501	*	110648	Bmper	Distal	110648	uc009atq.1	0.4192	Bmper_110648	chr9:23112177:23112677	2.41739667	0.028090512	0.120962444	C1	951
1184	chr9	25013743	25014243	501	*	137787	Herpud2	Distal	137704	uc009atx.1	0.3653	Herpud2_137704	chr9:25013743:25014243	1.889280763	0.028090512	0.100523967	C1	1619
1185	chr9	69713110	69713610	501	*	45379	B230323A14Rik	Distal	45379	uc029vjy.1	0.4391	B230323A14Rik_45379	chr9:69713110:69713610	2.031156199	0.028090512	0.110805203	C1	1443
1186	chr14	75197632	75198132	501	*	44404	Cpb2	Intronic	186	uc057caa.1	0.497	Cpb2_186	chr14:75197632:75198132	2.376594231	0.02836362	0.121245339	C1	1001
1187	chr16	86816620	86817120	501	*	10356	Gm32461	Distal	10356	uc009mkt.1	0.4212	Gm32461_10356	chr16:86816620:86817120	2.469220218	0.02836362	0.087558645	C1	871
1188	chr7	37019908	37020408	501	*	322039	Tshz3	Distal	144508	uc008vzw.1	0.479	Tshz3_144508	chr7:37019908:37020408	1.746892323	0.02836362	0.159343099	C1	1764
1189	chr7	101595221	101595721	501	*	14309	Art2b	Distal	14309	uc008tmz.1	0.4371	Art2b_14309	chr7:101595221:101595721	2.807118612	0.02836362	0.122463084	C1	450
1190	chr14	98654321	98654821	501	*	391564	Mzt1	Distal	388501	uc009hgg.1	0.4371	Mzt1_388501	chr14:98654321:98654821	1.159621573	0.028405487	0.197855098	C1	2180
1191	chr10	83019892	83020392	501	*	34644	Chst11	Intronic	34392	uc009bwu.2	0.521	Chst11_34392	chr10:83019892:83020392	2.112386675	0.028434776	0.077161168	C1	1341
1192	chr2	25125965	25126465	501	*	31009	Noxa1	Distal	19268	uc056ydd.1	0.5689	Noxa1_19268	chr2:25125965:25126465	1.815275475	0.028434776	0.187210417	C1	1688
1193	chr2	57266962	57267462	501	*	29533	Gpd2	Intronic	22852	uc007cqy.3	0.4132	Gpd2_22852	chr2:57266962:57267462	1.716238592	0.028434776	0.129119867	C1	1797
1194	chr4	89474879	89475379	501	*	164096	Cdkn2b	Intronic	164096	uc008kfz.4	0.485	Cdkn2b_164096	chr4:89474879:89475379	2.293997578	0.028434776	0.089061742	C1	1110
1195	chr11	63707012	63707512	501	*	215021	Hs3st3b1	Distal	215021	uc009bhv.1	0.493	Hs3st3b1_215021	chr11:63707012:63707512	2.444098812	0.0288943	0.085158243	C1	909
1196	chr2	148041456	148041956	501	*	5262	Foxa2	Distal	1496	uc008jpl.1	0.477	Foxa2_1496	chr2:148041456:148041956	2.198035147	0.029048769	0.079962523	C1	1240
1197	chr4	132435918	132436418	501	*	13721	Phactr4	Distal	13721	uc056zow.1	0.4411	Phactr4_13721	chr4:132435918:132436418	2.387696759	0.029048769	0.097426134	C1	991
1198	chr17	78322307	78322807	501	*	95594	Fez2	Intronic	95594	uc009ngp.1	0.485	Fez2_95594	chr17:78322307:78322807	2.120143262	0.029192213	0.13808731	C1	1333
1199	chr11	11897615	11898115	501	*	278	Ddc	Intronic	278	uc009duo.3	0.4691	Ddc_278	chr11:11897615:11898115	2.286998781	0.029368538	0.070176234	C1	1119
1200	chr15	69591160	69591660	501	*	320876	4930504C09Rik	Distal	194715	uc009ile.1	0.4112	4930504C09Rik_194715	chr15:69591160:69591660	2.417762336	0.029368538	0.088668295	C1	950
1201	chr2	90506108	90506608	501	*	74288	Ptprj	Intronic	27183	uc007dzj.1	0.503	Ptprj_27183	chr2:90506108:90506608	2.373767821	0.029368538	0.08860088	C1	1006
1202	chr6	28718070	28718570	501	*	113426	Lrrc4	Intronic	113426	uc008pmp.1	0.3613	Lrrc4_113426	chr6:28718070:28718570	2.180200952	0.029368538	0.076448671	C1	1259
1203	chr6	41093230	41093730	501	*	57970	2210010C04Rik	Distal	20069	uc008pxm.2	0.3752	2210010C04Rik_20069	chr6:41093230:41093730	2.277562612	0.029368538	0.078566531	C1	1133
1204	chr6	98049067	98049567	501	*	242258	Mitf	Distal	57533	uc008rqg.1	0.481	Mitf_57533	chr6:98049067:98049567	2.511530496	0.029368538	0.10417477	C1	801
1205	chrX	157031961	157032461	501	*	383074	Phex	Distal	383074	uc009qwd.2	0.4251	Phex_383074	chrX:157031961:157032461	2.450782193	0.029368538	0.090834849	C1	902
1206	chr4	134683865	134684365	501	*	20174	Man1c1	Intronic	20174	uc056zpf.1	0.475	Man1c1_20174	chr4:134683865:134684365	2.125183523	0.029507454	0.154681616	C1	1327
1207	chr13	63930420	63930920	501	*	115349	Ercc6l2	Distal	36642	uc009jsj.1	0.507	Ercc6l2_36642	chr13:63930420:63930920	1.746608214	0.029530732	0.162597713	C1	1766
1208	chr15	27545054	27545554	501	*	26189	Mir7117	Intronic	26142	uc057cae.1	0.495	Mir7117_26142	chr15:27545054:27545554	1.354276877	0.029530732	0.17016111	C1	2082
1209	chr5	29187865	29188365	501	*	7877	Rnf32	Distal	7877	uc008ofl.1	0.4411	Rnf32_7877	chr5:29187865:29188365	1.42552528	0.029530732	0.212564856	C1	2038
1210	chr17	75522287	75522787	501	*	29408	Fam98a	Intronic	29408	uc009nfy.1	0.5429	Fam98a_29408	chr17:75522287:75522787	1.89451134	0.029621443	0.116370732	C1	1610
1211	chr14	114918571	114919071	501	*	27126	1700100I10Rik	Distal	27126	uc009hjs.1	0.4012	1700100I10Rik_27126	chr14:114918571:114919071	1.796225572	0.029633355	0.102167105	C1	1710
1212	chr18	22649386	22649886	501	*	304546	Asxl3	Distal	121305	uc009nwn.1	0.4251	Asxl3_121305	chr18:22649386:22649886	1.303142696	0.029633355	0.136827276	C1	2116
1213	chr1	115516215	115516715	501	*	168671	Cntnap5a	Distal	168153	uc007cll.1	0.3573	Cntnap5a_168153	chr1:115516215:115516715	2.280284086	0.029874228	0.0784435	C1	1128
1214	chr16	62173337	62173837	501	*	613128	Nsun3	Distal	613128	uc009mfn.1	0.3373	Nsun3_613128	chr16:62173337:62173837	2.378884433	0.029874228	0.101009517	C1	999
1215	chr8	78031099	78031599	501	*	181992	Ttc29	Distal	181992	uc057buo.1	0.4531	Ttc29_181992	chr8:78031099:78031599	2.309071734	0.029874228	0.087654913	C1	1086
1216	chr13	106093161	106093661	501	*	649717	Htr1a	Distal	202181	uc009eux.3	0.3733	Htr1a_202181	chr13:106093161:106093661	2.348056699	0.029951547	0.102421431	C1	1037
1217	chr8	61390673	61391173	501	*	96810	Cbr4	Intronic	10185	uc008xjd.1	0.521	Cbr4_10185	chr8:61390673:61391173	1.722751448	0.030084973	0.165008581	C1	1790
1218	chr19	20074598	20075098	501	*	315822	Anxa1	Distal	64656	uc009rdp.1	0.3693	Anxa1_64656	chr19:20074598:20075098	2.018158433	0.030128949	0.124467624	C1	1462
1219	chr1	87035561	87036061	501	*	54116	Alppl2	Intronic	44359	uc007byc.1	0.5509	Alppl2_44359	chr1:87035561:87036061	1.307025948	0.030202167	0.198195023	C1	2112
1220	chr18	84278272	84278772	501	*	190363	Zadh2	Intronic	133897	uc009pqv.1	0.4112	Zadh2_133897	chr18:84278272:84278772	1.527068652	0.030202167	0.152619203	C1	1971
1221	chr4	46209613	46210113	501	*	13551	Xpa	Distal	13551	uc008jiu.2	0.503	Xpa_13551	chr4:46209613:46210113	1.395061138	0.030243237	0.158859808	C1	2057
1222	chr12	8811495	8811995	501	*	40348	Sdc1	Distal	40348	uc009fll.3	0.5569	Sdc1_40348	chr12:8811495:8811995	1.185820828	0.030431353	0.177344958	C1	2171
1223	chr9	124111236	124111736	501	*	9302	Ccr2	Intronic	5800	uc009acd.1	0.3673	Ccr2_5800	chr9:124111236:124111736	2.201024737	0.030434731	0.085719881	C1	1233
1224	chr1	194160837	194161337	501	*	61671	4930503O07Rik	Distal	61671	uc007asd.1	0.4511	4930503O07Rik_61671	chr1:194160837:194161337	2.239811233	0.0304376	0.090315983	C1	1179
1225	chr13	28717782	28718282	501	*	7158	Mir6368	Intronic	7158	uc009ini.2	0.4391	Mir6368_7158	chr13:28717782:28718282	2.1750061	0.030447284	0.118596122	C1	1265
1226	chr6	55851230	55851730	501	*	14461	Itprid1	Intronic	14461	uc033hxk.1	0.3972	Itprid1_14461	chr6:55851230:55851730	1.704035254	0.03053631	0.126679815	C1	1809
1227	chrX	147194071	147194571	501	*	36110	Mir448	Exonic	36110	uc009qop.1	0.4471	Mir448_36110	chrX:147194071:147194571	1.270548914	0.03053631	0.197284921	C1	2134
1228	chr18	10242341	10242841	501	*	60798	Rock1	Distal	60798	uc009nsx.1	0.3932	Rock1_60798	chr18:10242341:10242841	1.574477289	0.030570744	0.143262594	C1	1933
1229	chr4	139386856	139387356	501	*	34518	Ubr4	Intronic	6446	uc008mqq.4	0.4731	Ubr4_6446	chr4:139386856:139387356	1.218008578	0.03066818	0.288920893	C1	2156
1230	chr8	26833270	26833770	501	*	9096	2310008N11Rik	Distal	9096	uc033iig.1	0.5529	2310008N11Rik_9096	chr8:26833270:26833770	1.724600686	0.030754571	0.123205419	C1	1784
1231	chr8	119827718	119828218	501	*	12610	Cotl1	Intronic	12610	uc008znu.2	0.517	Cotl1_12610	chr8:119827718:119828218	1.789126486	0.030754571	0.229287216	C1	1720
1232	chr15	61450173	61450673	501	*	324027	D030024E09Rik	Distal	161981	uc029wnc.1	0.4052	D030024E09Rik_161981	chr15:61450173:61450673	2.418725976	0.030853801	0.135607125	C1	948
1233	chr19	41275599	41276099	501	*	11844	Tm9sf3	Intronic	11844	uc009rug.2	0.4271	Tm9sf3_11844	chr19:41275599:41276099	2.467796016	0.030853801	0.124056671	C1	875
1234	chr2	116973173	116973673	501	*	73270	D330050G23Rik	Distal	73270	uc012brb.2	0.4511	D330050G23Rik_73270	chr2:116973173:116973673	2.455187824	0.030853801	0.122371113	C1	893
1235	chr1	70755338	70755838	501	*	29872	Vwc2l	Intronic	26888	uc007bmb.2	0.3453	Vwc2l_26888	chr1:70755338:70755838	2.027465398	0.031141977	0.104699912	C1	1451
1236	chr8	22209025	22209525	501	*	16414	Vps36	Intronic	7766	uc008wog.2	0.4112	Vps36_7766	chr8:22209025:22209525	2.256717538	0.031141977	0.119302445	C1	1153
1237	chr9	47275229	47275729	501	*	254690	Cadm1	Distal	254690	uc008xjj.2	0.495	Cadm1_254690	chr9:47275229:47275729	2.354988019	0.031440091	0.114529828	C1	1024
1238	chr9	87933169	87933669	501	*	202158	Tbx18	Distal	202158	uc008yup.2	0.4371	Tbx18_202158	chr9:87933169:87933669	1.386901268	0.031478507	0.18461191	C1	2061
1239	chr7	117123826	117124326	501	*	256902	Xylt1	Distal	256902	uc008umk.1	0.4731	Xylt1_256902	chr7:117123826:117124326	2.337222852	0.031504734	0.111379916	C1	1056
1240	chr5	74998490	74998990	501	*	45900	Chic2	Distal	45900	uc008pgi.2	0.4691	Chic2_45900	chr5:74998490:74998990	2.151643464	0.031744577	0.104736115	C1	1297
1241	chr3	157432027	157432527	501	*	101812	4930592C13Rik	Distal	101812	uc008iew.1	0.3912	4930592C13Rik_101812	chr3:157432027:157432527	2.65288133	0.03181674	0.11234957	C1	615
1242	chr1	96805352	96805852	501	*	65523	Panct2	Distal	65523	uc011wqj.2	0.4411	Panct2_65523	chr1:96805352:96805852	1.341881216	0.031969519	0.163549092	C1	2087
1243	chr18	5964954	5965454	501	*	170893	Arhgap12	Distal	79564	uc009nro.1	0.483	Arhgap12_79564	chr18:5964954:5965454	2.942660501	0.031969519	0.219027881	C1	316
1244	chr4	87369571	87370071	501	*	139280	Slc24a2	Distal	139280	uc008kco.3	0.5709	Slc24a2_139280	chr4:87369571:87370071	2.100299251	0.032273778	0.193681988	C1	1354
1245	chr2	125724492	125724992	501	*	593	Shc4	Promoter	593	uc008ixe.1	0.509	Shc4_593	chr2:125724492:125724992	1.70921991	0.032321918	0.117212309	C1	1800
1246	chr16	7052352	7052852	501	*	1077014	1700123O21Rik	Intronic	17232	uc033jdl.1	0.4311	1700123O21Rik_17232	chr16:7052352:7052852	2.401457033	0.032569854	0.133697316	C1	974
1247	chr2	139873720	139874220	501	*	192834	Tasp1	Intronic	168243	uc029twy.1	0.491	Tasp1_168243	chr2:139873720:139874220	2.06021489	0.032635639	0.163401283	C1	1403
1248	chr10	39659413	39659913	501	*	45991	Gm16364	Intronic	45991	uc009ari.1	0.513	Gm16364_45991	chr10:39659413:39659913	0.932453991	0.032745286	0.218864451	C1	2240
1249	chr6	56692395	56692895	501	*	12053	Lsm5	Distal	12053	uc033hxo.1	0.4172	Lsm5_12053	chr6:56692395:56692895	1.223872209	0.032836496	0.131238496	C1	2153
1250	chr4	9095634	9096134	501	*	173432	Clvs1	Distal	173415	uc008ihq.2	0.4391	Clvs1_173415	chr4:9095634:9096134	1.417126194	0.032890663	0.145129198	C1	2046
1251	chr1	153924347	153924847	501	*	24667	Glul	Distal	24388	uc007djc.1	0.3713	Glul_24388	chr1:153924347:153924847	1.858341168	0.032985958	0.124809436	C1	1650
1252	chr3	41172555	41173055	501	*	89758	Pgrmc2	Distal	89758	uc057ldu.1	0.4431	Pgrmc2_89758	chr3:41172555:41173055	2.385683446	0.033013815	0.093818327	C1	993
1253	chr19	54375371	54375871	501	*	330438	Adra2a	Intronic	330360	uc029wxb.1	0.4172	Adra2a_330360	chr19:54375371:54375871	2.318288596	0.033101114	0.13330063	C1	1074
1254	chr1	38131837	38132337	501	*	2424	Rev1	Distal	2424	uc007aud.1	0.4271	Rev1_2424	chr1:38131837:38132337	1.44967433	0.033122753	0.132352045	C1	2019
1255	chr1	78322365	78322865	501	*	12268	Sgpp2	Intronic	12268	uc007bts.2	0.4391	Sgpp2_12268	chr1:78322365:78322865	2.665791246	0.033122753	0.065996944	C1	601
1256	chr1	94426357	94426857	501	*	370834	4930440C22Rik	Distal	345334	uc007chr.2	0.3533	4930440C22Rik_345334	chr1:94426357:94426857	2.822963865	0.033122753	0.075014151	C1	433
1257	chr1	133245589	133246089	501	*	257	Plekha6	Promoter	257	uc007cuv.2	0.5329	Plekha6_257	chr1:133245589:133246089	2.362401489	0.033122753	0.051138965	C1	1019
1258	chr1	133941071	133941571	501	*	19919	Prelp	Distal	19919	uc029qto.1	0.493	Prelp_19919	chr1:133941071:133941571	1.902869989	0.033122753	0.10075101	C1	1596
1259	chr1	135557875	135558375	501	*	26647	Gm4793	Intronic	26647	uc007cyw.2	0.4731	Gm4793_26647	chr1:135557875:135558375	2.94515669	0.033122753	0.082735703	C1	310
1260	chr1	179173436	179173936	501	*	344316	Smyd3	Intronic	236575	uc007ags.3	0.4092	Smyd3_236575	chr1:179173436:179173936	2.716145289	0.033122753	0.068779597	C1	551
1261	chr11	93787359	93787859	501	*	98156	Utp18	Distal	98156	uc009dbi.2	0.4731	Utp18_98156	chr11:93787359:93787859	2.651412047	0.033122753	0.065219989	C1	616
1262	chr11	120695997	120696497	501	*	17519	Cenpx	Intronic	16464	uc009fgw.1	0.501	Cenpx_16464	chr11:120695997:120696497	2.229950705	0.033122753	0.045570117	C1	1200
1263	chr12	7820222	7820722	501	*	157204	Apob	Distal	39218	uc012faz.1	0.4671	Apob_39218	chr12:7820222:7820722	2.783441991	0.033122753	0.072653457	C1	479
1264	chr12	55897105	55897605	501	*	60988	Brms1l	Distal	35964	uc009gae.1	0.3992	Brms1l_35964	chr12:55897105:55897605	2.516280667	0.033122753	0.058284603	C1	795
1265	chr12	94424476	94424976	501	*	979902	4930559C10Rik	Distal	497387	uc057ahi.2	0.4032	4930559C10Rik_497387	chr12:94424476:94424976	2.737623508	0.033122753	0.06999639	C1	528
1266	chr12	108886998	108887498	501	*	6925	Wars	Intronic	5962	uc009hlq.1	0.4311	Wars_5962	chr12:108886998:108887498	3.271838457	0.033122753	0.10689831	C1	130
1267	chr14	11902412	11902912	501	*	349108	Ptprg	Intronic	287373	uc009fdd.1	0.4331	Ptprg_287373	chr14:11902412:11902912	1.894367691	0.033122753	0.099481537	C1	1611
1268	chr14	22143974	22144474	501	*	124511	Lrmda	Intronic	124511	uc012faf.1	0.483	Lrmda_124511	chr14:22143974:22144474	2.993284009	0.033122753	0.085961052	C1	280
1269	chr14	31827163	31827663	501	*	3001	Ankrd28	Intronic	3001	uc012fcg.1	0.3653	Ankrd28_3001	chr14:31827163:31827663	2.861083647	0.033122753	0.077353192	C1	386
1270	chr14	41063568	41064068	501	*	5255	Dydc2	Intronic	5255	uc009fpw.1	0.477	Dydc2_5255	chr14:41063568:41064068	3.085470296	0.033122753	0.09244776	C1	215
1271	chr14	81708681	81709181	501	*	1708628	Olfm4	Distal	1708628	uc009hfe.1	0.3293	Olfm4_1708628	chr14:81708681:81709181	3.029170274	0.033122753	0.088437046	C1	252
1272	chr16	72920040	72920540	501	*	257140	Robo1	Intronic	58269	uc009mhi.3	0.3493	Robo1_58269	chr16:72920040:72920540	2.580287994	0.033122753	0.061488775	C1	708
1273	chr16	97649672	97650172	501	*	38726	Tmprss2	Distal	38726	uc009mty.1	0.525	Tmprss2_38726	chr16:97649672:97650172	2.916700923	0.033122753	0.080878689	C1	337
1274	chr17	70709616	70710116	501	*	143665	Tgif1	Intronic	96192	uc009nby.1	0.495	Tgif1_96192	chr17:70709616:70710116	2.750717	0.033122753	0.097730521	C1	508
1275	chr19	29141684	29142184	501	*	6654	Mir101b	Intronic	6654	uc009rjn.2	0.4691	Mir101b_6654	chr19:29141684:29142184	2.92534164	0.033122753	0.081438712	C1	328
1276	chr19	61022666	61023166	501	*	117923	Zfp950	Intronic	46387	uc009ofv.2	0.4531	Zfp950_46387	chr19:61022666:61023166	2.65501301	0.033122753	0.118776741	C1	612
1277	chr2	16754530	16755030	501	*	258945	4930515L03Rik	Exonic	258945	uc007bet.2	0.3653	4930515L03Rik_258945	chr2:16754530:16755030	2.74355712	0.033122753	0.070335749	C1	522
1278	chr2	44410447	44410947	501	*	345372	Arhgap15os	Distal	61114	uc007cmt.1	0.4631	Arhgap15os_61114	chr2:44410447:44410947	2.824738213	0.033122753	0.07512166	C1	427
1279	chr2	57064785	57065285	501	*	58967	Nr4a2	Distal	50002	uc007cqu.3	0.3752	Nr4a2_50002	chr2:57064785:57065285	2.819856245	0.033122753	0.074826177	C1	435
1280	chr2	102293112	102293612	501	*	106901	Ldlrad3	Distal	106901	uc008iej.1	0.4571	Ldlrad3_106901	chr2:102293112:102293612	2.480215078	0.033122753	0.05654082	C1	852
1281	chr2	147934668	147935168	501	*	112050	Foxa2	Distal	41486	uc008jpl.1	0.487	Foxa2_41486	chr2:147934668:147935168	1.908181502	0.033122753	0.140876664	C1	1586
1282	chr2	158278789	158279289	501	*	20797	Bpi	Intronic	20797	uc008khk.1	0.3473	Bpi_20797	chr2:158278789:158279289	3.130086584	0.033122753	0.095739198	C1	196
1283	chr3	35004466	35004966	501	*	82064	Mir6378	Distal	82064	uc008lfj.1	0.4311	Mir6378_82064	chr3:35004466:35004966	2.546084847	0.033122753	0.059758908	C1	752
1284	chr3	35141437	35141937	501	*	219035	Mir6378	Distal	219035	uc008lfj.1	0.3772	Mir6378_219035	chr3:35141437:35141937	2.801103871	0.033122753	0.073700436	C1	458
1285	chr3	86327094	86327594	501	*	103109	Lrba	Intronic	102653	uc008mbk.2	0.3014	Lrba_102653	chr3:86327094:86327594	2.463189881	0.033122753	0.055732671	C1	885
1286	chr3	102119685	102120185	501	*	33479	Casq2	Exonic	33479	uc008nfp.1	0.4232	Casq2_33479	chr3:102119685:102120185	2.72947565	0.033122753	0.06953266	C1	538
1287	chr3	129769525	129770025	501	*	14452	Egf	Distal	14452	uc008nzn.2	0.4052	Egf_14452	chr3:129769525:129770025	2.233849823	0.033122753	0.113498105	C1	1191
1288	chr5	76368730	76369230	501	*	5202	Nmu	Distal	5202	uc008php.1	0.4172	Nmu_5202	chr5:76368730:76369230	2.511025333	0.033122753	0.058027785	C1	803
1289	chr6	8863702	8864202	501	*	84661	Nxph1	Distal	84661	uc008pho.1	0.3633	Nxph1_84661	chr6:8863702:8864202	3.1214868	0.033122753	0.095096829	C1	198
1290	chr6	97344852	97345352	501	*	92321	Lmod3	Intronic	32721	uc008rqe.1	0.481	Lmod3_32721	chr6:97344852:97345352	3.114536218	0.033122753	0.09458044	C1	203
1291	chr6	146979404	146979904	501	*	25232	1700034J05Rik	Intronic	17981	uc012dfv.1	0.491	1700034J05Rik_17981	chr6:146979404:146979904	1.83271748	0.033122753	0.125427237	C1	1672
1292	chr7	44691947	44692447	501	*	16545	Izumo2	Distal	16545	uc008ryh.1	0.519	Izumo2_16545	chr7:44691947:44692447	3.144482498	0.033122753	0.09682312	C1	191
1293	chr7	64430838	64431338	501	*	38316	Mcee	Distal	38316	uc008sny.3	0.3752	Mcee_38316	chr7:64430838:64431338	2.907028961	0.033122753	0.080255794	C1	350
1294	chr7	94096184	94096684	501	*	1221180	Prcp	Distal	53742	uc008tey.1	0.3713	Prcp_53742	chr7:94096184:94096684	3.076882831	0.033122753	0.091825842	C1	222
1295	chr8	77521324	77521824	501	*	3666	Arhgap10	Distal	3458	uc008xzr.3	0.493	Arhgap10_3458	chr8:77521324:77521824	2.984895169	0.033122753	0.085391086	C1	287
1296	chr8	84459326	84459826	501	*	44211	Cacna1a	Intronic	1913	uc008yfl.2	0.5409	Cacna1a_1913	chr8:84459326:84459826	2.90328742	0.033122753	0.080015949	C1	354
1297	chr8	126901610	126902110	501	*	44060	Tomm20	Distal	25421	uc008zzm.2	0.503	Tomm20_25421	chr8:126901610:126902110	3.860323747	0.033122753	0.166957596	C1	20
1298	chr9	21835244	21835744	501	*	15	Angptl8	Promoter	15	uc009aoc.1	0.5928	Angptl8_15	chr9:21835244:21835744	2.799581559	0.033122753	0.073609689	C1	461
1299	chr9	27067699	27068199	501	*	37773	Ncapd3	Intronic	6383	uc008whh.2	0.4212	Ncapd3_6383	chr9:27067699:27068199	3.357384849	0.033122753	0.11418287	C1	102
1300	chr9	38423759	38424259	501	*	6274	Olfr901	Distal	6274	uc008wrt.2	0.4052	Olfr901_6274	chr9:38423759:38424259	2.99924993	0.033122753	0.086368417	C1	277
1301	chr9	46688991	46689491	501	*	224361	2900052N01Rik	Distal	224361	uc008xjg.3	0.489	2900052N01Rik_224361	chr9:46688991:46689491	2.944151521	0.033122753	0.08266948	C1	312
1302	chr9	58299171	58299671	501	*	13790	Loxl1	Intronic	13790	uc008xxc.3	0.511	Loxl1_13790	chr9:58299171:58299671	3.093974974	0.033122753	0.093067341	C1	213
1303	chr9	100271917	100272417	501	*	214305	Il20rb	Distal	202927	uc008zat.2	0.4451	Il20rb_202927	chr9:100271917:100272417	2.092851872	0.033122753	0.115225769	C1	1364
1304	chr10	83337164	83337664	501	*	402	Slc41a2	Intronic	402	uc009bww.1	0.7864	Slc41a2_402	chr10:83337164:83337664	1.676309304	0.033198839	0.132913145	C1	1838
1305	chr19	11724173	11724673	501	*	23135	Gif	Distal	8714	uc012gxe.1	0.4012	Gif_8714	chr19:11724173:11724673	1.769224645	0.033198839	0.11126133	C1	1739
1306	chr10	108389821	108390321	501	*	57881	Pawr	Intronic	57382	uc029vwg.1	0.4311	Pawr_57382	chr10:108389821:108390321	2.212823128	0.033329571	0.139797672	C1	1214
1307	chr11	22437412	22437912	501	*	74620	Tmem17	Distal	74620	uc009dys.2	0.4571	Tmem17_74620	chr11:22437412:22437912	1.723919677	0.033358661	0.204381655	C1	1786
1308	chr1	16824660	16825160	501	*	136453	Ly96	Distal	136453	uc007aku.2	0.4411	Ly96_136453	chr1:16824660:16825160	1.815807437	0.033419529	0.094916206	C1	1687
1309	chr19	37101289	37101789	501	*	72303	A330032B11Rik	Intronic	39798	uc009rqa.4	0.4371	A330032B11Rik_39798	chr19:37101289:37101789	2.392932771	0.033578391	0.099486225	C1	984
1310	chr11	24427178	24427678	501	*	54480	4933430M04Rik	Distal	54480	uc009dzh.2	0.4251	4933430M04Rik_54480	chr11:24427178:24427678	1.296931418	0.033601695	0.168576718	C1	2118
1311	chr1	43523439	43523939	501	*	77937	Nck2	Intronic	77937	uc007axf.1	0.4411	Nck2_77937	chr1:43523439:43523939	1.662632825	0.033846685	0.249440306	C1	1850
1312	chr10	114152059	114152559	501	*	649060	Trhde	Distal	577110	uc009cmd.1	0.3293	Trhde_577110	chr10:114152059:114152559	1.885284598	0.03388711	0.131757992	C1	1624
1313	chr2	130840798	130841298	501	*	902	4930402H24Rik	Promoter	902	uc008jeq.1	0.3892	4930402H24Rik_902	chr2:130840798:130841298	1.745106738	0.033972767	0.145388831	C1	1768
1314	chr5	102428250	102428750	501	*	221301	Arhgap24	Intronic	52890	uc056ztk.2	0.4132	Arhgap24_52890	chr5:102428250:102428750	1.470071573	0.034164072	0.144094527	C1	2005
1315	chr7	81571613	81572113	501	*	570	Whamm	Exonic	80	uc008szc.2	0.6926	Whamm_80	chr7:81571613:81572113	1.494504818	0.034170854	0.161857422	C1	1992
1316	chr1	161909173	161909673	501	*	32761	Suco	Distal	18974	uc029qup.1	0.4671	Suco_18974	chr1:161909173:161909673	2.863878232	0.034239861	0.10558265	C1	383
1317	chr2	178662421	178662921	501	*	232155	Cdh26	Distal	232155	uc008kzs.2	0.4731	Cdh26_232155	chr2:178662421:178662921	2.79144402	0.034239861	0.100231398	C1	469
1318	chr1	132541126	132541626	501	*	1563	Cntn2	Intronic	1563	uc007cue.2	0.5609	Cntn2_1563	chr1:132541126:132541626	1.794197304	0.034329189	0.123579202	C1	1712
1319	chr14	24807147	24807647	501	*	316715	Rps24	Distal	185258	uc009fic.1	0.5629	Rps24_185258	chr14:24807147:24807647	2.060533136	0.03448092	0.127084581	C1	1401
1320	chr12	25209152	25209652	501	*	80227	Gm17746	Distal	80227	uc009fpj.1	0.513	Gm17746_80227	chr12:25209152:25209652	1.684675581	0.034693531	0.168382529	C1	1831
1321	chr2	145456995	145457495	501	*	97736	Gm14092	Intronic	97736	uc008jnl.2	0.483	Gm14092_97736	chr2:145456995:145457495	2.188992938	0.034823181	0.076490119	C1	1248
1322	chr9	74776123	74776623	501	*	72063	Gm16551	Distal	72063	uc029vkh.1	0.4052	Gm16551_72063	chr9:74776123:74776623	2.922813793	0.03494359	0.119884661	C1	331
1323	chr18	40256689	40257189	501	*	22	2900055J20Rik	Promoter	22	uc009opd.2	0.6267	2900055J20Rik_22	chr18:40256689:40257189	1.652606629	0.035178121	0.16272728	C1	1861
1324	chr4	120616657	120617157	501	*	28161	Gm8439	Distal	1068	uc008lil.4	0.5768	Gm8439_1068	chr4:120616657:120617157	2.343999967	0.035303353	0.175088161	C1	1045
1325	chr11	113521316	113521816	501	*	97914	Sstr2	Intronic	44248	uc009eot.2	0.517	Sstr2_44248	chr11:113521316:113521816	2.624651428	0.035510492	0.108138568	C1	653
1326	chr1	34159888	34160388	501	*	42778	Mir6896	Intronic	191	uc007apk.2	0.4731	Mir6896_191	chr1:34159888:34160388	1.895635762	0.035596614	0.268323184	C1	1608
1327	chr12	107758442	107758942	501	*	23203	4930465M20Rik	Distal	23203	uc009hld.2	0.6228	4930465M20Rik_23203	chr12:107758442:107758942	1.589718867	0.035654788	0.140301622	C1	1920
1328	chr7	19547346	19547846	501	*	14801	Ppp1r37	Intronic	14613	uc012dkj.1	0.515	Ppp1r37_14613	chr7:19547346:19547846	1.306626762	0.035751999	0.151115044	C1	2113
1329	chr11	62107379	62107879	501	*	141354	Adora2b	Intronic	30604	uc009bfc.2	0.4351	Adora2b_30604	chr11:62107379:62107879	2.627431744	0.035790685	0.080509091	C1	650
1330	chr13	44126179	44126679	501	*	5261	Gm5083	Distal	5261	uc009iws.1	0.5469	Gm5083_5261	chr13:44126179:44126679	0.935416455	0.035790685	0.190824642	C1	2239
1331	chr18	23415575	23416075	501	*	105804	Dtna	Intronic	415	uc009nwr.2	0.4491	Dtna_415	chr18:23415575:23416075	2.35117748	0.035790685	0.112422635	C1	1031
1332	chr18	82851796	82852296	501	*	3850	4930445N18Rik	Distal	3850	uc033jko.1	0.4212	4930445N18Rik_3850	chr18:82851796:82852296	3.144945729	0.035790685	0.115712337	C1	190
1333	chr2	44299102	44299602	501	*	234027	Arhgap15os	Intronic	172459	uc007cmt.1	0.4092	Arhgap15os_172459	chr2:44299102:44299602	1.911554368	0.035790685	0.127019493	C1	1584
1334	chr3	28591337	28591837	501	*	106315	Slc2a2	Intronic	106315	uc008ldz.1	0.4371	Slc2a2_106315	chr3:28591337:28591837	2.951851704	0.035790685	0.093317717	C1	307
1335	chr8	88453917	88454417	501	*	67176	Nkd1	Distal	67176	uc012eal.2	0.7146	Nkd1_67176	chr8:88453917:88454417	2.159908189	0.035790685	0.127562532	C1	1291
1336	chr4	85707376	85707876	501	*	346288	Adamtsl1	Distal	193298	uc008kaz.1	0.4511	Adamtsl1_193298	chr4:85707376:85707876	1.049214055	0.035930427	0.178090971	C1	2216
1337	chr9	33221600	33222100	501	*	292883	Gm27162	Distal	292883	uc008wjd.1	0.3792	Gm27162_292883	chr9:33221600:33222100	2.48330288	0.035930427	0.115636192	C1	845
1338	chr17	46269990	46270490	501	*	12785	Tjap1	Intronic	1688	uc009mgh.1	0.5709	Tjap1_1688	chr17:46269990:46270490	2.411100883	0.036174448	0.187728599	C1	957
1339	chr9	23374910	23375410	501	*	152083	Bmper	Intronic	152083	uc009atq.1	0.4232	Bmper_152083	chr9:23374910:23375410	1.131286712	0.036263211	0.182925545	C1	2192
1340	chr10	88717346	88717846	501	*	13504	Gm4925	Distal	13504	uc009cae.2	0.5489	Gm4925_13504	chr10:88717346:88717846	1.570636526	0.036318942	0.111701218	C1	1939
1341	chr14	103102297	103102797	501	*	3037	Fbxl3	Distal	3037	uc057aht.1	0.4371	Fbxl3_3037	chr14:103102297:103102797	1.384021212	0.036318942	0.143205935	C1	2064
1342	chr17	66713814	66714314	501	*	391	1700016K05Rik	Promoter	391	uc009nah.1	0.4431	1700016K05Rik_391	chr17:66713814:66714314	1.307877053	0.036318942	0.139694384	C1	2110
1343	chr3	151148376	151148876	501	*	124763	Mir3963	Distal	124763	uc012cmh.1	0.3693	Mir3963_124763	chr3:151148376:151148876	2.923933788	0.036318942	0.091886107	C1	330
1344	chr4	82328177	82328677	501	*	177351	Nfib	Intronic	170341	uc012bwq.2	0.3453	Nfib_170341	chr4:82328177:82328677	2.654689866	0.036318942	0.084532798	C1	613
1345	chr7	128304120	128304620	501	*	6238	BC017158	Distal	6238	uc057lki.1	0.4152	BC017158_6238	chr7:128304120:128304620	3.05055332	0.036318942	0.103799514	C1	239
1346	chr8	11977052	11977552	501	*	136780	Tex29	Distal	136780	uc008wdf.2	0.4651	Tex29_136780	chr8:11977052:11977552	2.819228577	0.036318942	0.094166515	C1	436
1347	chr8	78850046	78850546	501	*	29143	Lsm6	Distal	29143	uc008yaj.2	0.4132	Lsm6_29143	chr8:78850046:78850546	2.884381429	0.036318942	0.099234702	C1	372
1348	chr8	90036452	90036952	501	*	311549	Tox3	Distal	311549	uc033ikx.1	0.4391	Tox3_311549	chr8:90036452:90036952	2.705451702	0.036318942	0.086118194	C1	558
1349	chr8	120456291	120456791	501	*	32324	Gse1	Distal	32324	uc008zox.1	0.5489	Gse1_32324	chr8:120456291:120456791	2.572975837	0.036318942	0.076951028	C1	719
1350	chr13	5804236	5804736	501	*	53605	1700016G22Rik	Distal	53605	uc009hva.1	0.4092	1700016G22Rik_53605	chr13:5804236:5804736	2.498534765	0.036331619	0.101151386	C1	823
1351	chr11	97628435	97628935	501	*	1030	Epop	Exonic	1030	uc009dlw.1	0.7206	Epop_1030	chr11:97628435:97628935	1.63027095	0.036396944	0.086088864	C1	1885
1352	chrX	134025314	134025814	501	*	33611	Cstf2	Distal	33611	uc009qhw.2	0.3633	Cstf2_33611	chrX:134025314:134025814	2.3447319	0.036521612	0.125539848	C1	1043
1353	chr9	71390102	71390602	501	*	95630	Polr2m	Distal	94605	uc008ykw.2	0.4192	Polr2m_94605	chr9:71390102:71390602	2.790318065	0.036543946	0.111956245	C1	471
1354	chr14	123513294	123513794	501	*	113599	Nalcn	Intronic	113599	uc009hrn.2	0.4112	Nalcn_113599	chr14:123513294:123513794	1.914557527	0.036653337	0.141855382	C1	1579
1355	chr12	89641502	89642002	501	*	918875	Nrxn3	Intronic	59353	uc009gzw.2	0.4192	Nrxn3_59353	chr12:89641502:89642002	1.310469047	0.036724637	0.107944985	C1	2107
1356	chr1	115699879	115700379	501	*	14991	Cntnap5a	Intronic	14991	uc007cll.1	0.3493	Cntnap5a_14991	chr1:115699879:115700379	2.846324969	0.036844517	0.100490764	C1	398
1357	chr1	138992571	138993071	501	*	15163	4930596I21Rik	Intronic	15163	uc011wub.1	0.4311	4930596I21Rik_15163	chr1:138992571:138993071	2.969496576	0.036844517	0.106210113	C1	297
1358	chr14	16733473	16733973	501	*	348607	Rarb	Intronic	158246	uc009fef.1	0.4491	Rarb_158246	chr14:16733473:16733973	1.241994464	0.036844517	0.202820237	C1	2144
1359	chr2	44619209	44619709	501	*	307776	Gtdc1	Intronic	48111	uc007cmv.3	0.4371	Gtdc1_48111	chr2:44619209:44619709	2.922434156	0.036844517	0.102302415	C1	332
1360	chr2	50044927	50045427	501	*	21251	Lypd6	Distal	21251	uc011wrr.1	0.4251	Lypd6_21251	chr2:50044927:50045427	1.903011169	0.036844517	0.085778299	C1	1595
1361	chr8	77829727	77830227	501	*	105524	Ednra	Distal	105524	uc008yad.1	0.4291	Ednra_105524	chr8:77829727:77830227	2.538438614	0.036844517	0.073854575	C1	761
1362	chrX	95445786	95446286	501	*	1195	Amer1	Promoter	1195	uc012gug.1	0.4731	Amer1_1195	chrX:95445786:95446286	2.317074471	0.036951962	0.128115107	C1	1078
1363	chr10	120787230	120787730	501	*	21747	4921513I03Rik	Intronic	21747	uc029vxh.1	0.5269	4921513I03Rik_21747	chr10:120787230:120787730	1.213419803	0.036960999	0.115156346	C1	2159
1364	chr11	18931129	18931629	501	*	87589	Meis1	Intronic	57069	uc009dya.2	0.4212	Meis1_57069	chr11:18931129:18931629	2.612250112	0.036974518	0.100094024	C1	668
1365	chr11	88378843	88379343	501	*	26319	Mir378b	Intronic	12171	uc009czj.2	0.525	Mir378b_12171	chr11:88378843:88379343	1.287430337	0.036974518	0.131249802	C1	2127
1366	chr13	44209228	44209728	501	*	7008	A330076C08Rik	Intronic	7008	uc012fri.1	0.513	A330076C08Rik_7008	chr13:44209228:44209728	2.759427169	0.036974518	0.107492962	C1	504
1367	chr17	70779438	70779938	501	*	73843	Tgif1	Intronic	26370	uc009nby.1	0.4351	Tgif1_26370	chr17:70779438:70779938	0.950627181	0.036974518	0.140268648	C1	2234
1368	chr9	42778310	42778810	501	*	165810	Grik4	Intronic	165810	uc008xbx.1	0.489	Grik4_165810	chr9:42778310:42778810	2.636922307	0.036974518	0.10309958	C1	635
1369	chr6	144311715	144312215	501	*	360902	Sox5os3	Intronic	102396	uc029uwb.1	0.4251	Sox5os3_102396	chr6:144311715:144312215	1.94629387	0.03733805	0.131062398	C1	1539
1370	chr11	4998256	4998756	501	*	50441	Nefh	Intronic	6336	uc033iun.1	0.499	Nefh_6336	chr11:4998256:4998756	2.466056944	0.037350596	0.070343982	C1	878
1371	chr11	88280452	88280952	501	*	13340	Ccdc182	Distal	13340	uc009czf.1	0.525	Ccdc182_13340	chr11:88280452:88280952	3.39984527	0.037350596	0.156510221	C1	88
1372	chr18	64656320	64656820	501	*	4429	Atp8b1	Intronic	4429	uc029wyi.1	0.523	Atp8b1_4429	chr18:64656320:64656820	2.597225437	0.037350596	0.081981349	C1	685
1373	chr2	34119031	34119531	501	*	11545	C230014O12Rik	Distal	11545	uc029qsk.1	0.4271	C230014O12Rik_11545	chr2:34119031:34119531	2.812792409	0.037350596	0.096171538	C1	443
1374	chr5	108697202	108697702	501	*	3222	Fgfrl1	Intronic	3222	uc008qdz.1	0.5589	Fgfrl1_3222	chr5:108697202:108697702	2.908739033	0.037350596	0.101189018	C1	347
1375	chr11	8593117	8593617	501	*	71167	Tns3	Intronic	71167	uc009dtm.1	0.4192	Tns3_71167	chr11:8593117:8593617	1.598043214	0.037440282	0.10187831	C1	1914
1376	chr2	172935021	172935521	501	*	5049	Bmp7	Intronic	5049	uc029uae.1	0.5509	Bmp7_5049	chr2:172935021:172935521	1.233371903	0.037485737	0.130171691	C1	2148
1377	chr19	10240513	10241013	501	*	14	Myrf	Promoter	14	uc009qqf.1	0.6826	Myrf_14	chr19:10240513:10241013	1.443669836	0.037634017	0.180679486	C1	2023
1378	chr4	131827965	131828465	501	*	10062	Ptpru	Intronic	6698	uc056zos.1	0.491	Ptpru_6698	chr4:131827965:131828465	1.774703389	0.037768506	0.106583969	C1	1734
1379	chr12	16866289	16866789	501	*	28438	Rock2	Distal	28438	uc012fei.1	0.4711	Rock2_28438	chr12:16866289:16866789	2.765971269	0.038039498	0.094738227	C1	499
1380	chr13	71508049	71508549	501	*	401209	Mir466f-4	Distal	20691	uc009jzl.1	0.489	Mir466f-4_20691	chr13:71508049:71508549	2.553856656	0.038039498	0.079072956	C1	744
1381	chr16	73117291	73117791	501	*	454391	Robo1	Distal	18633	uc009mhi.3	0.3673	Robo1_18633	chr16:73117291:73117791	2.645934659	0.038039498	0.081748936	C1	624
1382	chr6	85325269	85325769	501	*	7902	Sfxn5	Intronic	5125	uc008rce.4	0.505	Sfxn5_5125	chr6:85325269:85325769	2.53713963	0.038039498	0.076913006	C1	765
1383	chr7	45460734	45461234	501	*	1097	Ftl1	Promoter	1097	uc008set.2	0.5629	Ftl1_1097	chr7:45460734:45461234	2.327042868	0.038039498	0.060837626	C1	1064
1384	chr13	48338542	48339042	501	*	64907	A330048O09Rik	Distal	64907	uc009iyx.1	0.4531	A330048O09Rik_64907	chr13:48338542:48339042	2.677105165	0.038132648	0.111384245	C1	590
1385	chr6	52183285	52183785	501	*	8167	Hoxa4	Intronic	8167	uc008qif.1	0.5349	Hoxa4_8167	chr6:52183285:52183785	2.493466581	0.038132648	0.095130954	C1	830
1386	chr6	92926278	92926778	501	*	14053	9530026P05Rik	Distal	14053	uc033iae.1	0.4691	9530026P05Rik_14053	chr6:92926278:92926778	2.073572067	0.038132648	0.108738755	C1	1386
1387	chr11	115911675	115912175	501	*	91	Smim6	Promoter	91	uc009eur.1	0.5489	Smim6_91	chr11:115911675:115912175	1.865175552	0.038157345	0.099873263	C1	1646
1388	chr17	25418820	25419320	501	*	14712	Cacna1h	Intronic	14712	uc009nuc.1	0.5389	Cacna1h_14712	chr17:25418820:25419320	1.897771147	0.038157345	0.107123845	C1	1605
1389	chr2	152820303	152820803	501	*	11174	Bcl2l1	Intronic	3046	uc056zmw.1	0.5309	Bcl2l1_3046	chr2:152820303:152820803	1.793429819	0.038157345	0.101515552	C1	1714
1390	chr6	52191713	52192213	501	*	259	Hoxa4	Promoter	259	uc008qif.1	0.7206	Hoxa4_259	chr6:52191713:52192213	1.796819972	0.038157345	0.170213952	C1	1708
1391	chr13	55831041	55831541	501	*	133	Pitx1	Exonic	133	uc009jkk.1	0.7545	Pitx1_133	chr13:55831041:55831541	1.123433504	0.038166335	0.182599706	C1	2193
1392	chr11	99994215	99994715	501	*	470	Krtap17-1	Promoter	470	uc009dvg.1	0.501	Krtap17-1_470	chr11:99994215:99994715	1.817458718	0.038177129	0.146495753	C1	1685
1393	chr8	103204242	103204742	501	*	143041	1600027J07Rik	Distal	143041	uc008ywl.2	0.4032	1600027J07Rik_143041	chr8:103204242:103204742	1.846898401	0.038314481	0.08044781	C1	1662
1394	chr13	98715414	98715914	501	*	20832	Tmem171	Distal	20115	uc009klr.2	0.4331	Tmem171_20115	chr13:98715414:98715914	2.909126898	0.038617055	0.105683946	C1	345
1395	chr14	61224318	61224818	501	*	33921	Sgcg	Intronic	33921	uc009gop.2	0.3772	Sgcg_33921	chr14:61224318:61224818	1.836424637	0.038617055	0.090834821	C1	1670
1396	chr18	64730590	64731090	501	*	69839	Atp8b1	Distal	69839	uc029wyi.1	0.3693	Atp8b1_69839	chr18:64730590:64731090	3.175308384	0.038617055	0.131268795	C1	170
1397	chr19	47701096	47701596	501	*	9303	Col17a1	Intronic	9303	uc009sfk.1	0.4391	Col17a1_9303	chr19:47701096:47701596	1.374346441	0.038617055	0.165462805	C1	2074
1398	chr11	98448431	98448931	501	*	1846	Grb7	Intronic	1846	uc009doz.1	0.5888	Grb7_1846	chr11:98448431:98448931	2.571243236	0.038704916	0.099090616	C1	722
1399	chr4	109792257	109792757	501	*	115879	Faf1	Intronic	55915	uc008kpu.2	0.3513	Faf1_55915	chr4:109792257:109792757	1.735855671	0.038704916	0.140959475	C1	1777
1400	chr2	23155168	23155668	501	*	605	Mastl	Promoter	605	uc007bit.3	0.4451	Mastl_605	chr2:23155168:23155668	1.457319768	0.038762268	0.143187206	C1	2010
1401	chr11	60308649	60309149	501	*	44005	Tom1l2	Intronic	44005	uc009bbl.2	0.487	Tom1l2_44005	chr11:60308649:60309149	2.186508521	0.03894347	0.095905187	C1	1252
1402	chr4	130163518	130164018	501	*	11353	Tinagl1	Distal	11033	uc008lwl.2	0.5948	Tinagl1_11033	chr4:130163518:130164018	2.183278585	0.039272985	0.131863379	C1	1256
1403	chr15	66556009	66556509	501	*	4786	Tmem71	Intronic	4786	uc009ikg.1	0.3553	Tmem71_4786	chr15:66556009:66556509	2.641289949	0.039406514	0.095537759	C1	629
1404	chr10	43641503	43642003	501	*	48325	F930017D23Rik	Distal	48325	uc057lot.1	0.475	F930017D23Rik_48325	chr10:43641503:43642003	2.482676293	0.039407359	0.086177643	C1	847
1405	chr12	76525068	76525568	501	*	7893	Mir5135	Distal	7893	uc012fjb.1	0.4551	Mir5135_7893	chr12:76525068:76525568	2.419131898	0.039407359	0.085598962	C1	946
1406	chr11	12173682	12174182	501	*	136511	Grb10	Distal	136511	uc009duq.2	0.4112	Grb10_136511	chr11:12173682:12174182	2.237996622	0.039582916	0.093362201	C1	1183
1407	chr9	32038546	32039046	501	*	77339	Arhgap32	Distal	77339	uc008wiw.3	0.475	Arhgap32_77339	chr9:32038546:32039046	2.601671259	0.039582916	0.130442264	C1	679
1408	chr10	69571386	69571886	501	*	37927	Ank3	Intronic	37927	uc009bek.2	0.4571	Ank3_37927	chr10:69571386:69571886	2.535219345	0.040033305	0.097619311	C1	770
1409	chr11	120710678	120711178	501	*	2838	Cenpx	Distal	1783	uc009fgw.1	0.523	Cenpx_1783	chr11:120710678:120711178	2.465480101	0.040033305	0.079229338	C1	880
1410	chr15	59754874	59755374	501	*	39834	Gm19510	Distal	39834	uc009iih.2	0.475	Gm19510_39834	chr15:59754874:59755374	2.842270218	0.040033305	0.15151941	C1	405
1411	chr3	123296591	123297091	501	*	29344	Sec24d	Intronic	17695	uc008nwh.1	0.511	Sec24d_17695	chr3:123296591:123297091	2.190975007	0.040033305	0.204601308	C1	1246
1412	chr3	143007039	143007539	501	*	124793	9530052C20Rik	Distal	124793	uc008ohq.2	0.3972	9530052C20Rik_124793	chr3:143007039:143007539	1.156488358	0.040033305	0.148106524	C1	2181
1413	chr8	84350809	84351309	501	*	64304	Cacna1a	Distal	64304	uc008yfl.2	0.5409	Cacna1a_64304	chr8:84350809:84351309	2.5378507	0.040033305	0.113128324	C1	763
1414	chrX	118160828	118161328	501	*	266148	Tgif2lx2	Distal	266148	uc009qhh.1	0.3453	Tgif2lx2_266148	chrX:118160828:118161328	2.786199551	0.040033305	0.101164453	C1	476
1415	chrX	39243377	39243877	501	*	102638	Cypt15	Distal	67057	uc009pcc.2	0.3772	Cypt15_67057	chrX:39243377:39243877	2.015016412	0.040296383	0.117009151	C1	1467
1416	chr11	98936035	98936535	501	*	1410	Rara	Promoter	1410	uc033iup.1	0.6128	Rara_1410	chr11:98936035:98936535	1.079611698	0.040343827	0.132114047	C1	2207
1417	chr2	146362976	146363476	501	*	103939	A930019D19Rik	Intronic	24478	uc008jnx.2	0.4112	A930019D19Rik_24478	chr2:146362976:146363476	1.957135188	0.040350904	0.103450902	C1	1521
1418	chr8	8466752	8467252	501	*	193770	Efnb2	Distal	17718	uc008wba.2	0.497	Efnb2_17718	chr8:8466752:8467252	1.658688098	0.040441023	0.170111607	C1	1856
1419	chr6	61020939	61021439	501	*	76871	Mmrn1	Distal	76871	uc008qqc.2	0.4212	Mmrn1_76871	chr6:61020939:61021439	2.018679803	0.040592273	0.105383157	C1	1461
1420	chr13	63766042	63766542	501	*	31993	1700024I08Rik	Distal	31993	uc009jse.2	0.491	1700024I08Rik_31993	chr13:63766042:63766542	1.358594475	0.040739799	0.117621514	C1	2080
1421	chr15	66782229	66782729	501	*	49349	Sla	Exonic	21269	uc012fpr.1	0.4711	Sla_21269	chr15:66782229:66782729	2.41470074	0.040739799	0.085323893	C1	953
1422	chr15	72034029	72034529	501	*	51	Col22a1	Promoter	51	uc009ilj.2	0.5888	Col22a1_51	chr15:72034029:72034529	1.659478021	0.040739799	0.115146965	C1	1853
1423	chr19	38082860	38083360	501	*	13968	Ffar4	Intronic	13968	uc012hau.1	0.4271	Ffar4_13968	chr19:38082860:38083360	2.24546048	0.040739799	0.107237946	C1	1168
1424	chr5	124426615	124427115	501	*	950	Sbno1	Promoter	950	uc008rbn.2	0.4551	Sbno1_950	chr5:124426615:124427115	1.551427735	0.040739799	0.13585849	C1	1950
1425	chr7	53751078	53751578	501	*	140560	Mir6238	Distal	140560	uc029urb.1	0.491	Mir6238_140560	chr7:53751078:53751578	2.205134812	0.040739799	0.088260263	C1	1227
1426	chr7	101550983	101551483	501	*	9631	Art2a-ps	Distal	1292	uc008tmx.2	0.4711	Art2a-ps_1292	chr7:101550983:101551483	2.501999484	0.040739799	0.078958953	C1	821
1427	chr8	8487599	8488099	501	*	172923	Efnb2	Distal	3127	uc008wba.2	0.4311	Efnb2_3127	chr8:8487599:8488099	1.396033079	0.040755298	0.196875288	C1	2056
1428	chr14	59807858	59808358	501	*	182826	Shisa2	Intronic	123066	uc012fja.1	0.479	Shisa2_123066	chr14:59807858:59808358	1.4815362	0.040825209	0.14517417	C1	1997
1429	chr5	117727064	117727564	501	*	114871	Nos1	Intronic	114871	uc008qpr.2	0.4591	Nos1_114871	chr5:117727064:117727564	1.805524542	0.040825209	0.173992675	C1	1698
1430	chr9	83588024	83588524	501	*	39935	Sh3bgrl2	Intronic	39935	uc008ytj.2	0.3952	Sh3bgrl2_39935	chr9:83588024:83588524	1.932734489	0.040825209	0.10655484	C1	1559
1431	chr12	118529922	118530422	501	*	20	D230030E09Rik	Promoter	20	uc009hqk.1	0.5469	D230030E09Rik_20	chr12:118529922:118530422	1.236797936	0.040832691	0.203141333	C1	2146
1432	chr14	73238356	73238856	501	*	714	Lpar6	Exonic	714	uc009har.2	0.4172	Lpar6_714	chr14:73238356:73238856	1.281056403	0.040832691	0.111839494	C1	2131
1433	chr5	66103283	66103783	501	*	48420	Rbm47	Intronic	5353	uc008pbt.1	0.4411	Rbm47_5353	chr5:66103283:66103783	1.429383578	0.040924645	0.186149469	C1	2036
1434	chr17	79891801	79892301	501	*	4071	Atl2	Intronic	4071	uc012gkj.1	0.489	Atl2_4071	chr17:79891801:79892301	2.049983785	0.040988606	0.108022493	C1	1419
1435	chr1	156808213	156808713	501	*	30559	Angptl1	Exonic	5104	uc007dmi.2	0.499	Angptl1_5104	chr1:156808213:156808713	2.354113894	0.041118714	0.092084941	C1	1028
1436	chr1	157941123	157941623	501	*	414886	Brinp2	Distal	405520	uc033fnk.1	0.3832	Brinp2_405520	chr1:157941123:157941623	2.670484297	0.041118714	0.1095525	C1	596
1437	chr10	111032782	111033282	501	*	22965	Zdhhc17	Distal	22965	uc009cjz.1	0.4271	Zdhhc17_22965	chr10:111032782:111033282	2.215020485	0.041118714	0.116604738	C1	1212
1438	chr11	120707119	120707619	501	*	6397	Cenpx	Intronic	5342	uc009fgw.1	0.6587	Cenpx_5342	chr11:120707119:120707619	1.88627862	0.041118714	0.202841745	C1	1620
1439	chr3	98090226	98090726	501	*	70157	Adam30	Intronic	70157	uc008nbg.2	0.477	Adam30_70157	chr3:98090226:98090726	1.886277858	0.041118714	0.100236285	C1	1621
1440	chr4	138691606	138692106	501	*	33468	Pla2g2c	Distal	29506	uc008moa.2	0.519	Pla2g2c_29506	chr4:138691606:138692106	2.286017077	0.041118714	0.086084017	C1	1122
1441	chr5	107272139	107272639	501	*	17205	Tgfbr3	Intronic	15313	uc008qcx.1	0.4331	Tgfbr3_15313	chr5:107272139:107272639	2.305119842	0.041118714	0.086988852	C1	1091
1442	chr7	69900483	69900983	501	*	404638	4930402F11Rik	Distal	628	uc008src.1	0.4092	4930402F11Rik_628	chr7:69900483:69900983	2.266286103	0.041118714	0.089986226	C1	1145
1443	chr7	143332979	143333479	501	*	2578	4933417O13Rik	Intronic	2578	uc008vuf.1	0.5389	4933417O13Rik_2578	chr7:143332979:143333479	2.028159769	0.041118714	0.148642451	C1	1450
1444	chr8	46859656	46860156	501	*	120160	Irf2	Distal	53434	uc008xdy.1	0.4551	Irf2_53434	chr8:46859656:46860156	0.622013184	0.041118714	0.108798258	C1	2259
1445	chr9	54787806	54788306	501	*	23307	Crabp1	Distal	23307	uc008xqp.1	0.5309	Crabp1_23307	chr9:54787806:54788306	2.555532146	0.041118714	0.089100811	C1	740
1446	chr8	84707489	84707989	501	*	6281	Lyl1	Exonic	6281	uc008yfu.1	0.6287	Lyl1_6281	chr8:84707489:84707989	1.99433107	0.04138695	0.167353244	C1	1486
1447	chr4	36348037	36348537	501	*	297165	Mir876	Intronic	297165	uc008iuj.2	0.3713	Mir876_297165	chr4:36348037:36348537	1.470601336	0.041506689	0.157870637	C1	2004
1448	chr5	52604605	52605105	501	*	14155	8030423F21Rik	Distal	14155	uc008oyh.2	0.5369	8030423F21Rik_14155	chr5:52604605:52605105	1.255259289	0.041542041	0.16596761	C1	2136
1449	chr8	39586270	39586770	501	*	56157	Msr1	Intronic	56157	uc008wzj.2	0.3972	Msr1_56157	chr8:39586270:39586770	1.743424296	0.041740473	0.125959015	C1	1771
1450	chr9	20697438	20697938	501	*	30525	Olfm2	Intronic	30525	uc009alc.1	0.5569	Olfm2_30525	chr9:20697438:20697938	1.742450487	0.041828556	0.110306199	C1	1772
1451	chr10	57047723	57048223	501	*	438379	4930467K11Rik	Distal	438379	uc009vdq.1	0.3713	4930467K11Rik_438379	chr10:57047723:57048223	2.17704682	0.041889225	0.140714274	C1	1262
1452	chr8	8544536	8545036	501	*	115986	Efnb2	Distal	60064	uc008wba.2	0.4351	Efnb2_60064	chr8:8544536:8545036	2.736453976	0.041934953	0.112575323	C1	529
1453	chr5	140611215	140611715	501	*	4123	Lfng	Intronic	219	uc008opn.1	0.6447	Lfng_219	chr5:140611215:140611715	0.928196492	0.042030388	0.27308612	C1	2241
1454	chr13	111373807	111374307	501	*	115983	Gpbp1	Distal	70366	uc012ewr.1	0.4671	Gpbp1_70366	chr13:111373807:111374307	1.433701826	0.042136252	0.145249927	C1	2032
1455	chr3	144583780	144584280	501	*	13602	Selenof	Intronic	13315	uc008ohy.1	0.3952	Selenof_13315	chr3:144583780:144584280	1.945315762	0.042342585	0.137139229	C1	1541
1456	chr11	81694612	81695112	501	*	121322	1700071K01Rik	Intronic	121322	uc009cqa.2	0.4451	1700071K01Rik_121322	chr11:81694612:81695112	2.142925237	0.042428214	0.116193459	C1	1307
1457	chr15	83042664	83043164	501	*	9516	Nfam1	Distal	9516	uc009jfr.1	0.5509	Nfam1_9516	chr15:83042664:83043164	1.590378724	0.042428214	0.138890333	C1	1918
1458	chr17	28561664	28562164	501	*	1147	Clps	Promoter	1147	uc033jef.1	0.5629	Clps_1147	chr17:28561664:28562164	2.159999383	0.042428214	0.074903327	C1	1290
1459	chr6	22343337	22343837	501	*	12493	Fam3c	Intronic	12493	uc009vcm.1	0.4012	Fam3c_12493	chr6:22343337:22343837	2.487901958	0.042428214	0.120719483	C1	840
1460	chr8	25934349	25934849	501	*	42144	Hgsnat	Intronic	22918	uc008wty.1	0.4451	Hgsnat_22918	chr8:25934349:25934849	2.50837448	0.042428214	0.140113869	C1	810
1461	chr15	60845820	60846320	501	*	20989	Fam84b	Distal	20989	uc029wmz.1	0.4731	Fam84b_20989	chr15:60845820:60846320	2.038899559	0.042670588	0.056605405	C1	1434
1462	chr17	46613259	46613759	501	*	15994	Ptk7	Intronic	15994	uc009mhz.1	0.5289	Ptk7_15994	chr17:46613259:46613759	1.885437978	0.042670588	0.118108922	C1	1623
1463	chr7	69718904	69719404	501	*	223059	4930402F11Rik	Distal	166865	uc008src.1	0.3772	4930402F11Rik_166865	chr7:69718904:69719404	2.378864721	0.042670588	0.080954706	C1	1000
1464	chr10	18463301	18463801	501	*	55912	Nhsl1	Intronic	6429	uc009ais.2	0.495	Nhsl1_6429	chr10:18463301:18463801	1.419813823	0.043067236	0.105020941	C1	2043
1465	chr19	30466518	30467018	501	*	72910	Ppp1r2-ps3	Intronic	72910	uc012hag.2	0.4072	Ppp1r2-ps3_72910	chr19:30466518:30467018	2.155942326	0.043067236	0.090363239	C1	1294
1466	chr7	133470788	133471288	501	*	131076	Tex36	Distal	131076	uc008vex.2	0.477	Tex36_131076	chr7:133470788:133471288	1.624707798	0.043067236	0.137382739	C1	1891
1467	chr9	5332401	5332901	501	*	12824	Casp12	Intronic	11392	uc033imw.1	0.3972	Casp12_11392	chr9:5332401:5332901	2.519968422	0.043164127	0.106928731	C1	790
1468	chr17	48019628	48020128	501	*	18414	1700122O11Rik	Distal	18414	uc009mma.1	0.5689	1700122O11Rik_18414	chr17:48019628:48020128	1.821947473	0.043265551	0.129713657	C1	1679
1469	chr6	34495127	34495627	501	*	19020	Bpgm	Intronic	19020	uc008pqg.3	0.4731	Bpgm_19020	chr6:34495127:34495627	1.931939908	0.043265551	0.131961565	C1	1561
1470	chr1	18383172	18383672	501	*	118283	Defb41	Distal	118283	uc033fig.1	0.4311	Defb41_118283	chr1:18383172:18383672	2.360642003	0.043388586	0.077522544	C1	1021
1471	chr1	168319663	168320163	501	*	112255	Pbx1	Intronic	17405	uc011wxj.1	0.4291	Pbx1_17405	chr1:168319663:168320163	2.291961909	0.043388586	0.079559389	C1	1113
1472	chr12	45445770	45446270	501	*	371536	Stxbp6	Distal	371536	uc009fwz.1	0.4052	Stxbp6_371536	chr12:45445770:45446270	2.317655301	0.043388586	0.0756407	C1	1076
1473	chr15	75921290	75921790	501	*	19	Pycrl	Promoter	10	uc009iqf.1	0.6068	Pycrl_10	chr15:75921290:75921790	1.178329367	0.043388586	0.163340918	C1	2173
1474	chr6	81458313	81458813	501	*	437099	Mir7232	Distal	121034	uc008qxx.2	0.4052	Mir7232_121034	chr6:81458313:81458813	1.587895059	0.043388586	0.112568202	C1	1921
1475	chr9	102734330	102734830	501	*	5067	Gm5627	Distal	5067	uc008zaz.1	0.521	Gm5627_5067	chr9:102734330:102734830	1.857759628	0.043388586	0.110629726	C1	1652
1476	chr13	20182278	20182778	501	*	92020	Elmo1	Intronic	71015	uc009hxm.2	0.515	Elmo1_71015	chr13:20182278:20182778	1.418427059	0.043530333	0.162938168	C1	2045
1477	chr10	121754207	121754707	501	*	14519	BC048403	Distal	3558	uc009ctu.1	0.4711	BC048403_3558	chr10:121754207:121754707	1.413095085	0.043598995	0.145320481	C1	2048
1478	chr6	7830768	7831268	501	*	14205	C1galt1	Distal	14205	uc008pgy.1	0.4611	C1galt1_14205	chr6:7830768:7831268	1.900063581	0.043598995	0.257796598	C1	1599
1479	chr9	55424099	55424599	501	*	87893	Etfa	Intronic	87893	uc008xrd.1	0.5389	Etfa_87893	chr9:55424099:55424599	2.495265557	0.043598995	0.130009267	C1	827
1480	chr10	99114323	99114823	501	*	6437	Galnt4	Intronic	6437	uc009cgc.1	0.4451	Galnt4_6437	chr10:99114323:99114823	2.130801999	0.043643588	0.124455381	C1	1320
1481	chr11	20663521	20664021	501	*	77784	Aftph	Distal	15964	uc009dyh.1	0.5289	Aftph_15964	chr11:20663521:20664021	2.140338031	0.043643588	0.096334971	C1	1312
1482	chr17	45873819	45874319	501	*	117358	F630040K05Rik	Distal	106873	uc009mfe.2	0.509	F630040K05Rik_106873	chr17:45873819:45874319	1.779803272	0.04401547	0.103460811	C1	1726
1483	chr18	52263106	52263606	501	*	68179	Ftmt	Distal	68179	uc009ouj.2	0.3673	Ftmt_68179	chr18:52263106:52263606	2.400575782	0.044212259	0.087376523	C1	977
1484	chr5	75378631	75379131	501	*	196105	Kit	Distal	196105	uc008pgv.2	0.499	Kit_196105	chr5:75378631:75379131	2.243501044	0.044212259	0.078780194	C1	1171
1485	chr14	118688619	118689119	501	*	17349	Abcc4	Intronic	11937	uc009hkd.1	0.479	Abcc4_11937	chr14:118688619:118689119	1.439164233	0.044222887	0.090087683	C1	2027
1486	chr9	40962500	40963000	501	*	1361	Jhy	Intronic	1361	uc008wzy.2	0.3912	Jhy_1361	chr9:40962500:40963000	1.752137793	0.044427256	0.135897288	C1	1758
1487	chr13	15602652	15603152	501	*	139666	Gli3	Intronic	139178	uc009hvv.1	0.4651	Gli3_139178	chr13:15602652:15603152	1.630949187	0.044428899	0.211535978	C1	1883
1488	chr4	149178155	149178655	501	*	11697	Pgd	Exonic	7794	uc008ndg.1	0.481	Pgd_7794	chr4:149178155:149178655	1.96092425	0.044445892	0.099199271	C1	1514
1489	chr10	25908554	25909054	501	*	71366	4930401C15Rik	Distal	71366	uc029vqu.1	0.3493	4930401C15Rik_71366	chr10:25908554:25909054	0.952865956	0.04458575	0.119647401	C1	2232
1490	chr9	107723249	107723749	501	*	13023	Sema3f	Distal	13023	uc008zeo.3	0.5928	Sema3f_13023	chr9:107723249:107723749	1.778453528	0.044664447	0.143812429	C1	1730
1491	chr7	79300708	79301208	501	*	27691	Abhd2	Intronic	27691	uc008suh.2	0.477	Abhd2_27691	chr7:79300708:79301208	1.156086448	0.044691195	0.179719663	C1	2182
1492	chr4	88187633	88188133	501	*	65842	Mir491	Intronic	65842	uc008kcv.2	0.4391	Mir491_65842	chr4:88187633:88188133	1.020414679	0.044810965	0.173589024	C1	2221
1493	chr16	25407032	25407532	501	*	120464	Tprg	Intronic	120464	uc009lge.1	0.4711	Tprg_120464	chr16:25407032:25407532	1.381776721	0.044983894	0.246827704	C1	2069
1494	chr12	107348070	107348570	501	*	387167	4930465M20Rik	Distal	387167	uc009hld.2	0.4471	4930465M20Rik_387167	chr12:107348070:107348570	2.236547382	0.045008909	0.087365629	C1	1186
1495	chr2	4819854	4820354	501	*	61459	Sephs1	Distal	61459	uc007aur.1	0.4471	Sephs1_61459	chr2:4819854:4820354	1.951326969	0.045008909	0.058534267	C1	1532
1496	chr5	148453616	148454116	501	*	53961	Slc7a1	Distal	53961	uc008paf.1	0.481	Slc7a1_53961	chr5:148453616:148454116	1.869091189	0.045008909	0.052590001	C1	1644
1497	chr11	96578852	96579352	501	*	114510	Skap1	Intronic	95319	uc009djn.1	0.493	Skap1_95319	chr11:96578852:96579352	2.104655973	0.045010528	0.124353901	C1	1349
1498	chr19	18436346	18436846	501	*	195216	Ostf1	Distal	195216	uc009rdj.2	0.4212	Ostf1_195216	chr19:18436346:18436846	1.751732778	0.04529654	0.121225453	C1	1760
1499	chr2	152120815	152121315	501	*	15540	Srxn1	Distal	15540	uc008jtl.1	0.6108	Srxn1_15540	chr2:152120815:152121315	2.041004456	0.04536881	0.082402358	C1	1430
1500	chr3	50262033	50262533	501	*	181329	Slc7a11	Distal	181319	uc008lla.3	0.3533	Slc7a11_181319	chr3:50262033:50262533	1.527832193	0.045418239	0.132800187	C1	1969
1501	chr5	127241498	127241998	501	*	77	Tmem132c	Promoter	77	uc008rej.1	0.7186	Tmem132c_77	chr5:127241498:127241998	1.327079091	0.045633909	0.231520843	C1	2096
1502	chr17	34496506	34497006	501	*	672	Btnl5-ps	Intronic	672	uc009lil.2	0.5349	Btnl5-ps_672	chr17:34496506:34497006	2.107521398	0.045671038	0.117270893	C1	1345
1503	chr12	12680616	12681116	501	*	10948	Gm34637	Distal	10948	uc012fcz.1	0.5549	Gm34637_10948	chr12:12680616:12681116	1.580783774	0.04570201	0.184903775	C1	1928
1504	chr10	113182846	113183346	501	*	254069	Atxn7l3b	Distal	254069	uc009cmb.1	0.4311	Atxn7l3b_254069	chr10:113182846:113183346	2.033031694	0.045766193	0.093328326	C1	1439
1505	chr16	49694910	49695410	501	*	4133	Ift57	Distal	4133	uc009lxv.1	0.3792	Ift57_4133	chr16:49694910:49695410	1.729888851	0.045766193	0.060688618	C1	1780
1506	chr2	68053038	68053538	501	*	51383	B3galt1	Distal	51383	uc007cvh.3	0.3733	B3galt1_51383	chr2:68053038:68053538	1.552387931	0.045766193	0.120164975	C1	1949
1507	chr2	110520713	110521213	501	*	76335	Slc5a12	Distal	76335	uc056zjw.2	0.3972	Slc5a12_76335	chr2:110520713:110521213	1.988577312	0.045766193	0.108798284	C1	1490
1508	chrX	70171205	70171705	501	*	27866	1700111N16Rik	Distal	27866	uc009pnq.1	0.4331	1700111N16Rik_27866	chrX:70171205:70171705	1.846232825	0.045766193	0.077949823	C1	1663
1509	chr1	74185278	74185778	501	*	9102	Cxcr1	Distal	7332	uc007bpb.1	0.4291	Cxcr1_7332	chr1:74185278:74185778	1.524688466	0.045997707	0.098136176	C1	1974
1510	chr10	24812506	24813006	501	*	23438	Enpp3	Intronic	14965	uc009aos.2	0.4411	Enpp3_14965	chr10:24812506:24813006	2.239345131	0.046047525	0.089031798	C1	1180
1511	chr11	18372918	18373418	501	*	277181	Gm12018	Distal	277181	uc009dwa.1	0.4511	Gm12018_277181	chr11:18372918:18373418	2.045134126	0.046047525	0.06571444	C1	1422
1512	chr12	79714724	79715224	501	*	221289	9430078K24Rik	Intronic	209758	uc009gnt.2	0.3812	9430078K24Rik_209758	chr12:79714724:79715224	1.228315902	0.046418956	0.131623056	C1	2151
1513	chr2	28812312	28812812	501	*	27797	Gtf3c4	Intronic	27797	uc007bwa.2	0.5389	Gtf3c4_27797	chr2:28812312:28812812	1.640425095	0.046887933	0.105682965	C1	1876
1514	chr19	46254222	46254722	501	*	50264	Nfkb2	Intronic	8382	uc009sct.2	0.485	Nfkb2_8382	chr19:46254222:46254722	1.698406082	0.047058838	0.124502274	C1	1818
1515	chr9	29411596	29412096	501	*	551282	Ntm	Exonic	96	uc033ihk.1	0.6148	Ntm_96	chr9:29411596:29412096	1.492248372	0.047058838	0.117037612	C1	1994
1516	chr11	100144720	100145220	501	*	955	Krt19	Intronic	955	uc029vyu.1	0.5349	Krt19_955	chr11:100144720:100145220	1.703272814	0.047102832	0.127954607	C1	1810
1517	chr13	109424550	109425050	501	*	100055	Mir582	Intronic	80166	uc009ewf.2	0.3952	Mir582_80166	chr13:109424550:109425050	1.193761778	0.047340296	0.095008654	C1	2164
1518	chr16	87725834	87726334	501	*	27129	Bach1	Intronic	27129	uc033jgj.1	0.5289	Bach1_27129	chr16:87725834:87726334	1.48577879	0.047848298	0.11764533	C1	1996
1519	chr16	73096740	73097240	501	*	433840	Robo1	Distal	1916	uc009mhi.3	0.4571	Robo1_1916	chr16:73096740:73097240	1.73998345	0.047852065	0.163533115	C1	1774
1520	chr15	77239560	77240060	501	*	67242	Rbfox2	Intronic	67242	uc009iut.1	0.4291	Rbfox2_67242	chr15:77239560:77240060	2.149821524	0.048000523	0.111811136	C1	1301
1521	chr5	62664810	62665310	501	*	101116	Arap2	Intronic	52685	uc008ozl.1	0.4032	Arap2_52685	chr5:62664810:62665310	2.009139272	0.048000523	0.121006618	C1	1473
1522	chr5	77525781	77526281	501	*	60542	1700017L05Rik	Distal	14282	uc008pjg.1	0.4651	1700017L05Rik_14282	chr5:77525781:77526281	1.939420953	0.048000523	0.100097625	C1	1549
1523	chr6	101329432	101329932	501	*	48214	Pdzrn3	Intronic	48214	uc008rrq.1	0.4691	Pdzrn3_48214	chr6:101329432:101329932	1.401342803	0.048000523	0.151809468	C1	2054
1524	chr7	101323259	101323759	501	*	6389	Stard10	Intronic	1794	uc008tmp.1	0.519	Stard10_1794	chr7:101323259:101323759	2.345484077	0.048000523	0.115171781	C1	1041
1525	chr17	77593674	77594174	501	*	606323	Crim1	Distal	204831	uc009ngo.2	0.4511	Crim1_204831	chr17:77593674:77594174	1.65581232	0.048056771	0.13792831	C1	1859
1526	chr6	93223860	93224360	501	*	283527	9530026P05Rik	Intronic	280631	uc033iae.1	0.499	9530026P05Rik_280631	chr6:93223860:93224360	1.190626141	0.048253486	0.146172176	C1	2168
1527	chr1	140734641	140735141	501	*	78488	4930590L20Rik	Distal	61373	uc007ddn.3	0.4132	4930590L20Rik_61373	chr1:140734641:140735141	1.904636443	0.048265225	0.103314474	C1	1592
1528	chr12	27235589	27236089	501	*	75322	Gm9866	Distal	75322	uc009fqb.3	0.477	Gm9866_75322	chr12:27235589:27236089	1.422925402	0.048380534	0.154153781	C1	2040
1529	chr9	60968277	60968777	501	*	48541	Gm5122	Distal	48541	uc008xzu.2	0.495	Gm5122_48541	chr9:60968277:60968777	2.164762126	0.048474892	0.127702816	C1	1284
1530	chr4	148651009	148651509	501	*	7941	Gm572	Intronic	7941	uc008ncy.2	0.5489	Gm572_7941	chr4:148651009:148651509	1.818335944	0.048740115	0.091967946	C1	1683
1531	chr11	33544045	33544545	501	*	30548	Ranbp17	Distal	30548	uc009eax.1	0.519	Ranbp17_30548	chr11:33544045:33544545	2.430271555	0.048754342	0.128123804	C1	925
1532	chr3	125892393	125892893	501	*	64009	Ugt8a	Intronic	23238	uc012cjf.2	0.3473	Ugt8a_23238	chr3:125892393:125892893	2.003767932	0.048754342	0.083019613	C1	1477
1533	chr1	10257019	10257519	501	*	24598	Arfgef1	Distal	24598	uc011wih.1	0.4212	Arfgef1_24598	chr1:10257019:10257519	2.790718731	0.049038805	0.073083263	C1	470
1534	chr1	19109626	19110126	501	*	6853	Tfap2d	Intronic	6853	uc007alf.2	0.4671	Tfap2d_6853	chr1:19109626:19110126	1.34200162	0.049038805	0.062176371	C1	2086
1535	chr1	78606216	78606716	501	*	51358	Utp14b	Intronic	51358	uc029qqk.1	0.3772	Utp14b_51358	chr1:78606216:78606716	2.562222703	0.049038805	0.060569991	C1	730
1536	chr1	83084655	83085155	501	*	23974	Krtap28-13	Distal	23974	uc007bup.2	0.3872	Krtap28-13_23974	chr1:83084655:83085155	2.657272668	0.049038805	0.065535723	C1	607
1537	chr1	87773316	87773816	501	*	11004	Scarna6	Intronic	2173	uc007byy.1	0.4291	Scarna6_2173	chr1:87773316:87773816	3.300997475	0.049038805	0.10933293	C1	117
1538	chr1	133397617	133398117	501	*	26344	Sox13	Intronic	7221	uc007cuy.1	0.5549	Sox13_7221	chr1:133397617:133398117	1.438884909	0.049038805	0.14044773	C1	2028
1539	chr1	134070083	134070583	501	*	8821	Btg2	Distal	8821	uc011wtd.1	0.497	Btg2_8821	chr1:134070083:134070583	2.544558236	0.049038805	0.105415063	C1	754
1540	chr1	154706346	154706846	501	*	19323	Cacna1e	Intronic	19323	uc033fmt.1	0.517	Cacna1e_19323	chr1:154706346:154706846	2.469498582	0.049038805	0.142512946	C1	870
1541	chr1	167755051	167755551	501	*	65742	Lmx1a	Intronic	65742	uc007dur.1	0.4271	Lmx1a_65742	chr1:167755051:167755551	2.465179349	0.049038805	0.055826615	C1	881
1542	chr1	177442425	177442925	501	*	267	Zbtb18	Intronic	267	uc007afl.2	0.8463	Zbtb18_267	chr1:177442425:177442925	1.913487905	0.049038805	0.081518764	C1	1581
1543	chr1	192393393	192393893	501	*	202865	Kcnh1	Intronic	202865	uc011wjn.1	0.3992	Kcnh1_202865	chr1:192393393:192393893	2.746783512	0.049038805	0.070520862	C1	516
1544	chr10	24164919	24165419	501	*	15851	Stx7	Intronic	15838	uc009aoh.1	0.4651	Stx7_15838	chr10:24164919:24165419	2.781862411	0.049038805	0.072560444	C1	480
1545	chr10	93759581	93760081	501	*	71723	Usp44	Distal	31623	uc057adi.1	0.4631	Usp44_31623	chr10:93759581:93760081	2.816182208	0.049038805	0.074604464	C1	441
1546	chr11	49782898	49783398	501	*	11006	Gfpt2	Distal	11006	uc009ejq.1	0.495	Gfpt2_11006	chr11:49782898:49783398	1.958707968	0.049038805	0.090366904	C1	1518
1547	chr12	44615813	44616313	501	*	287177	Nrcam	Distal	31227	uc009fwy.3	0.4012	Nrcam_31227	chr12:44615813:44616313	2.650164688	0.049038805	0.065152955	C1	618
1548	chr13	35547590	35548090	501	*	112021	Cdyl	Distal	3936	uc033jax.1	0.4132	Cdyl_3936	chr13:35547590:35548090	2.853017223	0.049038805	0.076853066	C1	390
1549	chr13	58123236	58123736	501	*	5069	Hnrnpa0	Distal	5069	uc009jmd.3	0.4411	Hnrnpa0_5069	chr13:58123236:58123736	2.74460534	0.049038805	0.070395845	C1	521
1550	chr13	68993124	68993624	501	*	6166	Adcy2	Intronic	6166	uc009jyk.1	0.475	Adcy2_6166	chr13:68993124:68993624	2.828995665	0.049038805	0.075380161	C1	424
1551	chr13	70702813	70703313	501	*	65428	Ice1	Distal	3169	uc012fuu.2	0.4431	Ice1_3169	chr13:70702813:70703313	1.778883043	0.049038805	0.08384007	C1	1728
1552	chr13	113608485	113608985	501	*	9828	Snx18	Intronic	9822	uc009eyt.1	0.4451	Snx18_9822	chr13:113608485:113608985	2.630491671	0.049038805	0.064103333	C1	646
1553	chr14	61046279	61046779	501	*	325	Tnfrsf19	Exonic	325	uc009gnj.1	0.6048	Tnfrsf19_325	chr14:61046279:61046779	1.151482069	0.049038805	0.224906797	C1	2187
1554	chr14	81073556	81074056	501	*	1073503	Olfm4	Distal	1073503	uc009hfe.1	0.4331	Olfm4_1073503	chr14:81073556:81074056	3.153781125	0.049038805	0.09752902	C1	184
1555	chr15	12480326	12480826	501	*	159079	Golph3	Intronic	34910	uc029wkp.1	0.5309	Golph3_34910	chr15:12480326:12480826	2.508440576	0.049038805	0.057901815	C1	809
1556	chr15	93593890	93594390	501	*	1750	Prickle1	Intronic	1750	uc009jqi.1	0.4152	Prickle1_1750	chr15:93593890:93594390	1.541468097	0.049038805	0.098555828	C1	1957
1557	chr16	50139032	50139532	501	*	66429	Gm4827	Distal	66429	uc009lyp.2	0.4112	Gm4827_66429	chr16:50139032:50139532	3.05899083	0.049038805	0.090541907	C1	233
1558	chr16	57423013	57423513	501	*	69985	Filip1l	Intronic	69985	uc009mcf.1	0.475	Filip1l_69985	chr16:57423013:57423513	2.850586505	0.049038805	0.076702906	C1	395
1559	chr16	57506109	57506609	501	*	100507	Cmss1	Intronic	42882	uc012gfn.1	0.3992	Cmss1_42882	chr16:57506109:57506609	1.232546653	0.049038805	0.132324327	C1	2150
1560	chr17	10147105	10147605	501	*	172005	Qk	Distal	57812	uc009mzy.3	0.483	Qk_57812	chr17:10147105:10147605	2.661173276	0.049038805	0.065746575	C1	604
1561	chr17	62786527	62787027	501	*	94539	Efna5	Intronic	94539	uc009mxw.1	0.4092	Efna5_94539	chr17:62786527:62787027	2.541038273	0.049038805	0.059507125	C1	757
1562	chr18	15138351	15138851	501	*	12844	Kctd1	Intronic	12844	uc057anl.1	0.4152	Kctd1_12844	chr18:15138351:15138851	2.529215634	0.049038805	0.05892071	C1	776
1563	chr18	27645609	27646109	501	*	914306	4930474G06Rik	Distal	914306	uc009nym.1	0.3353	4930474G06Rik_914306	chr18:27645609:27646109	2.885331155	0.049038805	0.07887351	C1	371
1564	chr18	43663382	43663882	501	*	24140	Jakmip2	Intronic	24140	uc009oqq.1	0.4192	Jakmip2_24140	chr18:43663382:43663882	2.894530508	0.049038805	0.132099619	C1	365
1565	chr19	6371746	6372246	501	*	8305	Sf1	Intronic	4899	uc009qku.2	0.4611	Sf1_4899	chr19:6371746:6372246	3.026525893	0.049038805	0.088252486	C1	254
1566	chr19	10699800	10700300	501	*	11314	Vps37c	Intronic	11234	uc009qrk.2	0.507	Vps37c_11234	chr19:10699800:10700300	1.307885378	0.049038805	0.131920235	C1	2109
1567	chr19	24427183	24427683	501	*	50040	Fam122a	Intronic	50040	uc009rgf.1	0.4391	Fam122a_50040	chr19:24427183:24427683	1.609005565	0.049038805	0.120230727	C1	1902
1568	chr19	45422223	45422723	501	*	58738	Btrc	Intronic	23034	uc009sax.2	0.4172	Btrc_23034	chr19:45422223:45422723	2.622719078	0.049038805	0.063692568	C1	657
1569	chr2	10664992	10665492	501	*	147086	Mir669h	Distal	147086	uc007bbf.2	0.3653	Mir669h_147086	chr2:10664992:10665492	2.328795679	0.049038805	0.111370491	C1	1062
1570	chr2	33736422	33736922	501	*	69143	Nron	Intronic	17772	uc056ydo.1	0.499	Nron_17772	chr2:33736422:33736922	1.273561308	0.049038805	0.203520885	C1	2132
1571	chr2	61373692	61374192	501	*	204643	Tank	Distal	204643	uc007cte.1	0.3733	Tank_204643	chr2:61373692:61374192	2.676918281	0.049038805	0.066603511	C1	591
1572	chr2	70505231	70505731	501	*	3337	Erich2	Intronic	3337	uc007cxi.1	0.3713	Erich2_3337	chr2:70505231:70505731	2.469575624	0.049038805	0.056034671	C1	869
1573	chr2	109946961	109947461	501	*	29563	Lgr4	Intronic	29563	uc056zju.2	0.4172	Lgr4_29563	chr2:109946961:109947461	2.748942636	0.049038805	0.070644972	C1	510
1574	chr2	157394803	157395303	501	*	27458	Manbal	Intronic	1706	uc008kfl.2	0.505	Manbal_1706	chr2:157394803:157395303	1.792671561	0.049038805	0.209856288	C1	1717
1575	chr2	161217871	161218371	501	*	109034	Chd6	Distal	109034	uc008kjp.1	0.4651	Chd6_109034	chr2:161217871:161218371	2.805701298	0.049038805	0.073975076	C1	452
1576	chr3	122579565	122580065	501	*	38133	Mir7657	Intronic	38133	uc008nvr.1	0.4112	Mir7657_38133	chr3:122579565:122580065	2.475286227	0.049038805	0.056305877	C1	859
1577	chr3	136739009	136739509	501	*	69192	Ppp3ca	Intronic	54490	uc008odt.2	0.4371	Ppp3ca_54490	chr3:136739009:136739509	2.791901102	0.049038805	0.073153306	C1	468
1578	chr3	137972970	137973470	501	*	8328	Dapp1	Intronic	8328	uc008oeo.2	0.4671	Dapp1_8328	chr3:137972970:137973470	2.46650473	0.049038805	0.055889273	C1	876
1579	chr4	5441237	5441737	501	*	190840	4930423M02Rik	Distal	190840	uc008igw.1	0.3553	4930423M02Rik_190840	chr4:5441237:5441737	2.846168684	0.049038805	0.076430639	C1	400
1580	chr4	61964730	61965230	501	*	89136	Mup20	Distal	5068	uc008jtn.2	0.3892	Mup20_5068	chr4:61964730:61965230	2.834925077	0.049038805	0.075741452	C1	412
1581	chr4	78295977	78296477	501	*	84331	Ptprd	Distal	84331	uc008jxu.3	0.3114	Ptprd_84331	chr4:78295977:78296477	2.736369478	0.049038805	0.069924847	C1	531
1582	chr5	18323519	18324019	501	*	36643	Gnai1	Intronic	36643	uc008nxq.1	0.3733	Gnai1_36643	chr5:18323519:18324019	3.008455401	0.049038805	0.087000301	C1	273
1583	chr6	66943455	66943955	501	*	47307	Gng12	Intronic	46813	uc057bqm.1	0.4611	Gng12_46813	chr6:66943455:66943955	3.089238807	0.049038805	0.092721852	C1	214
1584	chr6	91139858	91140358	501	*	16706	Hdac11	Distal	16706	uc008rmv.1	0.479	Hdac11_16706	chr6:91139858:91140358	2.521252821	0.049038805	0.058528445	C1	789
1585	chr6	141111189	141111689	501	*	137829	Pde3a	Distal	137829	uc008tdd.2	0.4152	Pde3a_137829	chr6:141111189:141111689	2.905053115	0.049038805	0.080129059	C1	351
1586	chr7	37008104	37008604	501	*	310235	Tshz3	Distal	156312	uc008vzw.1	0.4531	Tshz3_156312	chr7:37008104:37008604	2.470099824	0.049038805	0.129941442	C1	868
1587	chr7	76715658	76716158	501	*	486020	Agbl1	Intronic	304845	uc012ddq.1	0.3912	Agbl1_304845	chr7:76715658:76716158	2.862093138	0.049038805	0.077415979	C1	384
1588	chr8	42906238	42906738	501	*	234997	Triml1	Distal	175410	uc008xbj.2	0.3892	Triml1_175410	chr8:42906238:42906738	2.795856756	0.049038805	0.073388053	C1	465
1589	chr9	78204181	78204681	501	*	12464	Gsta4	Intronic	12464	uc008ypk.1	0.4431	Gsta4_12464	chr9:78204181:78204681	2.508539274	0.049038805	0.057906621	C1	808
1590	chr9	108774145	108774645	501	*	9400	Ip6k2	Distal	9400	uc008zid.1	0.4311	Ip6k2_9400	chr9:108774145:108774645	2.055155357	0.049038805	0.11296285	C1	1411
1591	chr1	4810155	4810655	501	*	2511	Lypla1	Intronic	2511	uc007afm.2	0.4052	Lypla1_2511	chr1:4810155:4810655	2.208232606	0.049219662	0.096262107	C1	1222
1592	chr14	45905617	45906117	501	*	247723	Ddhd1	Distal	178159	uc009ftr.1	0.4112	Ddhd1_178159	chr14:45905617:45906117	2.132106849	0.049219662	0.095994512	C1	1319
1593	chrX	59057283	59057783	501	*	40202	Mir504	Distal	40202	uc009plz.2	0.3852	Mir504_40202	chrX:59057283:59057783	1.943103448	0.049426739	0.085434907	C1	1544
1594	chr6	94676162	94676662	501	*	23732	Lrig1	Intronic	23732	uc008rpk.1	0.497	Lrig1_23732	chr6:94676162:94676662	1.730638896	0.04957478	0.132654325	C1	1778
1595	chr7	29505546	29506046	501	*	12763	Sipa1l3	Intronic	335	uc033igh.1	0.5429	Sipa1l3_335	chr7:29505546:29506046	1.481049643	0.049716354	0.199334075	C1	1998
1596	chr6	94889823	94890323	501	*	53760	4930511E03Rik	Distal	31546	uc008rpl.2	0.4391	4930511E03Rik_31546	chr6:94889823:94890323	1.43202472	0.049813857	0.254693281	C1	2035
1597	chr4	149832504	149833004	501	*	58486	Slc25a33	Distal	58486	uc008ndt.2	0.523	Slc25a33_58486	chr4:149832504:149833004	2.143551242	0.049816406	0.12093903	C1	1304
1598	chr3	40664332	40664832	501	*	44288	Slc25a31	Intronic	10875	uc012caj.1	0.4531	Slc25a31_10875	chr3:40664332:40664832	1.793667788	0.049975673	0.130907552	C1	1713
1599	chr4	9117195	9117695	501	*	151871	Clvs1	Distal	151854	uc008ihq.2	0.4611	Clvs1_151854	chr4:9117195:9117695	2.36548482	0.050007032	0.12352183	C1	1016
1600	chr6	128597042	128597542	501	*	15685	A2ml1	Distal	15685	uc008snt.2	0.4631	A2ml1_15685	chr6:128597042:128597542	1.187176466	0.050007032	0.256083025	C1	2169
1601	chr5	111548419	111548919	501	*	32752	C130026L21Rik	Distal	32752	uc008qgx.1	0.511	C130026L21Rik_32752	chr5:111548419:111548919	1.769663834	0.050177788	0.119480785	C1	1738
1602	chr4	141337999	141338499	501	*	29942	Fam131c	Distal	29942	uc008mtx.1	0.5968	Fam131c_29942	chr4:141337999:141338499	1.213488128	0.050195036	0.17335378	C1	2158
1603	chr10	50923140	50923640	501	*	27738	Sim1	Intronic	27738	uc009atc.2	0.3932	Sim1_27738	chr10:50923140:50923640	1.880029627	0.0502396	0.090401068	C1	1633
1604	chr4	122621274	122621774	501	*	67734	9530002B09Rik	Distal	67734	uc008lkd.1	0.4251	9530002B09Rik_67734	chr4:122621274:122621774	1.252874933	0.0502396	0.064229814	C1	2139
1605	chr5	148598302	148598802	501	*	45762	Ubl3	Distal	45762	uc008pai.4	0.4371	Ubl3_45762	chr5:148598302:148598802	1.76692235	0.0502396	0.074166018	C1	1740
1606	chr2	147949767	147950267	501	*	96951	Foxa2	Distal	26387	uc008jpl.1	0.4251	Foxa2_26387	chr2:147949767:147950267	1.871754947	0.050369646	0.087409753	C1	1642
1607	chr9	75234404	75234904	501	*	2639	Myo5c	Intronic	2639	uc008yni.2	0.5509	Myo5c_2639	chr9:75234404:75234904	1.763526848	0.050369646	0.11417178	C1	1745
1608	chr18	79020108	79020608	501	*	89032	Setbp1	Intronic	89032	uc009pkv.2	0.4711	Setbp1_89032	chr18:79020108:79020608	2.199354193	0.050369895	0.154306815	C1	1239
1609	chr15	41846009	41846509	501	*	23460	Abra	Intronic	15300	uc009ich.2	0.4551	Abra_15300	chr15:41846009:41846509	1.173483591	0.050501731	0.126695759	C1	2176
1610	chr15	37317667	37318167	501	*	84880	Grhl2	Intronic	485	uc029wmh.1	0.4551	Grhl2_485	chr15:37317667:37318167	1.339399377	0.050519683	0.161817935	C1	2089
1611	chr1	184810649	184811149	501	*	400	1-Mar	Exonic	400	uc007alz.2	0.6647	Marc1_400	chr1:184810649:184811149	2.550607688	0.050550161	0.10801867	C1	749
1612	chr10	77151058	77151558	501	*	15221	Col18a1	Intronic	15221	uc009bkj.3	0.5509	Col18a1_15221	chr10:77151058:77151558	1.437708893	0.050550161	0.11461816	C1	2030
1613	chr12	80017508	80018008	501	*	81493	9430078K24Rik	Distal	81493	uc009gnt.2	0.505	9430078K24Rik_81493	chr12:80017508:80018008	1.918643505	0.050550161	0.083944007	C1	1573
1614	chr12	80210856	80211356	501	*	49264	Actn1	Intronic	38961	uc009gnx.1	0.499	Actn1_38961	chr12:80210856:80211356	2.844610619	0.050550161	0.120739336	C1	403
1615	chr8	121564956	121565456	501	*	13599	Fbxo31	Intronic	13599	uc008zqj.1	0.5888	Fbxo31_13599	chr8:121564956:121565456	2.63977512	0.050550161	0.177565088	C1	632
1616	chr1	54612841	54613341	501	*	55406	Pgap1	Distal	55396	uc007bcb.1	0.4591	Pgap1_55396	chr1:54612841:54613341	1.550064971	0.050620119	0.116908935	C1	1951
1617	chr13	84699184	84699684	501	*	477137	Tmem161b	Distal	161883	uc029wpf.2	0.4271	Tmem161b_161883	chr13:84699184:84699684	2.739762915	0.051569485	0.093072313	C1	527
1618	chr7	36707773	36708273	501	*	9904	Tshz3	Intronic	9904	uc008vzw.1	0.5429	Tshz3_9904	chr7:36707773:36708273	1.849540385	0.051897707	0.122645321	C1	1660
1619	chr15	59975227	59975727	501	*	41140	4933412E24Rik	Distal	41140	uc009iil.1	0.4072	4933412E24Rik_41140	chr15:59975227:59975727	1.192253737	0.052048061	0.161408108	C1	2166
1620	chr16	52210162	52210662	501	*	178862	Cblb	Distal	178194	uc009lzn.1	0.3653	Cblb_178194	chr16:52210162:52210662	1.861942358	0.052048061	0.090277237	C1	1648
1621	chr4	22145006	22145506	501	*	212286	Fbxl4	Distal	212286	uc008iqm.3	0.4571	Fbxl4_212286	chr4:22145006:22145506	1.893466872	0.052048061	0.09781701	C1	1613
1622	chr1	128601974	128602474	501	*	9924	Cxcr4	Distal	9924	uc007cpy.1	0.5349	Cxcr4_9924	chr1:128601974:128602474	2.242851188	0.052173354	0.118409366	C1	1173
1623	chr1	164419427	164419927	501	*	38677	Atp1b1	Intronic	38677	uc033fob.1	0.3852	Atp1b1_38677	chr1:164419427:164419927	1.951330064	0.052173354	0.088523905	C1	1531
1624	chr1	193131399	193131899	501	*	1397	Diexf	Promoter	1397	uc007arr.2	0.491	Diexf_1397	chr1:193131399:193131899	2.140249087	0.052173354	0.069307399	C1	1313
1625	chr14	8591073	8591573	501	*	74966	4930452B06Rik	Intronic	74966	uc012eym.1	0.4391	4930452B06Rik_74966	chr14:8591073:8591573	1.708640216	0.052173354	0.130843059	C1	1802
1626	chr15	63484190	63484690	501	*	4831	Gm20740	Distal	4831	uc012fpg.1	0.4052	Gm20740_4831	chr15:63484190:63484690	1.385510489	0.052173354	0.160465424	C1	2062
1627	chr16	5132349	5132849	501	*	117	Ppl	Promoter	117	uc009kpa.1	0.6926	Ppl_117	chr16:5132349:5132849	1.370803957	0.052173354	0.183680198	C1	2076
1628	chr17	85474120	85474620	501	*	144025	Six3os1	Distal	141372	uc009nmm.1	0.521	Six3os1_141372	chr17:85474120:85474620	2.174281038	0.052173354	0.078955576	C1	1267
1629	chr2	37815612	37816112	501	*	39612	Crb2	Intronic	39612	uc007clm.2	0.4571	Crb2_39612	chr2:37815612:37816112	2.028173032	0.052173354	0.093895579	C1	1449
1630	chr2	136723874	136724374	501	*	10673	Snap25	Intronic	10673	uc008jkf.1	0.3972	Snap25_10673	chr2:136723874:136724374	2.212533955	0.052173354	0.116468663	C1	1216
1631	chr4	101078649	101079149	501	*	9860	Raver2	Intronic	9860	uc008kki.1	0.4551	Raver2_9860	chr4:101078649:101079149	2.396816168	0.052173354	0.102253052	C1	982
1632	chr4	105240199	105240699	501	*	83101	Plpp3	Distal	83101	uc008kmi.1	0.491	Plpp3_83101	chr4:105240199:105240699	1.884524259	0.052173354	0.116116248	C1	1625
1633	chr5	124449470	124449970	501	*	9789	Kmt5a	Intronic	3015	uc008rbr.1	0.4731	Kmt5a_3015	chr5:124449470:124449970	2.327779603	0.052173354	0.095076144	C1	1063
1634	chr6	51720560	51721060	501	*	196906	Snx10	Distal	158802	uc008qgw.1	0.481	Snx10_158802	chr6:51720560:51721060	2.448690205	0.052173354	0.118216266	C1	904
1635	chr7	28803961	28804461	501	*	6678	Hnrnpl	Distal	6678	uc008vkz.2	0.4451	Hnrnpl_6678	chr7:28803961:28804461	1.520263674	0.052173354	0.159669636	C1	1977
1636	chr8	126538588	126539088	501	*	54597	Irf2bp2	Distal	54597	uc008zze.2	0.5369	Irf2bp2_54597	chr8:126538588:126539088	1.115216675	0.052173354	0.11998123	C1	2198
1637	chr11	83850555	83851055	501	*	63	Hnf1b	Promoter	63	uc009ctp.1	0.5389	Hnf1b_63	chr11:83850555:83851055	2.529161793	0.052193014	0.084360213	C1	777
1638	chr4	106949621	106950121	501	*	38400	Ssbp3	Intronic	26645	uc008kmt.1	0.511	Ssbp3_26645	chr4:106949621:106950121	1.546370984	0.052259283	0.096380834	C1	1953
1639	chr5	86725463	86725963	501	*	20093	Tmprss11e	Intronic	20093	uc008pkr.1	0.4192	Tmprss11e_20093	chr5:86725463:86725963	1.286362391	0.052259283	0.180311471	C1	2128
1640	chr7	98994015	98994515	501	*	146878	Uvrag	Intronic	22408	uc008tin.1	0.4651	Uvrag_22408	chr7:98994015:98994515	1.872736136	0.052535662	0.125800052	C1	1638
1641	chr5	66535519	66536019	501	*	83047	Apbb2	Intronic	7847	uc008pca.1	0.5269	Apbb2_7847	chr5:66535519:66536019	1.687032058	0.052611611	0.153151636	C1	1830
1642	chrX	42432027	42432527	501	*	70175	Sh2d1a	Distal	70175	uc009pck.2	0.4631	Sh2d1a_70175	chrX:42432027:42432527	1.918030289	0.052611611	0.119515042	C1	1574
1643	chr2	148048934	148049434	501	*	2214	Foxa2	Distal	2214	uc008jpl.1	0.5489	Foxa2_2214	chr2:148048934:148049434	2.079737684	0.052887253	0.098564361	C1	1379
1644	chr7	99837321	99837821	501	*	9153	Neu3	Exonic	9153	uc029uwk.1	0.3892	Neu3_9153	chr7:99837321:99837821	2.085927783	0.052887253	0.102538119	C1	1373
1645	chr18	39926068	39926568	501	*	152820	Pabpc2	Distal	152820	uc009oox.1	0.3713	Pabpc2_152820	chr18:39926068:39926568	1.442642948	0.05299398	0.098854615	C1	2024
1646	chr14	97706241	97706741	501	*	463273	Dach1	Distal	463273	uc029wgg.1	0.3872	Dach1_463273	chr14:97706241:97706741	2.604089733	0.053054835	0.100281751	C1	675
1647	chr10	126379121	126379621	501	*	331019	Mir378d	Distal	7395	uc009cvy.1	0.4351	Mir378d_7395	chr10:126379121:126379621	2.638861417	0.053148766	0.072910616	C1	634
1648	chr18	61025464	61025964	501	*	10484	Cdx1	Intronic	10484	uc009oxw.1	0.5669	Cdx1_10484	chr18:61025464:61025964	2.925868693	0.053148766	0.089384779	C1	327
1649	chr9	66274564	66275064	501	*	75635	Herc1	Distal	75635	uc008yhc.2	0.499	Herc1_75635	chr9:66274564:66275064	1.8602087	0.053400839	0.152767739	C1	1649
1650	chr13	93144745	93145245	501	*	270	Cmya5	Promoter	270	uc009khs.1	0.4631	Cmya5_270	chr13:93144745:93145245	1.069029776	0.053458153	0.196516193	C1	2212
1651	chrX	136707722	136708222	501	*	92	Tceal1	Promoter	92	uc009qjj.2	0.525	Tceal1_92	chrX:136707722:136708222	1.529009583	0.053458153	0.078856179	C1	1968
1652	chr8	125409141	125409641	501	*	160364	Sipa1l2	Distal	83441	uc008zxv.2	0.521	Sipa1l2_83441	chr8:125409141:125409641	2.165306234	0.053656639	0.153107331	C1	1283
1653	chr1	146356925	146357425	501	*	138490	Brinp3	Distal	137865	uc033fmp.1	0.3733	Brinp3_137865	chr1:146356925:146357425	2.292728835	0.053747082	0.108571011	C1	1112
1654	chr10	53889411	53889911	501	*	138751	Fam184a	Distal	138751	uc012ehm.1	0.4152	Fam184a_138751	chr10:53889411:53889911	1.647199357	0.053747082	0.155593889	C1	1869
1655	chr18	79188572	79189072	501	*	79430	Setbp1	Distal	79430	uc009pkv.2	0.4431	Setbp1_79430	chr18:79188572:79189072	2.669549092	0.054106104	0.077018024	C1	598
1656	chr18	84083832	84084332	501	*	2479	Tshz1	Intronic	2307	uc009pqu.2	0.4611	Tshz1_2307	chr18:84083832:84084332	2.736404462	0.054106104	0.081352321	C1	530
1657	chr2	117336776	117337276	501	*	5850	Rasgrp1	Intronic	5850	uc033hll.1	0.4371	Rasgrp1_5850	chr2:117336776:117337276	2.641597842	0.054106104	0.075264621	C1	628
1658	chr4	130096743	130097243	501	*	10562	Pef1	Intronic	610	uc008lwe.1	0.505	Pef1_610	chr4:130096743:130097243	2.745407855	0.054106104	0.080748278	C1	518
1659	chr7	40425503	40426003	501	*	248983	4933402C06Rik	Distal	163047	uc012dqd.1	0.4331	4933402C06Rik_163047	chr7:40425503:40426003	2.414433873	0.054106104	0.063810578	C1	954
1660	chr8	53395516	53396016	501	*	115935	Aga	Distal	115935	uc008xfu.1	0.3733	Aga_115935	chr8:53395516:53396016	2.748288678	0.054106104	0.088902311	C1	511
1661	chr8	105510257	105510757	501	*	8238	Hsd11b2	Distal	8238	uc008yxs.2	0.489	Hsd11b2_8238	chr8:105510257:105510757	2.670071287	0.054106104	0.075919816	C1	597
1662	chr9	74445323	74445823	501	*	335238	Wdr72	Distal	335238	uc057lna.1	0.3792	Wdr72_335238	chr9:74445323:74445823	2.914569758	0.054106104	0.093933517	C1	341
1663	chr12	41417054	41417554	501	*	68752	Lrrn3	Intronic	37011	uc009fwr.2	0.4192	Lrrn3_37011	chr12:41417054:41417554	1.92879012	0.054253244	0.167559344	C1	1564
1664	chr17	90390823	90391323	501	*	402402	Gm20491	Intronic	63647	uc009nov.1	0.3972	Gm20491_63647	chr17:90390823:90391323	1.097035716	0.054326492	0.096362822	C1	2205
1665	chr11	14182030	14182530	501	*	3238	4930554G24Rik	Distal	3238	uc009duu.1	0.4112	4930554G24Rik_3238	chr11:14182030:14182530	1.659642192	0.054632922	0.191878862	C1	1852
1666	chr11	8593640	8594140	501	*	70644	Tns3	Intronic	70644	uc009dtm.1	0.479	Tns3_70644	chr11:8593640:8594140	2.348067775	0.055168325	0.058159214	C1	1036
1667	chr12	98741115	98741615	501	*	3959	Ptpn21	Distal	3959	uc009hbr.2	0.503	Ptpn21_3959	chr12:98741115:98741615	2.494657032	0.055168325	0.072063631	C1	829
1668	chr2	49984733	49985233	501	*	81445	Lypd6	Distal	81445	uc011wrr.1	0.4371	Lypd6_81445	chr2:49984733:49985233	2.742828962	0.055168325	0.091614873	C1	524
1669	chr3	8108037	8108537	501	*	153399	1700010I02Rik	Distal	153399	uc008lbv.2	0.3154	1700010I02Rik_153399	chr3:8108037:8108537	2.911392261	0.055168325	0.099835927	C1	344
1670	chr10	65720038	65720538	501	*	403775	1700023F02Rik	Distal	187950	uc009bdd.2	0.4012	1700023F02Rik_187950	chr10:65720038:65720538	2.527505422	0.055965131	0.093307986	C1	780
1671	chr11	119793342	119793842	501	*	40772	Rptoros	Intronic	40772	uc009fdr.1	0.4471	Rptoros_40772	chr11:119793342:119793842	1.699753184	0.056179576	0.113264078	C1	1815
1672	chr12	112264299	112264799	501	*	118340	Kif26a	Distal	113199	uc009hpb.1	0.5309	Kif26a_113199	chr12:112264299:112264799	1.642981023	0.056179576	0.118093877	C1	1875
1673	chr6	52173559	52174059	501	*	927	Gm15050	Promoter	927	uc012ctq.1	0.3992	Gm15050_927	chr6:52173559:52174059	1.672655903	0.056243329	0.083184502	C1	1843
1674	chr16	13610928	13611428	501	*	56991	Parn	Intronic	56991	uc009ktf.1	0.495	Parn_56991	chr16:13610928:13611428	2.773024156	0.056280362	0.093892866	C1	489
1675	chr3	131637739	131638239	501	*	73220	Papss1	Intronic	71956	uc008obn.2	0.4671	Papss1_71956	chr3:131637739:131638239	2.807533154	0.056280362	0.090566466	C1	449
1676	chr5	58221136	58221636	501	*	231611	4930459L07Rik	Distal	231611	uc008ozf.1	0.3952	4930459L07Rik_231611	chr5:58221136:58221636	1.629043322	0.056280362	0.139473165	C1	1888
1677	chr7	49350634	49351134	501	*	191064	9130015G15Rik	Intronic	13836	uc029uqp.1	0.497	9130015G15Rik_13836	chr7:49350634:49351134	3.288777933	0.056280362	0.136369823	C1	124
1678	chr9	114791738	114792238	501	*	9994	Cmtm7	Intronic	9994	uc008zqx.2	0.5329	Cmtm7_9994	chr9:114791738:114792238	1.995128771	0.056280362	0.246069023	C1	1483
1679	chr12	76485462	76485962	501	*	41214	Gm10451	Distal	41214	uc012fix.1	0.497	Gm10451_41214	chr12:76485462:76485962	1.801112776	0.056478301	0.151155993	C1	1704
1680	chr3	35027827	35028327	501	*	105425	Mir6378	Distal	105425	uc008lfj.1	0.4591	Mir6378_105425	chr3:35027827:35028327	1.453368891	0.056866492	0.099279553	C1	2012
1681	chr4	137159342	137159842	501	*	5473	Gm13003	Exonic	5473	uc008mkm.3	0.519	Gm13003_5473	chr4:137159342:137159842	2.444903001	0.056866492	0.087030396	C1	908
1682	chr11	12223047	12223547	501	*	185876	Grb10	Distal	91216	uc009duq.2	0.3832	Grb10_91216	chr11:12223047:12223547	2.480644522	0.056889725	0.130831155	C1	850
1683	chr13	6189483	6189983	501	*	328243	Klf6	Distal	328243	uc009hvb.2	0.4271	Klf6_328243	chr13:6189483:6189983	1.451023785	0.056975951	0.142075391	C1	2017
1684	chrX	42668404	42668904	501	*	166200	Sh2d1a	Intronic	87000	uc009pck.2	0.3752	Sh2d1a_87000	chrX:42668404:42668904	1.800236145	0.056975951	0.09002282	C1	1705
1685	chr10	39545492	39545992	501	*	67191	Traf3ip2	Intronic	42709	uc029vro.1	0.507	Traf3ip2_42709	chr10:39545492:39545992	3.198092	0.057197335	0.1228214	C1	161
1686	chr12	72053944	72054444	501	*	16796	Gpr135	Distal	16796	uc057bzo.1	0.4411	Gpr135_16796	chr12:72053944:72054444	2.291262318	0.057197335	0.060543553	C1	1114
1687	chr2	108909945	108910445	501	*	370530	Mettl15	Distal	368094	uc056zjr.2	0.3952	Mettl15_368094	chr2:108909945:108910445	2.40077119	0.057197335	0.123753485	C1	976
1688	chr4	132854400	132854900	501	*	11480	Ppp1r8	Exonic	11480	uc008mau.2	0.4331	Ppp1r8_11480	chr4:132854400:132854900	2.695101473	0.057197335	0.08512183	C1	575
1689	chr4	151355817	151356317	501	*	266496	Gm13090	Intronic	20402	uc008nff.1	0.489	Gm13090_20402	chr4:151355817:151356317	2.747078198	0.057197335	0.088814713	C1	515
1690	chr5	29291620	29292120	501	*	86519	Lmbr1	Intronic	86519	uc008ofm.2	0.3952	Lmbr1_86519	chr5:29291620:29292120	2.481171021	0.057197335	0.071791477	C1	849
1691	chr10	62311630	62312130	501	*	28726	Hk1os	Intronic	28540	uc009bai.2	0.5549	Hk1os_28540	chr10:62311630:62312130	2.289736348	0.057435273	0.106039539	C1	1117
1692	chr2	116009092	116009592	501	*	57882	G630016G05Rik	Intronic	53020	uc008ikn.1	0.5529	G630016G05Rik_53020	chr2:116009092:116009592	1.304687226	0.057613476	0.112277131	C1	2114
1693	chr19	37323687	37324187	501	*	13914	Ide	Intronic	10606	uc009rqg.2	0.4511	Ide_10606	chr19:37323687:37324187	2.302683621	0.057711607	0.083065314	C1	1094
1694	chr9	51116564	51117064	501	*	10935	Btg4	Intronic	812	uc008xmq.2	0.4551	Btg4_812	chr9:51116564:51117064	1.943083288	0.057744888	0.104089599	C1	1545
1695	chr5	14025310	14025810	501	*	283	Sema3e	Exonic	283	uc008nwe.1	0.5888	Sema3e_283	chr5:14025310:14025810	0.804773544	0.057855033	0.099135936	C1	2254
1696	chr2	108635578	108636078	501	*	644897	Mettl15	Distal	213588	uc056zjr.2	0.4291	Mettl15_213588	chr2:108635578:108636078	1.540716512	0.05793396	0.078916724	C1	1958
1697	chr8	80788659	80789159	501	*	49449	Smarca5	Exonic	49449	uc008ybj.2	0.507	Smarca5_49449	chr8:80788659:80789159	2.172332163	0.058207377	0.088687114	C1	1271
1698	chr3	101840369	101840869	501	*	8339	Mab21l3	Intronic	4395	uc057lem.1	0.487	Mab21l3_4395	chr3:101840369:101840869	3.296195213	0.058297858	0.158406856	C1	118
1699	chr11	88620147	88620647	501	*	1145	0610039H22Rik	Intronic	1145	uc057ady.1	0.493	0610039H22Rik_1145	chr11:88620147:88620647	0.958491288	0.058431671	0.207566176	C1	2231
1700	chr1	68651554	68652054	501	*	456254	Erbb4	Intronic	159189	uc007bly.2	0.3453	Erbb4_159189	chr1:68651554:68652054	2.451846426	0.058667643	0.088280159	C1	897
1701	chr16	9992801	9993301	501	*	517	Grin2a	Promoter	517	uc033jdn.1	0.6048	Grin2a_517	chr16:9992801:9993301	2.301595753	0.058667643	0.074072371	C1	1097
1702	chr19	57078120	57078620	501	*	69794	Afap1l2	Intronic	1335	uc057ccx.1	0.493	Afap1l2_1335	chr19:57078120:57078620	2.241232911	0.058667643	0.073788834	C1	1177
1703	chr1	34468348	34468848	501	*	8851	Ptpn18	Intronic	4137	uc033fip.1	0.4351	Ptpn18_4137	chr1:34468348:34468848	2.124892149	0.059077911	0.056530196	C1	1329
1704	chr1	131107878	131108378	501	*	10284	Mapkapk2	Distal	10284	uc007crx.3	0.5569	Mapkapk2_10284	chr1:131107878:131108378	0.840435688	0.059077911	0.15455678	C1	2250
1705	chr10	55935560	55936060	501	*	171106	Msl3l2	Distal	171106	uc012eho.1	0.3653	Msl3l2_171106	chr10:55935560:55936060	2.420412255	0.059077911	0.071306271	C1	942
1706	chr11	89287462	89287962	501	*	14846	Nog	Distal	14846	uc009dak.2	0.4331	Nog_14846	chr11:89287462:89287962	2.789262014	0.059077911	0.0968513	C1	472
1707	chr12	25100055	25100555	501	*	4212	Id2	Distal	4212	uc009fpe.1	0.4471	Id2_4212	chr12:25100055:25100555	1.758050758	0.059077911	0.092222977	C1	1752
1708	chr13	48244444	48244944	501	*	16732	Id4	Intronic	16732	uc009iyv.1	0.4212	Id4_16732	chr13:48244444:48244944	2.389992135	0.059077911	0.072751124	C1	989
1709	chr14	101743766	101744266	501	*	14087	Lmo7	Intronic	14087	uc009hhi.3	0.4012	Lmo7_14087	chr14:101743766:101744266	2.286561225	0.059077911	0.060755525	C1	1121
1710	chr14	108435961	108436461	501	*	478027	Slitrk1	Distal	478027	uc029wgp.1	0.3214	Slitrk1_478027	chr14:108435961:108436461	2.143393943	0.059077911	0.055987027	C1	1306
1711	chr16	46937642	46938142	501	*	440924	Nectin3	Distal	312653	uc009lwh.1	0.3852	Nectin3_312653	chr16:46937642:46938142	2.521639625	0.059077911	0.083908174	C1	786
1712	chr17	43802464	43802964	501	*	862	Rcan2	Intronic	862	uc057alw.1	0.4631	Rcan2_862	chr17:43802464:43802964	2.392341264	0.059077911	0.107353816	C1	986
1713	chr19	18578369	18578869	501	*	53193	Ostf1	Distal	53193	uc009rdj.2	0.519	Ostf1_53193	chr19:18578369:18578869	1.96009728	0.059077911	0.071129373	C1	1517
1714	chr2	124488768	124489268	501	*	266659	4930583P06Rik	Intronic	121087	uc008iwf.1	0.3673	4930583P06Rik_121087	chr2:124488768:124489268	2.435649377	0.059077911	0.076479715	C1	918
1715	chr3	103207692	103208192	501	*	36230	Bcas2	Distal	36230	uc008ngs.2	0.4651	Bcas2_36230	chr3:103207692:103208192	2.42527612	0.059077911	0.071602393	C1	935
1716	chr13	32034945	32035445	501	*	228548	Foxc1	Intronic	228548	uc012fql.1	0.4611	Foxc1_228548	chr13:32034945:32035445	2.648516198	0.059411113	0.105960406	C1	620
1717	chr14	49790484	49790984	501	*	7366	Armh4	Distal	7366	uc009fwf.1	0.3952	Armh4_7366	chr14:49790484:49790984	2.248052412	0.059411113	0.079834788	C1	1164
1718	chr2	4802705	4803205	501	*	78608	Sephs1	Distal	53418	uc007aur.1	0.503	Sephs1_53418	chr2:4802705:4803205	1.383147699	0.059411113	0.114721144	C1	2066
1719	chr17	28667517	28668017	501	*	22219	Slc26a8	Intronic	22219	uc009kua.1	0.509	Slc26a8_22219	chr17:28667517:28668017	2.398187446	0.059432656	0.190796282	C1	980
1720	chr1	7144504	7145004	501	*	55833	Pcmtd1	Intronic	15330	uc007afw.1	0.3872	Pcmtd1_15330	chr1:7144504:7145004	2.402569689	0.060238091	0.074352943	C1	970
1721	chr10	24629016	24629516	501	*	33823	Ctgf	Distal	33453	uc009aom.1	0.477	Ctgf_33453	chr10:24629016:24629516	2.549267872	0.060238091	0.079498454	C1	750
1722	chr19	12573156	12573656	501	*	118	Fam111a	Promoter	118	uc009qwz.2	0.503	Fam111a_118	chr19:12573156:12573656	1.857361338	0.060238091	0.08358413	C1	1653
1723	chr8	11710363	11710863	501	*	16098	Gm6524	Distal	16098	uc008wdc.2	0.511	Gm6524_16098	chr8:11710363:11710863	2.237150167	0.060238091	0.063713774	C1	1185
1724	chr9	23383230	23383730	501	*	160403	Bmper	Intronic	160403	uc009atq.1	0.485	Bmper_160403	chr9:23383230:23383730	2.479717022	0.060238091	0.074749389	C1	853
1725	chr13	18575545	18576045	501	*	141496	Vps41	Distal	141496	uc009hwp.1	0.4531	Vps41_141496	chr13:18575545:18576045	1.496333238	0.060346642	0.14985413	C1	1991
1726	chr1	31153912	31154412	501	*	22272	Lgsn	Intronic	22272	uc007aot.4	0.3752	Lgsn_22272	chr1:31153912:31154412	2.404780895	0.06041455	0.093631374	C1	964
1727	chr13	84699821	84700321	501	*	477774	Tmem161b	Distal	162520	uc029wpf.2	0.3992	Tmem161b_162520	chr13:84699821:84700321	2.22298248	0.06041455	0.0822835	C1	1203
1728	chr3	104337754	104338254	501	*	117597	Magi3	Distal	117597	uc008nib.3	0.479	Magi3_117597	chr3:104337754:104338254	2.344587513	0.06041455	0.082132766	C1	1044
1729	chr1	138282396	138282896	501	*	8907	Atp6v1g3	Intronic	8907	uc007daq.2	0.3952	Atp6v1g3_8907	chr1:138282396:138282896	2.328926272	0.060611564	0.130578781	C1	1061
1730	chr12	118757260	118757760	501	*	88818	Sp8	Distal	88818	uc009hql.1	0.3952	Sp8_88818	chr12:118757260:118757760	2.244605573	0.06069535	0.094775292	C1	1169
1731	chr18	65547398	65547898	501	*	32581	Zfp532	Distal	32581	uc009pbj.1	0.477	Zfp532_32581	chr18:65547398:65547898	1.471579748	0.06069535	0.14056199	C1	2003
1732	chr1	132955667	132956167	501	*	74669	Mdm4	Distal	18717	uc007cuf.1	0.4671	Mdm4_18717	chr1:132955667:132956167	1.845369427	0.061071277	0.103937072	C1	1665
1733	chr10	21197715	21198215	501	*	11020	Gm33619	Distal	11020	uc009akv.2	0.4731	Gm33619_11020	chr10:21197715:21198215	2.335255681	0.061358569	0.07317842	C1	1057
1734	chr10	83374244	83374744	501	*	14272	D10Wsu102e	Distal	279	uc009bxd.1	0.4691	D10Wsu102e_279	chr10:83374244:83374744	2.298697293	0.061358569	0.068573067	C1	1103
1735	chr14	58239995	58240495	501	*	167558	Fgf9	Distal	144316	uc057agy.1	0.4172	Fgf9_144316	chr14:58239995:58240495	2.247551654	0.061358569	0.061404908	C1	1165
1736	chr5	97169396	97169896	501	*	58049	Paqr3	Distal	25939	uc008pwb.2	0.3992	Paqr3_25939	chr5:97169396:97169896	2.24203984	0.061358569	0.067144613	C1	1174
1737	chr1	105178700	105179200	501	*	177056	Gm17634	Distal	105879	uc007cjm.2	0.4291	Gm17634_105879	chr1:105178700:105179200	2.250452505	0.061411561	0.08208769	C1	1161
1738	chr2	166083423	166083923	501	*	72009	Sulf2	Intronic	24508	uc033hod.1	0.5329	Sulf2_24508	chr2:166083423:166083923	2.341859192	0.061411561	0.082475548	C1	1048
1739	chr6	148500222	148500722	501	*	56119	Tmtc1	Distal	56119	uc008tgd.1	0.4371	Tmtc1_56119	chr6:148500222:148500722	2.274364001	0.061411561	0.082313875	C1	1136
1740	chr8	77582378	77582878	501	*	28024	Tmem184c	Distal	17014	uc008xzw.2	0.4351	Tmem184c_17014	chr8:77582378:77582878	2.255136927	0.061411561	0.077663861	C1	1157
1741	chr18	81509254	81509754	501	*	482575	Mir5127	Distal	407223	uc009pmb.1	0.479	Mir5127_407223	chr18:81509254:81509754	2.040638288	0.061637647	0.083737645	C1	1431
1742	chr7	46138290	46138790	501	*	37775	Kcnj11	Intronic	1815	uc029uqc.1	0.5389	Kcnj11_1815	chr7:46138290:46138790	2.255192122	0.061637647	0.0979427	C1	1156
1743	chr6	88938085	88938585	501	*	36083	Tpra1	Distal	32385	uc008rjl.3	0.5669	Tpra1_32385	chr6:88938085:88938585	1.757151109	0.061895082	0.148094045	C1	1753
1744	chr9	75898863	75899363	501	*	115863	Hmgcll1	Exonic	115863	uc008yot.1	0.3493	Hmgcll1_115863	chr9:75898863:75899363	1.707623833	0.061895082	0.125973586	C1	1806
1745	chr2	162311706	162312206	501	*	78856	Ptprtos	Intronic	78856	uc012byo.1	0.4072	Ptprtos_78856	chr2:162311706:162312206	2.009561522	0.062265765	0.208034486	C1	1472
1746	chr11	4674485	4674985	501	*	29608	Uqcr10	Intronic	10504	uc009dpi.2	0.521	Uqcr10_10504	chr11:4674485:4674985	2.419722587	0.062283889	0.079427676	C1	944
1747	chr12	99342159	99342659	501	*	107664	Foxn3	Intronic	3988	uc009hbx.1	0.4451	Foxn3_3988	chr12:99342159:99342659	2.439308648	0.062283889	0.076446084	C1	915
1748	chr13	92584071	92584571	501	*	8088	Spz1	Distal	8088	uc009khi.2	0.4391	Spz1_8088	chr13:92584071:92584571	2.39100977	0.062283889	0.101393605	C1	987
1749	chr16	27805958	27806458	501	*	43721	Gm10823	Distal	43721	uc009lhe.1	0.3812	Gm10823_43721	chr16:27805958:27806458	2.250281899	0.062283889	0.085907682	C1	1162
1750	chr17	11988236	11988736	501	*	105296	D17Ertd648e	Intronic	105296	uc009nau.1	0.5389	D17Ertd648e_105296	chr17:11988236:11988736	2.002702045	0.062283889	0.114385688	C1	1480
1751	chr4	72052825	72053325	501	*	147817	Tle1	Distal	92352	uc057lde.1	0.4232	Tle1_92352	chr4:72052825:72053325	2.172301117	0.062283889	0.061577922	C1	1272
1752	chr5	12505615	12506115	501	*	122698	Sema3d	Exonic	122698	uc008nvt.1	0.4032	Sema3d_122698	chr5:12505615:12506115	1.077074223	0.062283889	0.214784436	C1	2209
1753	chr15	103101884	103102384	501	*	44693	D930007P13Rik	Distal	44693	uc009kjt.2	0.5888	D930007P13Rik_44693	chr15:103101884:103102384	1.293834859	0.062394727	0.16264605	C1	2121
1754	chr3	144185234	144185734	501	*	19770	Lmo4	Distal	16847	uc008ohu.3	0.4651	Lmo4_16847	chr3:144185234:144185734	1.975712505	0.062413048	0.074813902	C1	1503
1755	chr8	127088455	127088955	501	*	24648	Pard3	Intronic	24648	uc008zzt.3	0.501	Pard3_24648	chr8:127088455:127088955	2.089257726	0.062413048	0.097419773	C1	1370
1756	chr16	72641215	72641715	501	*	21683	Robo1	Distal	21683	uc009mhi.3	0.4331	Robo1_21683	chr16:72641215:72641715	1.581876721	0.062424403	0.124202946	C1	1927
1757	chr10	111599517	111600017	501	*	5493	4933440J02Rik	Distal	5493	uc029vwj.1	0.491	4933440J02Rik_5493	chr10:111599517:111600017	1.72040375	0.062525189	0.101083935	C1	1793
1758	chr7	136522323	136522823	501	*	173157	C230079O03Rik	Distal	173157	uc057lkk.1	0.493	C230079O03Rik_173157	chr7:136522323:136522823	1.604974449	0.062561065	0.071623248	C1	1907
1759	chr8	35663975	35664475	501	*	75204	Gm16793	Intronic	43449	uc008wxx.1	0.525	Gm16793_43449	chr8:35663975:35664475	1.691711781	0.062561065	0.074309877	C1	1825
1760	chr15	103061434	103061934	501	*	42747	Hoxc4	Distal	27716	uc009kjs.2	0.5329	Hoxc4_27716	chr15:103061434:103061934	1.37910513	0.062884404	0.137634942	C1	2070
1761	chr6	52172411	52172911	501	*	219	Gm15050	Promoter	219	uc012ctq.1	0.6048	Gm15050_219	chr6:52172411:52172911	0.917930679	0.063053545	0.17274913	C1	2242
1762	chr17	57062912	57063412	501	*	960	Crb3	Intronic	566	uc009mvn.1	0.5309	Crb3_566	chr17:57062912:57063412	2.002984645	0.063245675	0.086385084	C1	1479
1763	chr2	18545548	18546048	501	*	126663	Commd3	Distal	41318	uc007bgj.1	0.4331	Commd3_41318	chr2:18545548:18546048	2.914885359	0.063245675	0.11484885	C1	340
1764	chr2	116759965	116760465	501	*	118475	Tmco5	Distal	116953	uc029tvu.1	0.4112	Tmco5_116953	chr2:116759965:116760465	1.619685224	0.063245675	0.095210412	C1	1896
1765	chr3	155993959	155994459	501	*	17854	9330178D15Rik	Intronic	17854	uc008ief.1	0.4251	9330178D15Rik_17854	chr3:155993959:155994459	1.377504315	0.063245675	0.095258278	C1	2071
1766	chr4	4537305	4537805	501	*	8096	Gm11780	Distal	8096	uc008igv.4	0.4371	Gm11780_8096	chr4:4537305:4537805	2.122227192	0.063245675	0.062858948	C1	1331
1767	chr4	119043972	119044472	501	*	24888	Gm12866	Distal	24888	uc008lgo.1	0.5689	Gm12866_24888	chr4:119043972:119044472	2.216046506	0.063245675	0.072123317	C1	1210
1768	chr7	120938019	120938519	501	*	20524	Polr3e	Intronic	20524	uc008upu.1	0.485	Polr3e_20524	chr7:120938019:120938519	1.722843053	0.063245675	0.100723137	C1	1789
1769	chr9	14133293	14133793	501	*	142757	Sesn3	Distal	43333	uc009aez.1	0.4232	Sesn3_43333	chr9:14133293:14133793	2.221447986	0.063245675	0.087956856	C1	1207
1770	chr12	12509144	12509644	501	*	116918	4921511I17Rik	Distal	116918	uc012fcx.1	0.479	4921511I17Rik_116918	chr12:12509144:12509644	1.418548198	0.063286436	0.147435205	C1	2044
1771	chr9	102649837	102650337	501	*	23790	Anapc13	Distal	17873	uc029vna.1	0.4331	Anapc13_17873	chr9:102649837:102650337	2.560839592	0.063823496	0.177862679	C1	733
1772	chr10	112163190	112163690	501	*	180	Caps2	Promoter	180	uc009clt.1	0.477	Caps2_180	chr10:112163190:112163690	1.23265362	0.064176101	0.182550742	C1	2149
1773	chr11	25647924	25648424	501	*	322066	4933427E13Rik	Intronic	322066	uc009dzj.2	0.4092	4933427E13Rik_322066	chr11:25647924:25648424	2.140602248	0.064185768	0.082757943	C1	1310
1774	chr11	71986209	71986709	501	*	46336	4930401O10Rik	Distal	46336	uc009byu.1	0.519	4930401O10Rik_46336	chr11:71986209:71986709	2.202655404	0.064185768	0.079670651	C1	1230
1775	chr3	68895363	68895863	501	*	26026	1110032F04Rik	Intronic	24515	uc008ltv.1	0.4132	1110032F04Rik_24515	chr3:68895363:68895863	1.383896511	0.064185768	0.105526756	C1	2065
1776	chr4	120792845	120793345	501	*	20397	Mir30e	Intronic	20397	uc008liy.1	0.4012	Mir30e_20397	chr4:120792845:120793345	1.587173874	0.064185768	0.106607302	C1	1922
1777	chr8	61283765	61284265	501	*	4856	1700001D01Rik	Intronic	4856	uc033ijl.1	0.499	1700001D01Rik_4856	chr8:61283765:61284265	1.469857085	0.064185768	0.170384048	C1	2006
1778	chr6	146979915	146980415	501	*	25743	1700034J05Rik	Intronic	17470	uc012dfv.1	0.4711	1700034J05Rik_17470	chr6:146979915:146980415	2.17526585	0.06419061	0.088390867	C1	1264
1779	chr1	10286633	10287133	501	*	54212	Arfgef1	Distal	54212	uc011wih.1	0.4311	Arfgef1_54212	chr1:10286633:10287133	2.293734416	0.064244356	0.07737255	C1	1111
1780	chr13	72576621	72577121	501	*	51692	Gm20554	Distal	51692	uc009jzp.1	0.4251	Gm20554_51692	chr13:72576621:72577121	2.194290267	0.064244356	0.07925655	C1	1241
1781	chr16	75249326	75249826	501	*	336484	Lipi	Distal	184602	uc012ggf.1	0.3733	Lipi_184602	chr16:75249326:75249826	2.495198699	0.064244356	0.088764423	C1	828
1782	chr14	100450351	100450851	501	*	300805	Klf12	Distal	166213	uc009hhc.2	0.4691	Klf12_166213	chr14:100450351:100450851	1.14579167	0.064861135	0.165711185	C1	2190
1783	chr9	70057762	70058262	501	*	19923	Gcnt3	Distal	19923	uc012dzx.1	0.4012	Gcnt3_19923	chr9:70057762:70058262	1.525595348	0.064861135	0.106632461	C1	1973
1784	chr12	79839553	79840053	501	*	96460	9430078K24Rik	Distal	84929	uc009gnt.2	0.513	9430078K24Rik_84929	chr12:79839553:79840053	1.244271511	0.064952076	0.161716014	C1	2143
1785	chr16	63752980	63753480	501	*	110926	Epha3	Intronic	110926	uc009mfz.1	0.4251	Epha3_110926	chr16:63752980:63753480	1.884162266	0.064952076	0.11705917	C1	1626
1786	chr18	53248786	53249286	501	*	3373	Snx24	Intronic	3373	uc009ove.1	0.3553	Snx24_3373	chr18:53248786:53249286	1.93450505	0.065192634	0.080978568	C1	1557
1787	chr8	115757675	115758175	501	*	51030	Maf	Distal	51030	uc008zkf.1	0.4192	Maf_51030	chr8:115757675:115758175	1.883649505	0.065192634	0.073325988	C1	1629
1788	chr10	84754701	84755201	501	*	1096	Rfx4	Promoter	1096	uc033iru.1	0.6886	Rfx4_1096	chr10:84754701:84755201	2.249097959	0.065212377	0.094174095	C1	1163
1789	chr11	101179922	101180422	501	*	4054	Cntnap1	Intronic	4054	uc009dxm.2	0.4391	Cntnap1_4054	chr11:101179922:101180422	1.390384028	0.065229608	0.100271946	C1	2060
1790	chr1	78312845	78313345	501	*	2748	Sgpp2	Intronic	2748	uc007bts.2	0.4212	Sgpp2_2748	chr1:78312845:78313345	2.269460412	0.065253028	0.10009275	C1	1142
1791	chr13	44559668	44560168	501	*	120190	1700029N11Rik	Distal	120190	uc009iwv.1	0.481	1700029N11Rik_120190	chr13:44559668:44560168	2.188827572	0.065253028	0.077396572	C1	1249
1792	chr4	8560362	8560862	501	*	24967	Rab2a	Intronic	539	uc008ihl.2	0.4311	Rab2a_539	chr4:8560362:8560862	2.206028704	0.065253028	0.080066231	C1	1225
1793	chr8	76243909	76244409	501	*	656013	Gm10649	Distal	372131	uc012dya.1	0.3952	Gm10649_372131	chr8:76243909:76244409	1.901343989	0.065253028	0.055845885	C1	1598
1794	chr5	73367782	73368282	501	*	29084	Ociad2	Distal	29084	uc008pfh.2	0.501	Ociad2_29084	chr5:73367782:73368282	2.212694298	0.065334346	0.118697983	C1	1215
1795	chr13	68994774	68995274	501	*	4516	Adcy2	Intronic	4516	uc009jyk.1	0.3952	Adcy2_4516	chr13:68994774:68995274	1.584365301	0.065536706	0.14684737	C1	1924
1796	chr5	125172723	125173223	501	*	6240	Ncor2	Intronic	6240	uc008rdf.1	0.5289	Ncor2_6240	chr5:125172723:125173223	1.776827586	0.065695595	0.122808424	C1	1732
1797	chr4	35885692	35886192	501	*	659818	C9orf72	Intronic	40737	uc008iui.2	0.3673	C9orf72_40737	chr4:35885692:35886192	1.314940195	0.06588012	0.134547537	C1	2102
1798	chr4	137480361	137480861	501	*	11807	Hspg2	Intronic	11807	uc008mll.2	0.5369	Hspg2_11807	chr4:137480361:137480861	1.153651312	0.06588012	0.091675008	C1	2183
1799	chr13	81657340	81657840	501	*	215	Lysmd3	Promoter	215	uc009kef.1	0.6567	Lysmd3_215	chr13:81657340:81657840	0.900105115	0.065958303	0.202589117	C1	2245
1800	chr4	66053482	66053982	501	*	350750	Astn2	Intronic	350750	uc012bwa.1	0.4012	Astn2_350750	chr4:66053482:66053982	1.636256436	0.065958303	0.133057203	C1	1879
1801	chr1	157512638	157513138	501	*	6091	Sec16b	Intronic	6091	uc033fng.1	0.4092	Sec16b_6091	chr1:157512638:157513138	1.643231169	0.065991954	0.133671837	C1	1874
1802	chr1	189860788	189861288	501	*	61249	Smyd2	Intronic	15994	uc007anz.2	0.499	Smyd2_15994	chr1:189860788:189861288	0.963047769	0.065991954	0.104779942	C1	2230
1803	chr16	97610955	97611455	501	*	9	Tmprss2	Promoter	9	uc009mty.1	0.6248	Tmprss2_9	chr16:97610955:97611455	1.255233842	0.065991954	0.117248119	C1	2137
1804	chr12	108624774	108625274	501	*	33595	Mir342	Intronic	10728	uc029whg.1	0.4511	Mir342_10728	chr12:108624774:108625274	1.614474634	0.066018844	0.116436798	C1	1898
1805	chr13	46975174	46975674	501	*	39425	Nhlrc1	Distal	11022	uc009ixo.1	0.4571	Nhlrc1_11022	chr13:46975174:46975674	1.507237456	0.066018844	0.119488755	C1	1983
1806	chr3	33905222	33905722	501	*	61161	Ccdc39	Distal	61161	uc029udi.1	0.491	Ccdc39_61161	chr3:33905222:33905722	1.346499291	0.066063564	0.170798289	C1	2085
1807	chr10	86151286	86151786	501	*	55681	4930486F22Rik	Intronic	55681	uc009byt.2	0.481	4930486F22Rik_55681	chr10:86151286:86151786	2.018033562	0.066076744	0.129213232	C1	1463
1808	chr5	146223919	146224419	501	*	2711	Rnf6	Distal	2711	uc008ovx.3	0.4172	Rnf6_2711	chr5:146223919:146224419	2.099170632	0.066076744	0.136159984	C1	1355
1809	chr1	151551026	151551526	501	*	20096	Fam129a	Distal	20096	uc007dgf.1	0.475	Fam129a_20096	chr1:151551026:151551526	2.0855765	0.066090012	0.073452305	C1	1375
1810	chr13	96962763	96963263	501	*	38323	Gcnt4	Distal	16814	uc009kka.1	0.481	Gcnt4_16814	chr13:96962763:96963263	1.96400985	0.066090012	0.154008783	C1	1510
1811	chr18	55889483	55889983	501	*	510603	Gramd3	Distal	510603	uc009ovs.1	0.3912	Gramd3_510603	chr18:55889483:55889983	2.085346379	0.066090012	0.070534449	C1	1376
1812	chr2	70412132	70412632	501	*	62540	Sp5	Intronic	62540	uc007cxg.2	0.4531	Sp5_62540	chr2:70412132:70412632	2.048395602	0.066090012	0.064028935	C1	1421
1813	chr4	53487172	53487672	501	*	47008	Slc44a1	Intronic	47008	uc012bus.1	0.4331	Slc44a1_47008	chr4:53487172:53487672	2.172115392	0.066090012	0.091852843	C1	1273
1814	chr4	59703725	59704225	501	*	77763	E130308A19Rik	Intronic	77763	uc008jrd.2	0.3733	E130308A19Rik_77763	chr4:59703725:59704225	1.988173688	0.066090012	0.061852028	C1	1491
1815	chr5	56341186	56341686	501	*	1376482	4932441J04Rik	Distal	389790	uc008oza.1	0.3653	4932441J04Rik_389790	chr5:56341186:56341686	2.203012172	0.066090012	0.094408169	C1	1229
1816	chr4	76634004	76634504	501	*	1355967	Dmac1	Intronic	290027	uc008jxo.1	0.4172	Dmac1_290027	chr4:76634004:76634504	1.56896555	0.066285541	0.135889678	C1	1941
1817	chr8	111056283	111056783	501	*	193	Exosc6	Exonic	193	uc008zgp.1	0.7645	Exosc6_193	chr8:111056283:111056783	1.050426616	0.066635019	0.196498485	C1	2215
1818	chr6	134614676	134615176	501	*	17561	Mansc1	Intronic	17561	uc008svm.1	0.4232	Mansc1_17561	chr6:134614676:134615176	2.240883797	0.066777029	0.092453766	C1	1178
1819	chr1	51113585	51114085	501	*	175290	Cavin2	Intronic	175290	uc007bac.2	0.3772	Cavin2_175290	chr1:51113585:51114085	2.230814119	0.066904715	0.087867756	C1	1199
1820	chr10	30647469	30647969	501	*	29352	Hint3	Exonic	8147	uc009aqj.2	0.3932	Hint3_8147	chr10:30647469:30647969	2.096575552	0.066904715	0.085134107	C1	1360
1821	chr12	91423078	91423578	501	*	22334	Tshr	Intronic	22334	uc009haq.1	0.4511	Tshr_22334	chr12:91423078:91423578	2.004947222	0.066904715	0.065478855	C1	1476
1822	chr15	31318529	31319029	501	*	48979	Ankrd33b	Intronic	48979	uc009huh.1	0.4551	Ankrd33b_48979	chr15:31318529:31319029	2.30137372	0.066904715	0.090706111	C1	1098
1823	chr10	27592933	27593433	501	*	23758	Lama2	Intronic	23758	uc033iny.1	0.3094	Lama2_23758	chr10:27592933:27593433	0.82428228	0.067294682	0.035480826	C1	2252
1824	chr11	58181085	58181585	501	*	2507	Gm12250	Distal	2507	uc057byv.1	0.487	Gm12250_2507	chr11:58181085:58181585	1.583384553	0.067294682	0.090815039	C1	1925
1825	chr11	64023324	64023824	501	*	55897	Cox10	Intronic	55897	uc009bhw.2	0.4531	Cox10_55897	chr11:64023324:64023824	1.023151688	0.067294682	0.182533277	C1	2220
1826	chr18	27956674	27957174	501	*	603241	4930474G06Rik	Distal	603241	uc009nym.1	0.3493	4930474G06Rik_603241	chr18:27956674:27957174	1.450590236	0.067294682	0.061543608	C1	2018
1827	chr19	47446079	47446579	501	*	18081	Sh3pxd2a	Intronic	18081	uc012hcy.1	0.481	Sh3pxd2a_18081	chr19:47446079:47446579	1.687325441	0.067294682	0.064757054	C1	1828
1828	chrX	99131118	99131618	501	*	4692	Efnb1	Distal	4692	uc009pxu.1	0.5629	Efnb1_4692	chrX:99131118:99131618	1.880907599	0.067294682	0.06473388	C1	1631
1829	chr1	166702300	166702800	501	*	20704	Fmo9	Distal	20704	uc011wxe.2	0.507	Fmo9_20704	chr1:166702300:166702800	1.69612117	0.067326816	0.27476911	C1	1821
1830	chr15	85458480	85458980	501	*	44496	7530416G11Rik	Intronic	44496	uc009jjc.2	0.4711	7530416G11Rik_44496	chr15:85458480:85458980	2.398963249	0.067580276	0.182296263	C1	978
1831	chr2	164457908	164458408	501	*	2812	Sys1	Distal	2812	uc008knz.1	0.4671	Sys1_2812	chr2:164457908:164458408	1.623684787	0.067600893	0.076303298	C1	1893
1832	chr2	110214783	110215283	501	*	90691	Bbox1	Distal	90691	uc012bpn.1	0.3932	Bbox1_90691	chr2:110214783:110215283	1.527508428	0.067655022	0.138640624	C1	1970
1833	chr2	173056794	173057294	501	*	35141	Rbm38	Distal	35141	uc029uaf.1	0.5928	Rbm38_35141	chr2:173056794:173057294	2.366176294	0.067674182	0.126950259	C1	1013
1834	chr14	61866845	61867345	501	*	184721	Dleu2	Distal	20396	uc009gpv.2	0.511	Dleu2_20396	chr14:61866845:61867345	1.938381167	0.067820868	0.101510968	C1	1551
1835	chr9	65831339	65831839	501	*	4024	Zfp609	Exonic	4024	uc008ygi.2	0.4112	Zfp609_4024	chr9:65831339:65831839	1.716822886	0.068053677	0.094998441	C1	1796
1836	chr17	31793490	31793990	501	*	62051	Sik1	Distal	60666	uc009kzw.3	0.5309	Sik1_60666	chr17:31793490:31793990	1.671072551	0.068483453	0.143357575	C1	1844
1837	chr7	112788202	112788702	501	*	109131	Tead1	Intronic	29067	uc008uke.3	0.479	Tead1_29067	chr7:112788202:112788702	1.624554143	0.06857346	0.16889914	C1	1892
1838	chr2	142433196	142433696	501	*	468017	Kif16b	Distal	468017	uc008jll.3	0.4212	Kif16b_468017	chr2:142433196:142433696	2.039054126	0.068806024	0.152894093	C1	1433
1839	chr5	17574416	17574916	501	*	149	Sema3c	Promoter	149	uc008nxm.2	0.6866	Sema3c_149	chr5:17574416:17574916	0.845727418	0.068806024	0.150689869	C1	2249
1840	chr12	117053762	117054262	501	*	97256	Gm10421	Intronic	97256	uc029wjm.1	0.509	Gm10421_97256	chr12:117053762:117054262	2.029814255	0.068857448	0.127683522	C1	1446
1841	chr17	15381410	15381910	501	*	5836	Dll1	Distal	5836	uc009nen.1	0.523	Dll1_5836	chr17:15381410:15381910	1.792257307	0.068857448	0.068987044	C1	1718
1842	chr4	86725022	86725522	501	*	23282	Dennd4c	Distal	23282	uc008kcf.1	0.4631	Dennd4c_23282	chr4:86725022:86725522	1.763655557	0.068857448	0.082517179	C1	1742
1843	chr11	83852418	83852918	501	*	1798	Hnf1b	Intronic	291	uc009ctp.1	0.5309	Hnf1b_291	chr11:83852418:83852918	1.639748897	0.069034839	0.081638109	C1	1877
1844	chr8	57498794	57499294	501	*	11080	2500002B13Rik	Intronic	6770	uc008xhp.3	0.4491	2500002B13Rik_6770	chr8:57498794:57499294	1.288131692	0.069121766	0.104714324	C1	2126
1845	chr5	119114105	119114605	501	*	6118	1700081H04Rik	Exonic	6118	uc008qqx.2	0.5449	1700081H04Rik_6118	chr5:119114105:119114605	0.837852807	0.069391266	0.148462416	C1	2251
1846	chr13	11535824	11536324	501	*	14021	Zp4-ps	Distal	14021	uc009hvk.2	0.4092	Zp4-ps_14021	chr13:11535824:11536324	2.39361122	0.069967494	0.126828484	C1	983
1847	chr3	103988014	103988514	501	*	19947	Phtf1os	Intronic	19947	uc008nhp.3	0.3992	Phtf1os_19947	chr3:103988014:103988514	1.920019504	0.070088247	0.093760571	C1	1570
1848	chr2	61246654	61247154	501	*	271752	Gm13582	Distal	271752	uc011wsj.1	0.4371	Gm13582_271752	chr2:61246654:61247154	1.555289851	0.070377644	0.092424666	C1	1947
1849	chr16	31664147	31664647	501	*	953	Dlg1	Intronic	461	uc009ljf.3	0.7166	Dlg1_461	chr16:31664147:31664647	1.296678218	0.070420467	0.160023881	C1	2119
1850	chr17	47662352	47662852	501	*	25007	Tomm6os	Intronic	9441	uc009mlc.2	0.4192	Tomm6os_9441	chr17:47662352:47662852	1.893133932	0.070420467	0.085241519	C1	1615
1851	chr3	37586442	37586942	501	*	23198	4930594O21Rik	Distal	23198	uc008lid.2	0.4531	4930594O21Rik_23198	chr3:37586442:37586942	1.872209035	0.070420467	0.073401434	C1	1641
1852	chr9	35095628	35096128	501	*	20849	4930581F22Rik	Intronic	20849	uc008wjk.3	0.4711	4930581F22Rik_20849	chr9:35095628:35096128	1.722503404	0.070420467	0.084899657	C1	1791
1853	chr9	90278326	90278826	501	*	7806	Tbc1d2b	Distal	7806	uc029vle.1	0.477	Tbc1d2b_7806	chr9:90278326:90278826	1.883712734	0.070420467	0.065291931	C1	1628
1854	chr2	169297726	169298226	501	*	319706	1700017J07Rik	Distal	319706	uc008kxk.1	0.521	1700017J07Rik_319706	chr2:169297726:169298226	1.16299605	0.070516451	0.082773338	C1	2179
1855	chr6	5750289	5750789	501	*	24899	Dync1i1	Intronic	24899	uc008pex.1	0.4591	Dync1i1_24899	chr6:5750289:5750789	1.394963562	0.070516451	0.095960212	C1	2058
1856	chr8	90167394	90167894	501	*	180607	Tox3	Distal	180607	uc033ikx.1	0.3713	Tox3_180607	chr8:90167394:90167894	1.603231401	0.070516451	0.110787296	C1	1910
1857	chr4	128161975	128162475	501	*	4371	Csmd2os	Intronic	4371	uc033hpk.1	0.477	Csmd2os_4371	chr4:128161975:128162475	2.007978651	0.070736702	0.103054535	C1	1475
1858	chr6	145855833	145856333	501	*	9336	Bhlhe41	Distal	9336	uc008ten.2	0.5689	Bhlhe41_9336	chr6:145855833:145856333	0.991979792	0.0708113	0.235652831	C1	2225
1859	chr17	7271436	7271936	501	*	52973	Tcp10a	Intronic	43772	uc009myd.2	0.515	Tcp10a_43772	chr17:7271436:7271936	2.051994705	0.070870684	0.164240928	C1	1417
1860	chr3	80883539	80884039	501	*	29870	Glrb	Intronic	5712	uc008lxs.2	0.3533	Glrb_5712	chr3:80883539:80884039	2.149866262	0.070875637	0.110191645	C1	1300
1861	chr12	8432248	8432748	501	*	67486	Rhob	Distal	66208	uc009flh.2	0.511	Rhob_66208	chr12:8432248:8432748	1.813323876	0.070999923	0.072177935	C1	1689
1862	chr13	55867509	55868009	501	*	36333	Pitx1	Distal	36333	uc009jkk.1	0.5389	Pitx1_36333	chr13:55867509:55868009	0.866616745	0.070999923	0.20823791	C1	2248
1863	chr14	28775579	28776079	501	*	242378	Lrtm1	Distal	242378	uc009fmf.1	0.3952	Lrtm1_242378	chr14:28775579:28776079	1.890320302	0.070999923	0.092278984	C1	1618
1864	chr2	158153689	158154189	501	*	7546	Tgm2	Distal	7546	uc008kgy.2	0.5309	Tgm2_7546	chr2:158153689:158154189	1.236577051	0.070999923	0.179075611	C1	2147
1865	chr1	88639341	88639841	501	*	62599	Arl4c	Distal	62284	uc007caj.1	0.519	Arl4c_62284	chr1:88639341:88639841	0.71181247	0.071277019	0.06649765	C1	2256
1866	chr16	97492295	97492795	501	*	12390	Fam3b	Intronic	12390	uc009mtx.2	0.5269	Fam3b_12390	chr16:97492295:97492795	1.433634807	0.071311469	0.159826446	C1	2033
1867	chr3	69786874	69787374	501	*	65068	Nmd3	Distal	33977	uc012cbw.1	0.4052	Nmd3_33977	chr3:69786874:69787374	2.609943513	0.071532408	0.102758694	C1	670
1868	chr8	124774264	124774764	501	*	18504	Trim67	Distal	18504	uc012eeh.1	0.525	Trim67_18504	chr8:124774264:124774764	2.042299626	0.071532408	0.081160798	C1	1427
1869	chr1	20132158	20132658	501	*	224045	4930486I03Rik	Intronic	224045	uc007alk.2	0.3932	4930486I03Rik_224045	chr1:20132158:20132658	2.63077785	0.071728898	0.064118499	C1	644
1870	chr1	38336442	38336942	501	*	207029	Rev1	Intronic	48256	uc007aud.1	0.4511	Rev1_48256	chr1:38336442:38336942	2.106987125	0.071728898	0.040838359	C1	1346
1871	chr1	62078982	62079482	501	*	440407	Pard3b	Intronic	68924	uc007bhw.1	0.3393	Pard3b_68924	chr1:62078982:62079482	2.42340272	0.071728898	0.053880834	C1	938
1872	chr1	62640697	62641197	501	*	62369	Nrp2	Exonic	62369	uc007bhy.2	0.481	Nrp2_62369	chr1:62640697:62641197	2.52216902	0.071728898	0.058573469	C1	785
1873	chr1	73744497	73744997	501	*	110827	Mir6351	Intronic	110827	uc011wnm.1	0.479	Mir6351_110827	chr1:73744497:73744997	2.531038611	0.071728898	0.059010818	C1	773
1874	chr1	91442442	91442942	501	*	16635	Per2	Intronic	16635	uc033fkr.1	0.513	Per2_16635	chr1:91442442:91442942	2.213903107	0.071728898	0.175219706	C1	1213
1875	chr1	167854794	167855294	501	*	165485	Lmx1a	Distal	165485	uc007dur.1	0.497	Lmx1a_165485	chr1:167854794:167855294	2.800103989	0.071728898	0.073640821	C1	460
1876	chr1	186232389	186232889	501	*	115328	Lyplal1	Distal	115328	uc029qnn.1	0.4112	Lyplal1_115328	chr1:186232389:186232889	2.874510111	0.071728898	0.078191873	C1	378
1877	chr1	193161131	193161631	501	*	6667	A130010J15Rik	Intronic	4386	uc007arv.3	0.4691	A130010J15Rik_4386	chr1:193161131:193161631	2.337500311	0.071728898	0.050052611	C1	1055
1878	chr10	51291148	51291648	501	*	189213	Lilr4b	Distal	189213	uc009atd.1	0.3733	Lilr4b_189213	chr10:51291148:51291648	2.908771856	0.071728898	0.080367732	C1	346
1879	chr10	61006105	61006605	501	*	24947	Gm20611	Distal	24947	uc009aya.1	0.5888	Gm20611_24947	chr10:61006105:61006605	2.912486797	0.071728898	0.080606777	C1	342
1880	chr10	64447696	64448196	501	*	357690	Lrrtm3	Intronic	357690	uc012eiw.1	0.3992	Lrrtm3_357690	chr10:64447696:64448196	2.703889106	0.071728898	0.068093329	C1	561
1881	chr10	66933712	66934212	501	*	13703	1110002J07Rik	Distal	13703	uc009bde.2	0.4032	1110002J07Rik_13703	chr10:66933712:66934212	2.731903719	0.071728898	0.069670578	C1	535
1882	chr10	99293092	99293592	501	*	30110	Dusp6	Distal	5545	uc012ene.1	0.4491	Dusp6_5545	chr10:99293092:99293592	2.678374077	0.071728898	0.066683217	C1	587
1883	chr10	122861758	122862258	501	*	123715	Mirlet7i	Intronic	123715	uc009cvc.2	0.4391	Mirlet7i_123715	chr10:122861758:122862258	2.603084544	0.071728898	0.062664726	C1	677
1884	chr11	11902219	11902719	501	*	4324	Ddc	Distal	4324	uc009duo.3	0.3673	Ddc_4324	chr11:11902219:11902719	2.579559633	0.071728898	0.061451508	C1	709
1885	chr11	13191628	13192128	501	*	726917	Cobl	Distal	726917	uc009dut.1	0.3553	Cobl_726917	chr11:13191628:13192128	2.615079641	0.071728898	0.06329099	C1	662
1886	chr11	24426599	24427099	501	*	55059	4933430M04Rik	Distal	55059	uc009dzh.2	0.4271	4933430M04Rik_55059	chr11:24426599:24427099	2.528506796	0.071728898	0.058885703	C1	779
1887	chr11	34365005	34365505	501	*	50432	Fam196b	Intronic	50432	uc009ebe.2	0.4551	Fam196b_50432	chr11:34365005:34365505	3.241917316	0.071728898	0.104450689	C1	140
1888	chr11	36507807	36508307	501	*	436183	Tenm2	Intronic	169687	uc029wal.1	0.4491	Tenm2_169687	chr11:36507807:36508307	2.559112085	0.071728898	0.060412946	C1	735
1889	chr11	37837206	37837706	501	*	178466	Gm12128	Distal	178466	uc009ebn.1	0.4132	Gm12128_178466	chr11:37837206:37837706	2.430751836	0.071728898	0.054219054	C1	924
1890	chr11	96340927	96341427	501	*	10454	Hoxb2	Intronic	2591	uc012eqq.1	0.5529	Hoxb2_2591	chr11:96340927:96341427	1.062486862	0.071728898	0.082693834	C1	2214
1891	chr11	96397216	96397716	501	*	31707	Hoxb1	Distal	31707	uc009dje.2	0.5689	Hoxb1_31707	chr11:96397216:96397716	1.369293975	0.071728898	0.118958462	C1	2077
1892	chr11	113755820	113756320	501	*	4254	Cdc42ep4	Distal	4254	uc009epd.1	0.477	Cdc42ep4_4254	chr11:113755820:113756320	1.914866852	0.071728898	0.200243027	C1	1577
1893	chr12	12681179	12681679	501	*	11511	Gm34637	Distal	11511	uc012fcz.1	0.513	Gm34637_11511	chr12:12681179:12681679	1.566599025	0.071728898	0.096245791	C1	1943
1894	chr12	12827984	12828484	501	*	113601	Mycn	Distal	112381	uc012fdc.1	0.501	Mycn_112381	chr12:12827984:12828484	2.638923846	0.071728898	0.064551466	C1	633
1895	chr12	24604441	24604941	501	*	32403	Grhl1	Intronic	23971	uc009fou.1	0.493	Grhl1_23971	chr12:24604441:24604941	2.965602545	0.071728898	0.084092789	C1	298
1896	chr12	40788282	40788782	501	*	235557	Immp2l	Intronic	939	uc009fwp.2	0.4711	Immp2l_939	chr12:40788282:40788782	1.645966527	0.071728898	0.080923256	C1	1872
1897	chr12	117047818	117048318	501	*	103200	Gm10421	Intronic	103200	uc029wjm.1	0.509	Gm10421_103200	chr12:117047818:117048318	3.117358945	0.071728898	0.094789853	C1	201
1898	chr13	18743792	18744292	501	*	26749	Vps41	Intronic	26749	uc009hwp.1	0.4511	Vps41_26749	chr13:18743792:18744292	1.709500155	0.071728898	0.076890488	C1	1799
1899	chr13	50421821	50422321	501	*	4193	Fbxw17	Intronic	4193	uc009jbh.3	0.4311	Fbxw17_4193	chr13:50421821:50422321	2.788486062	0.071728898	0.072951158	C1	473
1900	chr13	57643738	57644238	501	*	264343	Spock1	Intronic	264343	uc009jlt.1	0.3872	Spock1_264343	chr13:57643738:57644238	2.856334481	0.071728898	0.077058401	C1	388
1901	chr13	102895889	102896389	501	*	135883	1700099I09Rik	Intronic	108689	uc057akb.1	0.4571	1700099I09Rik_108689	chr13:102895889:102896389	2.640392235	0.071728898	0.064629772	C1	631
1902	chr14	80492247	80492747	501	*	492194	Olfm4	Distal	492194	uc009hfe.1	0.4271	Olfm4_492194	chr14:80492247:80492747	2.800800104	0.071728898	0.073682321	C1	459
1903	chr15	25754611	25755111	501	*	88436	Retreg1	Intronic	1950	uc009hty.2	0.5629	Retreg1_1950	chr15:25754611:25755111	2.770923788	0.071728898	0.071919114	C1	492
1904	chr15	34461985	34462485	501	*	8922	Erich5	Intronic	8922	uc012fnd.1	0.4212	Erich5_8922	chr15:34461985:34462485	2.57711672	0.071728898	0.061326653	C1	714
1905	chr15	83236747	83237247	501	*	14776	A4galt	Intronic	8416	uc009jgb.1	0.525	A4galt_8416	chr15:83236747:83237247	1.778948123	0.071728898	0.091594771	C1	1727
1906	chr15	97761413	97761913	501	*	6002	Rapgef3	Intronic	5703	uc009jsd.1	0.5828	Rapgef3_5703	chr15:97761413:97761913	2.631400058	0.071728898	0.064151484	C1	642
1907	chr15	99234553	99235053	501	*	9826	Kcnh3	Intronic	3271	uc009jwx.1	0.5529	Kcnh3_3271	chr15:99234553:99235053	2.81205871	0.071728898	0.074356298	C1	446
1908	chr16	21418101	21418601	501	*	4766	Vps8	Distal	4766	uc009lbt.2	0.4511	Vps8_4766	chr16:21418101:21418601	2.613945772	0.071728898	0.063231568	C1	665
1909	chr16	26822232	26822732	501	*	66979	Gm20319	Distal	66979	uc009lgq.1	0.3772	Gm20319_66979	chr16:26822232:26822732	1.33007337	0.071728898	0.084001928	C1	2095
1910	chr17	15395326	15395826	501	*	625	Fam120b	Promoter	625	uc029wvi.1	0.479	Fam120b_625	chr17:15395326:15395826	1.966007656	0.071728898	0.035887097	C1	1505
1911	chr17	60268815	60269315	501	*	1255742	Nudt12	Distal	150056	uc009mxv.1	0.3912	Nudt12_150056	chr17:60268815:60269315	2.478627934	0.071728898	0.056465078	C1	855
1912	chr17	78261662	78262162	501	*	61663	Crim1	Intronic	61663	uc009ngo.2	0.4112	Crim1_61663	chr17:78261662:78262162	1.994784059	0.071728898	0.15100521	C1	1484
1913	chr18	28644584	28645084	501	*	84667	4930474G06Rik	Intronic	84667	uc009nym.1	0.3573	4930474G06Rik_84667	chr18:28644584:28645084	2.470427155	0.071728898	0.056075044	C1	867
1914	chr18	64655071	64655571	501	*	5678	Atp8b1	Intronic	5678	uc029wyi.1	0.4671	Atp8b1_5678	chr18:64655071:64655571	2.012918272	0.071728898	0.037481209	C1	1470
1915	chr19	24154125	24154625	501	*	70650	Tjp2	Intronic	7305	uc009rgc.1	0.515	Tjp2_7305	chr19:24154125:24154625	2.712258193	0.071728898	0.068561313	C1	555
1916	chr19	32409813	32410313	501	*	20348	Sgms1	Intronic	20348	uc033jmu.1	0.3972	Sgms1_20348	chr19:32409813:32410313	3.171352376	0.071728898	0.098875418	C1	173
1917	chr19	36213394	36213894	501	*	93799	Ankrd1	Intronic	93799	uc009rpk.3	0.4132	Ankrd1_93799	chr19:36213394:36213894	2.296193339	0.071728898	0.048291369	C1	1105
1918	chr19	42818421	42818921	501	*	38694	Hps1	Intronic	38694	uc009rwu.1	0.3194	Hps1_38694	chr19:42818421:42818921	2.511189501	0.071728898	0.058035793	C1	802
1919	chr19	58396041	58396541	501	*	59106	Gfra1	Intronic	58302	uc057anv.1	0.5269	Gfra1_58302	chr19:58396041:58396541	2.937320384	0.071728898	0.082220648	C1	317
1920	chr2	5134822	5135322	501	*	2703	Ccdc3	Distal	2703	uc007ave.1	0.4172	Ccdc3_2703	chr2:5134822:5135322	2.451055772	0.071728898	0.055162484	C1	899
1921	chr2	14497098	14497598	501	*	106957	Cacnb2	Distal	106957	uc007bdw.1	0.4511	Cacnb2_106957	chr2:14497098:14497598	2.539191951	0.071728898	0.059415229	C1	759
1922	chr2	33412559	33413059	501	*	18514	Zbtb34	Intronic	18514	uc007cfo.1	0.4731	Zbtb34_18514	chr2:33412559:33413059	2.58893427	0.071728898	0.061932603	C1	694
1923	chr2	43033071	43033571	501	*	379722	Lrp1b	Distal	95418	uc007cmo.1	0.4152	Lrp1b_95418	chr2:43033071:43033571	3.516171986	0.071728898	0.128904244	C1	59
1924	chr2	59178896	59179396	501	*	18295	Pkp4	Intronic	18295	uc007crq.1	0.3812	Pkp4_18295	chr2:59178896:59179396	1.38234622	0.071728898	0.087423771	C1	2067
1925	chr2	67223321	67223821	501	*	39127	Xirp2	Intronic	28814	uc007cvd.1	0.3772	Xirp2_28814	chr2:67223321:67223821	2.614281331	0.071728898	0.063249148	C1	663
1926	chr2	158375428	158375928	501	*	39	Snhg11	Promoter	39	uc008khs.2	0.5788	Snhg11_39	chr2:158375428:158375928	1.951764525	0.071728898	0.111045786	C1	1530
1927	chr2	177960776	177961276	501	*	3737	Gm14326	Distal	3737	uc029uas.1	0.4411	Gm14326_3737	chr2:177960776:177961276	2.57595413	0.071728898	0.061267308	C1	716
1928	chr3	149570023	149570523	501	*	295535	Gm1653	Distal	90120	uc008oko.2	0.4391	Gm1653_90120	chr3:149570023:149570523	2.272935276	0.071728898	0.047321661	C1	1137
1929	chr4	25573424	25573924	501	*	226328	Fut9	Distal	47137	uc008iqw.2	0.3393	Fut9_47137	chr4:25573424:25573924	2.833895184	0.071728898	0.075678592	C1	414
1930	chr4	54812681	54813181	501	*	135013	Zfp462	Distal	135013	uc008jof.2	0.4152	Zfp462_135013	chr4:54812681:54813181	2.902589831	0.071728898	0.0799713	C1	356
1931	chr4	57128622	57129122	501	*	14283	Epb41l4b	Intronic	14283	uc008jpc.2	0.4491	Epb41l4b_14283	chr4:57128622:57129122	2.627133542	0.071728898	0.063925591	C1	651
1932	chr4	100786378	100786878	501	*	9948	Cachd1	Intronic	9948	uc008kkh.1	0.3812	Cachd1_9948	chr4:100786378:100786878	2.869040394	0.071728898	0.077849266	C1	382
1933	chr5	82729681	82730181	501	*	69133	Mir1187	Distal	69133	uc033htv.1	0.3912	Mir1187_69133	chr5:82729681:82730181	2.354408353	0.071728898	0.050788206	C1	1025
1934	chr6	26701976	26702476	501	*	770799	Gm20756	Distal	535267	uc033hud.1	0.3413	Gm20756_535267	chr6:26701976:26702476	2.423193467	0.071728898	0.053871229	C1	939
1935	chr6	33244058	33244558	501	*	4841	Exoc4	Distal	4841	uc008ppz.3	0.4132	Exoc4_4841	chr6:33244058:33244558	2.483516191	0.071728898	0.056698624	C1	844
1936	chr7	6858816	6859316	501	*	55478	Mir3099	Intronic	55478	uc008tvw.2	0.4571	Mir3099_55478	chr7:6858816:6859316	2.233133027	0.071728898	0.11006256	C1	1195
1937	chr7	30803961	30804461	501	*	16305	Krtdap	Distal	15901	uc029vaq.1	0.489	Krtdap_15901	chr7:30803961:30804461	1.78715626	0.071728898	0.101339128	C1	1721
1938	chr7	40458879	40459379	501	*	215607	4933402C06Rik	Distal	196423	uc012dqd.1	0.4671	4933402C06Rik_196423	chr7:40458879:40459379	2.851973187	0.071728898	0.076788539	C1	391
1939	chr8	6011115	6011615	501	*	906077	Slc10a2	Distal	906077	uc008waz.2	0.3752	Slc10a2_906077	chr8:6011115:6011615	2.744750209	0.071728898	0.070404154	C1	520
1940	chr8	27030967	27031467	501	*	7417	Erlin2	Intronic	7417	uc057btp.1	0.505	Erlin2_7417	chr8:27030967:27031467	2.781796658	0.071728898	0.072556574	C1	481
1941	chr8	44851984	44852484	501	*	97973	Fat1	Distal	97973	uc008xce.2	0.4172	Fat1_97973	chr8:44851984:44852484	2.480367797	0.071728898	0.056548113	C1	851
1942	chr8	65046548	65047048	501	*	9461	Apela	Distal	9461	uc008xki.1	0.5589	Apela_9461	chr8:65046548:65047048	1.066584525	0.071728898	0.146585784	C1	2213
1943	chr8	116879873	116880373	501	*	41312	Cmc2	Distal	41312	uc008zkp.1	0.4571	Cmc2_41312	chr8:116879873:116880373	2.722276207	0.071728898	0.069125083	C1	548
1944	chr8	124052830	124053330	501	*	30438	Mir1967	Distal	29619	uc033imp.1	0.5469	Mir1967_29619	chr8:124052830:124053330	2.035035034	0.071728898	0.038250948	C1	1437
1945	chr9	42467391	42467891	501	*	4584	Tbcel	Intronic	4584	uc008xbw.1	0.4591	Tbcel_4584	chr9:42467391:42467891	2.467811635	0.071728898	0.055951113	C1	874
1946	chr9	50732427	50732927	501	*	6769	Dixdc1	Intronic	4692	uc029vhv.1	0.475	Dixdc1_4692	chr9:50732427:50732927	3.308009758	0.071728898	0.109925794	C1	114
1947	chr9	56236592	56237092	501	*	75771	Tspan3	Intronic	75771	uc008xrp.1	0.4671	Tspan3_75771	chr9:56236592:56237092	3.023788791	0.071728898	0.08806181	C1	260
1948	chr9	58166554	58167054	501	*	7582	Islr	Distal	7582	uc008xwf.2	0.4232	Islr_7582	chr9:58166554:58167054	2.466380404	0.071728898	0.120743587	C1	877
1949	chr9	60929603	60930103	501	*	87215	Gm5122	Distal	67438	uc008xzu.2	0.4671	Gm5122_67438	chr9:60929603:60930103	1.589999699	0.071728898	0.094950477	C1	1919
1950	chr9	66370250	66370750	501	*	20049	Herc1	Intronic	3034	uc008yhc.2	0.4691	Herc1_3034	chr9:66370250:66370750	3.082882332	0.071728898	0.092259945	C1	218
1951	chr9	75263947	75264447	501	*	32182	Myo5c	Intronic	8365	uc008yni.2	0.511	Myo5c_8365	chr9:75263947:75264447	2.668193276	0.071728898	0.125314618	C1	600
1952	chrX	42152941	42153441	501	*	3778	Stag2	Intronic	2489	uc009pcj.2	0.3852	Stag2_2489	chrX:42152941:42153441	1.807847801	0.071728898	0.068639851	C1	1696
1953	chr8	107286666	107287166	501	*	6553	Nfat5	Distal	6553	uc008zdi.2	0.4451	Nfat5_6553	chr8:107286666:107287166	2.088108129	0.071827908	0.074542606	C1	1371
1954	chr3	48606405	48606905	501	*	2444	1700018B24Rik	Exonic	2444	uc008lkz.2	0.4052	1700018B24Rik_2444	chr3:48606405:48606905	1.979084967	0.07196969	0.080439626	C1	1497
1955	chr9	40449576	40450076	501	*	81556	Gramd1b	Intronic	5937	uc033iir.1	0.511	Gramd1b_5937	chr9:40449576:40450076	2.013573153	0.07196969	0.093729701	C1	1469
1956	chr9	42054624	42055124	501	*	69414	Sorl1	Intronic	69414	uc008xbi.1	0.513	Sorl1_69414	chr9:42054624:42055124	1.451936951	0.071974239	0.151159845	C1	2016
1957	chr9	86576704	86577204	501	*	4965	Rwdd2a	Distal	4900	uc008yud.2	0.4431	Rwdd2a_4900	chr9:86576704:86577204	1.792794162	0.07236672	0.084547594	C1	1716
1958	chr3	13732007	13732507	501	*	79391	4930539N22Rik	Intronic	79391	uc008lcn.2	0.3653	4930539N22Rik_79391	chr3:13732007:13732507	1.764251465	0.07269971	0.113718528	C1	1741
1959	chr17	78379820	78380320	501	*	38081	Fez2	Intronic	38081	uc009ngp.1	0.4491	Fez2_38081	chr17:78379820:78380320	1.410927836	0.072877899	0.078568372	C1	2050
1960	chr14	25585697	25586197	501	*	856	4931406H21Rik	Promoter	856	uc009fir.2	0.6168	4931406H21Rik_856	chr14:25585697:25586197	2.072495103	0.072904052	0.168428919	C1	1387
1961	chr14	30626013	30626513	501	*	54	Prkcd	Promoter	54	uc009fmt.3	0.6986	Prkcd_54	chr14:30626013:30626513	1.008732765	0.072971987	0.142136301	C1	2224
1962	chr15	79285333	79285833	501	*	73	Baiap2l2	Promoter	73	uc009izf.1	0.6168	Baiap2l2_73	chr15:79285333:79285833	2.409813889	0.072971987	0.107425206	C1	958
1963	chr4	130130897	130131397	501	*	8014	Hcrtr1	Intronic	7403	uc008lwj.2	0.5848	Hcrtr1_7403	chr4:130130897:130131397	2.582070451	0.072971987	0.119676848	C1	705
1964	chrX	103694758	103695258	501	*	64421	Zcchc13	Distal	64421	uc009qdn.2	0.6347	Zcchc13_64421	chrX:103694758:103695258	2.553201533	0.072971987	0.102955912	C1	745
1965	chr2	33729838	33730338	501	*	75727	Nron	Exonic	11188	uc056ydo.1	0.5369	Nron_11188	chr2:33729838:33730338	2.404262353	0.073090765	0.126134151	C1	966
1966	chr11	88665896	88666396	501	*	46894	0610039H22Rik	Intronic	46894	uc057ady.1	0.493	0610039H22Rik_46894	chr11:88665896:88666396	1.648413168	0.073552843	0.060935628	C1	1867
1967	chr3	7682870	7683370	501	*	69359	Il7	Distal	69359	uc029ubz.1	0.4711	Il7_69359	chr3:7682870:7683370	1.724138879	0.073552843	0.075782489	C1	1785
1968	chr5	112228086	112228586	501	*	611	Miat	Exonic	611	uc008qhf.1	0.6168	Miat_611	chr5:112228086:112228586	1.504537237	0.073631562	0.09571025	C1	1985
1969	chr4	115657302	115657802	501	*	9846	Cyp4b1	Distal	9846	uc008krq.2	0.6387	Cyp4b1_9846	chr4:115657302:115657802	1.213085144	0.073999831	0.112683398	C1	2160
1970	chr12	32018350	32018850	501	*	42678	Prkar2b	Intronic	42678	uc012fft.1	0.4192	Prkar2b_42678	chr12:32018350:32018850	1.254403052	0.074139624	0.094719161	C1	2138
1971	chr15	99053300	99053800	501	*	1623	Prph	Promoter	1623	uc009jwf.2	0.5788	Prph_1623	chr15:99053300:99053800	2.025492031	0.074139624	0.071770129	C1	1454
1972	chr5	32903487	32903987	501	*	40015	Depdc5	Intronic	40015	uc029ujk.1	0.4251	Depdc5_40015	chr5:32903487:32903987	1.760987317	0.074139624	0.11817128	C1	1746
1973	chr1	178638830	178639330	501	*	109954	Kif26b	Intronic	109954	uc007agq.2	0.511	Kif26b_109954	chr1:178638830:178639330	1.453677807	0.074396924	0.108280396	C1	2011
1974	chr10	51463675	51464175	501	*	16686	Lilr4b	Distal	16686	uc009atd.1	0.4311	Lilr4b_16686	chr10:51463675:51464175	1.782226643	0.074396924	0.078140745	C1	1724
1975	chr18	36274724	36275224	501	*	6187	Pura	Distal	6187	uc009oeo.1	0.5449	Pura_6187	chr18:36274724:36275224	0.623752267	0.074396924	0.05031954	C1	2258
1976	chr3	52255582	52256082	501	*	12504	Foxo1	Distal	12504	uc033hoy.1	0.4351	Foxo1_12504	chr3:52255582:52256082	1.843232927	0.074396924	0.153542021	C1	1668
1977	chr10	49788498	49788998	501	*	5	Grik2	Promoter	5	uc009ata.1	0.6587	Grik2_5	chr10:49788498:49788998	1.321637933	0.074506807	0.10658096	C1	2100
1978	chr3	83922442	83922942	501	*	81083	Tlr2	Intronic	38104	uc008maf.1	0.5669	Tlr2_38104	chr3:83922442:83922942	1.651080376	0.07509168	0.080748506	C1	1864
1979	chr7	35948429	35948929	501	*	145689	Zfp507	Distal	145689	uc056zyo.1	0.4691	Zfp507_145689	chr7:35948429:35948929	1.819696571	0.07509168	0.121741187	C1	1680
1980	chr2	84358925	84359425	501	*	66090	Calcrl	Intronic	66090	uc007dfp.1	0.3792	Calcrl_66090	chr2:84358925:84359425	1.652465941	0.075130949	0.111094865	C1	1862
1981	chr1	177453825	177454325	501	*	11667	Zbtb18	Distal	4890	uc007afl.2	0.4152	Zbtb18_4890	chr1:177453825:177454325	2.40762883	0.075209863	0.083069769	C1	961
1982	chr17	24774979	24775479	501	*	22225	Hs3st6	Distal	22225	uc009nqz.2	0.4711	Hs3st6_22225	chr17:24774979:24775479	2.171595662	0.075290741	0.07899149	C1	1274
1983	chr2	20445481	20445981	501	*	521989	Arhgap21	Intronic	64315	uc007bhg.2	0.4232	Arhgap21_64315	chr2:20445481:20445981	2.279273171	0.075290741	0.090580608	C1	1129
1984	chr10	74601363	74601863	501	*	365617	Gnaz	Intronic	22591	uc012ejm.1	0.4012	Gnaz_22591	chr10:74601363:74601863	2.301025636	0.075343357	0.123875645	C1	1100
1985	chr14	99590981	99591481	501	*	292539	Klf5	Distal	292539	uc009hgo.2	0.4671	Klf5_292539	chr14:99590981:99591481	2.16843782	0.075343357	0.138510507	C1	1280
1986	chr2	6331498	6331998	501	*	8990	Usp6nl	Intronic	8990	uc007awr.1	0.4391	Usp6nl_8990	chr2:6331498:6331998	1.5743561	0.07566147	0.068308058	C1	1934
1987	chr9	109097338	109097838	501	*	2151	Plxnb1	Intronic	2151	uc008zjw.1	0.5389	Plxnb1_2151	chr9:109097338:109097838	1.950450192	0.076035915	0.140432601	C1	1534
1988	chr18	60905382	60905882	501	*	6607	Arsi	Distal	6607	uc009oxk.1	0.5529	Arsi_6607	chr18:60905382:60905882	1.498040062	0.076052251	0.129689883	C1	1990
1989	chr1	188993565	188994065	501	*	14024	Kctd3	Intronic	2016	uc007anq.2	0.3852	Kctd3_2016	chr1:188993565:188994065	2.014420747	0.076433612	0.085657022	C1	1468
1990	chr13	63280310	63280810	501	*	16586	Gm16907	Intronic	7560	uc029wou.1	0.4651	Gm16907_7560	chr13:63280310:63280810	0.870508454	0.076433612	0.131617738	C1	2247
1991	chr13	101861845	101862345	501	*	93877	Pik3r1	Distal	6603	uc009kpq.2	0.475	Pik3r1_6603	chr13:101861845:101862345	2.154538076	0.076433612	0.10735837	C1	1296
1992	chr3	9968149	9968649	501	*	44185	Fabp5	Distal	44185	uc029ucc.1	0.4291	Fabp5_44185	chr3:9968149:9968649	2.551845964	0.076433612	0.085724912	C1	746
1993	chr4	34904513	34905013	501	*	6717	Platr9	Intronic	6717	uc029twd.1	0.3573	Platr9_6717	chr4:34904513:34905013	2.781672507	0.076433612	0.105632685	C1	482
1994	chr5	123977304	123977804	501	*	3925	Hip1r	Intronic	3925	uc008rad.2	0.511	Hip1r_3925	chr5:123977304:123977804	2.461934976	0.076433612	0.076536323	C1	887
1995	chrX	139870796	139871296	501	*	607	Morc4	Intronic	607	uc009qkf.2	0.7126	Morc4_607	chrX:139870796:139871296	1.931058718	0.076433612	0.085616844	C1	1562
1996	chr2	20597159	20597659	501	*	370311	Arhgap21	Intronic	77895	uc007bhg.2	0.4232	Arhgap21_77895	chr2:20597159:20597659	1.941095342	0.077046485	0.120188021	C1	1547
1997	chr13	116514849	116515349	501	*	205410	Isl1	Distal	205410	uc009ezn.2	0.4571	Isl1_205410	chr13:116514849:116515349	1.808539382	0.077060073	0.120661713	C1	1693
[truncated: 195,483 more rows]
