# Supplementary material for: Integration of single-cell transcriptomes and chromatin landscapes reveals regulatory programs driving pharyngeal organ development
Source: Nat Commun. 2022 Jan 24;13:457. doi: 10.1038/s41467-022-28067-4 (PMC8786836; doi:10.1038/s41467-022-28067-4)
Supplement: Supplementary file 7 — Supplementary Dataset 4 [file 41467_2022_28067_MOESM7_ESM.csv]

	Supplementary Dataset 4. Top regulators per GENIE3 subnetwork ranked by out-degree.
	gene	outdegree	expression	fle1	fle2	subnetwork
Ebf1	Ebf1	125	14814	-0.108262819	-4.596286191	A
Nfia	Nfia	120	7468	-0.375518139	-4.164387447	A
Zmat4	Zmat4	112	1693	-0.723002185	-4.617314873	A
Foxn1	Foxn1	110	5649	-0.298980271	-5.141736071	A
Hmg20b	Hmg20b	107	90818	-0.238281293	-4.324921942	A
Stat4	Stat4	102	699	-0.838624183	-5.298172618	A
Zhx2	Zhx2	101	2713	-0.482860021	-5.046328445	A
Pax1	Pax1	98	35884	-0.855288562	-4.907948874	A
Rb1	Rb1	90	3604	-0.537315832	-5.388958245	A
Cers6	Cers6	86	7408	-1.144805858	-4.019287418	A
Six1	Six1	85	47214	-0.292309352	-3.678849083	A
Cux2	Cux2	83	3592	-0.293102854	-3.491708552	A
Msrb3	Msrb3	79	869	-1.098552236	-5.197349207	A
Nfkb1	Nfkb1	76	10800	-1.361864523	-5.539280893	A
Glis1	Glis1	76	1102	-1.103117445	-4.691185611	A
Foxo3	Foxo3	71	7462	-1.299306196	-4.89020033	A
Dnmt3a	Dnmt3a	69	33848	0.40912026	-4.906683828	A
Heyl	Heyl	63	3557	-0.005908366	-6.543097364	A
Rel	Rel	62	2490	-0.95060233	-5.740207227	A
Rufy3	Rufy3	61	6869	-0.040543236	-5.391324976	A
Mef2a	Mef2a	56	14273	0.554818271	-3.361733238	A
Nfib	Nfib	52	37890	0.578681793	-4.206845118	A
Nfat5	Nfat5	49	21595	0.135426192	-3.471941222	A
Stat1	Stat1	42	1787	-1.420114227	-5.908589511	A
Zfp704	Zfp704	31	19672	0.829178637	-3.114225796	A
Meox2	Meox2	29	1252	0.057127218	-4.953333466	A
Ncald	Ncald	25	2939	-2.009933456	-4.255226098	A
Irf1	Irf1	23	1741	-1.837627116	-5.580238545	A
Prkaa2	Prkaa2	22	3298	-1.620091721	-3.848927395	A
Sox6	Sox6	136	8173	2.311990792	-4.869956659	B
Sox5	Sox5	104	11836	2.607380949	-3.980519188	B
Mbnl2	Mbnl2	97	50407	3.333123718	-4.517259723	B
Elf1	Elf1	87	13621	3.476335675	-5.429712208	B
Trp63	Trp63	79	47240	2.079740585	-4.415888497	B
Rarb	Rarb	69	21987	1.924317533	-3.283698104	B
Hdac8	Hdac8	59	8209	3.543794128	-4.098841244	B
Mecom	Mecom	57	9434	1.027035493	-3.671291898	B
Ikzf2	Ikzf2	57	42929	3.983346371	-4.581059913	B
Gtf2ird1	Gtf2ird1	56	19136	3.947002424	-4.046489918	B
Smad3	Smad3	52	12913	3.739848307	-3.207768998	B
Foxo1	Foxo1	52	10470	2.712060159	-4.952843313	B
Klf5	Klf5	51	23432	3.123892078	-5.334844389	B
Nr3c1	Nr3c1	50	16864	3.115271326	-4.826146739	B
Hivep2	Hivep2	45	2340	3.453924932	-4.78232387	B
Xpa	Xpa	42	14713	3.420897533	-3.608343006	B
Foxp2	Foxp2	40	16963	1.485740747	-3.517365208	B
Tcf7l2	Tcf7l2	31	43310	3.697837832	-2.601704806	B
Mctp2	Mctp2	28	1884	3.760125124	-5.313685001	B
Zeb2	Zeb2	27	2441	2.536998229	-5.666339054	B
Nr2c1	Nr2c1	26	7830	4.063092226	-3.657722869	B
Gata6	Gata6	25	1854	-0.913208111	-3.173191623	B
Plagl1	Plagl1	22	30999	3.852777702	-3.8321496	B
Canx	Canx	74	179977	3.029435089	0.936181257	C
Luzp1	Luzp1	46	85887	3.866065774	-0.282685913	C
Pds5a	Pds5a	45	30711	3.99514829	0.257976566	C
Nrf1	Nrf1	42	30105	4.23464049	0.064930882	C
Suz12	Suz12	40	18575	4.125085385	1.168180658	C
Spats2	Spats2	38	20373	2.557165695	0.796107589	C
Rbfox2	Rbfox2	38	36098	3.137713163	0.182626798	C
Ncor1	Ncor1	38	41455	3.214400771	-0.110646525	C
Bclaf1	Bclaf1	37	103948	3.527451312	0.341007327	C
Ube2k	Ube2k	34	111971	3.299205286	0.635420224	C
Trim33	Trim33	34	15180	2.837680815	0.116895786	C
Snd1	Snd1	30	28973	3.370910789	0.860547056	C
Zfp148	Zfp148	30	28331	3.289737651	-0.746280636	C
Rcor1	Rcor1	30	11309	3.409783687	-0.482305345	C
Mapk1	Mapk1	30	38131	2.753963239	0.320227531	C
Cbfa2t2	Cbfa2t2	30	14273	2.927733633	-0.152031073	C
Cux1	Cux1	27	38146	2.465678932	-0.949657458	C
Chd1	Chd1	26	46521	3.942205723	0.845391576	C
Ywhae	Ywhae	23	775312	4.799922911	0.603178189	C
2810403A07Rik	2810403A07Rik	23	NA	3.683794938	0.494585846	C
Smarcc1	Smarcc1	22	182319	3.738598592	-0.111148362	C
Zfp423	Zfp423	100	5066	1.173853246	0.172005545	D
Lin28b	Lin28b	76	6022	0.594928034	0.602706805	D
Emx1	Emx1	71	17072	-0.477352813	0.042644355	D
Arid3b	Arid3b	68	32568	0.235151319	0.810970734	D
Nuak1	Nuak1	67	24585	-0.015983637	-0.700562915	D
Prdm1	Prdm1	63	7441	-0.84360653	0.612919447	D
Zbtb16	Zbtb16	61	8389	0.540199312	-0.945715536	D
E2f3	E2f3	61	11428	2.02301693	1.37871986	D
Smad6	Smad6	56	2666	-0.287278182	0.44344887	D
Dab2	Dab2	53	20218	-0.912634336	-0.233267538	D
Kdm2b	Kdm2b	39	23062	0.749622051	1.27137334	D
Gata3	Gata3	39	29319	-1.575883489	0.289756679	D
Hoxb3	Hoxb3	37	2962	-2.217129887	0.773426714	D
Lin28a	Lin28a	34	18038	0.43267876	1.410925391	D
Prdm6	Prdm6	32	501	-0.518781351	-1.421778572	D
Arg1	Arg1	30	31385	-1.622576495	-0.429505578	D
Nuak2	Nuak2	28	4181	-0.404058116	1.262279783	D
Etv5	Etv5	26	17030	0.284696997	-0.277144974	D
Etv1	Etv1	24	7638	-1.188431925	0.587175895	D
Cers3	Cers3	61	2449	3.122008048	-6.216385375	E
Anxa1	Anxa1	50	22396	3.443944539	-6.216344324	E
Grhl3	Grhl3	48	15323	3.521812322	-7.046682694	E
Elf5	Elf5	45	4237	2.846193896	-7.182860907	E
Arid5b	Arid5b	42	12439	1.647338641	-5.077280413	E
Celf4	Celf4	38	11206	3.523099269	-7.425048878	E
Tfap2c	Tfap2c	37	5325	4.162035231	-7.13405639	E
Tfap2a	Tfap2a	37	9537	4.671413665	-6.642133375	E
Rarg	Rarg	36	11283	3.630142411	-5.971340729	E
Lef1	Lef1	35	12604	2.992607513	-3.475572501	E
Ovol1	Ovol1	32	4362	3.89551043	-7.511289634	E
Pitx2	Pitx2	31	11849	4.412362535	-5.578710553	E
Pitx1	Pitx1	31	29528	4.505026748	-6.130748175	E
Barx2	Barx2	31	17890	4.496979308	-7.143782923	E
Bcl11b	Bcl11b	29	19571	2.757602293	-5.428018643	E
Sim2	Sim2	27	245	4.415271304	-4.119040017	E
Tfap2b	Tfap2b	25	5281	4.610554982	-7.676721835	E
Grhl1	Grhl1	25	1830	1.835418734	-7.891494493	E
Rreb1	Rreb1	24	9624	1.978177161	-4.921883857	E
Etv6	Etv6	58	6219	0.710041634	-2.55491693	F
Tcf4	Tcf4	56	71970	1.097698209	-0.862704776	F
Bcl11a	Bcl11a	48	40041	1.75082279	-3.906178348	F
Zfhx3	Zfhx3	46	94353	1.881352448	-1.422446946	F
Foxn3	Foxn3	42	15935	2.108180533	-2.295842682	F
Tcf12	Tcf12	42	52831	2.512376298	-1.130902767	F
Zbtb20	Zbtb20	41	13795	0.982461178	-2.205626372	F
Trps1	Trps1	40	14958	2.379282865	-4.138294888	F
Runx1	Runx1	36	11071	0.897492607	-1.800316134	F
Zfp266	Zfp266	30	34974	2.750282652	-2.121441661	F
Nf1	Nf1	30	6864	1.951282297	-0.842446785	F
Klf12	Klf12	29	91	2.664783732	-2.790072794	F
Phf21a	Phf21a	29	24689	1.495275846	-1.535240844	F
Bach2	Bach2	26	13043	2.031888682	-2.65756964	F
Foxp1	Foxp1	25	106682	3.135882574	-2.556637966	F
Thoc2	Thoc2	23	55262	3.001516838	-0.576444552	F
Gtf2i	Gtf2i	23	78085	2.999631056	-1.324201922	F
Nr2f2	Nr2f2	99	130710	0.893986482	-2.648881439	G
Tcf7l1	Tcf7l1	88	17831	1.994697938	-2.004970766	G
Ctbp2	Ctbp2	62	34543	2.310956659	0.366621176	G
Tead1	Tead1	55	30031	3.394679638	-1.180772392	G
Ssbp3	Ssbp3	47	40694	2.397072769	0.025876005	G
Nr6a1	Nr6a1	43	5968	3.448314172	-1.355858626	G
Zfp532	Zfp532	35	11601	1.962930688	-0.246972112	G
Pou6f2	Pou6f2	34	2009	1.764991815	-2.908191597	G
Foxp4	Foxp4	34	25158	2.340634813	-0.675043295	G
Fhl2	Fhl2	31	11150	1.394893874	-3.125270821	G
Msi2	Msi2	30	50413	3.076560525	-1.591125013	G
Pknox2	Pknox2	29	3621	1.606353311	-0.615090407	G
Zfp697	Zfp697	28	8885	1.724401545	0.849323536	G
Grhl2	Grhl2	27	14345	3.737560195	-1.400811382	G
Tead4	Tead4	25	5264	2.088407807	-1.53580315	G
Rbms1	Rbms1	23	119010	3.996799334	-1.353540291	G
Zfp207	Zfp207	22	144242	3.83136043	5.04650319	G
Gli3	Gli3	107	19579	-0.095241389	-0.918270959	H
Zmiz1	Zmiz1	68	24505	-0.40150937	-0.772752745	H
Pax8	Pax8	61	8075	-1.285781599	-2.058278054	H
Zfp521	Zfp521	58	6815	-0.526463605	-1.78615362	H
Hivep3	Hivep3	57	1037	-0.603095335	0.266220887	H
Fli1	Fli1	48	640	-1.562242875	-2.570613903	H
Nkx2.1	Nkx2.1	41	6422	-1.551448867	-1.605565303	H
Tbx3	Tbx3	40	9484	-1.037284762	-1.457811065	H
Esrrb	Esrrb	36	284	-1.994502639	-0.738740652	H
Luzp2	Luzp2	35	1022	-2.441415807	-1.713181592	H
Hhex	Hhex	33	20507	-2.236845131	-1.267856325	H
Dusp22	Dusp22	33	7798	-2.041005465	-2.409522897	H
Rora	Rora	32	3384	-0.893473641	-1.084950609	H
Tbx20	Tbx20	27	340	-0.298516075	-2.233662459	H
Nr4a2	Nr4a2	23	4892	-1.882265433	-2.072441805	H
Zfp407	Zfp407	58	4839	3.642909076	-0.673815058	I
Esrp1	Esrp1	49	41612	4.136926195	-2.29342457	I
Terf1	Terf1	45	25635	5.220596957	0.088440956	I
Kif22	Kif22	44	36191	5.73483639	0.642647468	I
Rad21	Rad21	42	64592	5.204373189	0.492002411	I
Pou2f1	Pou2f1	39	20244	4.795601581	-0.169164138	I
Nup107	Nup107	35	13234	4.827200439	1.709318863	I
Lcorl	Lcorl	33	8398	4.549833855	-1.490997739	I
Ezh2	Ezh2	32	104686	4.477006331	1.7282204	I
Myef2	Myef2	28	52959	5.281651775	0.782780069	I
Srbd1	Srbd1	26	10292	4.499483946	0.721803549	I
Brca1	Brca1	25	8258	5.409828792	2.443540042	I
Cnot4	Cnot4	24	39303	4.072465408	-0.445752092	I
Ctcf	Ctcf	24	40858	4.997033685	1.241476663	I
Ahctf1	Ahctf1	24	18977	5.028889771	0.965730912	I
Meis1	Meis1	86	51053	0.379000089	-2.549811896	J
Hmga2	Hmga2	64	247417	-0.715025099	-3.035833021	J
Jazf1	Jazf1	61	1056	-1.067920301	-2.659127234	J
Setbp1	Setbp1	56	4672	-0.230164488	-1.746292985	J
Pbx1	Pbx1	55	117778	-0.028255416	-1.474854843	J
Pax9	Pax9	55	54148	-1.235941551	-0.959285458	J
Gli2	Gli2	46	4791	0.481874478	-0.539370648	J
Tbl1xr1	Tbl1xr1	40	13714	0.074209001	-2.610941636	J
Isl1	Isl1	34	117748	-0.771007382	-1.86820592	J
Kdm7a	Kdm7a	32	12412	-0.023310367	-0.354525666	J
Meis2	Meis2	22	220655	1.30484965	-2.305584678	J
Esrrg	Esrrg	71	319	-2.636295579	-0.43287755	K
Vdr	Vdr	36	543	-4.141679757	-1.285641503	K
Esr1	Esr1	36	111	-3.22593932	-0.614569271	K
Gcm2	Gcm2	35	3479	-2.368198794	-0.989772438	K
Maf	Maf	34	3701	-3.430400129	-0.918449053	K
Hif3a	Hif3a	25	2864	-1.419211158	-3.361625731	K
Crem	Crem	25	9478	-1.026017103	-2.047059564	K
Hmg20a	Hmg20a	49	10786	3.156051583	1.253022973	L
Nap1l1	Nap1l1	43	337615	2.325321573	1.244277475	L
Ar	Ar	36	239	1.400195046	2.205614751	L
Etfb	Etfb	31	88541	1.852523451	2.449002266	L
Gm3604	Gm3604	24	2349	1.789044482	2.057354523	L
Zfp367	Zfp367	22	6666	2.662667787	2.873128721	L
Pou2f3	Pou2f3	22	25	1.367990175	2.700552291	L
