# Supplementary material for: Integration of single-cell transcriptomes and chromatin landscapes reveals regulatory programs driving pharyngeal organ development
Source: Nat Commun. 2022 Jan 24;13:457. doi: 10.1038/s41467-022-28067-4 (PMC8786836; doi:10.1038/s41467-022-28067-4)
Supplement: Supplementary file 8 — Supplementary Dataset 5 [file 41467_2022_28067_MOESM8_ESM.csv]

	Supplementary Dataset 5. CellOracle network summary metrics per single-cell RNA cluster.
	degree_all	degree_in	degree_out	clustering_coefficient	clustering_coefficient_weighted	degree_centrality_all	degree_centrality_in	degree_centrality_out	betweenness_centrality	closeness_centrality	eigenvector_centrality	page_rank	assortative_coefficient	average_path_length	community_random_walk	module	connectivity	participation	role	cluster
Hdac2	2671	3	2668	0.001417079	0.002103835	0.497485565	0.000558763	0.496926802	8827	9.17E-05	1	0.000186539	-0.17887249	2.295973398	1	2	36.20773398	0.671974592	Connector Hub	0
Klf5	2426	6	2420	0.00160223	0.002610961	0.451853232	0.001117527	0.450735705	18954	9.19E-05	0.456174203	0.000187214	-0.17887249	2.295973398	1	3	26.89573623	0.707994314	Connector Hub	0
Sox2	215	11	204	0.021473593	0.030896758	0.040044701	0.002048799	0.037995902	1347	9.10E-05	0.038293332	0.000188895	-0.17887249	2.295973398	5	0	5.341918588	0.460534726	Connector Hub	0
Foxa2	1085	10	1075	0.005626881	0.00811676	0.20208605	0.001862544	0.200223505	16770	9.17E-05	0.202053345	0.000188933	-0.17887249	2.295973398	1	1	19.08396173	0.560811912	Connector Hub	0
Foxa1	1547	10	1537	0.003243769	0.005434473	0.288135593	0.001862544	0.286273049	43446	9.17E-05	0.247201743	0.000192913	-0.17887249	2.295973398	1	1	24.14510496	0.630778831	Connector Hub	0
Bcl11a	638	10	628	0.009655369	0.012620097	0.118830322	0.001862544	0.116967778	7703	9.16E-05	0.117278682	0.000188965	-0.17887249	2.295973398	2	0	14.307549	0.551769548	Connector Hub	0
Nr3c1	1494	1	1493	0.003485252	0.004667486	0.278264109	0.000186254	0.278077854	11096	9.19E-05	0.168263999	0.000185702	-0.17887249	2.295973398	1	3	17.42594105	0.685600949	Connector Hub	0
Id1	791	7	784	0.005754613	0.010416179	0.147327249	0.001303781	0.146023468	2521	9.12E-05	0.230871558	0.000188094	-0.17887249	2.295973398	9	0	22.22898953	0.360873168	Connector Hub	0
Dmrtb1	25	0	25	0	0	0.004656361	0	0.004656361	0	0.002235006	0.002178579	0.00018559	-0.17887249	2.295973398	6	0	0.517041176	0.4416	Peripheral	0
Mycn	867	5	862	0.00566579	0.01100064	0.161482585	0.000931272	0.160551313	2731	9.15E-05	0.15374129	0.000187619	-0.17887249	2.295973398	1	0	22.04895679	0.464897591	Connector Hub	0
Trp63	427	5	422	0.007850381	0.012089024	0.079530639	0.000931272	0.078599367	2005	9.14E-05	0.101693653	0.000186918	-0.17887249	2.295973398	3	0	9.80673052	0.536913495	Connector Hub	0
Nkx2-3	322	11	311	0.019272073	0.030249193	0.059973924	0.002048799	0.057925126	7606	9.12E-05	0.08678264	0.000187383	-0.17887249	2.295973398	11	0	6.566141214	0.597998497	Connector Hub	0
Tcf7l2	1132	9	1123	0.005586226	0.007961987	0.210840007	0.00167629	0.209163718	15101	9.18E-05	0.205508214	0.00019054	-0.17887249	2.295973398	1	1	16.52430308	0.655041976	Connector Hub	0
Foxp2	59	10	49	0.137931034	0.173321328	0.010989011	0.001862544	0.009126467	3761	9.10E-05	0.025762994	0.000187778	-0.17887249	2.295973398	10	1	0.933654944	0.53862727	Peripheral	0
Ppargc1a	343	2	341	0.005762706	0.007042014	0.063885267	0.000372509	0.063512758	701	9.13E-05	0.037734828	0.000186405	-0.17887249	2.295973398	8	1	6.111146302	0.554292854	Connector Hub	0
Nr2f2	362	12	350	0.012886243	0.016703023	0.067424101	0.002235053	0.065189048	1743	9.10E-05	0.104811869	0.00019678	-0.17887249	2.295973398	4	0	8.258448963	0.541263496	Connector Hub	0
Hmgn3	250	2	248	0.01253012	0.026656987	0.046563606	0.000372509	0.046191097	271	9.06E-05	0.135441693	0.000186192	-0.17887249	2.295973398	12	0	5.269905492	0.585184	Connector Hub	0
Plagl1	1411	9	1402	0.002610693	0.004491314	0.262804992	0.00167629	0.261128702	13046	9.16E-05	0.188915134	0.000189459	-0.17887249	2.295973398	1	3	17.13658619	0.680780639	Connector Hub	0
Ikzf2	154	6	148	0.034547152	0.039250277	0.028683181	0.001117527	0.027565655	5760	9.16E-05	0.030614985	0.000186373	-0.17887249	2.295973398	7	1	2.59161566	0.565356648	Connector Hub	0
Foxp1	155	12	143	0.045580226	0.060039788	0.028869436	0.002235053	0.026634383	6045	9.07E-05	0.064482447	0.00020657	-0.17887249	2.295973398	10	1	2.62070269	0.561547784	Connector Hub	0
Sox11	28	9	19	0.206349206	0.338864658	0.005215124	0.00167629	0.003538834	55	3.48E-08	0.083642165	0.000191566	-0.17887249	2.295973398	5	0	0.481034629	0.568877551	Peripheral	0
A330069E16Rik	1	1	0	0	0	0.000186254	0.000186254	0	0	3.47E-08	0.002391232	0.000185604	-0.17887249	2.295973398	13	2	-0.027618409	0	Ultra peripheral	0
A630072M18Rik	3	3	0	0.333333333	0.359768653	0.000558763	0.000558763	0	0	3.47E-08	0.004466021	0.00018588	-0.17887249	2.295973398	5	2	-0.027618409	0.666666667	Connector	0
A730017C20Rik	2	2	0	1	1	0.000372509	0.000372509	0	0	3.47E-08	0.001873966	0.000185685	-0.17887249	2.295973398	1	1	-0.084391109	0.5	Peripheral	0
A830018L16Rik	3	3	0	0.666666667	0.970027911	0.000558763	0.000558763	0	0	3.47E-08	0.004443851	0.000185673	-0.17887249	2.295973398	1	2	-0.027618409	0.666666667	Connector	0
A930024E05Rik	1	1	0	0	0	0.000186254	0.000186254	0	0	3.47E-08	0.000290277	0.000185668	-0.17887249	2.295973398	14	0	-0.095070137	0	Ultra peripheral	0
AI646519	9	9	0	0.583333333	0.885148054	0.00167629	0.00167629	0	0	3.47E-08	0.015499558	0.000190843	-0.17887249	2.295973398	11	0	0.048956054	0.617283951	Peripheral	0
AI661453	2	2	0	1	2	0.000372509	0.000372509	0	0	3.47E-08	0.003272995	0.000185723	-0.17887249	2.295973398	1	1	-0.084391109	0.5	Peripheral	0
AU022252	1	1	0	0	0	0.000186254	0.000186254	0	0	3.47E-08	0.00140806	0.000185618	-0.17887249	2.295973398	15	3	-0.066875064	0	Ultra peripheral	0
AW146154	1	1	0	0	0	0.000186254	0.000186254	0	0	3.47E-08	0.000212859	0.000185785	-0.17887249	2.295973398	16	0	-0.095070137	0	Ultra peripheral	0
AW209491	2	2	0	1	1	0.000372509	0.000372509	0	0	3.47E-08	0.001312519	0.000185692	-0.17887249	2.295973398	1	1	-0.055304079	0	Ultra peripheral	0
AW549877	2	2	0	1	1	0.000372509	0.000372509	0	0	3.47E-08	0.00751599	0.000188197	-0.17887249	2.295973398	10	2	-0.027618409	0.5	Peripheral	0
Aaas	1	1	0	0	0	0.000186254	0.000186254	0	0	3.47E-08	0.000831735	0.000185922	-0.17887249	2.295973398	17	0	-0.095070137	0	Ultra peripheral	0
Aamdc	2	2	0	0	0	0.000372509	0.000372509	0	0	3.47E-08	0.001672285	0.00018576	-0.17887249	2.295973398	1	1	-0.055304079	0	Ultra peripheral	0
Aamp	5	5	0	0.5	0.801533505	0.000931272	0.000931272	0	0	3.47E-08	0.016234289	0.000186494	-0.17887249	2.295973398	8	1	0.002869981	0.32	Peripheral	0
Aar2	2	2	0	1	1	0.000372509	0.000372509	0	0	3.47E-08	0.00448819	0.000185892	-0.17887249	2.295973398	11	2	-0.027618409	0.5	Peripheral	0
Aars	1	1	0	0	0	0.000186254	0.000186254	0	0	3.47E-08	0.001440113	0.000185734	-0.17887249	2.295973398	18	0	-0.095070137	0	Ultra peripheral	0
Aasdhppt	3	3	0	0.666666667	0.576430016	0.000558763	0.000558763	0	0	3.47E-08	0.004509649	0.000186214	-0.17887249	2.295973398	9	0	-0.059063589	0.444444444	Peripheral	0
Abat	4	4	0	0.666666667	1.203276616	0.000745018	0.000745018	0	0	3.47E-08	0.005181499	0.000186134	-0.17887249	2.295973398	9	0	-0.059063589	0.5	Peripheral	0
Abca1	2	2	0	1	1	0.000372509	0.000372509	0	0	3.47E-08	0.002942629	0.000185671	-0.17887249	2.295973398	1	2	-0.027618409	0.5	Peripheral	0
Abcb6	1	1	0	0	0	0.000186254	0.000186254	0	0	3.47E-08	0.000411398	0.000185664	-0.17887249	2.295973398	19	0	-0.095070137	0	Ultra peripheral	0
Abcb8	3	3	0	0.666666667	1.16436503	0.000558763	0.000558763	0	0	3.47E-08	0.001789783	0.000186179	-0.17887249	2.295973398	4	0	-0.059063589	0.444444444	Peripheral	0
Abcd1	1	1	0	0	0	0.000186254	0.000186254	0	0	3.47E-08	0.000461094	0.000185635	-0.17887249	2.295973398	20	3	-0.066875064	0	Ultra peripheral	0
Abcd3	3	3	0	0.666666667	0.629742876	0.000558763	0.000558763	0	0	3.47E-08	0.007530793	0.000186348	-0.17887249	2.295973398	7	2	-0.027618409	0.666666667	Connector	0
Abce1	5	5	0	0.7	0.987626737	0.000931272	0.000931272	0	0	3.47E-08	0.008287211	0.000186604	-0.17887249	2.295973398	12	1	-0.055304079	0.72	Connector	0
Abcf1	3	3	0	0.666666667	0.972526215	0.000558763	0.000558763	0	0	3.47E-08	0.004246005	0.000185846	-0.17887249	2.295973398	9	3	-0.040570078	0.444444444	Peripheral	0
Abcf2	3	3	0	0.666666667	0.653916863	0.000558763	0.000558763	0	0	3.47E-08	0.017650892	0.000185784	-0.17887249	2.295973398	1	3	-0.040570078	0.444444444	Peripheral	0
Abcf3	2	2	0	0	0	0.000372509	0.000372509	0	0	3.47E-08	0.001316635	0.000185694	-0.17887249	2.295973398	9	0	-0.095070137	0.5	Peripheral	0
Abcg1	1	1	0	0	0	0.000186254	0.000186254	0	0	3.47E-08	0.000541488	0.000185645	-0.17887249	2.295973398	21	1	-0.084391109	0	Ultra peripheral	0
Abhd10	7	7	0	0.80952381	1.046503499	0.001303781	0.001303781	0	0	3.47E-08	0.008707326	0.000185935	-0.17887249	2.295973398	9	0	-0.059063589	0.734693878	Connector	0
Abhd11os	1	1	0	0	0	0.000186254	0.000186254	0	0	3.47E-08	0.000260656	0.000185694	-0.17887249	2.295973398	22	0	-0.095070137	0	Ultra peripheral	0
Abhd12	2	2	0	1	1	0.000372509	0.000372509	0	0	3.47E-08	0.0083738	0.000185775	-0.17887249	2.295973398	2	2	-0.027618409	0.5	Peripheral	0
Abhd17a	4	4	0	0.666666667	0.962398979	0.000745018	0.000745018	0	0	3.47E-08	0.004033847	0.000185971	-0.17887249	2.295973398	5	1	-0.055304079	0.625	Connector	0
Abhd4	3	3	0	1	1.356819874	0.000558763	0.000558763	0	0	3.47E-08	0.005515704	0.000185719	-0.17887249	2.295973398	1	2	-0.027618409	0.666666667	Connector	0
Abhd8	3	3	0	0.666666667	0.618207972	0.000558763	0.000558763	0	0	3.47E-08	0.002507679	0.000186027	-0.17887249	2.295973398	4	3	-0.040570078	0.444444444	Peripheral	0
Abi1	5	5	0	0.8	0.902103851	0.000931272	0.000931272	0	0	3.47E-08	0.006853835	0.000185863	-0.17887249	2.295973398	1	1	-0.055304079	0.64	Connector	0
Abi3bp	1	1	0	0	0	0.000186254	0.000186254	0	0	3.47E-08	0.002438985	0.000185639	-0.17887249	2.295973398	23	3	-0.066875064	0	Ultra peripheral	0
Abl1	1	1	0	0	0	0.000186254	0.000186254	0	0	3.47E-08	0.000568755	0.000185646	-0.17887249	2.295973398	24	3	-0.066875064	0	Ultra peripheral	0
Abl2	1	1	0	0	0	0.000186254	0.000186254	0	0	3.47E-08	0.00246745	0.000185604	-0.17887249	2.295973398	25	2	-0.027618409	0	Ultra peripheral	0
Ablim1	1	1	0	0	0	0.000186254	0.000186254	0	0	3.47E-08	0.005388304	0.000185621	-0.17887249	2.295973398	26	2	-0.027618409	0	Ultra peripheral	0
Abracl	1	1	0	0	0	0.000186254	0.000186254	0	0	3.47E-08	0.00286276	0.000185911	-0.17887249	2.295973398	27	3	-0.066875064	0	Ultra peripheral	0
Abt1	3	3	0	0.666666667	0.655413507	0.000558763	0.000558763	0	0	3.47E-08	0.001964833	0.000186112	-0.17887249	2.295973398	8	1	-0.055304079	0.444444444	Peripheral	0
Abtb1	3	3	0	0.666666667	0.62831705	0.000558763	0.000558763	0	0	3.47E-08	0.00423668	0.00018585	-0.17887249	2.295973398	4	2	-0.027618409	0.666666667	Connector	0
Acaa1a	4	4	0	0.833333333	1.359766878	0.000745018	0.000745018	0	0	3.47E-08	0.007852666	0.000185935	-0.17887249	2.295973398	4	2	-0.027618409	0.75	Connector	0
Acaa2	8	8	0	0.821428571	0.981057502	0.001490035	0.001490035	0	0	3.47E-08	0.015160573	0.000188849	-0.17887249	2.295973398	9	1	-0.026217049	0.71875	Connector	0
Acad8	1	1	0	0	0	0.000186254	0.000186254	0	0	3.47E-08	0.000437668	0.000185765	-0.17887249	2.295973398	28	0	-0.095070137	0	Ultra peripheral	0
Acadl	3	3	0	0.666666667	0.82873046	0.000558763	0.000558763	0	0	3.47E-08	0.00727075	0.000185722	-0.17887249	2.295973398	1	2	-0.027618409	0.666666667	Connector	0
Acadm	2	2	0	1	1	0.000372509	0.000372509	0	0	3.47E-08	0.006920259	0.000185647	-0.17887249	2.295973398	1	2	-0.027618409	0.5	Peripheral	0
Acadsb	3	3	0	0.666666667	0.650562226	0.000558763	0.000558763	0	0	3.47E-08	0.001767921	0.000186804	-0.17887249	2.295973398	7	1	-0.055304079	0.444444444	Peripheral	0
Acadvl	3	3	0	1	1	0.000558763	0.000558763	0	0	3.47E-08	0.001942473	0.000186114	-0.17887249	2.295973398	4	0	-0.059063589	0.444444444	Peripheral	0
Acat1	3	3	0	1	1.287794504	0.000558763	0.000558763	0	0	3.47E-08	0.00548963	0.000185829	-0.17887249	2.295973398	1	2	-0.027618409	0.666666667	Connector	0
Acat2	4	4	0	0.666666667	0.541825622	0.000745018	0.000745018	0	0	3.47E-08	0.0467534	0.000186811	-0.17887249	2.295973398	4	3	-0.040570078	0.625	Connector	0
Acbd3	3	3	0	0.333333333	0.38251286	0.000558763	0.000558763	0	0	3.47E-08	0.011444978	0.000185763	-0.17887249	2.295973398	1	3	-0.040570078	0.444444444	Peripheral	0
Acbd5	1	1	0	0	0	0.000186254	0.000186254	0	0	3.47E-08	0.000528236	0.000185732	-0.17887249	2.295973398	29	0	-0.095070137	0	Ultra peripheral	0
Acbd6	2	2	0	0	0	0.000372509	0.000372509	0	0	3.47E-08	0.021516828	0.000185793	-0.17887249	2.295973398	1	2	-0.027618409	0.5	Peripheral	0
Acer2	2	2	0	1	1	0.000372509	0.000372509	0	0	3.47E-08	0.002352304	0.000186255	-0.17887249	2.295973398	4	0	-0.059063589	0	Ultra peripheral	0
Acer3	2	2	0	0	0	0.000372509	0.000372509	0	0	3.47E-08	0.00371904	0.000185677	-0.17887249	2.295973398	1	2	-0.027618409	0.5	Peripheral	0
Acin1	3	3	0	0.333333333	0.397983899	0.000558763	0.000558763	0	0	3.47E-08	0.02200672	0.000185837	-0.17887249	2.295973398	1	3	-0.040570078	0.444444444	Peripheral	0
Ackr3	8	8	0	0.678571429	0.835618502	0.001490035	0.001490035	0	0	3.47E-08	0.027944393	0.00018799	-0.17887249	2.295973398	2	3	-0.014265091	0.71875	Connector	0
Acly	4	4	0	0.5	1.032578159	0.000745018	0.000745018	0	0	3.47E-08	0.020990769	0.000186087	-0.17887249	2.295973398	9	0	-0.059063589	0.625	Connector	0
Aco1	4	4	0	0.666666667	1.261539195	0.000745018	0.000745018	0	0	3.47E-08	0.005751359	0.000186012	-0.17887249	2.295973398	1	1	-0.055304079	0.5	Peripheral	0
Aco2	5	5	0	0.7	0.789243335	0.000931272	0.000931272	0	0	3.47E-08	0.003945302	0.000186375	-0.17887249	2.295973398	8	3	-0.014265091	0.48	Peripheral	0
Acot1	1	1	0	0	0	0.000186254	0.000186254	0	0	3.47E-08	0.009529168	0.000185645	-0.17887249	2.295973398	30	2	-0.027618409	0	Ultra peripheral	0
Acot13	4	4	0	0.833333333	1.136094513	0.000745018	0.000745018	0	0	3.47E-08	0.006302268	0.000185936	-0.17887249	2.295973398	1	1	-0.026217049	0.375	Peripheral	0
Acot2	1	1	0	0	0	0.000186254	0.000186254	0	0	3.47E-08	0.004806222	0.000185618	-0.17887249	2.295973398	31	2	-0.027618409	0	Ultra peripheral	0
Acot7	1	1	0	0	0	0.000186254	0.000186254	0	0	3.47E-08	0.00082941	0.000185675	-0.17887249	2.295973398	32	1	-0.084391109	0	Ultra peripheral	0
Acp1	4	4	0	0.666666667	0.777921369	0.000745018	0.000745018	0	0	3.47E-08	0.008422151	0.000186859	-0.17887249	2.295973398	12	3	-0.040570078	0.625	Connector	0
Acp2	1	1	0	0	0	0.000186254	0.000186254	0	0	3.47E-08	0.000392444	0.000185634	-0.17887249	2.295973398	33	3	-0.066875064	0	Ultra peripheral	0
Acsl3	2	2	0	0	0	0.000372509	0.000372509	0	0	3.47E-08	0.004401197	0.000185711	-0.17887249	2.295973398	1	3	-0.040570078	0	Ultra peripheral	0
Acsl5	2	2	0	1	1	0.000372509	0.000372509	0	0	3.47E-08	0.001204069	0.00018599	-0.17887249	2.295973398	4	0	-0.095070137	0.5	Peripheral	0
Actb	4	4	0	0.666666667	0.533393902	0.000745018	0.000745018	0	0	3.47E-08	0.127033819	0.000187206	-0.17887249	2.295973398	1	3	-0.040570078	0.625	Connector	0
Actl6a	5	5	0	0.8	1.089660806	0.000931272	0.000931272	0	0	3.47E-08	0.006079579	0.000185951	-0.17887249	2.295973398	1	1	-0.055304079	0.64	Connector	0
Actn1	4	4	0	0.833333333	1.236008781	0.000745018	0.000745018	0	0	3.47E-08	0.036112232	0.000186185	-0.17887249	2.295973398	1	1	-0.055304079	0.625	Connector	0
Actn4	3	3	0	0.666666667	0.699608817	0.000558763	0.000558763	0	0	3.47E-08	0.010670591	0.00018581	-0.17887249	2.295973398	1	3	-0.040570078	0.444444444	Peripheral	0
Actr10	2	2	0	0	0	0.000372509	0.000372509	0	0	3.47E-08	0.008810496	0.000185693	-0.17887249	2.295973398	1	2	-0.027618409	0.5	Peripheral	0
Actr1a	1	1	0	0	0	0.000186254	0.000186254	0	0	3.47E-08	0.005007226	0.000185619	-0.17887249	2.295973398	34	2	-0.027618409	0	Ultra peripheral	0
Actr2	3	3	0	1	1.251839825	0.000558763	0.000558763	0	0	3.47E-08	0.01530741	0.000185847	-0.17887249	2.295973398	1	2	-0.027618409	0.666666667	Connector	0
Acvr1b	1	1	0	0	0	0.000186254	0.000186254	0	0	3.47E-08	0.000674273	0.000185656	-0.17887249	2.295973398	35	3	-0.066875064	0	Ultra peripheral	0
Acvr2a	5	5	0	0.7	0.769500813	0.000931272	0.000931272	0	0	3.47E-08	0.009346702	0.000186488	-0.17887249	2.295973398	2	0	-0.059063589	0.72	Connector	0
Acvr2b	3	3	0	1	1	0.000558763	0.000558763	0	0	3.47E-08	0.005069562	0.000185684	-0.17887249	2.295973398	1	2	-0.027618409	0.666666667	Connector	0
Acyp1	2	2	0	1	2	0.000372509	0.000372509	0	0	3.47E-08	0.002199218	0.000185842	-0.17887249	2.295973398	11	0	-0.095070137	0.5	Peripheral	0
Adam10	9	9	0	0.777777778	1.152041552	0.00167629	0.00167629	0	0	3.47E-08	0.015567568	0.000190393	-0.17887249	2.295973398	10	1	0.002869981	0.691358025	Connector	0
Adam28	1	1	0	0	0	0.000186254	0.000186254	0	0	3.47E-08	0.002823113	0.000185606	-0.17887249	2.295973398	36	2	-0.027618409	0	Ultra peripheral	0
Adamts1	3	3	0	1	1.675214873	0.000558763	0.000558763	0	0	3.47E-08	0.003867997	0.000185802	-0.17887249	2.295973398	9	0	-0.095070137	0.666666667	Connector	0
Adamts10	2	2	0	1	1	0.000372509	0.000372509	0	0	3.47E-08	0.001670594	0.000185665	-0.17887249	2.295973398	1	1	-0.084391109	0.5	Peripheral	0
Adamts17	1	1	0	0	0	0.000186254	0.000186254	0	0	3.47E-08	0.000544986	0.000185645	-0.17887249	2.295973398	37	0	-0.095070137	0	Ultra peripheral	0
Adamts18	8	8	0	0.75	0.948469379	0.001490035	0.001490035	0	0	3.47E-08	0.01199313	0.000186861	-0.17887249	2.295973398	2	3	-0.014265091	0.71875	Connector	0
Adamtsl5	2	2	0	0	0	0.000372509	0.000372509	0	0	3.47E-08	0.002450828	0.000185679	-0.17887249	2.295973398	1	1	-0.084391109	0.5	Peripheral	0
Adat1	1	1	0	0	0	0.000186254	0.000186254	0	0	3.47E-08	0.000538862	0.000185687	-0.17887249	2.295973398	38	0	-0.095070137	0	Ultra peripheral	0
Add1	2	2	0	0	0	0.000372509	0.000372509	0	0	3.47E-08	0.001053364	0.000185915	-0.17887249	2.295973398	11	0	-0.095070137	0.5	Peripheral	0
Add3	6	6	0	0.666666667	1.008465504	0.001117527	0.001117527	0	0	3.47E-08	0.01112815	0.000186265	-0.17887249	2.295973398	8	1	-0.026217049	0.611111111	Peripheral	0
Adgra3	1	1	0	0	0	0.000186254	0.000186254	0	0	3.47E-08	0.001303849	0.000185616	-0.17887249	2.295973398	39	3	-0.066875064	0	Ultra peripheral	0
Adgrg1	3	3	0	0.333333333	0.360105403	0.000558763	0.000558763	0	0	3.47E-08	0.001220781	0.00018594	-0.17887249	2.295973398	12	0	-0.059063589	0.444444444	Peripheral	0
Adgrl3	1	1	0	0	0	0.000186254	0.000186254	0	0	3.47E-08	0.000369318	0.00018569	-0.17887249	2.295973398	40	0	-0.095070137	0	Ultra peripheral	0
Adgrv1	2	2	0	1	2	0.000372509	0.000372509	0	0	3.47E-08	0.00119367	0.000185783	-0.17887249	2.295973398	2	0	-0.095070137	0.5	Peripheral	0
Adi1	3	3	0	1	1	0.000558763	0.000558763	0	0	3.47E-08	0.005459521	0.000189281	-0.17887249	2.295973398	10	2	-0.027618409	0.666666667	Connector	0
Adipor2	1	1	0	0	0	0.000186254	0.000186254	0	0	3.47E-08	0.001139554	0.000185706	-0.17887249	2.295973398	41	1	-0.084391109	0	Ultra peripheral	0
Adk	6	6	0	0.733333333	0.90881246	0.001117527	0.001117527	0	0	3.47E-08	0.036113576	0.000187071	-0.17887249	2.295973398	2	0	-0.059063589	0.722222222	Connector	0
Adnp2	1	1	0	0	0	0.000186254	0.000186254	0	0	3.47E-08	0.00051154	0.00018564	-0.17887249	2.295973398	42	3	-0.066875064	0	Ultra peripheral	0
Ado	3	3	0	0.666666667	0.675805865	0.000558763	0.000558763	0	0	3.47E-08	0.017066789	0.000186572	-0.17887249	2.295973398	4	2	-0.027618409	0.666666667	Connector	0
Adpgk	2	2	0	1	1	0.000372509	0.000372509	0	0	3.47E-08	0.004466525	0.000185847	-0.17887249	2.295973398	2	2	-0.027618409	0.5	Peripheral	0
Adprh	4	4	0	0.833333333	1.142690189	0.000745018	0.000745018	0	0	3.47E-08	0.006934	0.000185924	-0.17887249	2.295973398	2	2	-0.027618409	0.75	Connector	0
Adprhl2	2	2	0	1	1	0.000372509	0.000372509	0	0	3.47E-08	0.011369267	0.000186277	-0.17887249	2.295973398	11	2	-0.027618409	0.5	Peripheral	0
Adrm1	3	3	0	0.333333333	0.436971903	0.000558763	0.000558763	0	0	3.47E-08	0.013434325	0.000185751	-0.17887249	2.295973398	1	3	-0.040570078	0.444444444	Peripheral	0
Adsl	3	3	0	0.666666667	0.722345077	0.000558763	0.000558763	0	0	3.47E-08	0.00286771	0.000185801	-0.17887249	2.295973398	1	3	-0.014265091	0	Ultra peripheral	0
Aes	4	4	0	0.333333333	0.333333333	0.000745018	0.000745018	0	0	3.47E-08	0.03053101	0.000186322	-0.17887249	2.295973398	8	3	-0.040570078	0.625	Connector	0
Afap1l1	2	2	0	1	1	0.000372509	0.000372509	0	0	3.47E-08	0.006661422	0.000185661	-0.17887249	2.295973398	1	2	-0.027618409	0.5	Peripheral	0
Afg3l1	3	3	0	1	1.348443325	0.000558763	0.000558763	0	0	3.47E-08	0.005051199	0.000185904	-0.17887249	2.295973398	9	0	-0.095070137	0.666666667	Connector	0
Afg3l2	3	3	0	0.666666667	1.064488152	0.000558763	0.000558763	0	0	3.47E-08	0.007635937	0.000185702	-0.17887249	2.295973398	1	2	-0.027618409	0.666666667	Connector	0
Aftph	2	2	0	0	0	0.000372509	0.000372509	0	0	3.47E-08	0.001137868	0.000185882	-0.17887249	2.295973398	4	0	-0.095070137	0.5	Peripheral	0
Aga	1	1	0	0	0	0.000186254	0.000186254	0	0	3.47E-08	0.003607119	0.000185611	-0.17887249	2.295973398	43	2	-0.027618409	0	Ultra peripheral	0
Agap1	5	5	0	0.5	0.445200006	0.000931272	0.000931272	0	0	3.47E-08	0.010160812	0.000186106	-0.17887249	2.295973398	3	3	-0.014265091	0.56	Peripheral	0
Ager	4	4	0	0.833333333	1.230306239	0.000745018	0.000745018	0	0	3.47E-08	0.00771586	0.000186093	-0.17887249	2.295973398	2	2	-0.027618409	0.75	Connector	0
Agl	2	2	0	1	2	0.000372509	0.000372509	0	0	3.47E-08	0.001298338	0.00018569	-0.17887249	2.295973398	1	3	-0.066875064	0.5	Peripheral	0
Agpat3	1	1	0	0	0	0.000186254	0.000186254	0	0	3.47E-08	0.002949012	0.000185607	-0.17887249	2.295973398	44	2	-0.027618409	0	Ultra peripheral	0
Agpat4	4	4	0	0.5	0.45859491	0.000745018	0.000745018	0	0	3.47E-08	0.008878558	0.000186642	-0.17887249	2.295973398	12	2	-0.027618409	0.75	Connector	0
Agpat5	5	5	0	0.8	0.906474076	0.000931272	0.000931272	0	0	3.47E-08	0.007333057	0.000186496	-0.17887249	2.295973398	7	1	-0.055304079	0.72	Connector	0
Agrn	5	5	0	0.7	1.145834217	0.000931272	0.000931272	0	0	3.47E-08	0.022677094	0.000186049	-0.17887249	2.295973398	1	1	-0.055304079	0.64	Connector	0
Ahcy	1	1	0	0	0	0.000186254	0.000186254	0	0	3.47E-08	0.001256208	0.000185615	-0.17887249	2.295973398	45	3	-0.066875064	0	Ultra peripheral	0
Ahi1	3	3	0	1	1.622039447	0.000558763	0.000558763	0	0	3.47E-08	0.004041875	0.000185854	-0.17887249	2.295973398	2	2	-0.027618409	0.666666667	Connector	0
Ahnak	6	6	0	0.733333333	1.127447157	0.001117527	0.001117527	0	0	3.47E-08	0.027745082	0.000186695	-0.17887249	2.295973398	1	1	-0.026217049	0.611111111	Peripheral	0
Ahsa1	2	2	0	1	1	0.000372509	0.000372509	0	0	3.47E-08	0.008416304	0.000185908	-0.17887249	2.295973398	1	3	-0.040570078	0	Ultra peripheral	0
Ahsa2	3	3	0	0.666666667	0.898547954	0.000558763	0.000558763	0	0	3.47E-08	0.005611828	0.000185848	-0.17887249	2.295973398	1	3	-0.040570078	0.444444444	Peripheral	0
Aida	3	3	0	1	1.255222832	0.000558763	0.000558763	0	0	3.47E-08	0.003808424	0.000186009	-0.17887249	2.295973398	9	0	-0.059063589	0.444444444	Peripheral	0
Aifm1	4	4	0	0.833333333	0.765756023	0.000745018	0.000745018	0	0	3.47E-08	0.006449398	0.000186184	-0.17887249	2.295973398	9	0	-0.059063589	0.5	Peripheral	0
Aig1	7	7	0	0.80952381	1.291538933	0.001303781	0.001303781	0	0	3.47E-08	0.006494875	0.000186449	-0.17887249	2.295973398	11	1	-0.026217049	0.653061224	Connector	0
Aimp1	4	4	0	0.5	0.495092809	0.000745018	0.000745018	0	0	3.47E-08	0.015033586	0.000187346	-0.17887249	2.295973398	11	2	-0.027618409	0.75	Connector	0
Aip	4	4	0	0.833333333	0.977040828	0.000745018	0.000745018	0	0	3.47E-08	0.012053793	0.000185896	-0.17887249	2.295973398	2	1	-0.055304079	0.625	Connector	0
Airn	4	4	0	0.666666667	0.954843304	0.000745018	0.000745018	0	0	3.47E-08	0.003294136	0.000186065	-0.17887249	2.295973398	12	0	-0.059063589	0.625	Connector	0
Ajuba	6	6	0	0.8	1.073980139	0.001117527	0.001117527	0	0	3.47E-08	0.020635401	0.000187035	-0.17887249	2.295973398	2	3	-0.014265091	0.666666667	Connector	0
Ak1	4	4	0	0.833333333	1.406691378	0.000745018	0.000745018	0	0	3.47E-08	0.003340982	0.000185986	-0.17887249	2.295973398	1	1	-0.055304079	0.625	Connector	0
Akap1	2	2	0	0	0	0.000372509	0.000372509	0	0	3.47E-08	0.001683147	0.000185811	-0.17887249	2.295973398	9	0	-0.059063589	0	Ultra peripheral	0
Akap10	1	1	0	0	0	0.000186254	0.000186254	0	0	3.47E-08	0.000820184	0.000185674	-0.17887249	2.295973398	46	1	-0.084391109	0	Ultra peripheral	0
Akap12	3	3	0	1	1.361544368	0.000558763	0.000558763	0	0	3.47E-08	0.001938142	0.000185832	-0.17887249	2.295973398	1	0	-0.095070137	0.666666667	Connector	0
Akap5	2	2	0	1	2	0.000372509	0.000372509	0	0	3.47E-08	0.00151165	0.000185861	-0.17887249	2.295973398	2	0	-0.095070137	0.5	Peripheral	0
Akap8l	5	5	0	0.8	0.974028098	0.000931272	0.000931272	0	0	3.47E-08	0.006744035	0.00018615	-0.17887249	2.295973398	12	0	-0.059063589	0.72	Connector	0
Akap9	6	6	0	0.733333333	1.052474567	0.001117527	0.001117527	0	0	3.47E-08	0.015019992	0.000186297	-0.17887249	2.295973398	1	3	-0.014265091	0.611111111	Peripheral	0
Akr1b10	2	2	0	0	0	0.000372509	0.000372509	0	0	3.47E-08	0.003769905	0.000185817	-0.17887249	2.295973398	3	2	-0.027618409	0.5	Peripheral	0
Akt1	4	4	0	0.666666667	0.653647668	0.000745018	0.000745018	0	0	3.47E-08	0.012961726	0.000186995	-0.17887249	2.295973398	10	3	-0.040570078	0.625	Connector	0
Akt2	3	3	0	0.666666667	0.662284322	0.000558763	0.000558763	0	0	3.47E-08	0.001087899	0.000185892	-0.17887249	2.295973398	8	1	-0.055304079	0.444444444	Peripheral	0
Aktip	5	5	0	0.7	1.20733348	0.000931272	0.000931272	0	0	3.47E-08	0.011118697	0.000185915	-0.17887249	2.295973398	1	1	-0.055304079	0.64	Connector	0
Alad	4	4	0	0.5	0.757106165	0.000745018	0.000745018	0	0	3.47E-08	0.006398384	0.000186093	-0.17887249	2.295973398	9	0	-0.059063589	0.5	Peripheral	0
Alcam	4	4	0	0.833333333	0.874500547	0.000745018	0.000745018	0	0	3.47E-08	0.033499585	0.00018694	-0.17887249	2.295973398	1	1	-0.055304079	0.5	Peripheral	0
Aldh18a1	4	4	0	0.833333333	0.779171725	0.000745018	0.000745018	0	0	3.47E-08	0.012121019	0.000185836	-0.17887249	2.295973398	1	3	-0.040570078	0.625	Connector	0
Aldh1a7	4	4	0	0.333333333	0.333333333	0.000745018	0.000745018	0	0	3.47E-08	0.006706429	0.000186593	-0.17887249	2.295973398	5	0	-0.059063589	0.625	Connector	0
Aldh2	3	3	0	1	1	0.000558763	0.000558763	0	0	3.47E-08	0.014416976	0.000186002	-0.17887249	2.295973398	1	2	-0.027618409	0.666666667	Connector	0
Aldh3b2	1	1	0	0	0	0.000186254	0.000186254	0	0	3.47E-08	0.001097383	0.000185612	-0.17887249	2.295973398	47	3	-0.066875064	0	Ultra peripheral	0
Aldh5a1	2	2	0	1	1	0.000372509	0.000372509	0	0	3.47E-08	0.001348899	0.000185698	-0.17887249	2.295973398	1	1	-0.084391109	0.5	Peripheral	0
Aldh6a1	4	4	0	0.833333333	1.326019589	0.000745018	0.000745018	0	0	3.47E-08	0.009010507	0.000186559	-0.17887249	2.295973398	4	0	-0.059063589	0.625	Connector	0
Aldh7a1	3	3	0	0.333333333	0.339570215	0.000558763	0.000558763	0	0	3.47E-08	0.012221684	0.000185989	-0.17887249	2.295973398	1	3	-0.040570078	0.444444444	Peripheral	0
Aldh9a1	1	1	0	0	0	0.000186254	0.000186254	0	0	3.47E-08	0.000567039	0.000185646	-0.17887249	2.295973398	48	3	-0.066875064	0	Ultra peripheral	0
Aldoa	7	7	0	0.571428571	0.638384493	0.001303781	0.001303781	0	0	3.47E-08	0.066873673	0.000189377	-0.17887249	2.295973398	12	3	-0.014265091	0.693877551	Connector	0
Alg1	1	1	0	0	0	0.000186254	0.000186254	0	0	3.47E-08	0.000880323	0.000185678	-0.17887249	2.295973398	49	0	-0.095070137	0	Ultra peripheral	0
Alg11	2	2	0	1	2	0.000372509	0.000372509	0	0	3.47E-08	0.007003748	0.000185688	-0.17887249	2.295973398	1	2	-0.027618409	0.5	Peripheral	0
Alg13	1	1	0	0	0	0.000186254	0.000186254	0	0	3.47E-08	0.001182416	0.000185614	-0.17887249	2.295973398	50	3	-0.066875064	0	Ultra peripheral	0
Alg3	2	2	0	1	2	0.000372509	0.000372509	0	0	3.47E-08	0.001252774	0.000185773	-0.17887249	2.295973398	1	0	-0.095070137	0.5	Peripheral	0
Alg6	1	1	0	0	0	0.000186254	0.000186254	0	0	3.47E-08	0.003354057	0.000185609	-0.17887249	2.295973398	51	2	-0.027618409	0	Ultra peripheral	0
Alg8	2	2	0	1	2	0.000372509	0.000372509	0	0	3.47E-08	0.001138403	0.000185703	-0.17887249	2.295973398	9	0	-0.095070137	0.5	Peripheral	0
Alkbh1	6	6	0	0.8	1.119385522	0.001117527	0.001117527	0	0	3.47E-08	0.010420719	0.000186207	-0.17887249	2.295973398	2	0	-0.023057041	0.666666667	Connector	0
Alkbh4	2	2	0	0	0	0.000372509	0.000372509	0	0	3.47E-08	0.004497338	0.000185756	-0.17887249	2.295973398	3	2	-0.027618409	0.5	Peripheral	0
Alkbh5	3	3	0	1	1.282869903	0.000558763	0.000558763	0	0	3.47E-08	0.008625941	0.000186038	-0.17887249	2.295973398	11	2	-0.027618409	0.666666667	Connector	0
Alkbh6	3	3	0	0.666666667	0.99228255	0.000558763	0.000558763	0	0	3.47E-08	0.011039407	0.000185749	-0.17887249	2.295973398	1	2	-0.027618409	0.666666667	Connector	0
Alkbh7	5	5	0	0.5	0.668310459	0.000931272	0.000931272	0	0	3.47E-08	0.004750085	0.000186251	-0.17887249	2.295973398	2	0	-0.023057041	0.56	Peripheral	0
Alpl	4	4	0	0.5	0.509838446	0.000745018	0.000745018	0	0	3.47E-08	0.0073936	0.00018629	-0.17887249	2.295973398	8	3	-0.040570078	0.625	Connector	0
Ambra1	1	1	0	0	0	0.000186254	0.000186254	0	0	3.47E-08	0.000566809	0.000185648	-0.17887249	2.295973398	52	1	-0.084391109	0	Ultra peripheral	0
Amd1	3	3	0	0.333333333	0.331005698	0.000558763	0.000558763	0	0	3.47E-08	0.003762903	0.000185747	-0.17887249	2.295973398	1	2	-0.027618409	0.666666667	Connector	0
Amdhd2	4	4	0	0.5	0.792358979	0.000745018	0.000745018	0	0	3.47E-08	0.00652476	0.000185989	-0.17887249	2.295973398	9	0	-0.059063589	0.625	Connector	0
Amer1	3	3	0	0.666666667	1.139351198	0.000558763	0.000558763	0	0	3.47E-08	0.008869804	0.000185722	-0.17887249	2.295973398	1	2	-0.027618409	0.666666667	Connector	0
Ammecr1	2	2	0	1	1	0.000372509	0.000372509	0	0	3.47E-08	0.005035469	0.000185751	-0.17887249	2.295973398	2	2	-0.027618409	0.5	Peripheral	0
Amot	3	3	0	0.666666667	0.568518313	0.000558763	0.000558763	0	0	3.47E-08	0.016566573	0.000187236	-0.17887249	2.295973398	9	0	-0.059063589	0.444444444	Peripheral	0
Amotl1	5	5	0	0.8	0.996884153	0.000931272	0.000931272	0	0	3.47E-08	0.008672651	0.000186726	-0.17887249	2.295973398	3	3	-0.014265091	0.56	Peripheral	0
Amotl2	10	10	0	0.666666667	0.835382282	0.001862544	0.001862544	0	0	3.47E-08	0.021267586	0.000191557	-0.17887249	2.295973398	10	1	0.061044041	0.58	Peripheral	0
Ampd2	2	2	0	1	2	0.000372509	0.000372509	0	0	3.47E-08	0.001061154	0.00018577	-0.17887249	2.295973398	2	0	-0.095070137	0.5	Peripheral	0
Amt	3	3	0	0.666666667	0.703991479	0.000558763	0.000558763	0	0	3.47E-08	0.006220761	0.00018714	-0.17887249	2.295973398	4	0	-0.095070137	0.666666667	Connector	0
Anapc1	2	2	0	1	1	0.000372509	0.000372509	0	0	3.47E-08	0.005002809	0.000185642	-0.17887249	2.295973398	1	2	-0.027618409	0.5	Peripheral	0
Anapc10	4	4	0	0.833333333	1.124024753	0.000745018	0.000745018	0	0	3.47E-08	0.011069889	0.000185856	-0.17887249	2.295973398	1	1	-0.055304079	0.625	Connector	0
Anapc13	3	3	0	0.666666667	0.613150497	0.000558763	0.000558763	0	0	3.47E-08	0.004474363	0.000185824	-0.17887249	2.295973398	1	3	-0.040570078	0.444444444	Peripheral	0
Anapc15	4	4	0	0.666666667	1	0.000745018	0.000745018	0	0	3.47E-08	0.005050679	0.000185924	-0.17887249	2.295973398	1	1	-0.026217049	0.375	Peripheral	0
Anapc2	3	3	0	0.666666667	0.578122337	0.000558763	0.000558763	0	0	3.47E-08	0.012674249	0.000185838	-0.17887249	2.295973398	3	2	-0.027618409	0.666666667	Connector	0
Anapc5	5	5	0	0.9	0.922654393	0.000931272	0.000931272	0	0	3.47E-08	0.029977194	0.000186148	-0.17887249	2.295973398	1	3	-0.040570078	0.72	Connector	0
Anapc7	3	3	0	0.333333333	0.414756562	0.000558763	0.000558763	0	0	3.47E-08	0.001945385	0.000186371	-0.17887249	2.295973398	11	0	-0.059063589	0.444444444	Peripheral	0
Angel2	1	1	0	0	0	0.000186254	0.000186254	0	0	3.47E-08	0.003333858	0.000185609	-0.17887249	2.295973398	53	2	-0.027618409	0	Ultra peripheral	0
Angpt1	2	2	0	0	0	0.000372509	0.000372509	0	0	3.47E-08	0.001577351	0.000185828	-0.17887249	2.295973398	12	0	-0.095070137	0.5	Peripheral	0
Ank	2	2	0	1	2	0.000372509	0.000372509	0	0	3.47E-08	0.004144477	0.00018571	-0.17887249	2.295973398	1	2	-0.027618409	0.5	Peripheral	0
Ank2	11	11	0	0.709090909	1.083850066	0.002048799	0.002048799	0	0	3.47E-08	0.032619958	0.000191537	-0.17887249	2.295973398	11	0	0.012949507	0.694214876	Connector	0
Ank3	6	6	0	0.6	0.932752633	0.001117527	0.001117527	0	0	3.47E-08	0.006710859	0.000186587	-0.17887249	2.295973398	2	0	0.012949507	0.5	Peripheral	0
Ankfy1	1	1	0	0	0	0.000186254	0.000186254	0	0	3.47E-08	0.000348047	0.000185653	-0.17887249	2.295973398	54	0	-0.095070137	0	Ultra peripheral	0
Ankle1	1	1	0	0	0	0.000186254	0.000186254	0	0	3.47E-08	0.00485498	0.000185618	-0.17887249	2.295973398	55	2	-0.027618409	0	Ultra peripheral	0
Ankmy2	1	1	0	0	0	0.000186254	0.000186254	0	0	3.47E-08	0.000576873	0.000185627	-0.17887249	2.295973398	56	1	-0.084391109	0	Ultra peripheral	0
Ankra2	2	2	0	0	0	0.000372509	0.000372509	0	0	3.47E-08	0.001058909	0.000185725	-0.17887249	2.295973398	1	0	-0.095070137	0.5	Peripheral	0
Ankrd11	6	6	0	0.866666667	0.955742452	0.001117527	0.001117527	0	0	3.47E-08	0.016860011	0.000186454	-0.17887249	2.295973398	2	0	-0.059063589	0.722222222	Connector	0
Ankrd12	3	3	0	1	1	0.000558763	0.000558763	0	0	3.47E-08	0.005698996	0.000185947	-0.17887249	2.295973398	4	0	-0.059063589	0.444444444	Peripheral	0
Ankrd13a	1	1	0	0	0	0.000186254	0.000186254	0	0	3.47E-08	0.002557071	0.000185605	-0.17887249	2.295973398	57	2	-0.027618409	0	Ultra peripheral	0
Ankrd26	1	1	0	0	0	0.000186254	0.000186254	0	0	3.47E-08	0.000716695	0.000185876	-0.17887249	2.295973398	58	0	-0.095070137	0	Ultra peripheral	0
Ankrd27	1	1	0	0	0	0.000186254	0.000186254	0	0	3.47E-08	0.000490242	0.00018564	-0.17887249	2.295973398	59	1	-0.084391109	0	Ultra peripheral	0
Ankrd37	1	1	0	0	0	0.000186254	0.000186254	0	0	3.47E-08	0.004528768	0.000185616	-0.17887249	2.295973398	60	2	-0.027618409	0	Ultra peripheral	0
Ankrd44	2	2	0	1	1	0.000372509	0.000372509	0	0	3.47E-08	0.001004617	0.000185697	-0.17887249	2.295973398	1	3	-0.040570078	0	Ultra peripheral	0
Ankrd49	2	2	0	1	1	0.000372509	0.000372509	0	0	3.47E-08	0.001692599	0.000185723	-0.17887249	2.295973398	1	1	-0.084391109	0.5	Peripheral	0
Ankrd54	1	1	0	0	0	0.000186254	0.000186254	0	0	3.47E-08	0.000685932	0.000185634	-0.17887249	2.295973398	61	1	-0.084391109	0	Ultra peripheral	0
Ankrd6	1	1	0	0	0	0.000186254	0.000186254	0	0	3.47E-08	0.000578674	0.000185627	-0.17887249	2.295973398	62	1	-0.084391109	0	Ultra peripheral	0
Anp32b	5	5	0	0.8	1.003250137	0.000931272	0.000931272	0	0	3.47E-08	0.111740262	0.000186783	-0.17887249	2.295973398	1	1	-0.055304079	0.64	Connector	0
Antxr1	4	4	0	0.5	0.487812981	0.000745018	0.000745018	0	0	3.47E-08	0.009666673	0.000185846	-0.17887249	2.295973398	1	3	-0.014265091	0.375	Peripheral	0
Anxa1	2	2	0	0	0	0.000372509	0.000372509	0	0	3.47E-08	0.006967355	0.000185879	-0.17887249	2.295973398	3	2	-0.027618409	0.5	Peripheral	0
Anxa2	6	6	0	0.666666667	0.817382412	0.001117527	0.001117527	0	0	3.47E-08	0.033694191	0.000189649	-0.17887249	2.295973398	11	0	-0.059063589	0.666666667	Connector	0
Anxa3	5	5	0	0.8	1.053284723	0.000931272	0.000931272	0	0	3.47E-08	0.014191749	0.000186091	-0.17887249	2.295973398	1	1	-0.055304079	0.64	Connector	0
Anxa4	1	1	0	0	0	0.000186254	0.000186254	0	0	3.47E-08	0.001161201	0.000185613	-0.17887249	2.295973398	63	3	-0.066875064	0	Ultra peripheral	0
Anxa6	6	6	0	0.6	0.826761888	0.001117527	0.001117527	0	0	3.47E-08	0.004278505	0.000186235	-0.17887249	2.295973398	8	0	-0.059063589	0.666666667	Connector	0
Anxa7	2	2	0	1	1	0.000372509	0.000372509	0	0	3.47E-08	0.003427947	0.000185777	-0.17887249	2.295973398	3	0	-0.095070137	0.5	Peripheral	0
Anxa8	6	6	0	0.8	1.083080876	0.001117527	0.001117527	0	0	3.47E-08	0.034611071	0.00019135	-0.17887249	2.295973398	5	3	-0.014265091	0.611111111	Peripheral	0
Ap1ar	3	3	0	1	1.164912116	0.000558763	0.000558763	0	0	3.47E-08	0.029486502	0.000185914	-0.17887249	2.295973398	1	2	-0.027618409	0.666666667	Connector	0
Ap1g1	1	1	0	0	0	0.000186254	0.000186254	0	0	3.47E-08	0.001131207	0.000185613	-0.17887249	2.295973398	64	3	-0.066875064	0	Ultra peripheral	0
Ap1m1	2	2	0	1	1	0.000372509	0.000372509	0	0	3.47E-08	0.005827949	0.000185646	-0.17887249	2.295973398	1	2	-0.027618409	0.5	Peripheral	0
Ap1m2	1	1	0	0	0	0.000186254	0.000186254	0	0	3.47E-08	0.010669584	0.000185651	-0.17887249	2.295973398	65	2	-0.027618409	0	Ultra peripheral	0
Ap1s2	3	3	0	0.666666667	1.080595758	0.000558763	0.000558763	0	0	3.47E-08	0.007914624	0.000185831	-0.17887249	2.295973398	9	0	-0.059063589	0.444444444	Peripheral	0
Ap1s3	1	1	0	0	0	0.000186254	0.000186254	0	0	3.47E-08	0.000654878	0.000185664	-0.17887249	2.295973398	66	3	-0.066875064	0	Ultra peripheral	0
Ap2a2	5	5	0	0.8	1.092482973	0.000931272	0.000931272	0	0	3.47E-08	0.005951248	0.000186119	-0.17887249	2.295973398	1	3	-0.014265091	0.48	Peripheral	0
Ap2b1	1	1	0	0	0	0.000186254	0.000186254	0	0	3.47E-08	0.000850019	0.000185989	-0.17887249	2.295973398	67	0	-0.095070137	0	Ultra peripheral	0
Ap2m1	4	4	0	0.5	0.569242696	0.000745018	0.000745018	0	0	3.47E-08	0.02271773	0.000185984	-0.17887249	2.295973398	1	3	-0.040570078	0.625	Connector	0
Ap2s1	4	4	0	0.5	0.521867665	0.000745018	0.000745018	0	0	3.47E-08	0.010547342	0.000185886	-0.17887249	2.295973398	1	3	-0.014265091	0.375	Peripheral	0
Ap3b1	3	3	0	0.666666667	1.493883981	0.000558763	0.000558763	0	0	3.47E-08	0.006015888	0.000185761	-0.17887249	2.295973398	1	2	-0.027618409	0.666666667	Connector	0
Ap3d1	2	2	0	0	0	0.000372509	0.000372509	0	0	3.47E-08	0.001703889	0.000185825	-0.17887249	2.295973398	9	0	-0.059063589	0	Ultra peripheral	0
Ap3s1	2	2	0	0	0	0.000372509	0.000372509	0	0	3.47E-08	0.041244635	0.000186012	-0.17887249	2.295973398	1	2	-0.027618409	0.5	Peripheral	0
Apaf1	1	1	0	0	0	0.000186254	0.000186254	0	0	3.47E-08	0.003800504	0.000185612	-0.17887249	2.295973398	68	2	-0.027618409	0	Ultra peripheral	0
Apba2	1	1	0	0	0	0.000186254	0.000186254	0	0	3.47E-08	0.000310198	0.000185714	-0.17887249	2.295973398	69	0	-0.095070137	0	Ultra peripheral	0
Apba3	1	1	0	0	0	0.000186254	0.000186254	0	0	3.47E-08	0.000385717	0.00018566	-0.17887249	2.295973398	70	0	-0.095070137	0	Ultra peripheral	0
Apbb2	5	5	0	0.5	0.757320226	0.000931272	0.000931272	0	0	3.47E-08	0.009079152	0.000186533	-0.17887249	2.295973398	2	1	-0.055304079	0.72	Connector	0
Apeh	1	1	0	0	0	0.000186254	0.000186254	0	0	3.47E-08	0.00059254	0.000185657	-0.17887249	2.295973398	71	3	-0.066875064	0	Ultra peripheral	0
Apela	6	6	0	0.6	0.824972066	0.001117527	0.001117527	0	0	3.47E-08	0.003363803	0.000190546	-0.17887249	2.295973398	4	0	-0.023057041	0.611111111	Peripheral	0
Apex1	6	6	0	0.466666667	0.65856378	0.001117527	0.001117527	0	0	3.47E-08	0.029858018	0.000187289	-0.17887249	2.295973398	9	0	-0.059063589	0.722222222	Connector	0
Apex2	1	1	0	0	0	0.000186254	0.000186254	0	0	3.47E-08	0.001930601	0.000185629	-0.17887249	2.295973398	72	3	-0.066875064	0	Ultra peripheral	0
Aph1a	1	1	0	0	0	0.000186254	0.000186254	0	0	3.47E-08	0.000638902	0.000185655	-0.17887249	2.295973398	73	1	-0.084391109	0	Ultra peripheral	0
Apip	2	2	0	1	1	0.000372509	0.000372509	0	0	3.47E-08	0.005783352	0.000185645	-0.17887249	2.295973398	1	2	-0.027618409	0.5	Peripheral	0
Aplp2	5	5	0	0.4	0.650449912	0.000931272	0.000931272	0	0	3.47E-08	0.010718363	0.000186469	-0.17887249	2.295973398	8	1	0.002869981	0.32	Peripheral	0
Apobec3	1	1	0	0	0	0.000186254	0.000186254	0	0	3.47E-08	0.000641478	0.000185763	-0.17887249	2.295973398	74	0	-0.095070137	0	Ultra peripheral	0
Apoc1	4	4	0	1	1.162935821	0.000745018	0.000745018	0	0	3.47E-08	0.005541948	0.000185801	-0.17887249	2.295973398	2	2	-0.027618409	0.75	Connector	0
Apoe	3	3	0	1	1.383747319	0.000558763	0.000558763	0	0	3.47E-08	0.012469212	0.000185818	-0.17887249	2.295973398	1	2	-0.027618409	0.666666667	Connector	0
Apopt1	3	3	0	0.666666667	0.607849411	0.000558763	0.000558763	0	0	3.47E-08	0.014169392	0.00018574	-0.17887249	2.295973398	1	3	-0.040570078	0.444444444	Peripheral	0
App	2	2	0	0	0	0.000372509	0.000372509	0	0	3.47E-08	0.01214292	0.000185707	-0.17887249	2.295973398	1	2	-0.027618409	0.5	Peripheral	0
Appbp2	5	5	0	0.7	1.118920711	0.000931272	0.000931272	0	0	3.47E-08	0.022335219	0.000185978	-0.17887249	2.295973398	1	1	-0.055304079	0.64	Connector	0
Appl1	2	2	0	0	0	0.000372509	0.000372509	0	0	3.47E-08	0.001115961	0.000185911	-0.17887249	2.295973398	12	0	-0.095070137	0.5	Peripheral	0
Aqr	3	3	0	0.333333333	0.39843232	0.000558763	0.000558763	0	0	3.47E-08	0.002750936	0.000186303	-0.17887249	2.295973398	8	3	-0.040570078	0.444444444	Peripheral	0
Arap2	2	2	0	1	1	0.000372509	0.000372509	0	0	3.47E-08	0.002753842	0.000185695	-0.17887249	2.295973398	1	3	-0.040570078	0	Ultra peripheral	0
Arcn1	2	2	0	1	1	0.000372509	0.000372509	0	0	3.47E-08	0.002450451	0.00018621	-0.17887249	2.295973398	4	0	-0.095070137	0.5	Peripheral	0
Arf2	1	1	0	0	0	0.000186254	0.000186254	0	0	3.47E-08	0.001027196	0.000185656	-0.17887249	2.295973398	75	1	-0.084391109	0	Ultra peripheral	0
Arf3	4	4	0	0.666666667	0.886343369	0.000745018	0.000745018	0	0	3.47E-08	0.031654356	0.000186137	-0.17887249	2.295973398	1	3	-0.040570078	0.625	Connector	0
Arf5	8	8	0	0.821428571	1.113071985	0.001490035	0.001490035	0	0	3.47E-08	0.109247722	0.00018939	-0.17887249	2.295973398	11	0	-0.023057041	0.71875	Connector	0
Arfgap1	2	2	0	1	2	0.000372509	0.000372509	0	0	3.47E-08	0.004604678	0.000185658	-0.17887249	2.295973398	1	2	-0.027618409	0.5	Peripheral	0
Arfgap2	2	2	0	1	1	0.000372509	0.000372509	0	0	3.47E-08	0.007394359	0.000185653	-0.17887249	2.295973398	1	2	-0.027618409	0.5	Peripheral	0
Arfgap3	2	2	0	1	1	0.000372509	0.000372509	0	0	3.47E-08	0.004377347	0.00018571	-0.17887249	2.295973398	1	2	-0.027618409	0.5	Peripheral	0
Arfgef1	1	1	0	0	0	0.000186254	0.000186254	0	0	3.47E-08	0.00063303	0.000185652	-0.17887249	2.295973398	76	3	-0.066875064	0	Ultra peripheral	0
Arfip2	3	3	0	0.666666667	0.598431123	0.000558763	0.000558763	0	0	3.47E-08	0.006515859	0.000185754	-0.17887249	2.295973398	1	2	-0.027618409	0.666666667	Connector	0
Arfrp1	4	4	0	0.833333333	1.196524645	0.000745018	0.000745018	0	0	3.47E-08	0.008061719	0.00018609	-0.17887249	2.295973398	9	0	-0.059063589	0.625	Connector	0
Arg1	5	5	0	0.5	0.76249212	0.000931272	0.000931272	0	0	3.47E-08	0.005254603	0.000187137	-0.17887249	2.295973398	4	0	0.012949507	0.32	Peripheral	0
Arglu1	1	1	0	0	0	0.000186254	0.000186254	0	0	3.47E-08	0.003194142	0.000185654	-0.17887249	2.295973398	77	3	-0.066875064	0	Ultra peripheral	0
Arhgap10	3	3	0	0.666666667	0.778086417	0.000558763	0.000558763	0	0	3.47E-08	0.004796106	0.000186103	-0.17887249	2.295973398	12	2	-0.027618409	0.666666667	Connector	0
Arhgap11a	2	2	0	0	0	0.000372509	0.000372509	0	0	3.47E-08	0.00273158	0.000186456	-0.17887249	2.295973398	3	0	-0.059063589	0	Ultra peripheral	0
Arhgap12	1	1	0	0	0	0.000186254	0.000186254	0	0	3.47E-08	0.000482028	0.000185639	-0.17887249	2.295973398	78	1	-0.084391109	0	Ultra peripheral	0
Arhgap17	1	1	0	0	0	0.000186254	0.000186254	0	0	3.47E-08	0.000686571	0.000185634	-0.17887249	2.295973398	79	1	-0.084391109	0	Ultra peripheral	0
Arhgap18	2	2	0	1	1	0.000372509	0.000372509	0	0	3.47E-08	0.00114249	0.000185855	-0.17887249	2.295973398	12	0	-0.095070137	0.5	Peripheral	0
Arhgap19	2	2	0	0	0	0.000372509	0.000372509	0	0	3.47E-08	0.005026846	0.000185742	-0.17887249	2.295973398	1	3	-0.066875064	0.5	Peripheral	0
Arhgap24	4	4	0	0.5	0.506177477	0.000745018	0.000745018	0	0	3.47E-08	0.002509208	0.000186251	-0.17887249	2.295973398	10	3	-0.040570078	0.625	Connector	0
Arhgap27	1	1	0	0	0	0.000186254	0.000186254	0	0	3.47E-08	0.00024173	0.000185687	-0.17887249	2.295973398	80	0	-0.095070137	0	Ultra peripheral	0
Arhgap28	2	2	0	1	1	0.000372509	0.000372509	0	0	3.47E-08	0.001684125	0.000185695	-0.17887249	2.295973398	1	0	-0.095070137	0.5	Peripheral	0
Arhgap29	4	4	0	0.5	0.501438975	0.000745018	0.000745018	0	0	3.47E-08	0.004024216	0.000187006	-0.17887249	2.295973398	3	0	-0.059063589	0.5	Peripheral	0
Arhgap31	1	1	0	0	0	0.000186254	0.000186254	0	0	3.47E-08	0.001252968	0.000185615	-0.17887249	2.295973398	81	3	-0.066875064	0	Ultra peripheral	0
Arhgap35	2	2	0	1	1	0.000372509	0.000372509	0	0	3.47E-08	0.007160777	0.000185709	-0.17887249	2.295973398	1	2	-0.027618409	0.5	Peripheral	0
Arhgdib	1	1	0	0	0	0.000186254	0.000186254	0	0	3.47E-08	0.000120626	0.000185923	-0.17887249	2.295973398	82	0	-0.095070137	0	Ultra peripheral	0
Arhgef16	5	5	0	0.9	0.882191512	0.000931272	0.000931272	0	0	3.47E-08	0.006723741	0.000186338	-0.17887249	2.295973398	2	0	-0.023057041	0.56	Peripheral	0
Arhgef19	5	5	0	0.8	1.13904981	0.000931272	0.000931272	0	0	3.47E-08	0.008991212	0.000186083	-0.17887249	2.295973398	2	1	-0.026217049	0.56	Peripheral	0
Arhgef26	2	2	0	0	0	0.000372509	0.000372509	0	0	3.47E-08	0.00345868	0.00018572	-0.17887249	2.295973398	1	2	-0.027618409	0.5	Peripheral	0
Arhgef28	6	6	0	0.733333333	0.692680036	0.001117527	0.001117527	0	0	3.47E-08	0.008091936	0.000186477	-0.17887249	2.295973398	10	1	-0.055304079	0.722222222	Connector	0
Arhgef40	1	1	0	0	0	0.000186254	0.000186254	0	0	3.47E-08	0.000422698	0.000185638	-0.17887249	2.295973398	83	3	-0.066875064	0	Ultra peripheral	0
Arid1b	4	4	0	1	1.262113869	0.000745018	0.000745018	0	0	3.47E-08	0.008380415	0.000186009	-0.17887249	2.295973398	2	1	-0.055304079	0.625	Connector	0
Arid3a	2	2	0	1	1	0.000372509	0.000372509	0	0	3.47E-08	0.001588804	0.000186567	-0.17887249	2.295973398	8	1	-0.084391109	0.5	Peripheral	0
Arid3b	7	7	0	0.761904762	1.220442437	0.001303781	0.001303781	0	0	3.47E-08	0.009209885	0.000186544	-0.17887249	2.295973398	11	0	0.012949507	0.612244898	Peripheral	0
Arid4a	3	3	0	1	1.316389723	0.000558763	0.000558763	0	0	3.47E-08	0.00746761	0.000185759	-0.17887249	2.295973398	1	2	-0.027618409	0.666666667	Connector	0
Arid4b	5	5	0	0.8	0.998563075	0.000931272	0.000931272	0	0	3.47E-08	0.005801208	0.00018593	-0.17887249	2.295973398	1	3	-0.014265091	0.48	Peripheral	0
Arid5b	3	3	0	1	2	0.000558763	0.000558763	0	0	3.47E-08	0.003919094	0.000185922	-0.17887249	2.295973398	1	1	-0.055304079	0.444444444	Peripheral	0
Arih2	3	3	0	1	1.332784795	0.000558763	0.000558763	0	0	3.47E-08	0.002165286	0.000187864	-0.17887249	2.295973398	10	1	-0.026217049	0	Ultra peripheral	0
Arl1	3	3	0	0.666666667	1.129505619	0.000558763	0.000558763	0	0	3.47E-08	0.022603551	0.000185874	-0.17887249	2.295973398	1	2	-0.027618409	0.666666667	Connector	0
Arl14ep	1	1	0	0	0	0.000186254	0.000186254	0	0	3.47E-08	0.004582404	0.000185616	-0.17887249	2.295973398	84	2	-0.027618409	0	Ultra peripheral	0
Arl15	1	1	0	0	0	0.000186254	0.000186254	0	0	3.47E-08	0.002441616	0.000185604	-0.17887249	2.295973398	85	2	-0.027618409	0	Ultra peripheral	0
Arl16	2	2	0	1	2	0.000372509	0.000372509	0	0	3.47E-08	0.001386301	0.000185728	-0.17887249	2.295973398	1	1	-0.084391109	0.5	Peripheral	0
Arl2	4	4	0	0.5	0.721076769	0.000745018	0.000745018	0	0	3.47E-08	0.014519718	0.000186251	-0.17887249	2.295973398	9	2	-0.027618409	0.75	Connector	0
Arl2bp	5	5	0	0.6	0.720427293	0.000931272	0.000931272	0	0	3.47E-08	0.045975132	0.000186191	-0.17887249	2.295973398	1	3	-0.014265091	0.56	Peripheral	0
Arl4a	6	6	0	0.8	1.296949575	0.001117527	0.001117527	0	0	3.47E-08	0.014578928	0.000186447	-0.17887249	2.295973398	11	1	-0.055304079	0.722222222	Connector	0
Arl4c	5	5	0	0.7	0.946001836	0.000931272	0.000931272	0	0	3.47E-08	0.005229682	0.00018685	-0.17887249	2.295973398	2	0	-0.059063589	0.64	Connector	0
Arl6	6	6	0	0.733333333	1.099349572	0.001117527	0.001117527	0	0	3.47E-08	0.009889707	0.000186557	-0.17887249	2.295973398	10	1	-0.055304079	0.722222222	Connector	0
Arl6ip1	4	4	0	0.833333333	0.911304915	0.000745018	0.000745018	0	0	3.47E-08	0.044781477	0.000189508	-0.17887249	2.295973398	2	3	-0.040570078	0.625	Connector	0
Arl6ip4	4	4	0	1	1.116370384	0.000745018	0.000745018	0	0	3.47E-08	0.014389604	0.000186243	-0.17887249	2.295973398	2	2	-0.027618409	0.75	Connector	0
Arl6ip5	5	5	0	0.7	0.854973313	0.000931272	0.000931272	0	0	3.47E-08	0.03611347	0.000187063	-0.17887249	2.295973398	12	1	-0.055304079	0.72	Connector	0
Arl6ip6	3	3	0	0.666666667	1.151841125	0.000558763	0.000558763	0	0	3.47E-08	0.01914155	0.000185856	-0.17887249	2.295973398	1	2	-0.027618409	0.666666667	Connector	0
Armc1	2	2	0	0	0	0.000372509	0.000372509	0	0	3.47E-08	0.006087701	0.000185885	-0.17887249	2.295973398	1	1	-0.084391109	0.5	Peripheral	0
Armc6	3	3	0	1	1	0.000558763	0.000558763	0	0	3.47E-08	0.005871873	0.000185738	-0.17887249	2.295973398	2	2	-0.027618409	0.666666667	Connector	0
Armc9	1	1	0	0	0	0.000186254	0.000186254	0	0	3.47E-08	0.000639938	0.000185654	-0.17887249	2.295973398	86	0	-0.095070137	0	Ultra peripheral	0
Armcx1	4	4	0	0.333333333	0.445447044	0.000745018	0.000745018	0	0	3.47E-08	0.003940013	0.000186396	-0.17887249	2.295973398	3	0	0.012949507	0	Ultra peripheral	0
Armcx2	3	3	0	0.666666667	0.557094327	0.000558763	0.000558763	0	0	3.47E-08	0.00448762	0.000186089	-0.17887249	2.295973398	9	0	-0.059063589	0.444444444	Peripheral	0
Armcx3	2	2	0	1	2	0.000372509	0.000372509	0	0	3.47E-08	0.00200955	0.000185849	-0.17887249	2.295973398	1	0	-0.095070137	0.5	Peripheral	0
Armcx4	1	1	0	0	0	0.000186254	0.000186254	0	0	3.47E-08	0.001147668	0.000185613	-0.17887249	2.295973398	87	3	-0.066875064	0	Ultra peripheral	0
Arnt	2	2	0	1	1	0.000372509	0.000372509	0	0	3.47E-08	0.002287536	0.0001857	-0.17887249	2.295973398	1	1	-0.084391109	0.5	Peripheral	0
Arpc1a	4	4	0	0.333333333	0.310985238	0.000745018	0.000745018	0	0	3.47E-08	0.01139745	0.000187584	-0.17887249	2.295973398	4	0	-0.059063589	0.625	Connector	0
Arpc1b	3	3	0	0.333333333	0.370439779	0.000558763	0.000558763	0	0	3.47E-08	0.004515842	0.000186099	-0.17887249	2.295973398	4	3	-0.040570078	0.444444444	Peripheral	0
Arpc4	6	6	0	0.8	0.927516128	0.001117527	0.001117527	0	0	3.47E-08	0.035461348	0.000186673	-0.17887249	2.295973398	2	3	-0.014265091	0.666666667	Connector	0
Arpc5	9	9	0	0.611111111	0.864581011	0.00167629	0.00167629	0	0	3.47E-08	0.022901784	0.000187782	-0.17887249	2.295973398	11	0	-0.023057041	0.716049383	Connector	0
Arpc5l	3	3	0	0.666666667	0.73399987	0.000558763	0.000558763	0	0	3.47E-08	0.010476662	0.000185748	-0.17887249	2.295973398	1	3	-0.040570078	0.444444444	Peripheral	0
Arpp19	2	2	0	1	1	0.000372509	0.000372509	0	0	3.47E-08	0.005069889	0.000185735	-0.17887249	2.295973398	1	3	-0.040570078	0	Ultra peripheral	0
Arrdc1	7	7	0	0.80952381	1.109639295	0.001303781	0.001303781	0	0	3.47E-08	0.006261213	0.000187813	-0.17887249	2.295973398	5	0	-0.023057041	0.612244898	Peripheral	0
Arrdc3	3	3	0	0.666666667	1.167864959	0.000558763	0.000558763	0	0	3.47E-08	0.012523288	0.000185751	-0.17887249	2.295973398	1	2	-0.027618409	0.666666667	Connector	0
Arrdc4	3	3	0	0.666666667	0.604020872	0.000558763	0.000558763	0	0	3.47E-08	0.003671078	0.000185884	-0.17887249	2.295973398	9	0	-0.059063589	0.444444444	Peripheral	0
Arsi	2	2	0	0	0	0.000372509	0.000372509	0	0	3.47E-08	0.001613549	0.00018577	-0.17887249	2.295973398	4	0	-0.095070137	0.5	Peripheral	0
Arsk	1	1	0	0	0	0.000186254	0.000186254	0	0	3.47E-08	0.002606081	0.000185605	-0.17887249	2.295973398	88	2	-0.027618409	0	Ultra peripheral	0
Arv1	1	1	0	0	0	0.000186254	0.000186254	0	0	3.47E-08	0.002607746	0.000185605	-0.17887249	2.295973398	89	2	-0.027618409	0	Ultra peripheral	0
Arxes1	5	5	0	0.9	1.130080349	0.000931272	0.000931272	0	0	3.47E-08	0.015137223	0.00018614	-0.17887249	2.295973398	1	3	-0.040570078	0.72	Connector	0
Arxes2	4	4	0	1	1.254352926	0.000745018	0.000745018	0	0	3.47E-08	0.020142284	0.000186098	-0.17887249	2.295973398	1	2	-0.027618409	0.75	Connector	0
Asah1	5	5	0	0.7	0.833823691	0.000931272	0.000931272	0	0	3.47E-08	0.016798466	0.000187273	-0.17887249	2.295973398	7	1	-0.055304079	0.72	Connector	0
Asap1	4	4	0	0.833333333	0.960257689	0.000745018	0.000745018	0	0	3.47E-08	0.006769217	0.000186287	-0.17887249	2.295973398	12	2	-0.027618409	0.75	Connector	0
Asb13	2	2	0	1	2	0.000372509	0.000372509	0	0	3.47E-08	0.004317428	0.000185778	-0.17887249	2.295973398	1	1	-0.084391109	0.5	Peripheral	0
Asb4	1	1	0	0	0	0.000186254	0.000186254	0	0	3.47E-08	0.001598646	0.000185878	-0.17887249	2.295973398	90	0	-0.095070137	0	Ultra peripheral	0
Asb6	3	3	0	1	1	0.000558763	0.000558763	0	0	3.47E-08	0.004517462	0.000185845	-0.17887249	2.295973398	12	2	-0.027618409	0.666666667	Connector	0
Asb8	4	4	0	0.666666667	0.833282342	0.000745018	0.000745018	0	0	3.47E-08	0.00489659	0.000185905	-0.17887249	2.295973398	4	2	-0.027618409	0.75	Connector	0
Ascc2	2	2	0	0	0	0.000372509	0.000372509	0	0	3.47E-08	0.000684873	0.000185889	-0.17887249	2.295973398	5	0	-0.095070137	0.5	Peripheral	0
Asf1a	6	6	0	0.533333333	0.914851302	0.001117527	0.001117527	0	0	3.47E-08	0.02419701	0.000187935	-0.17887249	2.295973398	10	1	0.002869981	0.5	Peripheral	0
Asf1b	3	3	0	0.666666667	0.667782861	0.000558763	0.000558763	0	0	3.47E-08	0.003855597	0.000185825	-0.17887249	2.295973398	1	3	-0.040570078	0.444444444	Peripheral	0
Ash2l	4	4	0	0.833333333	0.821126857	0.000745018	0.000745018	0	0	3.47E-08	0.011456447	0.000186175	-0.17887249	2.295973398	2	3	-0.040570078	0.625	Connector	0
Asna1	8	8	0	0.714285714	0.833073146	0.001490035	0.001490035	0	0	3.47E-08	0.010096502	0.000187224	-0.17887249	2.295973398	2	0	0.048956054	0.53125	Peripheral	0
Asns	1	1	0	0	0	0.000186254	0.000186254	0	0	3.47E-08	0.003711326	0.000185611	-0.17887249	2.295973398	91	2	-0.027618409	0	Ultra peripheral	0
Asnsd1	2	2	0	1	1	0.000372509	0.000372509	0	0	3.47E-08	0.002748371	0.00018571	-0.17887249	2.295973398	1	3	-0.040570078	0	Ultra peripheral	0
Asph	3	3	0	0.666666667	0.658464238	0.000558763	0.000558763	0	0	3.47E-08	0.007064329	0.000185813	-0.17887249	2.295973398	3	2	-0.027618409	0.666666667	Connector	0
Aspm	1	1	0	0	0	0.000186254	0.000186254	0	0	3.47E-08	0.0034925	0.000185812	-0.17887249	2.295973398	92	1	-0.084391109	0	Ultra peripheral	0
Asprv1	2	2	0	1	2	0.000372509	0.000372509	0	0	3.47E-08	0.001588247	0.000185709	-0.17887249	2.295973398	1	1	-0.055304079	0	Ultra peripheral	0
Asrgl1	2	2	0	1	1	0.000372509	0.000372509	0	0	3.47E-08	0.002075695	0.000185748	-0.17887249	2.295973398	2	0	-0.095070137	0.5	Peripheral	0
Asxl1	6	6	0	0.8	1.148409971	0.001117527	0.001117527	0	0	3.47E-08	0.010386368	0.000186091	-0.17887249	2.295973398	9	0	-0.059063589	0.722222222	Connector	0
Asxl2	4	4	0	1	1.683609583	0.000745018	0.000745018	0	0	3.47E-08	0.006203286	0.000185814	-0.17887249	2.295973398	2	1	-0.055304079	0.625	Connector	0
Atad2	4	4	0	0.5	0.504275907	0.000745018	0.000745018	0	0	3.47E-08	0.008407613	0.00018616	-0.17887249	2.295973398	1	3	-0.040570078	0.625	Connector	0
Atad3a	4	4	0	0.833333333	0.78268527	0.000745018	0.000745018	0	0	3.47E-08	0.00981927	0.000185939	-0.17887249	2.295973398	2	3	-0.040570078	0.625	Connector	0
Atat1	1	1	0	0	0	0.000186254	0.000186254	0	0	3.47E-08	0.002565816	0.000185641	-0.17887249	2.295973398	93	3	-0.066875064	0	Ultra peripheral	0
Atf1	3	3	0	1	1.329523579	0.000558763	0.000558763	0	0	3.47E-08	0.002740341	0.000185764	-0.17887249	2.295973398	1	3	-0.040570078	0.444444444	Peripheral	0
Atf5	2	2	0	1	1	0.000372509	0.000372509	0	0	3.47E-08	0.000738404	0.000185756	-0.17887249	2.295973398	4	0	-0.095070137	0.5	Peripheral	0
Atf6	1	1	0	0	0	0.000186254	0.000186254	0	0	3.47E-08	0.002541231	0.000185605	-0.17887249	2.295973398	94	2	-0.027618409	0	Ultra peripheral	0
Atf7ip	2	2	0	1	1	0.000372509	0.000372509	0	0	3.47E-08	0.002846137	0.000185763	-0.17887249	2.295973398	1	3	-0.040570078	0	Ultra peripheral	0
Atg10	2	2	0	1	1	0.000372509	0.000372509	0	0	3.47E-08	0.00534769	0.000185639	-0.17887249	2.295973398	1	2	-0.027618409	0.5	Peripheral	0
Atg101	3	3	0	0.666666667	1.172474132	0.000558763	0.000558763	0	0	3.47E-08	0.008748897	0.000185755	-0.17887249	2.295973398	1	2	-0.027618409	0.666666667	Connector	0
Atg3	3	3	0	0.666666667	1.286074013	0.000558763	0.000558763	0	0	3.47E-08	0.005708147	0.000185727	-0.17887249	2.295973398	9	2	-0.027618409	0.666666667	Connector	0
Atg4b	3	3	0	0.333333333	0.36538945	0.000558763	0.000558763	0	0	3.47E-08	0.009640986	0.000186212	-0.17887249	2.295973398	5	2	-0.027618409	0.666666667	Connector	0
Atg4d	1	1	0	0	0	0.000186254	0.000186254	0	0	3.47E-08	0.001539599	0.000185621	-0.17887249	2.295973398	95	3	-0.066875064	0	Ultra peripheral	0
Atg5	5	5	0	0.7	0.809900793	0.000931272	0.000931272	0	0	3.47E-08	0.007006956	0.000186037	-0.17887249	2.295973398	2	0	-0.059063589	0.64	Connector	0
Atic	4	4	0	0.833333333	0.788852578	0.000745018	0.000745018	0	0	3.47E-08	0.008487396	0.000186328	-0.17887249	2.295973398	9	0	-0.059063589	0.5	Peripheral	0
Atm	1	1	0	0	0	0.000186254	0.000186254	0	0	3.47E-08	0.000614338	0.000185835	-0.17887249	2.295973398	96	0	-0.095070137	0	Ultra peripheral	0
Atox1	1	1	0	0	0	0.000186254	0.000186254	0	0	3.47E-08	0.013660631	0.000185861	-0.17887249	2.295973398	1	3	-0.066875064	0	Ultra peripheral	0
Atp11b	2	2	0	1	1	0.000372509	0.000372509	0	0	3.47E-08	0.009352495	0.00018566	-0.17887249	2.295973398	1	2	-0.027618409	0.5	Peripheral	0
Atp13a1	1	1	0	0	0	0.000186254	0.000186254	0	0	3.47E-08	0.003405042	0.00018561	-0.17887249	2.295973398	97	2	-0.027618409	0	Ultra peripheral	0
Atp13a2	2	2	0	0	0	0.000372509	0.000372509	0	0	3.47E-08	0.004637643	0.000185758	-0.17887249	2.295973398	3	2	-0.027618409	0.5	Peripheral	0
Atp1a1	2	2	0	0	0	0.000372509	0.000372509	0	0	3.47E-08	0.033897724	0.000185852	-0.17887249	2.295973398	1	2	-0.027618409	0.5	Peripheral	0
Atp1b1	3	3	0	0.666666667	0.600290264	0.000558763	0.000558763	0	0	3.47E-08	0.004026432	0.000185956	-0.17887249	2.295973398	9	0	-0.059063589	0.444444444	Peripheral	0
Atp2b1	6	6	0	0.733333333	1.173894139	0.001117527	0.001117527	0	0	3.47E-08	0.014526854	0.000186281	-0.17887249	2.295973398	1	1	-0.026217049	0.611111111	Peripheral	0
Atp2c1	5	5	0	0.6	0.90111538	0.000931272	0.000931272	0	0	3.47E-08	0.012821798	0.00018636	-0.17887249	2.295973398	8	1	-0.026217049	0.56	Peripheral	0
Atp5b	2	2	0	0	0	0.000372509	0.000372509	0	0	3.47E-08	0.010510852	0.000185882	-0.17887249	2.295973398	1	2	-0.027618409	0.5	Peripheral	0
Atp5c1	6	6	0	0.666666667	0.831960261	0.001117527	0.001117527	0	0	3.47E-08	0.011699023	0.000186221	-0.17887249	2.295973398	12	3	-0.014265091	0.666666667	Connector	0
Atp5d	10	10	0	0.555555556	0.697379387	0.001862544	0.001862544	0	0	3.47E-08	0.013559329	0.000205818	-0.17887249	2.295973398	5	0	0.048956054	0.66	Connector	0
Atp5e	4	4	0	0.833333333	0.977195343	0.000745018	0.000745018	0	0	3.47E-08	0.018502064	0.000187366	-0.17887249	2.295973398	7	1	-0.055304079	0.625	Connector	0
Atp5g3	5	5	0	0.6	0.903272249	0.000931272	0.000931272	0	0	3.47E-08	0.023801248	0.000186722	-0.17887249	2.295973398	9	0	-0.059063589	0.64	Connector	0
Atp5h	3	3	0	0.666666667	1.028720141	0.000558763	0.000558763	0	0	3.47E-08	0.008442999	0.000185921	-0.17887249	2.295973398	1	2	-0.027618409	0.666666667	Connector	0
Atp5k	3	3	0	1	1.2193791	0.000558763	0.000558763	0	0	3.47E-08	0.009567937	0.000186476	-0.17887249	2.295973398	1	1	-0.055304079	0.444444444	Peripheral	0
Atp5l	7	7	0	0.523809524	0.598204515	0.001303781	0.001303781	0	0	3.47E-08	0.016380069	0.000188085	-0.17887249	2.295973398	9	0	-0.023057041	0.693877551	Connector	0
Atp6ap2	2	2	0	1	1	0.000372509	0.000372509	0	0	3.47E-08	0.016254947	0.0001857	-0.17887249	2.295973398	1	2	-0.027618409	0.5	Peripheral	0
Atp6v0a1	2	2	0	0	0	0.000372509	0.000372509	0	0	3.47E-08	0.003360252	0.000185671	-0.17887249	2.295973398	1	2	-0.027618409	0.5	Peripheral	0
Atp6v0d1	3	3	0	0.666666667	0.94174538	0.000558763	0.000558763	0	0	3.47E-08	0.007435994	0.000186038	-0.17887249	2.295973398	9	0	-0.059063589	0.444444444	Peripheral	0
Atp6v0e	3	3	0	0.666666667	0.576748918	0.000558763	0.000558763	0	0	3.47E-08	0.007696948	0.000186416	-0.17887249	2.295973398	9	0	-0.059063589	0.444444444	Peripheral	0
Atp6v1b2	2	2	0	0	0	0.000372509	0.000372509	0	0	3.47E-08	0.009943	0.000185779	-0.17887249	2.295973398	1	2	-0.027618409	0.5	Peripheral	0
Atp6v1c1	2	2	0	1	1	0.000372509	0.000372509	0	0	3.47E-08	0.012140842	0.000185754	-0.17887249	2.295973398	1	2	-0.027618409	0.5	Peripheral	0
Atp6v1e1	5	5	0	0.9	1.356889875	0.000931272	0.000931272	0	0	3.47E-08	0.019778002	0.000186712	-0.17887249	2.295973398	2	1	-0.026217049	0.56	Peripheral	0
Atp6v1f	2	2	0	1	1	0.000372509	0.000372509	0	0	3.47E-08	0.01171985	0.000185688	-0.17887249	2.295973398	1	2	-0.027618409	0.5	Peripheral	0
Atp6v1g1	4	4	0	0.833333333	1.107514868	0.000745018	0.000745018	0	0	3.47E-08	0.024916747	0.00018649	-0.17887249	2.295973398	1	3	-0.040570078	0.625	Connector	0
Atp7a	1	1	0	0	0	0.000186254	0.000186254	0	0	3.47E-08	0.00015609	0.00018602	-0.17887249	2.295973398	98	0	-0.095070137	0	Ultra peripheral	0
Atp8b1	2	2	0	0	0	0.000372509	0.000372509	0	0	3.47E-08	0.00258392	0.000185681	-0.17887249	2.295973398	1	1	-0.084391109	0.5	Peripheral	0
Atp9a	1	1	0	0	0	0.000186254	0.000186254	0	0	3.47E-08	0.000505999	0.000185647	-0.17887249	2.295973398	99	3	-0.066875064	0	Ultra peripheral	0
Atp9b	1	1	0	0	0	0.000186254	0.000186254	0	0	3.47E-08	0.000282377	0.000185703	-0.17887249	2.295973398	100	0	-0.095070137	0	Ultra peripheral	0
Atpaf1	1	1	0	0	0	0.000186254	0.000186254	0	0	3.47E-08	0.003406071	0.00018561	-0.17887249	2.295973398	101	2	-0.027618409	0	Ultra peripheral	0
Atpaf2	3	3	0	0.666666667	1.021809656	0.000558763	0.000558763	0	0	3.47E-08	0.004101428	0.000186191	-0.17887249	2.295973398	7	2	-0.027618409	0.666666667	Connector	0
Atxn1	2	2	0	1	1	0.000372509	0.000372509	0	0	3.47E-08	0.001573423	0.000185667	-0.17887249	2.295973398	1	3	-0.066875064	0.5	Peripheral	0
Atxn10	6	6	0	0.733333333	0.961530706	0.001117527	0.001117527	0	0	3.47E-08	0.027296204	0.000186514	-0.17887249	2.295973398	1	3	-0.014265091	0.611111111	Peripheral	0
Atxn1l	1	1	0	0	0	0.000186254	0.000186254	0	0	3.47E-08	0.004920943	0.000185618	-0.17887249	2.295973398	102	2	-0.027618409	0	Ultra peripheral	0
Atxn7l2	1	1	0	0	0	0.000186254	0.000186254	0	0	3.47E-08	0.00260733	0.000185605	-0.17887249	2.295973398	103	2	-0.027618409	0	Ultra peripheral	0
Atxn7l3	4	4	0	0.833333333	1.040290566	0.000745018	0.000745018	0	0	3.47E-08	0.006356489	0.000185795	-0.17887249	2.295973398	1	2	-0.027618409	0.75	Connector	0
Atxn7l3b	1	1	0	0	0	0.000186254	0.000186254	0	0	3.47E-08	0.007642149	0.000185742	-0.17887249	2.295973398	104	3	-0.066875064	0	Ultra peripheral	0
Aup1	2	2	0	1	1	0.000372509	0.000372509	0	0	3.47E-08	0.001064034	0.000185703	-0.17887249	2.295973398	1	3	-0.040570078	0	Ultra peripheral	0
Aurka	2	2	0	1	2	0.000372509	0.000372509	0	0	3.47E-08	0.068693001	0.000186829	-0.17887249	2.295973398	1	2	-0.027618409	0.5	Peripheral	0
Aurkaip1	2	2	0	0	0	0.000372509	0.000372509	0	0	3.47E-08	0.006317658	0.000186331	-0.17887249	2.295973398	8	2	-0.027618409	0.5	Peripheral	0
Aurkb	5	5	0	0.9	1.279632044	0.000931272	0.000931272	0	0	3.47E-08	0.044494187	0.000188087	-0.17887249	2.295973398	9	0	-0.059063589	0.72	Connector	0
Auts2	6	6	0	0.8	1.034225506	0.001117527	0.001117527	0	0	3.47E-08	0.009548436	0.000186678	-0.17887249	2.295973398	4	3	-0.014265091	0.611111111	Peripheral	0
Avl9	4	4	0	1	1.336932159	0.000745018	0.000745018	0	0	3.47E-08	0.004623231	0.000186142	-0.17887249	2.295973398	7	1	-0.055304079	0.625	Connector	0
Avpi1	5	5	0	0.7	0.894824711	0.000931272	0.000931272	0	0	3.47E-08	0.020542619	0.000186697	-0.17887249	2.295973398	9	0	-0.059063589	0.72	Connector	0
Axl	5	5	0	0.8	1.078229548	0.000931272	0.000931272	0	0	3.47E-08	0.004787045	0.000186517	-0.17887249	2.295973398	3	1	-0.055304079	0.64	Connector	0
Azin1	4	4	0	0.833333333	1.320543973	0.000745018	0.000745018	0	0	3.47E-08	0.0183609	0.000186105	-0.17887249	2.295973398	9	0	-0.059063589	0.625	Connector	0
B230208H11Rik	3	3	0	0.666666667	0.717000735	0.000558763	0.000558763	0	0	3.47E-08	0.014904728	0.000186444	-0.17887249	2.295973398	4	2	-0.027618409	0.666666667	Connector	0
B230219D22Rik	4	4	0	0.5	0.404914215	0.000745018	0.000745018	0	0	3.47E-08	0.043671337	0.000186139	-0.17887249	2.295973398	1	3	-0.014265091	0.375	Peripheral	0
B2m	1	1	0	0	0	0.000186254	0.000186254	0	0	3.47E-08	0.000813012	0.000185672	-0.17887249	2.295973398	105	1	-0.084391109	0	Ultra peripheral	0
B3galt6	3	3	0	1	1.278228467	0.000558763	0.000558763	0	0	3.47E-08	0.007009165	0.00018592	-0.17887249	2.295973398	11	2	-0.027618409	0.666666667	Connector	0
B3gnt5	1	1	0	0	0	0.000186254	0.000186254	0	0	3.47E-08	0.001146958	0.000185613	-0.17887249	2.295973398	106	3	-0.066875064	0	Ultra peripheral	0
B3gnt8	1	1	0	0	0	0.000186254	0.000186254	0	0	3.47E-08	0.000484552	0.000185639	-0.17887249	2.295973398	107	1	-0.084391109	0	Ultra peripheral	0
B4galt2	2	2	0	1	2	0.000372509	0.000372509	0	0	3.47E-08	0.001228215	0.000185712	-0.17887249	2.295973398	9	0	-0.095070137	0.5	Peripheral	0
B4galt3	1	1	0	0	0	0.000186254	0.000186254	0	0	3.47E-08	0.001509977	0.00018562	-0.17887249	2.295973398	108	3	-0.066875064	0	Ultra peripheral	0
B4galt4	2	2	0	0	0	0.000372509	0.000372509	0	0	3.47E-08	0.003595523	0.00018577	-0.17887249	2.295973398	1	1	-0.084391109	0.5	Peripheral	0
B4galt5	1	1	0	0	0	0.000186254	0.000186254	0	0	3.47E-08	0.002789626	0.000185646	-0.17887249	2.295973398	109	3	-0.066875064	0	Ultra peripheral	0
B4galt6	3	3	0	0.666666667	1.019146001	0.000558763	0.000558763	0	0	3.47E-08	0.00917134	0.000185738	-0.17887249	2.295973398	1	2	-0.027618409	0.666666667	Connector	0
B4gat1	3	3	0	1	1.303710788	0.000558763	0.000558763	0	0	3.47E-08	0.007354589	0.000185822	-0.17887249	2.295973398	1	2	-0.027618409	0.666666667	Connector	0
B9d1	3	3	0	0.666666667	0.610278096	0.000558763	0.000558763	0	0	3.47E-08	0.004311427	0.000185811	-0.17887249	2.295973398	1	2	-0.027618409	0.666666667	Connector	0
BC003331	1	1	0	0	0	0.000186254	0.000186254	0	0	3.47E-08	0.002852291	0.000185607	-0.17887249	2.295973398	110	2	-0.027618409	0	Ultra peripheral	0
BC003965	3	3	0	1	1.846384409	0.000558763	0.000558763	0	0	3.47E-08	0.007089968	0.000185918	-0.17887249	2.295973398	1	1	-0.055304079	0.444444444	Peripheral	0
BC005537	3	3	0	1	1.316162529	0.000558763	0.000558763	0	0	3.47E-08	0.006777107	0.00018575	-0.17887249	2.295973398	1	1	-0.055304079	0.444444444	Peripheral	0
BC005561	3	3	0	0.333333333	0.210022777	0.000558763	0.000558763	0	0	3.47E-08	0.010730932	0.000186215	-0.17887249	2.295973398	5	2	-0.027618409	0.666666667	Connector	0
BC005624	3	3	0	1	1.698653793	0.000558763	0.000558763	0	0	3.47E-08	0.002142982	0.00018584	-0.17887249	2.295973398	1	1	-0.055304079	0.444444444	Peripheral	0
BC017643	2	2	0	1	2	0.000372509	0.000372509	0	0	3.47E-08	0.00432777	0.0001858	-0.17887249	2.295973398	1	1	-0.084391109	0.5	Peripheral	0
BC029722	2	2	0	0	0	0.000372509	0.000372509	0	0	3.47E-08	0.002679636	0.000185739	-0.17887249	2.295973398	3	2	-0.027618409	0.5	Peripheral	0
BC030867	1	1	0	0	0	0.000186254	0.000186254	0	0	3.47E-08	0.004068229	0.000185613	-0.17887249	2.295973398	111	2	-0.027618409	0	Ultra peripheral	0
BC030870	1	1	0	0	0	0.000186254	0.000186254	0	0	3.47E-08	0.00061545	0.000185629	-0.17887249	2.295973398	112	1	-0.084391109	0	Ultra peripheral	0
BC037034	1	1	0	0	0	0.000186254	0.000186254	0	0	3.47E-08	0.00030899	0.000185673	-0.17887249	2.295973398	113	0	-0.095070137	0	Ultra peripheral	0
Babam1	2	2	0	1	1	0.000372509	0.000372509	0	0	3.47E-08	0.001914418	0.000185686	-0.17887249	2.295973398	1	3	-0.040570078	0	Ultra peripheral	0
Bace2	1	1	0	0	0	0.000186254	0.000186254	0	0	3.47E-08	0.00233133	0.000185604	-0.17887249	2.295973398	114	2	-0.027618409	0	Ultra peripheral	0
Bach1	1	1	0	0	0	0.000186254	0.000186254	0	0	3.47E-08	0.000709522	0.000185663	-0.17887249	2.295973398	115	1	-0.084391109	0	Ultra peripheral	0
Bad	6	6	0	0.8	0.951221664	0.001117527	0.001117527	0	0	3.47E-08	0.012303204	0.000186207	-0.17887249	2.295973398	1	3	-0.014265091	0.611111111	Peripheral	0
Bag1	2	2	0	1	1	0.000372509	0.000372509	0	0	3.47E-08	0.05542265	0.00018598	-0.17887249	2.295973398	1	2	-0.027618409	0.5	Peripheral	0
Bag2	4	4	0	0.5	0.609209186	0.000745018	0.000745018	0	0	3.47E-08	0.008313029	0.000186559	-0.17887249	2.295973398	3	0	-0.059063589	0.625	Connector	0
Bag4	4	4	0	1	1	0.000745018	0.000745018	0	0	3.47E-08	0.007049658	0.000186387	-0.17887249	2.295973398	10	2	-0.027618409	0.75	Connector	0
Bag5	1	1	0	0	0	0.000186254	0.000186254	0	0	3.47E-08	0.000606853	0.000185658	-0.17887249	2.295973398	116	3	-0.066875064	0	Ultra peripheral	0
Bag6	2	2	0	1	1	0.000372509	0.000372509	0	0	3.47E-08	0.009780701	0.000185739	-0.17887249	2.295973398	1	2	-0.027618409	0.5	Peripheral	0
Bahcc1	3	3	0	0.666666667	1.045740358	0.000558763	0.000558763	0	0	3.47E-08	0.002997871	0.000185747	-0.17887249	2.295973398	1	1	-0.055304079	0.444444444	Peripheral	0
Bak1	4	4	0	0.5	0.521919244	0.000745018	0.000745018	0	0	3.47E-08	0.015332309	0.000186014	-0.17887249	2.295973398	8	1	-0.055304079	0.625	Connector	0
Bambi	3	3	0	0.333333333	0.431200494	0.000558763	0.000558763	0	0	3.47E-08	0.018247964	0.000186181	-0.17887249	2.295973398	1	2	-0.027618409	0.666666667	Connector	0
Banp	4	4	0	0.833333333	0.864566465	0.000745018	0.000745018	0	0	3.47E-08	0.007861377	0.00018584	-0.17887249	2.295973398	1	3	-0.040570078	0.625	Connector	0
Bap1	3	3	0	0.333333333	0.360203107	0.000558763	0.000558763	0	0	3.47E-08	0.007555836	0.000185712	-0.17887249	2.295973398	1	3	-0.040570078	0.444444444	Peripheral	0
Bard1	3	3	0	0.333333333	0.773901003	0.000558763	0.000558763	0	0	3.47E-08	0.010537279	0.000186038	-0.17887249	2.295973398	8	1	-0.055304079	0.444444444	Peripheral	0
Barx2	6	6	0	0.8	1.031625363	0.001117527	0.001117527	0	0	3.47E-08	0.014813925	0.000187835	-0.17887249	2.295973398	4	3	-0.014265091	0.611111111	Peripheral	0
Basp1	2	2	0	1	2	0.000372509	0.000372509	0	0	3.47E-08	0.00830171	0.000185805	-0.17887249	2.295973398	1	2	-0.027618409	0.5	Peripheral	0
Batf3	1	1	0	0	0	0.000186254	0.000186254	0	0	3.47E-08	0.000487837	0.00018564	-0.17887249	2.295973398	117	1	-0.084391109	0	Ultra peripheral	0
Bax	4	4	0	0.833333333	1.100285974	0.000745018	0.000745018	0	0	3.47E-08	0.015619528	0.000185936	-0.17887249	2.295973398	9	0	-0.059063589	0.625	Connector	0
Baz1a	2	2	0	0	0	0.000372509	0.000372509	0	0	3.47E-08	0.009323598	0.000185684	-0.17887249	2.295973398	1	2	-0.027618409	0.5	Peripheral	0
Baz1b	6	6	0	0.6	0.677293696	0.001117527	0.001117527	0	0	3.47E-08	0.006544466	0.000187606	-0.17887249	2.295973398	4	0	0.012949507	0.444444444	Peripheral	0
Baz2b	4	4	0	0.5	0.462658099	0.000745018	0.000745018	0	0	3.47E-08	0.011736434	0.000186133	-0.17887249	2.295973398	5	2	-0.027618409	0.75	Connector	0
Bbc3	6	6	0	0.8	1.268331198	0.001117527	0.001117527	0	0	3.47E-08	0.005476989	0.000186139	-0.17887249	2.295973398	11	0	-0.059063589	0.666666667	Connector	0
Bbx	2	2	0	0	0	0.000372509	0.000372509	0	0	3.47E-08	0.006039736	0.000186061	-0.17887249	2.295973398	1	3	-0.040570078	0	Ultra peripheral	0
Bcam	3	3	0	0.666666667	0.791965163	0.000558763	0.000558763	0	0	3.47E-08	0.032972104	0.000186134	-0.17887249	2.295973398	1	3	-0.040570078	0.444444444	Peripheral	0
Bcap29	3	3	0	0.333333333	0.331465002	0.000558763	0.000558763	0	0	3.47E-08	0.001341981	0.00018658	-0.17887249	2.295973398	5	0	-0.023057041	0	Ultra peripheral	0
Bcas2	3	3	0	0.666666667	1.027622486	0.000558763	0.000558763	0	0	3.47E-08	0.010473605	0.000185979	-0.17887249	2.295973398	9	0	-0.059063589	0.444444444	Peripheral	0
Bcat2	2	2	0	1	1	0.000372509	0.000372509	0	0	3.47E-08	0.005154209	0.000185648	-0.17887249	2.295973398	1	2	-0.027618409	0.5	Peripheral	0
Bccip	3	3	0	0.333333333	0.339506476	0.000558763	0.000558763	0	0	3.47E-08	0.003730143	0.000186017	-0.17887249	2.295973398	9	0	-0.059063589	0.444444444	Peripheral	0
Bcdin3d	2	2	0	1	2	0.000372509	0.000372509	0	0	3.47E-08	0.001612584	0.000185661	-0.17887249	2.295973398	1	3	-0.066875064	0.5	Peripheral	0
Bckdha	5	5	0	0.4	0.693352076	0.000931272	0.000931272	0	0	3.47E-08	0.00504831	0.000186218	-0.17887249	2.295973398	9	0	-0.023057041	0.56	Peripheral	0
Bckdhb	2	2	0	1	1	0.000372509	0.000372509	0	0	3.47E-08	0.007572571	0.000185658	-0.17887249	2.295973398	1	2	-0.027618409	0.5	Peripheral	0
Bckdk	1	1	0	0	0	0.000186254	0.000186254	0	0	3.47E-08	0.017221784	0.000185688	-0.17887249	2.295973398	118	2	-0.027618409	0	Ultra peripheral	0
Bcl11b	7	7	0	0.80952381	1.19258575	0.001303781	0.001303781	0	0	3.47E-08	0.015397686	0.000186423	-0.17887249	2.295973398	9	1	-0.026217049	0.693877551	Connector	0
Bcl2	1	1	0	0	0	0.000186254	0.000186254	0	0	3.47E-08	0.001507003	0.00018562	-0.17887249	2.295973398	119	3	-0.066875064	0	Ultra peripheral	0
Bcl2l1	7	7	0	0.666666667	0.955412989	0.001303781	0.001303781	0	0	3.47E-08	0.019804305	0.000188093	-0.17887249	2.295973398	8	1	0.002869981	0.612244898	Peripheral	0
Bcl2l11	6	6	0	0.866666667	1.267136877	0.001117527	0.001117527	0	0	3.47E-08	0.00962273	0.000187037	-0.17887249	2.295973398	2	0	-0.023057041	0.666666667	Connector	0
Bcl2l13	2	2	0	1	1	0.000372509	0.000372509	0	0	3.47E-08	0.008973699	0.000185665	-0.17887249	2.295973398	1	2	-0.027618409	0.5	Peripheral	0
Bcl7a	4	4	0	0.833333333	1.320612358	0.000745018	0.000745018	0	0	3.47E-08	0.012187734	0.000186107	-0.17887249	2.295973398	9	1	-0.055304079	0.625	Connector	0
Bcl7b	3	3	0	1	1.657700246	0.000558763	0.000558763	0	0	3.47E-08	0.002307373	0.000185946	-0.17887249	2.295973398	2	0	-0.059063589	0.444444444	Peripheral	0
Bcl7c	5	5	0	0.8	0.97972982	0.000931272	0.000931272	0	0	3.47E-08	0.014323172	0.000186062	-0.17887249	2.295973398	9	0	-0.023057041	0.56	Peripheral	0
Bcr	2	2	0	0	0	0.000372509	0.000372509	0	0	3.47E-08	0.001998634	0.000185665	-0.17887249	2.295973398	1	3	-0.040570078	0	Ultra peripheral	0
Bcs1l	2	2	0	1	1	0.000372509	0.000372509	0	0	3.47E-08	0.002707766	0.000185695	-0.17887249	2.295973398	2	2	-0.027618409	0.5	Peripheral	0
Bdh1	1	1	0	0	0	0.000186254	0.000186254	0	0	3.47E-08	0.000499319	0.000185639	-0.17887249	2.295973398	120	3	-0.066875064	0	Ultra peripheral	0
Bdnf	8	8	0	0.821428571	1.297710233	0.001490035	0.001490035	0	0	3.47E-08	0.006731383	0.00018696	-0.17887249	2.295973398	2	0	0.048956054	0.53125	Peripheral	0
Becn1	2	2	0	0	0	0.000372509	0.000372509	0	0	3.47E-08	0.005671217	0.000185765	-0.17887249	2.295973398	1	1	-0.084391109	0.5	Peripheral	0
Bend4	4	4	0	0.833333333	1.250769181	0.000745018	0.000745018	0	0	3.47E-08	0.012088716	0.000185837	-0.17887249	2.295973398	1	1	-0.055304079	0.625	Connector	0
Bex1	5	5	0	0.9	1.137988712	0.000931272	0.000931272	0	0	3.47E-08	0.023873691	0.000191449	-0.17887249	2.295973398	7	1	-0.026217049	0.48	Peripheral	0
Bex2	4	4	0	0.666666667	0.612600739	0.000745018	0.000745018	0	0	3.47E-08	0.009547657	0.000186148	-0.17887249	2.295973398	1	3	-0.014265091	0.375	Peripheral	0
Bfar	1	1	0	0	0	0.000186254	0.000186254	0	0	3.47E-08	0.003280867	0.000185609	-0.17887249	2.295973398	121	2	-0.027618409	0	Ultra peripheral	0
Bicd1	1	1	0	0	0	0.000186254	0.000186254	0	0	3.47E-08	0.000412122	0.000185637	-0.17887249	2.295973398	122	3	-0.066875064	0	Ultra peripheral	0
Bin1	6	6	0	0.733333333	0.973194344	0.001117527	0.001117527	0	0	3.47E-08	0.008164338	0.000186759	-0.17887249	2.295973398	4	3	-0.014265091	0.611111111	Peripheral	0
Birc2	3	3	0	0.666666667	0.908125694	0.000558763	0.000558763	0	0	3.47E-08	0.009836576	0.000185778	-0.17887249	2.295973398	1	2	-0.027618409	0.666666667	Connector	0
Birc5	4	4	0	0.833333333	0.851089376	0.000745018	0.000745018	0	0	3.47E-08	0.051770788	0.000189498	-0.17887249	2.295973398	3	2	-0.027618409	0.75	Connector	0
Birc6	2	2	0	1	1	0.000372509	0.000372509	0	0	3.47E-08	0.004464788	0.000185781	-0.17887249	2.295973398	1	2	-0.027618409	0.5	Peripheral	0
Bivm	1	1	0	0	0	0.000186254	0.000186254	0	0	3.47E-08	0.001033978	0.000185696	-0.17887249	2.295973398	123	1	-0.084391109	0	Ultra peripheral	0
Blm	2	2	0	0	0	0.000372509	0.000372509	0	0	3.47E-08	0.00460939	0.000185725	-0.17887249	2.295973398	1	1	-0.084391109	0.5	Peripheral	0
Bloc1s3	3	3	0	1	1	0.000558763	0.000558763	0	0	3.47E-08	0.007890669	0.000185715	-0.17887249	2.295973398	1	2	-0.027618409	0.666666667	Connector	0
Bmf	5	5	0	0.8	1.025538407	0.000931272	0.000931272	0	0	3.47E-08	0.002258385	0.000186893	-0.17887249	2.295973398	10	1	-0.026217049	0.48	Peripheral	0
Bmp1	1	1	0	0	0	0.000186254	0.000186254	0	0	3.47E-08	0.001340791	0.000185617	-0.17887249	2.295973398	124	3	-0.066875064	0	Ultra peripheral	0
Bmp4	5	5	0	0.6	1.071865049	0.000931272	0.000931272	0	0	3.47E-08	0.004046116	0.000187011	-0.17887249	2.295973398	4	0	-0.023057041	0.48	Peripheral	0
Bmp7	6	6	0	0.533333333	0.7785877	0.001117527	0.001117527	0	0	3.47E-08	0.020424363	0.000186892	-0.17887249	2.295973398	8	1	0.002869981	0.5	Peripheral	0
Bmpr1a	3	3	0	0.666666667	1.005806223	0.000558763	0.000558763	0	0	3.47E-08	0.008580883	0.000185843	-0.17887249	2.295973398	1	2	-0.027618409	0.666666667	Connector	0
Bmpr2	4	4	0	1	1.516282702	0.000745018	0.000745018	0	0	3.47E-08	0.003173353	0.000185884	-0.17887249	2.295973398	1	1	-0.055304079	0.5	Peripheral	0
Bms1	4	4	0	0.833333333	1.485035333	0.000745018	0.000745018	0	0	3.47E-08	0.006103668	0.000186301	-0.17887249	2.295973398	3	1	-0.055304079	0.625	Connector	0
Bnc2	2	2	0	1	2	0.000372509	0.000372509	0	0	3.47E-08	0.001154559	0.000185707	-0.17887249	2.295973398	9	0	-0.095070137	0.5	Peripheral	0
Bnip1	7	7	0	0.80952381	1.157892339	0.001303781	0.001303781	0	0	3.47E-08	0.008455614	0.000186433	-0.17887249	2.295973398	9	0	-0.023057041	0.612244898	Peripheral	0
Bnip2	2	2	0	1	1	0.000372509	0.000372509	0	0	3.47E-08	0.008465911	0.000186094	-0.17887249	2.295973398	7	2	-0.027618409	0.5	Peripheral	0
Bnip3	3	3	0	0.666666667	0.556948889	0.000558763	0.000558763	0	0	3.47E-08	0.01573995	0.000187299	-0.17887249	2.295973398	9	0	-0.059063589	0.444444444	Peripheral	0
Bnip3l	5	5	0	0.8	1.289654408	0.000931272	0.000931272	0	0	3.47E-08	0.012011962	0.000187879	-0.17887249	2.295973398	11	3	-0.014265091	0.48	Peripheral	0
Bod1l	3	3	0	0.666666667	0.720409373	0.000558763	0.000558763	0	0	3.47E-08	0.007095426	0.000185912	-0.17887249	2.295973398	2	2	-0.027618409	0.666666667	Connector	0
Bok	1	1	0	0	0	0.000186254	0.000186254	0	0	3.47E-08	0.000708464	0.000185635	-0.17887249	2.295973398	125	1	-0.084391109	0	Ultra peripheral	0
Bola3	3	3	0	0.666666667	1.40816648	0.000558763	0.000558763	0	0	3.47E-08	0.004572241	0.000185935	-0.17887249	2.295973398	1	3	-0.040570078	0.444444444	Peripheral	0
Bop1	3	3	0	0.333333333	0.299038176	0.000558763	0.000558763	0	0	3.47E-08	0.007762203	0.000185892	-0.17887249	2.295973398	3	2	-0.027618409	0.666666667	Connector	0
Bora	4	4	0	0.333333333	0.473641062	0.000745018	0.000745018	0	0	3.47E-08	0.006312941	0.00018617	-0.17887249	2.295973398	8	1	-0.055304079	0.625	Connector	0
Bphl	4	4	0	0.5	0.955687931	0.000745018	0.000745018	0	0	3.47E-08	0.010559026	0.000186351	-0.17887249	2.295973398	2	1	-0.055304079	0.625	Connector	0
Bpnt1	4	4	0	0.833333333	1.232886002	0.000745018	0.000745018	0	0	3.47E-08	0.008100709	0.000186346	-0.17887249	2.295973398	10	1	-0.055304079	0.625	Connector	0
Braf	5	5	0	0.7	0.89449829	0.000931272	0.000931272	0	0	3.47E-08	0.005648816	0.000185868	-0.17887249	2.295973398	3	3	-0.040570078	0.72	Connector	0
Brap	2	2	0	1	1	0.000372509	0.000372509	0	0	3.47E-08	0.005327314	0.000185637	-0.17887249	2.295973398	1	2	-0.027618409	0.5	Peripheral	0
Brat1	2	2	0	0	0	0.000372509	0.000372509	0	0	3.47E-08	0.000799105	0.000185795	-0.17887249	2.295973398	12	0	-0.095070137	0.5	Peripheral	0
Brd1	1	1	0	0	0	0.000186254	0.000186254	0	0	3.47E-08	0.00356658	0.000185611	-0.17887249	2.295973398	126	2	-0.027618409	0	Ultra peripheral	0
Brd2	5	5	0	0.6	0.589095678	0.000931272	0.000931272	0	0	3.47E-08	0.005242086	0.000186903	-0.17887249	2.295973398	3	0	-0.059063589	0.64	Connector	0
Brd3	10	10	0	0.8	0.985630814	0.001862544	0.001862544	0	0	3.47E-08	0.009886443	0.000190015	-0.17887249	2.295973398	10	1	0.002869981	0.7	Connector	0
Brd7	3	3	0	1	1	0.000558763	0.000558763	0	0	3.47E-08	0.006929621	0.000185854	-0.17887249	2.295973398	1	2	-0.027618409	0.666666667	Connector	0
Brd9	1	1	0	0	0	0.000186254	0.000186254	0	0	3.47E-08	0.000547743	0.000185737	-0.17887249	2.295973398	127	0	-0.095070137	0	Ultra peripheral	0
Brf1	2	2	0	1	1	0.000372509	0.000372509	0	0	3.47E-08	0.000663411	0.000185855	-0.17887249	2.295973398	8	1	-0.084391109	0.5	Peripheral	0
Brf2	1	1	0	0	0	0.000186254	0.000186254	0	0	3.47E-08	0.000691831	0.000185659	-0.17887249	2.295973398	128	0	-0.095070137	0	Ultra peripheral	0
Bri3	6	6	0	0.733333333	0.980381844	0.001117527	0.001117527	0	0	3.47E-08	0.076677505	0.000186857	-0.17887249	2.295973398	9	0	-0.059063589	0.722222222	Connector	0
Bri3bp	7	7	0	0.761904762	1.013901248	0.001303781	0.001303781	0	0	3.47E-08	0.013658747	0.000186133	-0.17887249	2.295973398	1	3	-0.014265091	0.693877551	Connector	0
Brinp1	1	1	0	0	0	0.000186254	0.000186254	0	0	3.47E-08	0.001521874	0.00018562	-0.17887249	2.295973398	129	3	-0.066875064	0	Ultra peripheral	0
Brip1os	2	2	0	1	1	0.000372509	0.000372509	0	0	3.47E-08	0.001543391	0.000185892	-0.17887249	2.295973398	2	0	-0.095070137	0.5	Peripheral	0
Brk1	4	4	0	0.666666667	0.742741045	0.000745018	0.000745018	0	0	3.47E-08	0.021400316	0.000186123	-0.17887249	2.295973398	1	3	-0.040570078	0.625	Connector	0
Brms1	2	2	0	1	1	0.000372509	0.000372509	0	0	3.47E-08	0.00575899	0.00018564	-0.17887249	2.295973398	1	2	-0.027618409	0.5	Peripheral	0
Brpf1	1	1	0	0	0	0.000186254	0.000186254	0	0	3.47E-08	0.000401237	0.000185635	-0.17887249	2.295973398	130	3	-0.066875064	0	Ultra peripheral	0
Brpf3	1	1	0	0	0	0.000186254	0.000186254	0	0	3.47E-08	0.000537783	0.000185643	-0.17887249	2.295973398	131	3	-0.066875064	0	Ultra peripheral	0
Bsdc1	3	3	0	0.666666667	0.654449328	0.000558763	0.000558763	0	0	3.47E-08	0.002542534	0.000185706	-0.17887249	2.295973398	1	3	-0.040570078	0.444444444	Peripheral	0
Bspry	1	1	0	0	0	0.000186254	0.000186254	0	0	3.47E-08	0.006791339	0.000185629	-0.17887249	2.295973398	132	2	-0.027618409	0	Ultra peripheral	0
Bst2	1	1	0	0	0	0.000186254	0.000186254	0	0	3.47E-08	0.000277472	0.000185665	-0.17887249	2.295973398	133	0	-0.095070137	0	Ultra peripheral	0
Btbd2	1	1	0	0	0	0.000186254	0.000186254	0	0	3.47E-08	0.000254455	0.000185692	-0.17887249	2.295973398	134	0	-0.095070137	0	Ultra peripheral	0
Btbd3	1	1	0	0	0	0.000186254	0.000186254	0	0	3.47E-08	0.000669965	0.000185633	-0.17887249	2.295973398	135	1	-0.084391109	0	Ultra peripheral	0
Btbd7	2	2	0	1	1	0.000372509	0.000372509	0	0	3.47E-08	0.001809812	0.000185723	-0.17887249	2.295973398	1	0	-0.095070137	0.5	Peripheral	0
Btf3l4	4	4	0	0.833333333	1.703916004	0.000745018	0.000745018	0	0	3.47E-08	0.00821982	0.000186383	-0.17887249	2.295973398	9	1	-0.055304079	0.625	Connector	0
Btg1	6	6	0	0.866666667	1.104353479	0.001117527	0.001117527	0	0	3.47E-08	0.110323504	0.000206708	-0.17887249	2.295973398	10	1	-0.026217049	0.611111111	Peripheral	0
Btg2	7	7	0	0.523809524	0.64475034	0.001303781	0.001303781	0	0	3.47E-08	0.011570316	0.000186298	-0.17887249	2.295973398	3	3	-0.014265091	0.693877551	Connector	0
Btrc	1	1	0	0	0	0.000186254	0.000186254	0	0	3.47E-08	0.000650837	0.000185632	-0.17887249	2.295973398	136	1	-0.084391109	0	Ultra peripheral	0
Bub1	1	1	0	0	0	0.000186254	0.000186254	0	0	3.47E-08	0.000196046	0.000186039	-0.17887249	2.295973398	137	1	-0.084391109	0	Ultra peripheral	0
Bub3	4	4	0	0.833333333	1.152900574	0.000745018	0.000745018	0	0	3.47E-08	0.047336655	0.000187292	-0.17887249	2.295973398	1	1	-0.055304079	0.625	Connector	0
Bud13	3	3	0	0.333333333	0.325263226	0.000558763	0.000558763	0	0	3.47E-08	0.004679594	0.000186213	-0.17887249	2.295973398	5	2	-0.027618409	0.666666667	Connector	0
Bud31	3	3	0	1	1	0.000558763	0.000558763	0	0	3.47E-08	0.002190989	0.000185966	-0.17887249	2.295973398	2	0	-0.059063589	0.444444444	Peripheral	0
Bysl	4	4	0	0.5	0.667798602	0.000745018	0.000745018	0	0	3.47E-08	0.003109227	0.000185857	-0.17887249	2.295973398	9	0	-0.059063589	0.5	Peripheral	0
Bzw2	5	5	0	0.7	1.229308174	0.000931272	0.000931272	0	0	3.47E-08	0.008585149	0.000186168	-0.17887249	2.295973398	1	1	-0.026217049	0.48	Peripheral	0
C130026L21Rik	1	1	0	0	0	0.000186254	0.000186254	0	0	3.47E-08	0.001175708	0.000185614	-0.17887249	2.295973398	138	3	-0.066875064	0	Ultra peripheral	0
C1d	2	2	0	1	2	0.000372509	0.000372509	0	0	3.47E-08	0.035596721	0.000185902	-0.17887249	2.295973398	1	2	-0.027618409	0.5	Peripheral	0
C1qbp	6	6	0	0.6	0.71190971	0.001117527	0.001117527	0	0	3.47E-08	0.039946788	0.000187754	-0.17887249	2.295973398	9	0	-0.059063589	0.722222222	Connector	0
C1qtnf4	1	1	0	0	0	0.000186254	0.000186254	0	0	3.47E-08	0.002355974	0.000185604	-0.17887249	2.295973398	139	2	-0.027618409	0	Ultra peripheral	0
C330027C09Rik	2	2	0	1	1	0.000372509	0.000372509	0	0	3.47E-08	0.011210275	0.000185679	-0.17887249	2.295973398	1	2	-0.027618409	0.5	Peripheral	0
Caap1	2	2	0	1	2	0.000372509	0.000372509	0	0	3.47E-08	0.047737555	0.000185943	-0.17887249	2.295973398	1	2	-0.027618409	0.5	Peripheral	0
Cab39	4	4	0	0.666666667	0.823688285	0.000745018	0.000745018	0	0	3.47E-08	0.010841668	0.000186005	-0.17887249	2.295973398	2	3	-0.040570078	0.625	Connector	0
Cabin1	2	2	0	1	1	0.000372509	0.000372509	0	0	3.47E-08	0.000655022	0.000186024	-0.17887249	2.295973398	10	1	-0.055304079	0	Ultra peripheral	0
Cachd1	1	1	0	0	0	0.000186254	0.000186254	0	0	3.47E-08	0.00055875	0.000185645	-0.17887249	2.295973398	140	3	-0.066875064	0	Ultra peripheral	0
Cacna1b	1	1	0	0	0	0.000186254	0.000186254	0	0	3.47E-08	0.003513584	0.00018561	-0.17887249	2.295973398	141	2	-0.027618409	0	Ultra peripheral	0
Cacnb3	6	6	0	0.933333333	1.310708224	0.001117527	0.001117527	0	0	3.47E-08	0.013408148	0.000186718	-0.17887249	2.295973398	2	1	-0.026217049	0.666666667	Connector	0
Cactin	5	5	0	0.8	1.506597938	0.000931272	0.000931272	0	0	3.47E-08	0.002982629	0.000185868	-0.17887249	2.295973398	9	1	-0.026217049	0.56	Peripheral	0
Cacul1	5	5	0	0.9	1.150906756	0.000931272	0.000931272	0	0	3.47E-08	0.006582233	0.000186008	-0.17887249	2.295973398	2	0	-0.059063589	0.72	Connector	0
Cad	3	3	0	0.666666667	0.66523577	0.000558763	0.000558763	0	0	3.47E-08	0.002429684	0.000185761	-0.17887249	2.295973398	9	0	-0.059063589	0.444444444	Peripheral	0
Cadm1	7	7	0	0.80952381	1.051630691	0.001303781	0.001303781	0	0	3.47E-08	0.019639012	0.000186496	-0.17887249	2.295973398	11	1	-0.026217049	0.693877551	Connector	0
Calcoco1	2	2	0	0	0	0.000372509	0.000372509	0	0	3.47E-08	0.0012174	0.000193241	-0.17887249	2.295973398	5	0	-0.059063589	0	Ultra peripheral	0
Calcrl	1	1	0	0	0	0.000186254	0.000186254	0	0	3.47E-08	0.001153636	0.000185613	-0.17887249	2.295973398	142	3	-0.066875064	0	Ultra peripheral	0
Cald1	6	6	0	0.733333333	0.896971425	0.001117527	0.001117527	0	0	3.47E-08	0.047820004	0.000187139	-0.17887249	2.295973398	9	0	-0.059063589	0.722222222	Connector	0
Calm1	5	5	0	0.7	1.197394457	0.000931272	0.000931272	0	0	3.47E-08	0.022707762	0.000186714	-0.17887249	2.295973398	1	1	-0.055304079	0.64	Connector	0
Calm2	5	5	0	0.5	0.804122726	0.000931272	0.000931272	0	0	3.47E-08	0.012095125	0.000189131	-0.17887249	2.295973398	4	1	0.002869981	0.32	Peripheral	0
Calm3	9	9	0	0.583333333	0.619754448	0.00167629	0.00167629	0	0	3.47E-08	0.015818057	0.000190258	-0.17887249	2.295973398	10	1	0.002869981	0.666666667	Connector	0
Calr	7	7	0	0.619047619	0.754899936	0.001303781	0.001303781	0	0	3.47E-08	0.057908245	0.000192621	-0.17887249	2.295973398	10	0	-0.023057041	0.693877551	Connector	0
Camk1	1	1	0	0	0	0.000186254	0.000186254	0	0	3.47E-08	0.000978183	0.000185686	-0.17887249	2.295973398	143	3	-0.066875064	0	Ultra peripheral	0
Camk1g	1	1	0	0	0	0.000186254	0.000186254	0	0	3.47E-08	0.000661729	0.000185632	-0.17887249	2.295973398	144	1	-0.084391109	0	Ultra peripheral	0
Camk2d	1	1	0	0	0	0.000186254	0.000186254	0	0	3.47E-08	0.00117988	0.000185665	-0.17887249	2.295973398	145	1	-0.084391109	0	Ultra peripheral	0
Camk2g	1	1	0	0	0	0.000186254	0.000186254	0	0	3.47E-08	0.001232984	0.000185715	-0.17887249	2.295973398	146	1	-0.084391109	0	Ultra peripheral	0
Camk4	6	6	0	0.733333333	0.952938856	0.001117527	0.001117527	0	0	3.47E-08	0.007471518	0.000185992	-0.17887249	2.295973398	1	3	-0.014265091	0.611111111	Peripheral	0
Camsap1	5	5	0	0.8	1.024746791	0.000931272	0.000931272	0	0	3.47E-08	0.00753913	0.0001858	-0.17887249	2.295973398	1	1	-0.055304079	0.64	Connector	0
Camta1	7	7	0	0.666666667	0.865442182	0.001303781	0.001303781	0	0	3.47E-08	0.014527668	0.000187412	-0.17887249	2.295973398	12	0	-0.059063589	0.734693878	Connector	0
Cand1	2	2	0	0	0	0.000372509	0.000372509	0	0	3.47E-08	0.002094166	0.00018567	-0.17887249	2.295973398	1	1	-0.084391109	0.5	Peripheral	0
Cand2	6	6	0	0.8	1.29511684	0.001117527	0.001117527	0	0	3.47E-08	0.008202247	0.000185904	-0.17887249	2.295973398	9	1	-0.055304079	0.722222222	Connector	0
Cant1	1	1	0	0	0	0.000186254	0.000186254	0	0	3.47E-08	0.002573662	0.000185605	-0.17887249	2.295973398	147	2	-0.027618409	0	Ultra peripheral	0
Capg	2	2	0	1	1	0.000372509	0.000372509	0	0	3.47E-08	0.001021873	0.0001857	-0.17887249	2.295973398	1	1	-0.084391109	0.5	Peripheral	0
Capn10	1	1	0	0	0	0.000186254	0.000186254	0	0	3.47E-08	0.002264894	0.000185603	-0.17887249	2.295973398	148	2	-0.027618409	0	Ultra peripheral	0
Capn15	1	1	0	0	0	0.000186254	0.000186254	0	0	3.47E-08	0.004048976	0.000185613	-0.17887249	2.295973398	149	2	-0.027618409	0	Ultra peripheral	0
Capn6	3	3	0	0.666666667	0.6169437	0.000558763	0.000558763	0	0	3.47E-08	0.01020745	0.000187599	-0.17887249	2.295973398	12	0	-0.095070137	0.666666667	Connector	0
Capns1	4	4	0	0.833333333	1.135321091	0.000745018	0.000745018	0	0	3.47E-08	0.039264982	0.000186536	-0.17887249	2.295973398	1	1	-0.026217049	0.375	Peripheral	0
Capsl	1	1	0	0	0	0.000186254	0.000186254	0	0	3.47E-08	0.000892148	0.000185647	-0.17887249	2.295973398	150	1	-0.084391109	0	Ultra peripheral	0
Capzb	6	6	0	0.666666667	0.758559931	0.001117527	0.001117527	0	0	3.47E-08	0.014318059	0.000186941	-0.17887249	2.295973398	2	0	-0.059063589	0.722222222	Connector	0
Car14	6	6	0	0.933333333	1.310969481	0.001117527	0.001117527	0	0	3.47E-08	0.009568537	0.000188033	-0.17887249	2.295973398	2	1	-0.026217049	0.611111111	Peripheral	0
Car2	2	2	0	0	0	0.000372509	0.000372509	0	0	3.47E-08	0.001737679	0.000185675	-0.17887249	2.295973398	1	3	-0.040570078	0	Ultra peripheral	0
Car4	3	3	0	0.333333333	0.770197411	0.000558763	0.000558763	0	0	3.47E-08	0.005051913	0.000186164	-0.17887249	2.295973398	9	0	-0.059063589	0.444444444	Peripheral	0
Card10	1	1	0	0	0	0.000186254	0.000186254	0	0	3.47E-08	0.000475688	0.000185637	-0.17887249	2.295973398	151	3	-0.066875064	0	Ultra peripheral	0
Carhsp1	1	1	0	0	0	0.000186254	0.000186254	0	0	3.47E-08	0.005210711	0.000185694	-0.17887249	2.295973398	152	3	-0.066875064	0	Ultra peripheral	0
Carm1	2	2	0	1	1	0.000372509	0.000372509	0	0	3.47E-08	0.003968469	0.000185628	-0.17887249	2.295973398	1	2	-0.027618409	0.5	Peripheral	0
Carnmt1	1	1	0	0	0	0.000186254	0.000186254	0	0	3.47E-08	0.030742824	0.000185765	-0.17887249	2.295973398	1	2	-0.027618409	0	Ultra peripheral	0
Cars	2	2	0	1	1	0.000372509	0.000372509	0	0	3.47E-08	0.001115048	0.000185741	-0.17887249	2.295973398	1	0	-0.095070137	0.5	Peripheral	0
Cars2	1	1	0	0	0	0.000186254	0.000186254	0	0	3.47E-08	0.000445359	0.00018564	-0.17887249	2.295973398	153	3	-0.066875064	0	Ultra peripheral	0
Casc3	1	1	0	0	0	0.000186254	0.000186254	0	0	3.47E-08	0.002221819	0.000185634	-0.17887249	2.295973398	154	3	-0.066875064	0	Ultra peripheral	0
Casc4	1	1	0	0	0	0.000186254	0.000186254	0	0	3.47E-08	0.000407054	0.0001857	-0.17887249	2.295973398	155	0	-0.095070137	0	Ultra peripheral	0
Casd1	2	2	0	1	1	0.000372509	0.000372509	0	0	3.47E-08	0.009694201	0.000185725	-0.17887249	2.295973398	1	2	-0.027618409	0.5	Peripheral	0
Caskin2	1	1	0	0	0	0.000186254	0.000186254	0	0	3.47E-08	0.000720761	0.000185662	-0.17887249	2.295973398	156	0	-0.095070137	0	Ultra peripheral	0
Casp3	1	1	0	0	0	0.000186254	0.000186254	0	0	3.47E-08	0.000559921	0.000185626	-0.17887249	2.295973398	157	1	-0.084391109	0	Ultra peripheral	0
Casp6	2	2	0	0	0	0.000372509	0.000372509	0	0	3.47E-08	0.007087592	0.000185807	-0.17887249	2.295973398	1	2	-0.027618409	0.5	Peripheral	0
Casp8ap2	2	2	0	1	1	0.000372509	0.000372509	0	0	3.47E-08	0.003547716	0.000185745	-0.17887249	2.295973398	1	3	-0.040570078	0	Ultra peripheral	0
Casz1	1	1	0	0	0	0.000186254	0.000186254	0	0	3.47E-08	0.00032248	0.000185677	-0.17887249	2.295973398	158	0	-0.095070137	0	Ultra peripheral	0
Cat	4	4	0	0.666666667	0.781789645	0.000745018	0.000745018	0	0	3.47E-08	0.021643826	0.000185895	-0.17887249	2.295973398	1	3	-0.040570078	0.625	Connector	0
Cav1	2	2	0	1	2	0.000372509	0.000372509	0	0	3.47E-08	0.001957771	0.000185678	-0.17887249	2.295973398	1	1	-0.084391109	0.5	Peripheral	0
Cav2	5	5	0	0.7	0.908643844	0.000931272	0.000931272	0	0	3.47E-08	0.018982379	0.000186825	-0.17887249	2.295973398	12	3	-0.040570078	0.72	Connector	0
Cbarp	5	5	0	0.9	1.309023799	0.000931272	0.000931272	0	0	3.47E-08	0.006567029	0.000185919	-0.17887249	2.295973398	9	0	-0.059063589	0.72	Connector	0
Cbfa2t2	3	3	0	1	1	0.000558763	0.000558763	0	0	3.47E-08	0.00517924	0.000185759	-0.17887249	2.295973398	1	2	-0.027618409	0.666666667	Connector	0
Cbfb	4	4	0	0.833333333	1.12476763	0.000745018	0.000745018	0	0	3.47E-08	0.049472845	0.000186254	-0.17887249	2.295973398	1	1	-0.055304079	0.625	Connector	0
Cbr2	1	1	0	0	0	0.000186254	0.000186254	0	0	3.47E-08	0.000508812	0.000185793	-0.17887249	2.295973398	159	0	-0.095070137	0	Ultra peripheral	0
Cbr3	1	1	0	0	0	0.000186254	0.000186254	0	0	3.47E-08	0.00063821	0.000185654	-0.17887249	2.295973398	160	0	-0.095070137	0	Ultra peripheral	0
Cbx2	5	5	0	0.7	0.847945729	0.000931272	0.000931272	0	0	3.47E-08	0.007377314	0.000185843	-0.17887249	2.295973398	1	3	-0.040570078	0.72	Connector	0
Cbx3	3	3	0	1	1.28152677	0.000558763	0.000558763	0	0	3.47E-08	0.030998521	0.00018613	-0.17887249	2.295973398	1	2	-0.027618409	0.666666667	Connector	0
Cbx8	1	1	0	0	0	0.000186254	0.000186254	0	0	3.47E-08	0.000535051	0.000185644	-0.17887249	2.295973398	161	0	-0.095070137	0	Ultra peripheral	0
Cby1	1	1	0	0	0	0.000186254	0.000186254	0	0	3.47E-08	0.000685746	0.000185892	-0.17887249	2.295973398	162	0	-0.095070137	0	Ultra peripheral	0
Cc2d1b	3	3	0	0.666666667	0.661457212	0.000558763	0.000558763	0	0	3.47E-08	0.001590645	0.000186254	-0.17887249	2.295973398	10	0	-0.059063589	0.444444444	Peripheral	0
Ccar2	1	1	0	0	0	0.000186254	0.000186254	0	0	3.47E-08	0.000427534	0.000185705	-0.17887249	2.295973398	163	0	-0.095070137	0	Ultra peripheral	0
Ccdc106	1	1	0	0	0	0.000186254	0.000186254	0	0	3.47E-08	0.002317782	0.000185604	-0.17887249	2.295973398	164	2	-0.027618409	0	Ultra peripheral	0
Ccdc112	4	4	0	0.833333333	0.927683354	0.000745018	0.000745018	0	0	3.47E-08	0.016057415	0.000185877	-0.17887249	2.295973398	1	3	-0.040570078	0.625	Connector	0
Ccdc115	5	5	0	0.8	1.228851507	0.000931272	0.000931272	0	0	3.47E-08	0.013240866	0.000186077	-0.17887249	2.295973398	1	1	-0.055304079	0.64	Connector	0
Ccdc117	1	1	0	0	0	0.000186254	0.000186254	0	0	3.47E-08	0.001397358	0.000185618	-0.17887249	2.295973398	165	3	-0.066875064	0	Ultra peripheral	0
Ccdc12	4	4	0	0.833333333	1.390339091	0.000745018	0.000745018	0	0	3.47E-08	0.003647833	0.000186698	-0.17887249	2.295973398	11	0	-0.059063589	0.5	Peripheral	0
Ccdc122	1	1	0	0	0	0.000186254	0.000186254	0	0	3.47E-08	0.000610277	0.00018565	-0.17887249	2.295973398	166	3	-0.066875064	0	Ultra peripheral	0
Ccdc124	6	6	0	0.666666667	0.662245088	0.001117527	0.001117527	0	0	3.47E-08	0.013817265	0.000186386	-0.17887249	2.295973398	2	3	-0.014265091	0.611111111	Peripheral	0
Ccdc127	2	2	0	1	1	0.000372509	0.000372509	0	0	3.47E-08	0.005145131	0.000185682	-0.17887249	2.295973398	1	2	-0.027618409	0.5	Peripheral	0
Ccdc136	1	1	0	0	0	0.000186254	0.000186254	0	0	3.47E-08	0.002895179	0.000185607	-0.17887249	2.295973398	167	2	-0.027618409	0	Ultra peripheral	0
Ccdc167	2	2	0	0	0	0.000372509	0.000372509	0	0	3.47E-08	0.004666865	0.000185721	-0.17887249	2.295973398	1	2	-0.027618409	0.5	Peripheral	0
Ccdc173	1	1	0	0	0	0.000186254	0.000186254	0	0	3.47E-08	0.002769859	0.000185606	-0.17887249	2.295973398	168	2	-0.027618409	0	Ultra peripheral	0
Ccdc18	2	2	0	1	1	0.000372509	0.000372509	0	0	3.47E-08	0.002956312	0.000185802	-0.17887249	2.295973398	1	0	-0.095070137	0.5	Peripheral	0
Ccdc191	3	3	0	0.333333333	0.257809675	0.000558763	0.000558763	0	0	3.47E-08	0.001030697	0.000186715	-0.17887249	2.295973398	3	0	-0.059063589	0.444444444	Peripheral	0
Ccdc22	2	2	0	0	0	0.000372509	0.000372509	0	0	3.47E-08	0.001588155	0.000185781	-0.17887249	2.295973398	9	0	-0.059063589	0	Ultra peripheral	0
Ccdc43	3	3	0	1	1.610536693	0.000558763	0.000558763	0	0	3.47E-08	0.011937149	0.000185838	-0.17887249	2.295973398	1	1	-0.055304079	0.444444444	Peripheral	0
Ccdc58	7	7	0	0.571428571	0.793146594	0.001303781	0.001303781	0	0	3.47E-08	0.025950764	0.000186873	-0.17887249	2.295973398	2	0	0.012949507	0.571428571	Peripheral	0
Ccdc59	4	4	0	0.666666667	0.591971743	0.000745018	0.000745018	0	0	3.47E-08	0.009442935	0.00018643	-0.17887249	2.295973398	3	0	-0.023057041	0.375	Peripheral	0
Ccdc6	2	2	0	1	1	0.000372509	0.000372509	0	0	3.47E-08	0.001957792	0.000185673	-0.17887249	2.295973398	9	0	-0.095070137	0.5	Peripheral	0
Ccdc61	2	2	0	0	0	0.000372509	0.000372509	0	0	3.47E-08	0.001514725	0.000185719	-0.17887249	2.295973398	9	0	-0.095070137	0.5	Peripheral	0
Ccdc68	3	3	0	0.666666667	0.648778862	0.000558763	0.000558763	0	0	3.47E-08	0.001938656	0.000186208	-0.17887249	2.295973398	8	1	-0.055304079	0.444444444	Peripheral	0
Ccdc71	2	2	0	1	1	0.000372509	0.000372509	0	0	3.47E-08	0.000717923	0.000186061	-0.17887249	2.295973398	3	0	-0.059063589	0	Ultra peripheral	0
Ccdc8	4	4	0	0.666666667	1	0.000745018	0.000745018	0	0	3.47E-08	0.008952856	0.000186132	-0.17887249	2.295973398	1	1	-0.026217049	0.375	Peripheral	0
Ccdc80	2	2	0	0	0	0.000372509	0.000372509	0	0	3.47E-08	0.000828517	0.000185938	-0.17887249	2.295973398	4	0	-0.059063589	0	Ultra peripheral	0
Ccdc85b	1	1	0	0	0	0.000186254	0.000186254	0	0	3.47E-08	0.002563361	0.000185605	-0.17887249	2.295973398	169	2	-0.027618409	0	Ultra peripheral	0
Ccdc86	3	3	0	0.666666667	0.65011823	0.000558763	0.000558763	0	0	3.47E-08	0.005408616	0.00018624	-0.17887249	2.295973398	9	0	-0.059063589	0.444444444	Peripheral	0
Ccdc88a	6	6	0	0.8	1.123016869	0.001117527	0.001117527	0	0	3.47E-08	0.0092039	0.000186084	-0.17887249	2.295973398	1	1	-0.026217049	0.611111111	Peripheral	0
Ccdc9	3	3	0	0.666666667	0.731235808	0.000558763	0.000558763	0	0	3.47E-08	0.003420306	0.000185862	-0.17887249	2.295973398	4	2	-0.027618409	0.666666667	Connector	0
Cchcr1	3	3	0	0.666666667	0.851185759	0.000558763	0.000558763	0	0	3.47E-08	0.002576922	0.000186079	-0.17887249	2.295973398	12	0	-0.095070137	0.666666667	Connector	0
Ccl25	1	1	0	0	0	0.000186254	0.000186254	0	0	3.47E-08	0.000319125	0.000185676	-0.17887249	2.295973398	170	0	-0.095070137	0	Ultra peripheral	0
Ccm2	2	2	0	0	0	0.000372509	0.000372509	0	0	3.47E-08	0.009287997	0.000185767	-0.17887249	2.295973398	1	2	-0.027618409	0.5	Peripheral	0
Ccnb1	3	3	0	1	1	0.000558763	0.000558763	0	0	3.47E-08	0.061521404	0.000187431	-0.17887249	2.295973398	2	2	-0.027618409	0.666666667	Connector	0
Ccnb2	1	1	0	0	0	0.000186254	0.000186254	0	0	3.47E-08	0.005160305	0.000185918	-0.17887249	2.295973398	1	1	-0.084391109	0	Ultra peripheral	0
Ccnd1	6	6	0	0.733333333	1.080892702	0.001117527	0.001117527	0	0	3.47E-08	0.019054882	0.000187287	-0.17887249	2.295973398	1	1	-0.055304079	0.722222222	Connector	0
Ccnd2	4	4	0	1	1.342990593	0.000745018	0.000745018	0	0	3.47E-08	0.040210508	0.000189071	-0.17887249	2.295973398	1	1	-0.055304079	0.5	Peripheral	0
Ccne1	7	7	0	0.80952381	0.942818375	0.001303781	0.001303781	0	0	3.47E-08	0.028350732	0.000186418	-0.17887249	2.295973398	3	0	-0.059063589	0.734693878	Connector	0
Ccne2	5	5	0	0.7	1.114076509	0.000931272	0.000931272	0	0	3.47E-08	0.028267514	0.000186123	-0.17887249	2.295973398	1	1	-0.055304079	0.64	Connector	0
Ccnf	7	7	0	0.666666667	0.801524028	0.001303781	0.001303781	0	0	3.47E-08	0.019394761	0.000188681	-0.17887249	2.295973398	8	1	-0.026217049	0.693877551	Connector	0
Ccng1	2	2	0	0	0	0.000372509	0.000372509	0	0	3.47E-08	0.000983427	0.000185996	-0.17887249	2.295973398	3	0	-0.059063589	0	Ultra peripheral	0
Ccng2	5	5	0	0.6	0.651255655	0.000931272	0.000931272	0	0	3.47E-08	0.005277188	0.000186489	-0.17887249	2.295973398	12	1	-0.026217049	0.56	Peripheral	0
Ccnh	2	2	0	1	1	0.000372509	0.000372509	0	0	3.47E-08	0.002999343	0.000185807	-0.17887249	2.295973398	1	0	-0.095070137	0.5	Peripheral	0
Ccnk	2	2	0	1	1	0.000372509	0.000372509	0	0	3.47E-08	0.007577198	0.000185722	-0.17887249	2.295973398	1	2	-0.027618409	0.5	Peripheral	0
Ccnl1	2	2	0	1	1	0.000372509	0.000372509	0	0	3.47E-08	0.033747633	0.0001859	-0.17887249	2.295973398	1	2	-0.027618409	0.5	Peripheral	0
Ccnt2	4	4	0	0.833333333	0.787416051	0.000745018	0.000745018	0	0	3.47E-08	0.013942957	0.000185846	-0.17887249	2.295973398	1	3	-0.040570078	0.625	Connector	0
Ccp110	1	1	0	0	0	0.000186254	0.000186254	0	0	3.47E-08	0.000584996	0.000185627	-0.17887249	2.295973398	171	1	-0.084391109	0	Ultra peripheral	0
Ccpg1os	2	2	0	0	0	0.000372509	0.000372509	0	0	3.47E-08	0.001467608	0.000185654	-0.17887249	2.295973398	1	3	-0.040570078	0	Ultra peripheral	0
Ccsap	1	1	0	0	0	0.000186254	0.000186254	0	0	3.47E-08	0.000522105	0.000185643	-0.17887249	2.295973398	172	1	-0.084391109	0	Ultra peripheral	0
Ccser2	3	3	0	1	1.642723932	0.000558763	0.000558763	0	0	3.47E-08	0.00099917	0.000186039	-0.17887249	2.295973398	5	0	-0.059063589	0.444444444	Peripheral	0
Cct2	7	7	0	0.666666667	0.892667567	0.001303781	0.001303781	0	0	3.47E-08	0.019462245	0.000189159	-0.17887249	2.295973398	7	1	0.002869981	0.489795918	Peripheral	0
Ccz1	8	8	0	0.785714286	1.022010814	0.001490035	0.001490035	0	0	3.47E-08	0.022004682	0.000186919	-0.17887249	2.295973398	2	3	-0.014265091	0.71875	Connector	0
Cd151	5	5	0	0.8	1.509804485	0.000931272	0.000931272	0	0	3.47E-08	0.010521409	0.000186548	-0.17887249	2.295973398	9	1	-0.055304079	0.64	Connector	0
Cd164	5	5	0	0.6	0.862893317	0.000931272	0.000931272	0	0	3.47E-08	0.019543127	0.000186326	-0.17887249	2.295973398	9	0	-0.059063589	0.64	Connector	0
Cd164l2	1	1	0	0	0	0.000186254	0.000186254	0	0	3.47E-08	0.006087913	0.000185711	-0.17887249	2.295973398	173	3	-0.066875064	0	Ultra peripheral	0
Cd1d1	1	1	0	0	0	0.000186254	0.000186254	0	0	3.47E-08	0.000836539	0.000185675	-0.17887249	2.295973398	174	1	-0.084391109	0	Ultra peripheral	0
Cd24a	7	7	0	0.80952381	1.214851377	0.001303781	0.001303781	0	0	3.47E-08	0.01699203	0.000187519	-0.17887249	2.295973398	11	1	-0.026217049	0.612244898	Peripheral	0
Cd2bp2	3	3	0	0.333333333	0.219229145	0.000558763	0.000558763	0	0	3.47E-08	0.004142409	0.000186131	-0.17887249	2.295973398	3	0	-0.059063589	0.444444444	Peripheral	0
Cd320	5	5	0	0.9	1.142523002	0.000931272	0.000931272	0	0	3.47E-08	0.011733345	0.000187004	-0.17887249	2.295973398	7	1	-0.026217049	0.56	Peripheral	0
Cd34	1	1	0	0	0	0.000186254	0.000186254	0	0	3.47E-08	0.001259505	0.000185615	-0.17887249	2.295973398	175	3	-0.066875064	0	Ultra peripheral	0
Cd3eap	6	6	0	0.733333333	1.033550752	0.001117527	0.001117527	0	0	3.47E-08	0.006136879	0.000186407	-0.17887249	2.295973398	10	0	-0.059063589	0.722222222	Connector	0
Cd47	5	5	0	0.8	1.014638077	0.000931272	0.000931272	0	0	3.47E-08	0.003933129	0.000185909	-0.17887249	2.295973398	1	3	-0.014265091	0.56	Peripheral	0
Cd55	4	4	0	0.333333333	0.489244466	0.000745018	0.000745018	0	0	3.47E-08	0.009384909	0.000186578	-0.17887249	2.295973398	8	1	-0.026217049	0.375	Peripheral	0
Cd59a	3	3	0	0.333333333	0.631156894	0.000558763	0.000558763	0	0	3.47E-08	0.004094773	0.000185876	-0.17887249	2.295973398	4	0	-0.095070137	0.666666667	Connector	0
Cd81	3	3	0	1	1.597043853	0.000558763	0.000558763	0	0	3.47E-08	0.043126098	0.000186308	-0.17887249	2.295973398	1	1	-0.055304079	0.444444444	Peripheral	0
Cd82	2	2	0	1	2	0.000372509	0.000372509	0	0	3.47E-08	0.000942947	0.000185784	-0.17887249	2.295973398	3	0	-0.095070137	0.5	Peripheral	0
Cd9	4	4	0	1	1.240534352	0.000745018	0.000745018	0	0	3.47E-08	0.021543003	0.000186537	-0.17887249	2.295973398	2	2	-0.027618409	0.75	Connector	0
Cd99l2	4	4	0	1	1.154343573	0.000745018	0.000745018	0	0	3.47E-08	0.006128755	0.000185815	-0.17887249	2.295973398	2	2	-0.027618409	0.75	Connector	0
Cdc14a	3	3	0	1	1.402807605	0.000558763	0.000558763	0	0	3.47E-08	0.004203301	0.000185788	-0.17887249	2.295973398	1	3	-0.040570078	0.444444444	Peripheral	0
Cdc14b	3	3	0	0.666666667	0.654319112	0.000558763	0.000558763	0	0	3.47E-08	0.004236865	0.000187432	-0.17887249	2.295973398	4	0	-0.059063589	0.444444444	Peripheral	0
Cdc20	3	3	0	1	1.447492295	0.000558763	0.000558763	0	0	3.47E-08	0.021225213	0.000187162	-0.17887249	2.295973398	1	3	-0.040570078	0.444444444	Peripheral	0
Cdc23	6	6	0	0.6	0.8409309	0.001117527	0.001117527	0	0	3.47E-08	0.013791606	0.000186515	-0.17887249	2.295973398	3	1	-0.026217049	0.666666667	Connector	0
Cdc25c	2	2	0	1	2	0.000372509	0.000372509	0	0	3.47E-08	0.011946397	0.000185708	-0.17887249	2.295973398	1	2	-0.027618409	0.5	Peripheral	0
Cdc26	4	4	0	0.833333333	1.033156706	0.000745018	0.000745018	0	0	3.47E-08	0.009005797	0.000186083	-0.17887249	2.295973398	1	1	-0.055304079	0.5	Peripheral	0
Cdc27	1	1	0	0	0	0.000186254	0.000186254	0	0	3.47E-08	0.000706936	0.000185662	-0.17887249	2.295973398	176	1	-0.084391109	0	Ultra peripheral	0
Cdc37	4	4	0	0.5	0.515637449	0.000745018	0.000745018	0	0	3.47E-08	0.019917448	0.000185986	-0.17887249	2.295973398	1	3	-0.014265091	0.375	Peripheral	0
Cdc42	3	3	0	1	1.409177842	0.000558763	0.000558763	0	0	3.47E-08	0.01346705	0.000185866	-0.17887249	2.295973398	1	2	-0.027618409	0.666666667	Connector	0
Cdc42bpb	2	2	0	1	1	0.000372509	0.000372509	0	0	3.47E-08	0.008667742	0.000185656	-0.17887249	2.295973398	1	2	-0.027618409	0.5	Peripheral	0
Cdc42bpg	1	1	0	0	0	0.000186254	0.000186254	0	0	3.47E-08	0.00248956	0.000185604	-0.17887249	2.295973398	177	2	-0.027618409	0	Ultra peripheral	0
Cdc42ep3	1	1	0	0	0	0.000186254	0.000186254	0	0	3.47E-08	0.003669957	0.000185611	-0.17887249	2.295973398	178	2	-0.027618409	0	Ultra peripheral	0
Cdc42ep4	5	5	0	0.9	1.269077915	0.000931272	0.000931272	0	0	3.47E-08	0.019510213	0.000186406	-0.17887249	2.295973398	11	1	-0.055304079	0.72	Connector	0
Cdc42ep5	3	3	0	0.666666667	1.059427139	0.000558763	0.000558763	0	0	3.47E-08	0.003714695	0.000185785	-0.17887249	2.295973398	1	1	-0.055304079	0.444444444	Peripheral	0
Cdc42se1	4	4	0	0.833333333	1.218842326	0.000745018	0.000745018	0	0	3.47E-08	0.007311413	0.000186072	-0.17887249	2.295973398	11	1	-0.055304079	0.625	Connector	0
Cdc5l	3	3	0	1	1.609333068	0.000558763	0.000558763	0	0	3.47E-08	0.008554241	0.00018591	-0.17887249	2.295973398	1	1	-0.055304079	0.444444444	Peripheral	0
Cdc6	1	1	0	0	0	0.000186254	0.000186254	0	0	3.47E-08	0.009136661	0.000185642	-0.17887249	2.295973398	179	2	-0.027618409	0	Ultra peripheral	0
Cdca2	2	2	0	1	1	0.000372509	0.000372509	0	0	3.47E-08	0.011001811	0.00018571	-0.17887249	2.295973398	1	2	-0.027618409	0.5	Peripheral	0
Cdca3	5	5	0	0.6	0.706262128	0.000931272	0.000931272	0	0	3.47E-08	0.044491907	0.000188108	-0.17887249	2.295973398	4	3	-0.040570078	0.72	Connector	0
Cdca5	8	8	0	0.785714286	1.045042314	0.001490035	0.001490035	0	0	3.47E-08	0.010783215	0.000187328	-0.17887249	2.295973398	2	0	-0.023057041	0.6875	Connector	0
Cdca7	1	1	0	0	0	0.000186254	0.000186254	0	0	3.47E-08	0.002805363	0.000185905	-0.17887249	2.295973398	180	3	-0.066875064	0	Ultra peripheral	0
Cdca8	1	1	0	0	0	0.000186254	0.000186254	0	0	3.47E-08	0.016478268	0.000185917	-0.17887249	2.295973398	1	3	-0.066875064	0	Ultra peripheral	0
Cdcp1	2	2	0	0	0	0.000372509	0.000372509	0	0	3.47E-08	0.005416574	0.000185694	-0.17887249	2.295973398	1	2	-0.027618409	0.5	Peripheral	0
Cdh1	3	3	0	0	0	0.000558763	0.000558763	0	0	3.47E-08	0.009427334	0.000186524	-0.17887249	2.295973398	8	1	-0.055304079	0.444444444	Peripheral	0
Cdh11	2	2	0	1	2	0.000372509	0.000372509	0	0	3.47E-08	0.000916991	0.000185682	-0.17887249	2.295973398	1	1	-0.084391109	0.5	Peripheral	0
Cdh13	1	1	0	0	0	0.000186254	0.000186254	0	0	3.47E-08	0.005981849	0.000185624	-0.17887249	2.295973398	181	2	-0.027618409	0	Ultra peripheral	0
Cdh2	4	4	0	0.833333333	1.013676722	0.000745018	0.000745018	0	0	3.47E-08	0.013919491	0.000186159	-0.17887249	2.295973398	3	2	-0.027618409	0.75	Connector	0
Cdh3	4	4	0	0.5	0.802185364	0.000745018	0.000745018	0	0	3.47E-08	0.010898606	0.000186183	-0.17887249	2.295973398	9	3	-0.040570078	0.625	Connector	0
Cdh8	2	2	0	1	2	0.000372509	0.000372509	0	0	3.47E-08	0.001492504	0.000185713	-0.17887249	2.295973398	1	1	-0.055304079	0	Ultra peripheral	0
Cdip1	4	4	0	0.5	0.49316643	0.000745018	0.000745018	0	0	3.47E-08	0.008273749	0.000186071	-0.17887249	2.295973398	3	2	-0.027618409	0.75	Connector	0
Cdk1	4	4	0	0.666666667	0.935814193	0.000745018	0.000745018	0	0	3.47E-08	0.07986482	0.000188885	-0.17887249	2.295973398	11	3	-0.040570078	0.625	Connector	0
Cdk10	1	1	0	0	0	0.000186254	0.000186254	0	0	3.47E-08	0.001388215	0.000185618	-0.17887249	2.295973398	182	3	-0.066875064	0	Ultra peripheral	0
Cdk11b	2	2	0	1	1	0.000372509	0.000372509	0	0	3.47E-08	0.007300125	0.000185668	-0.17887249	2.295973398	1	2	-0.027618409	0.5	Peripheral	0
Cdk14	2	2	0	0	0	0.000372509	0.000372509	0	0	3.47E-08	0.001904604	0.000185655	-0.17887249	2.295973398	1	1	-0.084391109	0.5	Peripheral	0
Cdk16	3	3	0	0.666666667	0.755584454	0.000558763	0.000558763	0	0	3.47E-08	0.014962211	0.000185896	-0.17887249	2.295973398	12	2	-0.027618409	0.666666667	Connector	0
Cdk17	3	3	0	1	1	0.000558763	0.000558763	0	0	3.47E-08	0.005955808	0.000185769	-0.17887249	2.295973398	2	2	-0.027618409	0.666666667	Connector	0
Cdk2	2	2	0	0	0	0.000372509	0.000372509	0	0	3.47E-08	0.020635868	0.000186069	-0.17887249	2.295973398	3	2	-0.027618409	0.5	Peripheral	0
Cdk2ap1	3	3	0	1	1.688510554	0.000558763	0.000558763	0	0	3.47E-08	0.002393167	0.00018602	-0.17887249	2.295973398	11	0	-0.095070137	0.666666667	Connector	0
Cdk4	5	5	0	0.7	1.094772757	0.000931272	0.000931272	0	0	3.47E-08	0.031727216	0.000186226	-0.17887249	2.295973398	9	3	-0.040570078	0.72	Connector	0
Cdk5rap3	2	2	0	1	2	0.000372509	0.000372509	0	0	3.47E-08	0.002112121	0.000185746	-0.17887249	2.295973398	1	1	-0.084391109	0.5	Peripheral	0
Cdk6	7	7	0	0.761904762	0.919388027	0.001303781	0.001303781	0	0	3.47E-08	0.007211823	0.000188557	-0.17887249	2.295973398	2	0	-0.023057041	0.653061224	Connector	0
Cdk7	4	4	0	0.833333333	1.007479361	0.000745018	0.000745018	0	0	3.47E-08	0.013997723	0.000186177	-0.17887249	2.295973398	9	0	-0.059063589	0.625	Connector	0
Cdkl3	2	2	0	0	0	0.000372509	0.000372509	0	0	3.47E-08	0.000431943	0.000186127	-0.17887249	2.295973398	3	0	-0.095070137	0.5	Peripheral	0
Cdkn1a	5	5	0	0.9	1.278951036	0.000931272	0.000931272	0	0	3.47E-08	0.011045066	0.000187589	-0.17887249	2.295973398	2	0	-0.059063589	0.64	Connector	0
Cdkn1b	3	3	0	0.333333333	0.364882858	0.000558763	0.000558763	0	0	3.47E-08	0.00349105	0.000185723	-0.17887249	2.295973398	1	3	-0.040570078	0.444444444	Peripheral	0
Cdkn1c	5	5	0	0.6	0.871834991	0.000931272	0.000931272	0	0	3.47E-08	0.199353339	0.000190783	-0.17887249	2.295973398	4	3	-0.040570078	0.72	Connector	0
Cdkn2a	7	7	0	0.714285714	0.898102009	0.001303781	0.001303781	0	0	3.47E-08	0.005752011	0.000186305	-0.17887249	2.295973398	11	0	-0.023057041	0.693877551	Connector	0
Cdkn2aip	7	7	0	0.761904762	0.892465053	0.001303781	0.001303781	0	0	3.47E-08	0.011951037	0.000186696	-0.17887249	2.295973398	4	0	-0.059063589	0.734693878	Connector	0
Cdkn2aipnl	2	2	0	0	0	0.000372509	0.000372509	0	0	3.47E-08	0.004567914	0.000185673	-0.17887249	2.295973398	1	2	-0.027618409	0.5	Peripheral	0
Cdkn2b	5	5	0	0.7	0.805758739	0.000931272	0.000931272	0	0	3.47E-08	0.007286426	0.000186118	-0.17887249	2.295973398	1	3	-0.014265091	0.56	Peripheral	0
Cdkn3	4	4	0	0.5	0.848756266	0.000745018	0.000745018	0	0	3.47E-08	0.011432778	0.000185977	-0.17887249	2.295973398	1	3	-0.040570078	0.625	Connector	0
Cdo1	3	3	0	0.666666667	0.58546162	0.000558763	0.000558763	0	0	3.47E-08	0.036254372	0.000186215	-0.17887249	2.295973398	1	3	-0.040570078	0.444444444	Peripheral	0
Cds2	1	1	0	0	0	0.000186254	0.000186254	0	0	3.47E-08	0.000384705	0.000185633	-0.17887249	2.295973398	183	3	-0.066875064	0	Ultra peripheral	0
Cdt1	3	3	0	0.666666667	0.60996638	0.000558763	0.000558763	0	0	3.47E-08	0.003078421	0.000185941	-0.17887249	2.295973398	9	0	-0.059063589	0.444444444	Peripheral	0
Cdyl	2	2	0	1	2	0.000372509	0.000372509	0	0	3.47E-08	0.003225303	0.000185647	-0.17887249	2.295973398	1	2	-0.027618409	0.5	Peripheral	0
Celf2	8	8	0	0.75	1.11335449	0.001490035	0.001490035	0	0	3.47E-08	0.011866185	0.00018643	-0.17887249	2.295973398	2	0	-0.023057041	0.6875	Connector	0
Celf4	2	2	0	1	2	0.000372509	0.000372509	0	0	3.47E-08	0.002277405	0.000185702	-0.17887249	2.295973398	1	1	-0.084391109	0.5	Peripheral	0
Celsr1	2	2	0	1	1	0.000372509	0.000372509	0	0	3.47E-08	0.010099367	0.000185754	-0.17887249	2.295973398	1	2	-0.027618409	0.5	Peripheral	0
Celsr2	2	2	0	0	0	0.000372509	0.000372509	0	0	3.47E-08	0.002333922	0.000185675	-0.17887249	2.295973398	1	3	-0.040570078	0	Ultra peripheral	0
Cenpa	2	2	0	0	0	0.000372509	0.000372509	0	0	3.47E-08	0.02944197	0.000186595	-0.17887249	2.295973398	1	1	-0.084391109	0.5	Peripheral	0
Cenpc1	5	5	0	0.8	1.386985104	0.000931272	0.000931272	0	0	3.47E-08	0.010721263	0.000186031	-0.17887249	2.295973398	9	1	-0.055304079	0.72	Connector	0
Cenpe	2	2	0	1	2	0.000372509	0.000372509	0	0	3.47E-08	0.039979327	0.000185954	-0.17887249	2.295973398	1	2	-0.027618409	0.5	Peripheral	0
Cenpf	3	3	0	1	1.38095548	0.000558763	0.000558763	0	0	3.47E-08	0.019646364	0.00018725	-0.17887249	2.295973398	1	1	-0.055304079	0.444444444	Peripheral	0
Cenpi	1	1	0	0	0	0.000186254	0.000186254	0	0	3.47E-08	0.003140472	0.000185653	-0.17887249	2.295973398	184	3	-0.066875064	0	Ultra peripheral	0
Cenpk	3	3	0	0.666666667	0.890544753	0.000558763	0.000558763	0	0	3.47E-08	0.025834848	0.000186041	-0.17887249	2.295973398	1	2	-0.027618409	0.666666667	Connector	0
Cenpl	4	4	0	0.666666667	0.785905745	0.000745018	0.000745018	0	0	3.47E-08	0.012284669	0.000186235	-0.17887249	2.295973398	1	3	-0.014265091	0.375	Peripheral	0
Cenpm	2	2	0	0	0	0.000372509	0.000372509	0	0	3.47E-08	0.002799887	0.000185735	-0.17887249	2.295973398	1	3	-0.040570078	0	Ultra peripheral	0
Cenpn	4	4	0	0.5	0.747876597	0.000745018	0.000745018	0	0	3.47E-08	0.003704764	0.000185984	-0.17887249	2.295973398	9	0	-0.059063589	0.625	Connector	0
Cenpp	3	3	0	0.666666667	1.279254787	0.000558763	0.000558763	0	0	3.47E-08	0.00496515	0.000185745	-0.17887249	2.295973398	9	2	-0.027618409	0.666666667	Connector	0
Cenpu	3	3	0	0.666666667	0.682168038	0.000558763	0.000558763	0	0	3.47E-08	0.007688518	0.000185938	-0.17887249	2.295973398	4	2	-0.027618409	0.666666667	Connector	0
Cenpw	1	1	0	0	0	0.000186254	0.000186254	0	0	3.47E-08	0.001321862	0.00018572	-0.17887249	2.295973398	185	3	-0.066875064	0	Ultra peripheral	0
Cep120	1	1	0	0	0	0.000186254	0.000186254	0	0	3.47E-08	0.000260944	0.000185829	-0.17887249	2.295973398	186	0	-0.095070137	0	Ultra peripheral	0
Cep128	1	1	0	0	0	0.000186254	0.000186254	0	0	3.47E-08	0.00047434	0.000185779	-0.17887249	2.295973398	187	0	-0.095070137	0	Ultra peripheral	0
Cep131	1	1	0	0	0	0.000186254	0.000186254	0	0	3.47E-08	0.002729161	0.000185606	-0.17887249	2.295973398	188	2	-0.027618409	0	Ultra peripheral	0
Cep152	1	1	0	0	0	0.000186254	0.000186254	0	0	3.47E-08	0.00261946	0.000185605	-0.17887249	2.295973398	189	2	-0.027618409	0	Ultra peripheral	0
Cep170b	2	2	0	1	1	0.000372509	0.000372509	0	0	3.47E-08	0.003544661	0.000185625	-0.17887249	2.295973398	1	2	-0.027618409	0.5	Peripheral	0
Cep192	3	3	0	0.666666667	1.263281251	0.000558763	0.000558763	0	0	3.47E-08	0.005743274	0.000185705	-0.17887249	2.295973398	1	2	-0.027618409	0.666666667	Connector	0
Cep41	2	2	0	1	1	0.000372509	0.000372509	0	0	3.47E-08	0.001771948	0.000185844	-0.17887249	2.295973398	3	0	-0.095070137	0.5	Peripheral	0
Cep55	6	6	0	0.866666667	1.193197458	0.001117527	0.001117527	0	0	3.47E-08	0.008715407	0.000186753	-0.17887249	2.295973398	4	1	-0.026217049	0.611111111	Peripheral	0
Cep63	2	2	0	0	0	0.000372509	0.000372509	0	0	3.47E-08	0.005307756	0.000185673	-0.17887249	2.295973398	1	2	-0.027618409	0.5	Peripheral	0
Cep68	1	1	0	0	0	0.000186254	0.000186254	0	0	3.47E-08	0.002628665	0.000185605	-0.17887249	2.295973398	190	2	-0.027618409	0	Ultra peripheral	0
Cep70	4	4	0	0.166666667	0.199010864	0.000745018	0.000745018	0	0	3.47E-08	0.002537361	0.000190482	-0.17887249	2.295973398	6	0	-0.059063589	0.5	Peripheral	0
Cep72	1	1	0	0	0	0.000186254	0.000186254	0	0	3.47E-08	0.000668285	0.000185658	-0.17887249	2.295973398	191	1	-0.084391109	0	Ultra peripheral	0
Cep76	1	1	0	0	0	0.000186254	0.000186254	0	0	3.47E-08	0.000452708	0.000185635	-0.17887249	2.295973398	192	3	-0.066875064	0	Ultra peripheral	0
Cep78	2	2	0	1	1	0.000372509	0.000372509	0	0	3.47E-08	0.001844824	0.000185685	-0.17887249	2.295973398	1	3	-0.040570078	0	Ultra peripheral	0
Cep89	2	2	0	0	0	0.000372509	0.000372509	0	0	3.47E-08	0.00319487	0.000185711	-0.17887249	2.295973398	1	1	-0.084391109	0.5	Peripheral	0
Cept1	1	1	0	0	0	0.000186254	0.000186254	0	0	3.47E-08	0.000426877	0.000185638	-0.17887249	2.295973398	193	3	-0.066875064	0	Ultra peripheral	0
Cers3	2	2	0	1	2	0.000372509	0.000372509	0	0	3.47E-08	0.001611964	0.000185753	-0.17887249	2.295973398	9	0	-0.095070137	0.5	Peripheral	0
Cers4	4	4	0	0.666666667	1	0.000745018	0.000745018	0	0	3.47E-08	0.006644609	0.000185995	-0.17887249	2.295973398	1	1	-0.026217049	0.375	Peripheral	0
Cers6	1	1	0	0	0	0.000186254	0.000186254	0	0	3.47E-08	0.000533733	0.000185644	-0.17887249	2.295973398	194	0	-0.095070137	0	Ultra peripheral	0
Ces1d	1	1	0	0	0	0.000186254	0.000186254	0	0	3.47E-08	0.000665849	0.000185655	-0.17887249	2.295973398	195	3	-0.066875064	0	Ultra peripheral	0
Cetn2	4	4	0	1	1.359948947	0.000745018	0.000745018	0	0	3.47E-08	0.011501761	0.000186163	-0.17887249	2.295973398	2	0	-0.059063589	0.625	Connector	0
Cetn3	4	4	0	0.5	0.593536156	0.000745018	0.000745018	0	0	3.47E-08	0.019505295	0.000186064	-0.17887249	2.295973398	1	3	-0.040570078	0.625	Connector	0
Cfap20	4	4	0	0.833333333	1.261716034	0.000745018	0.000745018	0	0	3.47E-08	0.009313831	0.000186053	-0.17887249	2.295973398	9	2	-0.027618409	0.75	Connector	0
Cfdp1	3	3	0	0.333333333	0.439099142	0.000558763	0.000558763	0	0	3.47E-08	0.014045222	0.000187555	-0.17887249	2.295973398	3	0	-0.059063589	0.444444444	Peripheral	0
Cfl1	3	3	0	1	1.186278154	0.000558763	0.000558763	0	0	3.47E-08	0.030580682	0.000185933	-0.17887249	2.295973398	1	2	-0.027618409	0.666666667	Connector	0
Cfl2	7	7	0	0.571428571	0.662247496	0.001303781	0.001303781	0	0	3.47E-08	0.021501601	0.00018655	-0.17887249	2.295973398	9	0	-0.023057041	0.612244898	Peripheral	0
Cftr	1	1	0	0	0	0.000186254	0.000186254	0	0	3.47E-08	0.001214463	0.000185614	-0.17887249	2.295973398	196	3	-0.066875064	0	Ultra peripheral	0
Cggbp1	6	6	0	0.733333333	1.035850165	0.001117527	0.001117527	0	0	3.47E-08	0.032606548	0.000186149	-0.17887249	2.295973398	1	1	-0.026217049	0.611111111	Peripheral	0
Cgn	2	2	0	1	1	0.000372509	0.000372509	0	0	3.47E-08	0.00239847	0.000185697	-0.17887249	2.295973398	1	3	-0.066875064	0.5	Peripheral	0
Cgnl1	3	3	0	0.333333333	0.368926502	0.000558763	0.000558763	0	0	3.47E-08	0.001972707	0.000185947	-0.17887249	2.295973398	5	3	-0.040570078	0.444444444	Peripheral	0
Chac2	1	1	0	0	0	0.000186254	0.000186254	0	0	3.47E-08	0.000812612	0.000185642	-0.17887249	2.295973398	197	1	-0.084391109	0	Ultra peripheral	0
Chaf1a	2	2	0	0	0	0.000372509	0.000372509	0	0	3.47E-08	0.012078188	0.000185711	-0.17887249	2.295973398	1	2	-0.027618409	0.5	Peripheral	0
Chaf1b	4	4	0	0.833333333	1.022618348	0.000745018	0.000745018	0	0	3.47E-08	0.019595853	0.000186027	-0.17887249	2.295973398	1	2	-0.027618409	0.75	Connector	0
Champ1	1	1	0	0	0	0.000186254	0.000186254	0	0	3.47E-08	0.002867454	0.000185607	-0.17887249	2.295973398	198	2	-0.027618409	0	Ultra peripheral	0
Chchd1	6	6	0	0.8	1.129627844	0.001117527	0.001117527	0	0	3.47E-08	0.026177456	0.000186967	-0.17887249	2.295973398	9	0	-0.059063589	0.722222222	Connector	0
Chchd3	2	2	0	0	0	0.000372509	0.000372509	0	0	3.47E-08	0.00728254	0.000186363	-0.17887249	2.295973398	9	0	-0.059063589	0	Ultra peripheral	0
Chchd6	2	2	0	0	0	0.000372509	0.000372509	0	0	3.47E-08	0.003318978	0.000186083	-0.17887249	2.295973398	8	2	-0.027618409	0.5	Peripheral	0
Chd1l	1	1	0	0	0	0.000186254	0.000186254	0	0	3.47E-08	0.00104124	0.000185611	-0.17887249	2.295973398	199	3	-0.066875064	0	Ultra peripheral	0
Chd2	5	5	0	0.9	1.043639417	0.000931272	0.000931272	0	0	3.47E-08	0.009290115	0.000185999	-0.17887249	2.295973398	2	1	-0.055304079	0.72	Connector	0
Chd3	7	7	0	0.761904762	0.876806104	0.001303781	0.001303781	0	0	3.47E-08	0.053722272	0.000189749	-0.17887249	2.295973398	7	1	-0.026217049	0.612244898	Peripheral	0
Chd3os	1	1	0	0	0	0.000186254	0.000186254	0	0	3.47E-08	0.000551917	0.00018569	-0.17887249	2.295973398	200	0	-0.095070137	0	Ultra peripheral	0
Chd6	1	1	0	0	0	0.000186254	0.000186254	0	0	3.47E-08	0.007449685	0.000185633	-0.17887249	2.295973398	201	2	-0.027618409	0	Ultra peripheral	0
Chd7	2	2	0	0	0	0.000372509	0.000372509	0	0	3.47E-08	0.004584058	0.000185784	-0.17887249	2.295973398	1	3	-0.040570078	0	Ultra peripheral	0
Chd9	2	2	0	1	1	0.000372509	0.000372509	0	0	3.47E-08	0.000649243	0.000186031	-0.17887249	2.295973398	8	1	-0.084391109	0.5	Peripheral	0
Chek1	4	4	0	0.833333333	0.90557494	0.000745018	0.000745018	0	0	3.47E-08	0.010694027	0.00018634	-0.17887249	2.295973398	12	2	-0.027618409	0.75	Connector	0
Chek2	4	4	0	0.5	0.746711465	0.000745018	0.000745018	0	0	3.47E-08	0.006266158	0.000185962	-0.17887249	2.295973398	12	2	-0.027618409	0.75	Connector	0
Cherp	4	4	0	0.833333333	0.974887759	0.000745018	0.000745018	0	0	3.47E-08	0.003610023	0.000186083	-0.17887249	2.295973398	9	0	-0.023057041	0.375	Peripheral	0
Chic2	3	3	0	0.666666667	0.594337015	0.000558763	0.000558763	0	0	3.47E-08	0.022777546	0.000185842	-0.17887249	2.295973398	1	3	-0.040570078	0.444444444	Peripheral	0
Chid1	1	1	0	0	0	0.000186254	0.000186254	0	0	3.47E-08	0.001696504	0.000185624	-0.17887249	2.295973398	202	3	-0.066875064	0	Ultra peripheral	0
Chl1	2	2	0	1	1	0.000372509	0.000372509	0	0	3.47E-08	0.001797703	0.000185687	-0.17887249	2.295973398	1	3	-0.040570078	0	Ultra peripheral	0
Chm	2	2	0	1	1	0.000372509	0.000372509	0	0	3.47E-08	0.00101399	0.000185697	-0.17887249	2.295973398	1	1	-0.084391109	0.5	Peripheral	0
Chmp2b	3	3	0	1	1.195250163	0.000558763	0.000558763	0	0	3.47E-08	0.00231708	0.000185869	-0.17887249	2.295973398	1	0	-0.095070137	0.666666667	Connector	0
Chmp3	4	4	0	0.666666667	0.824396415	0.000745018	0.000745018	0	0	3.47E-08	0.005315334	0.000186088	-0.17887249	2.295973398	12	2	-0.027618409	0.75	Connector	0
Chmp6	1	1	0	0	0	0.000186254	0.000186254	0	0	3.47E-08	0.005889571	0.000185624	-0.17887249	2.295973398	203	2	-0.027618409	0	Ultra peripheral	0
Chmp7	4	4	0	0.666666667	0.927671326	0.000745018	0.000745018	0	0	3.47E-08	0.009416575	0.000185971	-0.17887249	2.295973398	11	3	-0.040570078	0.625	Connector	0
Chn1	3	3	0	0.666666667	0.646740638	0.000558763	0.000558763	0	0	3.47E-08	0.00232058	0.0001861	-0.17887249	2.295973398	5	0	-0.059063589	0.444444444	Peripheral	0
Chn2	2	2	0	0	0	0.000372509	0.000372509	0	0	3.47E-08	0.000601533	0.000188669	-0.17887249	2.295973398	6	0	-0.095070137	0.5	Peripheral	0
Chp1	4	4	0	0.666666667	1	0.000745018	0.000745018	0	0	3.47E-08	0.008474538	0.000186055	-0.17887249	2.295973398	1	1	-0.026217049	0.375	Peripheral	0
Chpf	3	3	0	0.333333333	0.37270006	0.000558763	0.000558763	0	0	3.47E-08	0.009245704	0.00018573	-0.17887249	2.295973398	1	3	-0.040570078	0.444444444	Peripheral	0
Chst11	1	1	0	0	0	0.000186254	0.000186254	0	0	3.47E-08	0.000798282	0.00018567	-0.17887249	2.295973398	204	0	-0.095070137	0	Ultra peripheral	0
Chst14	1	1	0	0	0	0.000186254	0.000186254	0	0	3.47E-08	0.000767199	0.000185667	-0.17887249	2.295973398	205	0	-0.095070137	0	Ultra peripheral	0
Chst2	1	1	0	0	0	0.000186254	0.000186254	0	0	3.47E-08	0.001228499	0.00018571	-0.17887249	2.295973398	206	3	-0.066875064	0	Ultra peripheral	0
Chst5	5	5	0	0.7	1.284513678	0.000931272	0.000931272	0	0	3.47E-08	0.004819271	0.000185955	-0.17887249	2.295973398	1	1	-0.026217049	0.48	Peripheral	0
Chtf18	2	2	0	1	1	0.000372509	0.000372509	0	0	3.47E-08	0.00211655	0.00018576	-0.17887249	2.295973398	1	1	-0.084391109	0.5	Peripheral	0
Chtop	3	3	0	0.333333333	0.379831714	0.000558763	0.000558763	0	0	3.47E-08	0.008236198	0.00018571	-0.17887249	2.295973398	1	3	-0.040570078	0.444444444	Peripheral	0
Churc1	1	1	0	0	0	0.000186254	0.000186254	0	0	3.47E-08	0.001407701	0.000186876	-0.17887249	2.295973398	207	0	-0.095070137	0	Ultra peripheral	0
Ciao1	2	2	0	1	1	0.000372509	0.000372509	0	0	3.47E-08	0.005100455	0.000185651	-0.17887249	2.295973398	1	2	-0.027618409	0.5	Peripheral	0
Ciapin1	5	5	0	0.9	1.104385464	0.000931272	0.000931272	0	0	3.47E-08	0.015011757	0.000186454	-0.17887249	2.295973398	11	0	-0.059063589	0.72	Connector	0
Ciart	3	3	0	1	1	0.000558763	0.000558763	0	0	3.47E-08	0.003346603	0.000185755	-0.17887249	2.295973398	2	0	-0.059063589	0.444444444	Peripheral	0
Cib1	7	7	0	0.571428571	0.89902861	0.001303781	0.001303781	0	0	3.47E-08	0.008471895	0.000186359	-0.17887249	2.295973398	9	0	-0.059063589	0.734693878	Connector	0
Cib2	1	1	0	0	0	0.000186254	0.000186254	0	0	3.47E-08	0.001065426	0.000185611	-0.17887249	2.295973398	208	3	-0.066875064	0	Ultra peripheral	0
Cinp	3	3	0	0.666666667	0.681043928	0.000558763	0.000558763	0	0	3.47E-08	0.011796164	0.000185761	-0.17887249	2.295973398	1	3	-0.040570078	0.444444444	Peripheral	0
Cir1	2	2	0	1	1	0.000372509	0.000372509	0	0	3.47E-08	0.002457345	0.000186003	-0.17887249	2.295973398	10	2	-0.027618409	0.5	Peripheral	0
Cirbp	4	4	0	0.833333333	1.054759842	0.000745018	0.000745018	0	0	3.47E-08	0.016869762	0.00018617	-0.17887249	2.295973398	1	3	-0.040570078	0.625	Connector	0
Cisd1	3	3	0	0.666666667	0.88681383	0.000558763	0.000558763	0	0	3.47E-08	0.008238709	0.000185784	-0.17887249	2.295973398	1	2	-0.027618409	0.666666667	Connector	0
Cisd3	3	3	0	0.666666667	0.684668484	0.000558763	0.000558763	0	0	3.47E-08	0.00462625	0.000185818	-0.17887249	2.295973398	4	2	-0.027618409	0.666666667	Connector	0
Cit	6	6	0	0.533333333	0.895200525	0.001117527	0.001117527	0	0	3.47E-08	0.014884054	0.00018732	-0.17887249	2.295973398	8	1	0.002869981	0.444444444	Peripheral	0
Cited2	3	3	0	1	1.300335237	0.000558763	0.000558763	0	0	3.47E-08	0.001577637	0.000185846	-0.17887249	2.295973398	2	0	-0.059063589	0.444444444	Peripheral	0
Ckap2	6	6	0	0.666666667	0.676556226	0.001117527	0.001117527	0	0	3.47E-08	0.014903766	0.000188396	-0.17887249	2.295973398	3	0	-0.059063589	0.666666667	Connector	0
Ckap2l	3	3	0	1	1	0.000558763	0.000558763	0	0	3.47E-08	0.002370216	0.000186519	-0.17887249	2.295973398	5	3	-0.040570078	0.444444444	Peripheral	0
Ckap5	3	3	0	0.666666667	0.644661228	0.000558763	0.000558763	0	0	3.47E-08	0.023431504	0.000186293	-0.17887249	2.295973398	4	2	-0.027618409	0.666666667	Connector	0
Ckb	1	1	0	0	0	0.000186254	0.000186254	0	0	3.47E-08	0.008031733	0.000185749	-0.17887249	2.295973398	209	3	-0.066875064	0	Ultra peripheral	0
Cks1b	3	3	0	0.666666667	0.848810594	0.000558763	0.000558763	0	0	3.47E-08	0.020900903	0.000187491	-0.17887249	2.295973398	11	0	-0.095070137	0.666666667	Connector	0
Cks2	4	4	0	0.833333333	1.284118214	0.000745018	0.000745018	0	0	3.47E-08	0.099905823	0.000187268	-0.17887249	2.295973398	1	1	-0.055304079	0.625	Connector	0
Clasrp	1	1	0	0	0	0.000186254	0.000186254	0	0	3.47E-08	0.001564967	0.000185621	-0.17887249	2.295973398	210	3	-0.066875064	0	Ultra peripheral	0
Clcn3	6	6	0	0.6	0.716875354	0.001117527	0.001117527	0	0	3.47E-08	0.003762698	0.00018641	-0.17887249	2.295973398	11	1	-0.026217049	0.611111111	Peripheral	0
Cldn1	1	1	0	0	0	0.000186254	0.000186254	0	0	3.47E-08	0.00067919	0.000185666	-0.17887249	2.295973398	211	3	-0.066875064	0	Ultra peripheral	0
Cldn12	2	2	0	1	2	0.000372509	0.000372509	0	0	3.47E-08	0.001228576	0.000185688	-0.17887249	2.295973398	1	1	-0.055304079	0	Ultra peripheral	0
Cldn23	2	2	0	1	1	0.000372509	0.000372509	0	0	3.47E-08	0.002269611	0.000185701	-0.17887249	2.295973398	1	3	-0.040570078	0	Ultra peripheral	0
Cldn3	10	10	0	0.644444444	0.891212567	0.001862544	0.001862544	0	0	3.47E-08	0.022351137	0.000187955	-0.17887249	2.295973398	9	0	-0.023057041	0.72	Connector	0
Cldn4	9	9	0	0.583333333	0.703942668	0.00167629	0.00167629	0	0	3.47E-08	0.025916783	0.000188532	-0.17887249	2.295973398	3	0	-0.023057041	0.666666667	Connector	0
Cldn6	5	5	0	0.8	0.901880002	0.000931272	0.000931272	0	0	3.47E-08	0.027153695	0.000186838	-0.17887249	2.295973398	1	3	-0.014265091	0.48	Peripheral	0
Cldn7	3	3	0	0.333333333	0.381505485	0.000558763	0.000558763	0	0	3.47E-08	0.017603872	0.000186194	-0.17887249	2.295973398	1	3	-0.040570078	0.444444444	Peripheral	0
Cldn8	8	8	0	0.607142857	0.73491305	0.001490035	0.001490035	0	0	3.47E-08	0.013031601	0.000187587	-0.17887249	2.295973398	9	0	0.048956054	0.53125	Peripheral	0
Cldn9	5	5	0	0.6	0.806110022	0.000931272	0.000931272	0	0	3.47E-08	0.005917166	0.000186275	-0.17887249	2.295973398	12	3	-0.014265091	0.56	Peripheral	0
Clic1	5	5	0	0.5	0.589123719	0.000931272	0.000931272	0	0	3.47E-08	0.01742016	0.000186799	-0.17887249	2.295973398	12	1	-0.055304079	0.64	Connector	0
Clic6	2	2	0	0	0	0.000372509	0.000372509	0	0	3.47E-08	0.00511663	0.00018583	-0.17887249	2.295973398	1	3	-0.040570078	0	Ultra peripheral	0
Clint1	2	2	0	1	2	0.000372509	0.000372509	0	0	3.47E-08	0.007627345	0.000185728	-0.17887249	2.295973398	9	2	-0.027618409	0.5	Peripheral	0
Clip1	4	4	0	0.5	0.534093152	0.000745018	0.000745018	0	0	3.47E-08	0.008197977	0.000186191	-0.17887249	2.295973398	4	2	-0.027618409	0.75	Connector	0
Clip4	1	1	0	0	0	0.000186254	0.000186254	0	0	3.47E-08	0.000481054	0.000185637	-0.17887249	2.295973398	212	3	-0.066875064	0	Ultra peripheral	0
Clk1	3	3	0	1	1	0.000558763	0.000558763	0	0	3.47E-08	0.020146617	0.000186007	-0.17887249	2.295973398	2	2	-0.027618409	0.666666667	Connector	0
Clk2	2	2	0	1	1	0.000372509	0.000372509	0	0	3.47E-08	0.002396064	0.000185693	-0.17887249	2.295973398	9	0	-0.095070137	0.5	Peripheral	0
Clk3	3	3	0	1	1	0.000558763	0.000558763	0	0	3.47E-08	0.003668077	0.000185789	-0.17887249	2.295973398	2	2	-0.027618409	0.666666667	Connector	0
Clmn	4	4	0	0.833333333	1.171574438	0.000745018	0.000745018	0	0	3.47E-08	0.002154272	0.000186624	-0.17887249	2.295973398	7	1	0.002869981	0	Ultra peripheral	0
Cln8	1	1	0	0	0	0.000186254	0.000186254	0	0	3.47E-08	0.002630677	0.000185605	-0.17887249	2.295973398	213	2	-0.027618409	0	Ultra peripheral	0
Clns1a	5	5	0	0.7	0.895772501	0.000931272	0.000931272	0	0	3.47E-08	0.017997594	0.000186952	-0.17887249	2.295973398	9	0	-0.059063589	0.64	Connector	0
Clock	1	1	0	0	0	0.000186254	0.000186254	0	0	3.47E-08	0.000255645	0.000185703	-0.17887249	2.295973398	214	0	-0.095070137	0	Ultra peripheral	0
Clpb	1	1	0	0	0	0.000186254	0.000186254	0	0	3.47E-08	0.005188941	0.00018562	-0.17887249	2.295973398	215	2	-0.027618409	0	Ultra peripheral	0
Clpp	4	4	0	0.5	0.724340351	0.000745018	0.000745018	0	0	3.47E-08	0.009873322	0.000186083	-0.17887249	2.295973398	9	0	-0.059063589	0.625	Connector	0
Clspn	3	3	0	0.666666667	0.625795459	0.000558763	0.000558763	0	0	3.47E-08	0.013984783	0.000186614	-0.17887249	2.295973398	4	2	-0.027618409	0.666666667	Connector	0
Clstn1	2	2	0	1	1	0.000372509	0.000372509	0	0	3.47E-08	0.010994055	0.0001857	-0.17887249	2.295973398	1	2	-0.027618409	0.5	Peripheral	0
Clta	2	2	0	1	1	0.000372509	0.000372509	0	0	3.47E-08	0.008079684	0.00018634	-0.17887249	2.295973398	1	1	-0.084391109	0.5	Peripheral	0
Cltb	1	1	0	0	0	0.000186254	0.000186254	0	0	3.47E-08	0.000870056	0.000185675	-0.17887249	2.295973398	216	3	-0.066875064	0	Ultra peripheral	0
Cltc	8	8	0	0.75	1.061184821	0.001490035	0.001490035	0	0	3.47E-08	0.014073732	0.0001871	-0.17887249	2.295973398	9	3	-0.014265091	0.71875	Connector	0
Clu	4	4	0	0.666666667	0.934477633	0.000745018	0.000745018	0	0	3.47E-08	0.00192046	0.00018615	-0.17887249	2.295973398	11	0	-0.059063589	0.5	Peripheral	0
Cmc4	3	3	0	0.666666667	1.000776832	0.000558763	0.000558763	0	0	3.47E-08	0.004376404	0.000185673	-0.17887249	2.295973398	1	2	-0.027618409	0.666666667	Connector	0
Cmip	4	4	0	0.666666667	0.660418101	0.000745018	0.000745018	0	0	3.47E-08	0.006754503	0.000186203	-0.17887249	2.295973398	10	3	-0.040570078	0.625	Connector	0
Cmss1	1	1	0	0	0	0.000186254	0.000186254	0	0	3.47E-08	0.004438676	0.000185616	-0.17887249	2.295973398	217	2	-0.027618409	0	Ultra peripheral	0
Cmtm3	7	7	0	0.857142857	1.261143895	0.001303781	0.001303781	0	0	3.47E-08	0.011510388	0.000186608	-0.17887249	2.295973398	2	1	-0.026217049	0.612244898	Peripheral	0
Cmtm8	2	2	0	1	1	0.000372509	0.000372509	0	0	3.47E-08	0.002225428	0.000185731	-0.17887249	2.295973398	1	3	-0.040570078	0	Ultra peripheral	0
Cnih1	5	5	0	0.7	0.659452585	0.000931272	0.000931272	0	0	3.47E-08	0.010573371	0.000186378	-0.17887249	2.295973398	5	0	-0.059063589	0.64	Connector	0
Cnih2	1	1	0	0	0	0.000186254	0.000186254	0	0	3.47E-08	0.002600193	0.000185605	-0.17887249	2.295973398	218	2	-0.027618409	0	Ultra peripheral	0
Cnih4	2	2	0	0	0	0.000372509	0.000372509	0	0	3.47E-08	0.01221526	0.00018682	-0.17887249	2.295973398	3	2	-0.027618409	0.5	Peripheral	0
Cnksr2	2	2	0	0	0	0.000372509	0.000372509	0	0	3.47E-08	0.004394045	0.000185911	-0.17887249	2.295973398	8	1	-0.084391109	0.5	Peripheral	0
Cnksr3	1	1	0	0	0	0.000186254	0.000186254	0	0	3.47E-08	0.000431306	0.000185706	-0.17887249	2.295973398	219	0	-0.095070137	0	Ultra peripheral	0
Cnn2	6	6	0	0.8	1.155650294	0.001117527	0.001117527	0	0	3.47E-08	0.016334524	0.000186691	-0.17887249	2.295973398	1	1	-0.026217049	0.611111111	Peripheral	0
Cnn3	5	5	0	0.8	1.119502733	0.000931272	0.000931272	0	0	3.47E-08	0.051815151	0.000186963	-0.17887249	2.295973398	1	1	-0.055304079	0.64	Connector	0
Cnot1	2	2	0	1	2	0.000372509	0.000372509	0	0	3.47E-08	0.0060797	0.000185669	-0.17887249	2.295973398	1	2	-0.027618409	0.5	Peripheral	0
Cnot10	1	1	0	0	0	0.000186254	0.000186254	0	0	3.47E-08	0.007688595	0.000185634	-0.17887249	2.295973398	220	2	-0.027618409	0	Ultra peripheral	0
Cnot2	2	2	0	1	1	0.000372509	0.000372509	0	0	3.47E-08	0.007868166	0.000185771	-0.17887249	2.295973398	1	2	-0.027618409	0.5	Peripheral	0
Cnot3	6	6	0	0.8	1.183004149	0.001117527	0.001117527	0	0	3.47E-08	0.003504152	0.000186733	-0.17887249	2.295973398	11	0	-0.023057041	0.611111111	Peripheral	0
Cnot8	2	2	0	1	1	0.000372509	0.000372509	0	0	3.47E-08	0.006989324	0.000185652	-0.17887249	2.295973398	1	2	-0.027618409	0.5	Peripheral	0
Cnp	4	4	0	0.666666667	0.878866132	0.000745018	0.000745018	0	0	3.47E-08	0.006006264	0.000186041	-0.17887249	2.295973398	1	2	-0.027618409	0.75	Connector	0
Cnppd1	4	4	0	0.5	0.541627628	0.000745018	0.000745018	0	0	3.47E-08	0.005842264	0.000185799	-0.17887249	2.295973398	1	3	-0.014265091	0.375	Peripheral	0
Cnpy2	5	5	0	0.9	1.15233274	0.000931272	0.000931272	0	0	3.47E-08	0.03387527	0.000186882	-0.17887249	2.295973398	11	0	-0.023057041	0.56	Peripheral	0
Cnpy3	4	4	0	0.5	0.739746282	0.000745018	0.000745018	0	0	3.47E-08	0.009985193	0.000185797	-0.17887249	2.295973398	1	3	-0.040570078	0.625	Connector	0
Cnst	1	1	0	0	0	0.000186254	0.000186254	0	0	3.47E-08	0.004298421	0.000185615	-0.17887249	2.295973398	221	2	-0.027618409	0	Ultra peripheral	0
Cntrl	2	2	0	1	2	0.000372509	0.000372509	0	0	3.47E-08	0.006945616	0.000185686	-0.17887249	2.295973398	1	2	-0.027618409	0.5	Peripheral	0
Cntrob	2	2	0	1	2	0.000372509	0.000372509	0	0	3.47E-08	0.005257545	0.000185657	-0.17887249	2.295973398	1	2	-0.027618409	0.5	Peripheral	0
Coa3	5	5	0	0.9	1.220977268	0.000931272	0.000931272	0	0	3.47E-08	0.004346808	0.000186216	-0.17887249	2.295973398	11	0	-0.059063589	0.64	Connector	0
Coa5	4	4	0	0.5	0.747567884	0.000745018	0.000745018	0	0	3.47E-08	0.004234003	0.000185989	-0.17887249	2.295973398	8	1	-0.055304079	0.625	Connector	0
Coa6	2	2	0	0	0	0.000372509	0.000372509	0	0	3.47E-08	0.003416979	0.000185683	-0.17887249	2.295973398	1	3	-0.066875064	0.5	Peripheral	0
Coa7	3	3	0	0.666666667	1.223252361	0.000558763	0.000558763	0	0	3.47E-08	0.002828225	0.000185941	-0.17887249	2.295973398	9	0	-0.059063589	0.444444444	Peripheral	0
Coasy	1	1	0	0	0	0.000186254	0.000186254	0	0	3.47E-08	0.000639105	0.000185655	-0.17887249	2.295973398	222	1	-0.084391109	0	Ultra peripheral	0
Cobl	1	1	0	0	0	0.000186254	0.000186254	0	0	3.47E-08	0.000377553	0.000185741	-0.17887249	2.295973398	223	0	-0.095070137	0	Ultra peripheral	0
Coch	2	2	0	1	2	0.000372509	0.000372509	0	0	3.47E-08	0.002790166	0.000185833	-0.17887249	2.295973398	1	1	-0.055304079	0	Ultra peripheral	0
Cog2	2	2	0	1	2	0.000372509	0.000372509	0	0	3.47E-08	0.001167645	0.000185679	-0.17887249	2.295973398	1	3	-0.066875064	0.5	Peripheral	0
Cog3	1	1	0	0	0	0.000186254	0.000186254	0	0	3.47E-08	0.001352647	0.000185617	-0.17887249	2.295973398	224	3	-0.066875064	0	Ultra peripheral	0
Cog4	2	2	0	1	1	0.000372509	0.000372509	0	0	3.47E-08	0.005298773	0.000185854	-0.17887249	2.295973398	4	2	-0.027618409	0.5	Peripheral	0
Cog7	1	1	0	0	0	0.000186254	0.000186254	0	0	3.47E-08	0.00369948	0.000185611	-0.17887249	2.295973398	225	2	-0.027618409	0	Ultra peripheral	0
Cog8	2	2	0	0	0	0.000372509	0.000372509	0	0	3.47E-08	0.004332566	0.000185685	-0.17887249	2.295973398	1	2	-0.027618409	0.5	Peripheral	0
Coil	1	1	0	0	0	0.000186254	0.000186254	0	0	3.47E-08	0.000546317	0.000185652	-0.17887249	2.295973398	226	3	-0.066875064	0	Ultra peripheral	0
Col11a1	2	2	0	1	2	0.000372509	0.000372509	0	0	3.47E-08	0.002391984	0.000185683	-0.17887249	2.295973398	1	1	-0.084391109	0.5	Peripheral	0
Col18a1	10	10	0	0.688888889	1.043902758	0.001862544	0.001862544	0	0	3.47E-08	0.03208271	0.000187851	-0.17887249	2.295973398	9	0	-0.023057041	0.72	Connector	0
Col1a2	4	4	0	0.666666667	1	0.000745018	0.000745018	0	0	3.47E-08	0.004881522	0.000185886	-0.17887249	2.295973398	1	1	-0.026217049	0.375	Peripheral	0
Col27a1	2	2	0	0	0	0.000372509	0.000372509	0	0	3.47E-08	0.003083195	0.00018569	-0.17887249	2.295973398	1	3	-0.066875064	0.5	Peripheral	0
Col2a1	5	5	0	0.6	0.75468796	0.000931272	0.000931272	0	0	3.47E-08	0.018493837	0.000186533	-0.17887249	2.295973398	3	3	-0.040570078	0.72	Connector	0
Col4a1	3	3	0	0.333333333	0.37279326	0.000558763	0.000558763	0	0	3.47E-08	0.019926918	0.000185862	-0.17887249	2.295973398	1	3	-0.040570078	0.444444444	Peripheral	0
Col4a2	6	6	0	0.733333333	0.982583608	0.001117527	0.001117527	0	0	3.47E-08	0.02155711	0.00018614	-0.17887249	2.295973398	1	3	-0.014265091	0.611111111	Peripheral	0
Col4a5	5	5	0	0.8	1.057926759	0.000931272	0.000931272	0	0	3.47E-08	0.005010777	0.000186113	-0.17887249	2.295973398	5	1	-0.055304079	0.64	Connector	0
Col5a2	1	1	0	0	0	0.000186254	0.000186254	0	0	3.47E-08	0.000517449	0.000185729	-0.17887249	2.295973398	227	0	-0.095070137	0	Ultra peripheral	0
Col8a1	2	2	0	1	1	0.000372509	0.000372509	0	0	3.47E-08	0.000603401	0.00018591	-0.17887249	2.295973398	5	0	-0.095070137	0.5	Peripheral	0
Col9a1	5	5	0	0.8	1.136322642	0.000931272	0.000931272	0	0	3.47E-08	0.011742166	0.000187553	-0.17887249	2.295973398	5	1	-0.026217049	0.56	Peripheral	0
Col9a2	2	2	0	1	1	0.000372509	0.000372509	0	0	3.47E-08	0.011155664	0.000185933	-0.17887249	2.295973398	1	3	-0.040570078	0	Ultra peripheral	0
Commd2	1	1	0	0	0	0.000186254	0.000186254	0	0	3.47E-08	0.002422963	0.000185638	-0.17887249	2.295973398	228	3	-0.066875064	0	Ultra peripheral	0
Commd3	3	3	0	0.666666667	0.61857771	0.000558763	0.000558763	0	0	3.47E-08	0.006023442	0.000186036	-0.17887249	2.295973398	9	0	-0.059063589	0.444444444	Peripheral	0
Commd5	2	2	0	1	1	0.000372509	0.000372509	0	0	3.47E-08	0.006291404	0.000185643	-0.17887249	2.295973398	1	2	-0.027618409	0.5	Peripheral	0
Commd6	2	2	0	0	0	0.000372509	0.000372509	0	0	3.47E-08	0.009052269	0.000185726	-0.17887249	2.295973398	1	2	-0.027618409	0.5	Peripheral	0
Commd8	3	3	0	1	1.328490619	0.000558763	0.000558763	0	0	3.47E-08	0.00152531	0.000185786	-0.17887249	2.295973398	1	0	-0.095070137	0.666666667	Connector	0
Comt	3	3	0	1	1	0.000558763	0.000558763	0	0	3.47E-08	0.045261578	0.000186195	-0.17887249	2.295973398	1	2	-0.027618409	0.666666667	Connector	0
Comtd1	4	4	0	0.166666667	0.168248314	0.000745018	0.000745018	0	0	3.47E-08	0.001751991	0.000186117	-0.17887249	2.295973398	3	0	-0.023057041	0.375	Peripheral	0
Cope	1	1	0	0	0	0.000186254	0.000186254	0	0	3.47E-08	0.003207864	0.000185654	-0.17887249	2.295973398	229	3	-0.066875064	0	Ultra peripheral	0
Copg1	4	4	0	0.333333333	0.333333333	0.000745018	0.000745018	0	0	3.47E-08	0.011369277	0.000186134	-0.17887249	2.295973398	8	3	-0.040570078	0.625	Connector	0
Coprs	4	4	0	0.5	0.427520756	0.000745018	0.000745018	0	0	3.47E-08	0.010187315	0.00018592	-0.17887249	2.295973398	1	3	-0.040570078	0.625	Connector	0
Cops3	1	1	0	0	0	0.000186254	0.000186254	0	0	3.47E-08	0.002430001	0.000185863	-0.17887249	2.295973398	230	3	-0.066875064	0	Ultra peripheral	0
Cops4	2	2	0	1	1	0.000372509	0.000372509	0	0	3.47E-08	0.009519148	0.000185904	-0.17887249	2.295973398	1	3	-0.040570078	0	Ultra peripheral	0
Cops5	1	1	0	0	0	0.000186254	0.000186254	0	0	3.47E-08	0.001490828	0.000185757	-0.17887249	2.295973398	231	3	-0.066875064	0	Ultra peripheral	0
Cops6	4	4	0	0.833333333	1.229498003	0.000745018	0.000745018	0	0	3.47E-08	0.005281967	0.000185995	-0.17887249	2.295973398	11	1	-0.055304079	0.625	Connector	0
Cops7a	7	7	0	0.666666667	0.838519901	0.001303781	0.001303781	0	0	3.47E-08	0.01531834	0.000186407	-0.17887249	2.295973398	9	3	-0.014265091	0.693877551	Connector	0
Cops7b	3	3	0	1	1.322890522	0.000558763	0.000558763	0	0	3.47E-08	0.001714796	0.000185803	-0.17887249	2.295973398	3	0	-0.095070137	0.666666667	Connector	0
Cops8	3	3	0	1	1.376914338	0.000558763	0.000558763	0	0	3.47E-08	0.010446377	0.000185813	-0.17887249	2.295973398	9	2	-0.027618409	0.666666667	Connector	0
Copz2	5	5	0	0.8	1.138610534	0.000931272	0.000931272	0	0	3.47E-08	0.015374187	0.0001863	-0.17887249	2.295973398	11	3	-0.040570078	0.72	Connector	0
Coq2	1	1	0	0	0	0.000186254	0.000186254	0	0	3.47E-08	0.00729528	0.000185632	-0.17887249	2.295973398	232	2	-0.027618409	0	Ultra peripheral	0
Coq3	1	1	0	0	0	0.000186254	0.000186254	0	0	3.47E-08	0.002469682	0.000185604	-0.17887249	2.295973398	233	2	-0.027618409	0	Ultra peripheral	0
Coq4	1	1	0	0	0	0.000186254	0.000186254	0	0	3.47E-08	0.000644429	0.000185631	-0.17887249	2.295973398	234	1	-0.084391109	0	Ultra peripheral	0
Coq5	1	1	0	0	0	0.000186254	0.000186254	0	0	3.47E-08	0.00045433	0.000185641	-0.17887249	2.295973398	235	3	-0.066875064	0	Ultra peripheral	0
Coq6	3	3	0	0.333333333	0.788609271	0.000558763	0.000558763	0	0	3.47E-08	0.003259234	0.000186135	-0.17887249	2.295973398	4	0	-0.095070137	0.666666667	Connector	0
Coq7	2	2	0	0	0	0.000372509	0.000372509	0	0	3.47E-08	0.008871246	0.000185936	-0.17887249	2.295973398	1	3	-0.040570078	0	Ultra peripheral	0
Coro1b	7	7	0	0.857142857	1.086802148	0.001303781	0.001303781	0	0	3.47E-08	0.010087361	0.000186316	-0.17887249	2.295973398	2	0	-0.023057041	0.653061224	Connector	0
Cotl1	6	6	0	0.733333333	1.163915002	0.001117527	0.001117527	0	0	3.47E-08	0.029713248	0.000186475	-0.17887249	2.295973398	9	1	-0.055304079	0.722222222	Connector	0
Cox11	3	3	0	1	1.39117983	0.000558763	0.000558763	0	0	3.47E-08	0.001982342	0.000185874	-0.17887249	2.295973398	4	0	-0.095070137	0.666666667	Connector	0
Cox14	5	5	0	0.7	0.792921453	0.000931272	0.000931272	0	0	3.47E-08	0.012852016	0.000185948	-0.17887249	2.295973398	1	3	-0.014265091	0.56	Peripheral	0
Cox15	3	3	0	0.666666667	1.439148785	0.000558763	0.000558763	0	0	3.47E-08	0.002883975	0.000185767	-0.17887249	2.295973398	1	3	-0.040570078	0.444444444	Peripheral	0
Cox17	4	4	0	1	1	0.000745018	0.000745018	0	0	3.47E-08	0.018714004	0.000186141	-0.17887249	2.295973398	2	0	-0.059063589	0.625	Connector	0
Cox18	2	2	0	1	1	0.000372509	0.000372509	0	0	3.47E-08	0.005985909	0.000185721	-0.17887249	2.295973398	2	2	-0.027618409	0.5	Peripheral	0
Cox19	2	2	0	1	1	0.000372509	0.000372509	0	0	3.47E-08	0.015078751	0.00018571	-0.17887249	2.295973398	1	2	-0.027618409	0.5	Peripheral	0
Cox20	6	6	0	0.666666667	0.939811284	0.001117527	0.001117527	0	0	3.47E-08	0.019732317	0.000189464	-0.17887249	2.295973398	10	1	0.002869981	0.5	Peripheral	0
Cox4i1	5	5	0	0.6	0.561624968	0.000931272	0.000931272	0	0	3.47E-08	0.032158063	0.000186584	-0.17887249	2.295973398	8	1	-0.055304079	0.64	Connector	0
Cox5b	4	4	0	0.333333333	0.40710661	0.000745018	0.000745018	0	0	3.47E-08	0.016938575	0.00018724	-0.17887249	2.295973398	3	3	-0.040570078	0.625	Connector	0
Cox6b2	2	2	0	0	0	0.000372509	0.000372509	0	0	3.47E-08	0.002539681	0.000185703	-0.17887249	2.295973398	1	3	-0.040570078	0	Ultra peripheral	0
Cox6c	1	1	0	0	0	0.000186254	0.000186254	0	0	3.47E-08	0.022743982	0.00018572	-0.17887249	2.295973398	1	2	-0.027618409	0	Ultra peripheral	0
Cox7a2l	2	2	0	0	0	0.000372509	0.000372509	0	0	3.47E-08	0.004876795	0.000186395	-0.17887249	2.295973398	4	0	-0.095070137	0.5	Peripheral	0
Cox7c	1	1	0	0	0	0.000186254	0.000186254	0	0	3.47E-08	0.003720814	0.000185954	-0.17887249	2.295973398	1	3	-0.066875064	0	Ultra peripheral	0
Cox8a	3	3	0	0.666666667	0.563158559	0.000558763	0.000558763	0	0	3.47E-08	0.00416643	0.000187039	-0.17887249	2.295973398	8	1	-0.055304079	0.444444444	Peripheral	0
Cpe	5	5	0	0.8	1.008180963	0.000931272	0.000931272	0	0	3.47E-08	0.044056677	0.000187823	-0.17887249	2.295973398	10	1	-0.055304079	0.64	Connector	0
Cplx2	4	4	0	0.666666667	0.923025495	0.000745018	0.000745018	0	0	3.47E-08	0.005051292	0.000186318	-0.17887249	2.295973398	8	1	-0.026217049	0.375	Peripheral	0
Cpm	3	3	0	0.666666667	0.695238669	0.000558763	0.000558763	0	0	3.47E-08	0.003131362	0.000185761	-0.17887249	2.295973398	1	3	-0.014265091	0	Ultra peripheral	0
Cpne3	4	4	0	0.5	0.645613035	0.000745018	0.000745018	0	0	3.47E-08	0.00515857	0.000186003	-0.17887249	2.295973398	9	0	-0.059063589	0.5	Peripheral	0
Cpsf1	1	1	0	0	0	0.000186254	0.000186254	0	0	3.47E-08	0.002266438	0.000185603	-0.17887249	2.295973398	236	2	-0.027618409	0	Ultra peripheral	0
Cpsf2	2	2	0	0	0	0.000372509	0.000372509	0	0	3.47E-08	0.004439202	0.000185748	-0.17887249	2.295973398	1	2	-0.027618409	0.5	Peripheral	0
Cpsf3	5	5	0	0.8	1.160770151	0.000931272	0.000931272	0	0	3.47E-08	0.01060474	0.000186004	-0.17887249	2.295973398	9	1	-0.055304079	0.72	Connector	0
Cpsf4	1	1	0	0	0	0.000186254	0.000186254	0	0	3.47E-08	0.002517542	0.000185605	-0.17887249	2.295973398	237	2	-0.027618409	0	Ultra peripheral	0
Cptp	1	1	0	0	0	0.000186254	0.000186254	0	0	3.47E-08	0.002910327	0.000185607	-0.17887249	2.295973398	238	2	-0.027618409	0	Ultra peripheral	0
Cpxm1	4	4	0	0.833333333	0.974776098	0.000745018	0.000745018	0	0	3.47E-08	0.003950802	0.000185884	-0.17887249	2.295973398	1	1	-0.055304079	0.5	Peripheral	0
Cpz	4	4	0	0.666666667	1.004231202	0.000745018	0.000745018	0	0	3.47E-08	0.006874796	0.000186079	-0.17887249	2.295973398	3	2	-0.027618409	0.75	Connector	0
Crabp1	1	1	0	0	0	0.000186254	0.000186254	0	0	3.47E-08	0.007204689	0.000185733	-0.17887249	2.295973398	239	3	-0.066875064	0	Ultra peripheral	0
Crabp2	11	11	0	0.818181818	1.163231939	0.002048799	0.002048799	0	0	3.47E-08	0.042723423	0.000190228	-0.17887249	2.295973398	2	0	0.012949507	0.710743802	Connector	0
Cracr2b	1	1	0	0	0	0.000186254	0.000186254	0	0	3.47E-08	0.00141589	0.000185618	-0.17887249	2.295973398	240	3	-0.066875064	0	Ultra peripheral	0
Crb3	7	7	0	0.80952381	1.016414639	0.001303781	0.001303781	0	0	3.47E-08	0.014590225	0.00018613	-0.17887249	2.295973398	9	0	-0.059063589	0.734693878	Connector	0
Crbn	2	2	0	1	2	0.000372509	0.000372509	0	0	3.47E-08	0.001277766	0.000185718	-0.17887249	2.295973398	1	1	-0.084391109	0.5	Peripheral	0
Crcp	2	2	0	1	2	0.000372509	0.000372509	0	0	3.47E-08	0.003121688	0.000185744	-0.17887249	2.295973398	1	3	-0.066875064	0.5	Peripheral	0
Creb1	3	3	0	1	1.349728069	0.000558763	0.000558763	0	0	3.47E-08	0.004426511	0.000185885	-0.17887249	2.295973398	1	3	-0.040570078	0.444444444	Peripheral	0
Creb3l2	2	2	0	1	1	0.000372509	0.000372509	0	0	3.47E-08	0.005330934	0.000185807	-0.17887249	2.295973398	1	3	-0.040570078	0	Ultra peripheral	0
Creb5	5	5	0	0.6	1.139324195	0.000931272	0.000931272	0	0	3.47E-08	0.003588165	0.000186099	-0.17887249	2.295973398	9	0	-0.023057041	0.48	Peripheral	0
Crebrf	1	1	0	0	0	0.000186254	0.000186254	0	0	3.47E-08	0.000896943	0.00018568	-0.17887249	2.295973398	241	0	-0.095070137	0	Ultra peripheral	0
Creg1	4	4	0	0.5	0.782785354	0.000745018	0.000745018	0	0	3.47E-08	0.00502948	0.000186671	-0.17887249	2.295973398	5	1	-0.055304079	0.625	Connector	0
Creld2	2	2	0	1	1	0.000372509	0.000372509	0	0	3.47E-08	0.011743599	0.000185699	-0.17887249	2.295973398	1	2	-0.027618409	0.5	Peripheral	0
Crem	1	1	0	0	0	0.000186254	0.000186254	0	0	3.47E-08	0.000572289	0.000185648	-0.17887249	2.295973398	242	1	-0.084391109	0	Ultra peripheral	0
Crim1	2	2	0	0	0	0.000372509	0.000372509	0	0	3.47E-08	0.002723987	0.000185718	-0.17887249	2.295973398	1	3	-0.040570078	0	Ultra peripheral	0
Crip1	5	5	0	0.8	0.790216613	0.000931272	0.000931272	0	0	3.47E-08	0.0040157	0.000185996	-0.17887249	2.295973398	9	0	-0.023057041	0.48	Peripheral	0
Crip2	4	4	0	0.5	0.430895666	0.000745018	0.000745018	0	0	3.47E-08	0.017294619	0.000185998	-0.17887249	2.295973398	1	3	-0.014265091	0.375	Peripheral	0
Cript	2	2	0	1	1	0.000372509	0.000372509	0	0	3.47E-08	0.009612937	0.000185908	-0.17887249	2.295973398	1	3	-0.040570078	0	Ultra peripheral	0
Crispld1	1	1	0	0	0	0.000186254	0.000186254	0	0	3.47E-08	0.000471186	0.000185778	-0.17887249	2.295973398	243	0	-0.095070137	0	Ultra peripheral	0
Crnde	1	1	0	0	0	0.000186254	0.000186254	0	0	3.47E-08	0.002561295	0.000185605	-0.17887249	2.295973398	244	2	-0.027618409	0	Ultra peripheral	0
Crnkl1	4	4	0	0.5	0.557959413	0.000745018	0.000745018	0	0	3.47E-08	0.00608045	0.000186214	-0.17887249	2.295973398	4	3	-0.040570078	0.625	Connector	0
Crot	2	2	0	0	0	0.000372509	0.000372509	0	0	3.47E-08	0.010234309	0.0001858	-0.17887249	2.295973398	1	2	-0.027618409	0.5	Peripheral	0
Crtap	3	3	0	0.333333333	0.375479871	0.000558763	0.000558763	0	0	3.47E-08	0.008255662	0.000185713	-0.17887249	2.295973398	1	3	-0.040570078	0.444444444	Peripheral	0
Cry1	5	5	0	0.6	0.9077778	0.000931272	0.000931272	0	0	3.47E-08	0.012531431	0.00018594	-0.17887249	2.295973398	9	0	-0.059063589	0.64	Connector	0
Cryab	4	4	0	1	2	0.000745018	0.000745018	0	0	3.47E-08	0.007145235	0.000186534	-0.17887249	2.295973398	2	1	-0.055304079	0.625	Connector	0
Cryl1	2	2	0	0	0	0.000372509	0.000372509	0	0	3.47E-08	0.004365611	0.000185655	-0.17887249	2.295973398	1	2	-0.027618409	0.5	Peripheral	0
Cs	4	4	0	0.666666667	0.648592349	0.000745018	0.000745018	0	0	3.47E-08	0.004264495	0.000186314	-0.17887249	2.295973398	4	3	-0.014265091	0.375	Peripheral	0
Csad	2	2	0	0	0	0.000372509	0.000372509	0	0	3.47E-08	0.001225047	0.000185714	-0.17887249	2.295973398	1	1	-0.055304079	0	Ultra peripheral	0
Csde1	4	4	0	0.833333333	1.241906128	0.000745018	0.000745018	0	0	3.47E-08	0.031313575	0.000186548	-0.17887249	2.295973398	11	2	-0.027618409	0.75	Connector	0
Cse1l	3	3	0	0.666666667	0.735344328	0.000558763	0.000558763	0	0	3.47E-08	0.011185689	0.000185786	-0.17887249	2.295973398	1	3	-0.040570078	0.444444444	Peripheral	0
Csf1	2	2	0	1	2	0.000372509	0.000372509	0	0	3.47E-08	0.002598797	0.000186084	-0.17887249	2.295973398	2	0	-0.095070137	0.5	Peripheral	0
Csgalnact2	1	1	0	0	0	0.000186254	0.000186254	0	0	3.47E-08	0.003128969	0.000185608	-0.17887249	2.295973398	245	2	-0.027618409	0	Ultra peripheral	0
Csk	3	3	0	0.666666667	1.225624142	0.000558763	0.000558763	0	0	3.47E-08	0.011849452	0.000185727	-0.17887249	2.295973398	1	2	-0.027618409	0.666666667	Connector	0
Csmd1	1	1	0	0	0	0.000186254	0.000186254	0	0	3.47E-08	0.00069217	0.000185634	-0.17887249	2.295973398	246	1	-0.084391109	0	Ultra peripheral	0
Csnk1a1	7	7	0	0.857142857	1.33562462	0.001303781	0.001303781	0	0	3.47E-08	0.009469791	0.000186631	-0.17887249	2.295973398	2	1	-0.026217049	0.612244898	Peripheral	0
Csnk1d	2	2	0	0	0	0.000372509	0.000372509	0	0	3.47E-08	0.003758161	0.000185692	-0.17887249	2.295973398	1	1	-0.084391109	0.5	Peripheral	0
Csnk1g2	4	4	0	0.5	0.542326242	0.000745018	0.000745018	0	0	3.47E-08	0.006640984	0.000185757	-0.17887249	2.295973398	1	3	-0.040570078	0.625	Connector	0
Csnk1g3	1	1	0	0	0	0.000186254	0.000186254	0	0	3.47E-08	0.006987188	0.00018563	-0.17887249	2.295973398	247	2	-0.027618409	0	Ultra peripheral	0
Csnk2b	5	5	0	0.5	0.430669444	0.000931272	0.000931272	0	0	3.47E-08	0.015854032	0.000186225	-0.17887249	2.295973398	3	3	-0.014265091	0.56	Peripheral	0
Cspp1	1	1	0	0	0	0.000186254	0.000186254	0	0	3.47E-08	0.000771945	0.000185677	-0.17887249	2.295973398	248	3	-0.066875064	0	Ultra peripheral	0
Csrnp2	1	1	0	0	0	0.000186254	0.000186254	0	0	3.47E-08	0.003954342	0.000185613	-0.17887249	2.295973398	249	2	-0.027618409	0	Ultra peripheral	0
Csrp1	3	3	0	0	0	0.000558763	0.000558763	0	0	3.47E-08	0.003587784	0.000185918	-0.17887249	2.295973398	8	1	-0.055304079	0.444444444	Peripheral	0
Csrp2	2	2	0	1	1	0.000372509	0.000372509	0	0	3.47E-08	0.012045136	0.000186166	-0.17887249	2.295973398	1	0	-0.095070137	0.5	Peripheral	0
Cst3	4	4	0	0.5	0.490759219	0.000745018	0.000745018	0	0	3.47E-08	0.006720925	0.000186184	-0.17887249	2.295973398	8	1	-0.055304079	0.5	Peripheral	0
Cst6	1	1	0	0	0	0.000186254	0.000186254	0	0	3.47E-08	0.000168561	0.00018599	-0.17887249	2.295973398	250	1	-0.084391109	0	Ultra peripheral	0
Cstb	3	3	0	1	1.635134911	0.000558763	0.000558763	0	0	3.47E-08	0.018116845	0.000186275	-0.17887249	2.295973398	1	0	-0.095070137	0.666666667	Connector	0
Cstf1	3	3	0	0.666666667	0.719828099	0.000558763	0.000558763	0	0	3.47E-08	0.002674121	0.00018578	-0.17887249	2.295973398	1	0	-0.095070137	0.666666667	Connector	0
Cstf2	2	2	0	1	1	0.000372509	0.000372509	0	0	3.47E-08	0.006618108	0.00018591	-0.17887249	2.295973398	12	2	-0.027618409	0.5	Peripheral	0
Ctbp2	3	3	0	1	1.396552816	0.000558763	0.000558763	0	0	3.47E-08	0.009412391	0.000185745	-0.17887249	2.295973398	9	2	-0.027618409	0.666666667	Connector	0
Ctc1	1	1	0	0	0	0.000186254	0.000186254	0	0	3.47E-08	0.000925141	0.000185683	-0.17887249	2.295973398	251	0	-0.095070137	0	Ultra peripheral	0
Ctdsp1	2	2	0	1	2	0.000372509	0.000372509	0	0	3.47E-08	0.005303802	0.000185782	-0.17887249	2.295973398	1	1	-0.084391109	0.5	Peripheral	0
Ctdspl	4	4	0	0.5	0.454324361	0.000745018	0.000745018	0	0	3.47E-08	0.016944613	0.00018585	-0.17887249	2.295973398	1	3	-0.014265091	0.375	Peripheral	0
Ctf1	1	1	0	0	0	0.000186254	0.000186254	0	0	3.47E-08	0.000252962	0.000185702	-0.17887249	2.295973398	252	0	-0.095070137	0	Ultra peripheral	0
Ctgf	3	3	0	1	1.369169004	0.000558763	0.000558763	0	0	3.47E-08	0.004965882	0.000186107	-0.17887249	2.295973398	2	0	-0.095070137	0.666666667	Connector	0
Cthrc1	2	2	0	1	1	0.000372509	0.000372509	0	0	3.47E-08	0.004142628	0.000185794	-0.17887249	2.295973398	9	0	-0.095070137	0.5	Peripheral	0
Ctnnal1	6	6	0	0.733333333	1.085840622	0.001117527	0.001117527	0	0	3.47E-08	0.021038342	0.000186473	-0.17887249	2.295973398	9	0	-0.059063589	0.722222222	Connector	0
Ctnnb1	9	9	0	0.694444444	0.712594206	0.00167629	0.00167629	0	0	3.47E-08	0.014345145	0.00019705	-0.17887249	2.295973398	5	0	-0.023057041	0.716049383	Connector	0
Ctnnbip1	7	7	0	0.571428571	0.528444638	0.001303781	0.001303781	0	0	3.47E-08	0.03897478	0.000187008	-0.17887249	2.295973398	12	3	-0.014265091	0.693877551	Connector	0
Ctnnbl1	4	4	0	0.833333333	1.166449384	0.000745018	0.000745018	0	0	3.47E-08	0.017541361	0.000185971	-0.17887249	2.295973398	1	1	-0.055304079	0.625	Connector	0
Ctnnd2	2	2	0	0	0	0.000372509	0.000372509	0	0	3.47E-08	0.00443585	0.000185743	-0.17887249	2.295973398	1	2	-0.027618409	0.5	Peripheral	0
Ctps2	4	4	0	0.666666667	0.810452807	0.000745018	0.000745018	0	0	3.47E-08	0.002972935	0.000185992	-0.17887249	2.295973398	2	0	-0.059063589	0.625	Connector	0
Ctsa	8	8	0	0.714285714	0.829671852	0.001490035	0.001490035	0	0	3.47E-08	0.012188264	0.000186605	-0.17887249	2.295973398	2	1	-0.026217049	0.71875	Connector	0
Ctsb	5	5	0	0.8	0.900641121	0.000931272	0.000931272	0	0	3.47E-08	0.011112205	0.000186015	-0.17887249	2.295973398	9	0	-0.059063589	0.64	Connector	0
Ctsc	2	2	0	1	1	0.000372509	0.000372509	0	0	3.47E-08	0.001021626	0.000185699	-0.17887249	2.295973398	1	1	-0.084391109	0.5	Peripheral	0
Ctsd	4	4	0	0.833333333	1.122900156	0.000745018	0.000745018	0	0	3.47E-08	0.013303185	0.000186216	-0.17887249	2.295973398	9	3	-0.040570078	0.625	Connector	0
Ctsf	4	4	0	0.666666667	1.076810546	0.000745018	0.000745018	0	0	3.47E-08	0.002343368	0.000186196	-0.17887249	2.295973398	8	1	-0.026217049	0.375	Peripheral	0
Ctsh	1	1	0	0	0	0.000186254	0.000186254	0	0	3.47E-08	0.000849671	0.000185686	-0.17887249	2.295973398	253	3	-0.066875064	0	Ultra peripheral	0
Ctsl	1	1	0	0	0	0.000186254	0.000186254	0	0	3.47E-08	0.002512587	0.000186265	-0.17887249	2.295973398	2	0	-0.095070137	0	Ultra peripheral	0
Ctsz	2	2	0	1	1	0.000372509	0.000372509	0	0	3.47E-08	0.005568335	0.000185894	-0.17887249	2.295973398	2	2	-0.027618409	0.5	Peripheral	0
Cttn	2	2	0	1	2	0.000372509	0.000372509	0	0	3.47E-08	0.00248542	0.000185728	-0.17887249	2.295973398	1	1	-0.084391109	0.5	Peripheral	0
Cttnbp2	3	3	0	0.333333333	0.377945454	0.000558763	0.000558763	0	0	3.47E-08	0.003705798	0.000185743	-0.17887249	2.295973398	1	3	-0.040570078	0.444444444	Peripheral	0
Cttnbp2nl	5	5	0	0.7	0.965767607	0.000931272	0.000931272	0	0	3.47E-08	0.002726817	0.000186726	-0.17887249	2.295973398	4	1	-0.026217049	0.48	Peripheral	0
Ctu1	1	1	0	0	0	0.000186254	0.000186254	0	0	3.47E-08	0.000224886	0.000185796	-0.17887249	2.295973398	254	0	-0.095070137	0	Ultra peripheral	0
Ctxn1	2	2	0	1	2	0.000372509	0.000372509	0	0	3.47E-08	0.007867353	0.000185979	-0.17887249	2.295973398	1	3	-0.066875064	0.5	Peripheral	0
Ctxn3	1	1	0	0	0	0.000186254	0.000186254	0	0	3.47E-08	0.00010475	0.000185879	-0.17887249	2.295973398	255	0	-0.095070137	0	Ultra peripheral	0
Cuedc1	4	4	0	1	1.164327968	0.000745018	0.000745018	0	0	3.47E-08	0.005933771	0.000189688	-0.17887249	2.295973398	5	2	-0.027618409	0.75	Connector	0
Cuedc2	2	2	0	1	2	0.000372509	0.000372509	0	0	3.47E-08	0.00172717	0.000185762	-0.17887249	2.295973398	1	1	-0.084391109	0.5	Peripheral	0
Cul1	8	8	0	0.785714286	1.186575278	0.001490035	0.001490035	0	0	3.47E-08	0.013150071	0.000186347	-0.17887249	2.295973398	9	1	-0.026217049	0.6875	Connector	0
Cul2	1	1	0	0	0	0.000186254	0.000186254	0	0	3.47E-08	0.001603106	0.000185692	-0.17887249	2.295973398	256	1	-0.084391109	0	Ultra peripheral	0
Cul7	2	2	0	1	1	0.000372509	0.000372509	0	0	3.47E-08	0.003181278	0.000185697	-0.17887249	2.295973398	2	2	-0.027618409	0.5	Peripheral	0
Cul9	1	1	0	0	0	0.000186254	0.000186254	0	0	3.47E-08	9.96E-05	0.000185864	-0.17887249	2.295973398	257	0	-0.095070137	0	Ultra peripheral	0
Cuta	4	4	0	0.833333333	1.111117665	0.000745018	0.000745018	0	0	3.47E-08	0.00389087	0.000186018	-0.17887249	2.295973398	3	0	-0.059063589	0.625	Connector	0
Cux1	7	7	0	0.714285714	0.972846379	0.001303781	0.001303781	0	0	3.47E-08	0.004860433	0.000186401	-0.17887249	2.295973398	4	3	-0.014265091	0.653061224	Connector	0
Cwc15	4	4	0	0.666666667	0.810427353	0.000745018	0.000745018	0	0	3.47E-08	0.012474478	0.000185936	-0.17887249	2.295973398	1	3	-0.040570078	0.625	Connector	0
Cwc22	1	1	0	0	0	0.000186254	0.000186254	0	0	3.47E-08	0.003091978	0.000185608	-0.17887249	2.295973398	258	2	-0.027618409	0	Ultra peripheral	0
Cwc27	2	2	0	1	2	0.000372509	0.000372509	0	0	3.47E-08	0.002841891	0.000185875	-0.17887249	2.295973398	9	0	-0.095070137	0.5	Peripheral	0
Cxadr	4	4	0	0.833333333	1.543804126	0.000745018	0.000745018	0	0	3.47E-08	0.006622668	0.000186201	-0.17887249	2.295973398	1	1	-0.026217049	0.375	Peripheral	0
Cxcl12	5	5	0	0.3	0.253031443	0.000931272	0.000931272	0	0	3.47E-08	0.008041762	0.000186514	-0.17887249	2.295973398	12	1	-0.055304079	0.64	Connector	0
Cxcl15	3	3	0	1	1.276393884	0.000558763	0.000558763	0	0	3.47E-08	0.003908854	0.000196371	-0.17887249	2.295973398	5	1	-0.055304079	0.444444444	Peripheral	0
Cxcr4	1	1	0	0	0	0.000186254	0.000186254	0	0	3.47E-08	0.000532671	0.000185642	-0.17887249	2.295973398	259	3	-0.066875064	0	Ultra peripheral	0
Cxxc1	3	3	0	0.333333333	0.37894981	0.000558763	0.000558763	0	0	3.47E-08	0.005909629	0.000185844	-0.17887249	2.295973398	8	2	-0.027618409	0.666666667	Connector	0
Cxxc4	5	5	0	0.7	1.177273653	0.000931272	0.000931272	0	0	3.47E-08	0.005673312	0.000186083	-0.17887249	2.295973398	9	0	-0.059063589	0.64	Connector	0
Cxxc5	8	8	0	0.428571429	0.695706986	0.001490035	0.001490035	0	0	3.47E-08	0.005882183	0.00019063	-0.17887249	2.295973398	9	0	0.012949507	0.59375	Peripheral	0
Cyb561	2	2	0	0	0	0.000372509	0.000372509	0	0	3.47E-08	0.005954652	0.000185761	-0.17887249	2.295973398	1	3	-0.040570078	0	Ultra peripheral	0
Cyb5r1	2	2	0	0	0	0.000372509	0.000372509	0	0	3.47E-08	0.001774547	0.000185663	-0.17887249	2.295973398	1	3	-0.040570078	0	Ultra peripheral	0
Cyb5rl	1	1	0	0	0	0.000186254	0.000186254	0	0	3.47E-08	0.001025488	0.000185611	-0.17887249	2.295973398	260	3	-0.066875064	0	Ultra peripheral	0
Cyba	2	2	0	1	1	0.000372509	0.000372509	0	0	3.47E-08	0.021619985	0.00018575	-0.17887249	2.295973398	1	2	-0.027618409	0.5	Peripheral	0
Cybrd1	1	1	0	0	0	0.000186254	0.000186254	0	0	3.47E-08	0.001074551	0.000185612	-0.17887249	2.295973398	261	3	-0.066875064	0	Ultra peripheral	0
Cyc1	2	2	0	1	1	0.000372509	0.000372509	0	0	3.47E-08	0.003354503	0.000185827	-0.17887249	2.295973398	1	3	-0.040570078	0	Ultra peripheral	0
Cyp1b1	2	2	0	1	1	0.000372509	0.000372509	0	0	3.47E-08	0.001554277	0.000185665	-0.17887249	2.295973398	1	1	-0.084391109	0.5	Peripheral	0
Cyp20a1	4	4	0	0.833333333	0.988789497	0.000745018	0.000745018	0	0	3.47E-08	0.004884026	0.000185784	-0.17887249	2.295973398	9	0	-0.059063589	0.625	Connector	0
Cyp26a1	6	6	0	0.4	0.590681034	0.001117527	0.001117527	0	0	3.47E-08	0.003167307	0.000189239	-0.17887249	2.295973398	12	0	-0.023057041	0.611111111	Peripheral	0
Cyp26b1	2	2	0	0	0	0.000372509	0.000372509	0	0	3.47E-08	0.002211756	0.000185782	-0.17887249	2.295973398	4	0	-0.095070137	0.5	Peripheral	0
Cyp39a1	2	2	0	0	0	0.000372509	0.000372509	0	0	3.47E-08	0.00352843	0.000185655	-0.17887249	2.295973398	1	2	-0.027618409	0.5	Peripheral	0
Cyp51	3	3	0	1	1.380076614	0.000558763	0.000558763	0	0	3.47E-08	0.00606273	0.00018574	-0.17887249	2.295973398	1	2	-0.027618409	0.666666667	Connector	0
Cyr61	8	8	0	0.678571429	0.832576417	0.001490035	0.001490035	0	0	3.47E-08	0.017921405	0.000186853	-0.17887249	2.295973398	2	1	-0.026217049	0.6875	Connector	0
Cystm1	5	5	0	1	1.479183658	0.000931272	0.000931272	0	0	3.47E-08	0.004945582	0.000190272	-0.17887249	2.295973398	10	1	0.002869981	0.32	Peripheral	0
Cyth1	3	3	0	0.333333333	0.639964268	0.000558763	0.000558763	0	0	3.47E-08	0.001695553	0.000186021	-0.17887249	2.295973398	12	0	-0.059063589	0.444444444	Peripheral	0
Cyth2	2	2	0	1	2	0.000372509	0.000372509	0	0	3.47E-08	0.001812801	0.000185951	-0.17887249	2.295973398	11	0	-0.095070137	0.5	Peripheral	0
Cyth3	2	2	0	1	2	0.000372509	0.000372509	0	0	3.47E-08	0.005122598	0.000185672	-0.17887249	2.295973398	9	2	-0.027618409	0.5	Peripheral	0
D10Wsu102e	4	4	0	0.666666667	0.666666667	0.000745018	0.000745018	0	0	3.47E-08	0.005746863	0.000186347	-0.17887249	2.295973398	9	0	-0.023057041	0.375	Peripheral	0
D11Wsu47e	1	1	0	0	0	0.000186254	0.000186254	0	0	3.47E-08	0.003078278	0.000185608	-0.17887249	2.295973398	262	2	-0.027618409	0	Ultra peripheral	0
D16Ertd472e	1	1	0	0	0	0.000186254	0.000186254	0	0	3.47E-08	0.000532969	0.000185642	-0.17887249	2.295973398	263	3	-0.066875064	0	Ultra peripheral	0
D17H6S53E	1	1	0	0	0	0.000186254	0.000186254	0	0	3.47E-08	8.60E-05	0.000185787	-0.17887249	2.295973398	264	1	-0.084391109	0	Ultra peripheral	0
D17Wsu92e	1	1	0	0	0	0.000186254	0.000186254	0	0	3.47E-08	0.000295071	0.00018572	-0.17887249	2.295973398	265	0	-0.095070137	0	Ultra peripheral	0
D3Ertd751e	2	2	0	0	0	0.000372509	0.000372509	0	0	3.47E-08	0.003509098	0.000185671	-0.17887249	2.295973398	1	2	-0.027618409	0.5	Peripheral	0
D430019H16Rik	2	2	0	1	1	0.000372509	0.000372509	0	0	3.47E-08	0.003465715	0.000185747	-0.17887249	2.295973398	9	0	-0.095070137	0.5	Peripheral	0
D430042O09Rik	2	2	0	1	2	0.000372509	0.000372509	0	0	3.47E-08	0.005360545	0.000185731	-0.17887249	2.295973398	9	2	-0.027618409	0.5	Peripheral	0
D630045J12Rik	2	2	0	0	0	0.000372509	0.000372509	0	0	3.47E-08	0.003468941	0.000185669	-0.17887249	2.295973398	1	2	-0.027618409	0.5	Peripheral	0
D8Ertd738e	3	3	0	0.666666667	0.77489354	0.000558763	0.000558763	0	0	3.47E-08	0.004082849	0.000186553	-0.17887249	2.295973398	4	0	-0.023057041	0	Ultra peripheral	0
Daam1	3	3	0	1	1.416641769	0.000558763	0.000558763	0	0	3.47E-08	0.002035416	0.000186147	-0.17887249	2.295973398	3	0	-0.059063589	0.444444444	Peripheral	0
Dab1	2	2	0	0	0	0.000372509	0.000372509	0	0	3.47E-08	0.002482874	0.000185721	-0.17887249	2.295973398	1	3	-0.040570078	0	Ultra peripheral	0
Dab2	2	2	0	1	2	0.000372509	0.000372509	0	0	3.47E-08	0.004673001	0.000185686	-0.17887249	2.295973398	1	2	-0.027618409	0.5	Peripheral	0
Dach1	1	1	0	0	0	0.000186254	0.000186254	0	0	3.47E-08	0.001442629	0.000185619	-0.17887249	2.295973398	266	3	-0.066875064	0	Ultra peripheral	0
Dach2	2	2	0	1	1	0.000372509	0.000372509	0	0	3.47E-08	0.005864489	0.000185855	-0.17887249	2.295973398	1	2	-0.027618409	0.5	Peripheral	0
Dact2	4	4	0	0.5	1.012020142	0.000745018	0.000745018	0	0	3.47E-08	0.00231237	0.000185983	-0.17887249	2.295973398	9	0	-0.023057041	0.375	Peripheral	0
Dad1	1	1	0	0	0	0.000186254	0.000186254	0	0	3.47E-08	0.001225002	0.000185615	-0.17887249	2.295973398	267	3	-0.066875064	0	Ultra peripheral	0
Dag1	8	8	0	0.642857143	0.86599541	0.001490035	0.001490035	0	0	3.47E-08	0.015947036	0.000187252	-0.17887249	2.295973398	8	1	-0.026217049	0.6875	Connector	0
Dalrd3	1	1	0	0	0	0.000186254	0.000186254	0	0	3.47E-08	0.001148903	0.000185613	-0.17887249	2.295973398	268	3	-0.066875064	0	Ultra peripheral	0
Dap	2	2	0	1	1	0.000372509	0.000372509	0	0	3.47E-08	0.025471959	0.000185853	-0.17887249	2.295973398	1	2	-0.027618409	0.5	Peripheral	0
Dap3	1	1	0	0	0	0.000186254	0.000186254	0	0	3.47E-08	0.000735256	0.000185673	-0.17887249	2.295973398	269	3	-0.066875064	0	Ultra peripheral	0
Dapk1	3	3	0	0.333333333	0.4231939	0.000558763	0.000558763	0	0	3.47E-08	0.005403143	0.000185886	-0.17887249	2.295973398	1	3	-0.040570078	0.444444444	Peripheral	0
Dapk2	1	1	0	0	0	0.000186254	0.000186254	0	0	3.47E-08	0.000687219	0.000185657	-0.17887249	2.295973398	270	3	-0.066875064	0	Ultra peripheral	0
Dapl1	8	8	0	0.821428571	0.966116689	0.001490035	0.001490035	0	0	3.47E-08	0.010332021	0.000201419	-0.17887249	2.295973398	5	0	-0.023057041	0.65625	Connector	0
Daxx	6	6	0	0.8	1.106003584	0.001117527	0.001117527	0	0	3.47E-08	0.004518221	0.000186001	-0.17887249	2.295973398	3	3	-0.014265091	0.611111111	Peripheral	0
Dazap1	3	3	0	0.333333333	0.55947905	0.000558763	0.000558763	0	0	3.47E-08	0.003688164	0.000186548	-0.17887249	2.295973398	12	0	-0.059063589	0.444444444	Peripheral	0
Dbf4	7	7	0	0.857142857	1.205123222	0.001303781	0.001303781	0	0	3.47E-08	0.02048077	0.000189759	-0.17887249	2.295973398	10	1	0.002869981	0.571428571	Peripheral	0
Dbn1	5	5	0	0.8	1.104712649	0.000931272	0.000931272	0	0	3.47E-08	0.023860469	0.000186223	-0.17887249	2.295973398	1	1	-0.026217049	0.56	Peripheral	0
Dbnl	1	1	0	0	0	0.000186254	0.000186254	0	0	3.47E-08	0.006074064	0.000185625	-0.17887249	2.295973398	271	2	-0.027618409	0	Ultra peripheral	0
Dbp	4	4	0	0.833333333	1.074838884	0.000745018	0.000745018	0	0	3.47E-08	0.004558499	0.000185902	-0.17887249	2.295973398	2	2	-0.027618409	0.75	Connector	0
Dbr1	1	1	0	0	0	0.000186254	0.000186254	0	0	3.47E-08	0.00077584	0.000185677	-0.17887249	2.295973398	272	3	-0.066875064	0	Ultra peripheral	0
Dbt	3	3	0	0.666666667	0.949779407	0.000558763	0.000558763	0	0	3.47E-08	0.004009912	0.000185755	-0.17887249	2.295973398	1	1	-0.055304079	0.444444444	Peripheral	0
Dcaf10	3	3	0	0.666666667	0.8632427	0.000558763	0.000558763	0	0	3.47E-08	0.00743141	0.00018574	-0.17887249	2.295973398	1	2	-0.027618409	0.666666667	Connector	0
Dcaf12l1	1	1	0	0	0	0.000186254	0.000186254	0	0	3.47E-08	0.000529522	0.000185642	-0.17887249	2.295973398	273	3	-0.066875064	0	Ultra peripheral	0
Dcaf13	5	5	0	0.9	1.613465713	0.000931272	0.000931272	0	0	3.47E-08	0.007748604	0.000185997	-0.17887249	2.295973398	2	0	-0.059063589	0.64	Connector	0
Dcaf4	3	3	0	1	1	0.000558763	0.000558763	0	0	3.47E-08	0.00388588	0.000186477	-0.17887249	2.295973398	10	3	-0.040570078	0.444444444	Peripheral	0
Dcbld2	3	3	0	0.666666667	1.055153891	0.000558763	0.000558763	0	0	3.47E-08	0.005826397	0.000185706	-0.17887249	2.295973398	1	2	-0.027618409	0.666666667	Connector	0
Dck	2	2	0	1	1	0.000372509	0.000372509	0	0	3.47E-08	0.007636314	0.000185673	-0.17887249	2.295973398	1	2	-0.027618409	0.5	Peripheral	0
Dcn	8	8	0	0.821428571	1.194963198	0.001490035	0.001490035	0	0	3.47E-08	0.025544522	0.000194314	-0.17887249	2.295973398	11	1	0.002869981	0.59375	Peripheral	0
Dcp2	2	2	0	0	0	0.000372509	0.000372509	0	0	3.47E-08	0.002921427	0.000185712	-0.17887249	2.295973398	1	1	-0.084391109	0.5	Peripheral	0
Dcps	3	3	0	1	1.36374348	0.000558763	0.000558763	0	0	3.47E-08	0.003109211	0.000186034	-0.17887249	2.295973398	2	0	-0.095070137	0.666666667	Connector	0
Dctd	4	4	0	0.833333333	1.286111442	0.000745018	0.000745018	0	0	3.47E-08	0.006712289	0.000187761	-0.17887249	2.295973398	10	1	-0.055304079	0.625	Connector	0
Dctn1	7	7	0	0.666666667	0.90216636	0.001303781	0.001303781	0	0	3.47E-08	0.008561524	0.000186643	-0.17887249	2.295973398	11	0	0.012949507	0.612244898	Peripheral	0
Dctn2	1	1	0	0	0	0.000186254	0.000186254	0	0	3.47E-08	0.000404352	0.000185636	-0.17887249	2.295973398	274	3	-0.066875064	0	Ultra peripheral	0
Dctn3	2	2	0	1	1	0.000372509	0.000372509	0	0	3.47E-08	0.003034301	0.000185913	-0.17887249	2.295973398	1	1	-0.084391109	0.5	Peripheral	0
Dcun1d4	2	2	0	0	0	0.000372509	0.000372509	0	0	3.47E-08	0.007563285	0.000185747	-0.17887249	2.295973398	1	2	-0.027618409	0.5	Peripheral	0
Dcun1d5	4	4	0	0.666666667	0.896723363	0.000745018	0.000745018	0	0	3.47E-08	0.080634059	0.000186419	-0.17887249	2.295973398	1	3	-0.040570078	0.625	Connector	0
Dda1	4	4	0	0.5	0.885257762	0.000745018	0.000745018	0	0	3.47E-08	0.008391034	0.000185838	-0.17887249	2.295973398	1	3	-0.040570078	0.625	Connector	0
Ddah1	3	3	0	0.666666667	0.684771081	0.000558763	0.000558763	0	0	3.47E-08	0.004751755	0.000185718	-0.17887249	2.295973398	1	3	-0.040570078	0.444444444	Peripheral	0
Ddah2	3	3	0	1	1	0.000558763	0.000558763	0	0	3.47E-08	0.018215365	0.000187232	-0.17887249	2.295973398	10	2	-0.027618409	0.666666667	Connector	0
Ddb1	3	3	0	0.333333333	0.183505466	0.000558763	0.000558763	0	0	3.47E-08	0.023960686	0.00018648	-0.17887249	2.295973398	8	2	-0.027618409	0.666666667	Connector	0
Ddc	3	3	0	0.333333333	0.339559917	0.000558763	0.000558763	0	0	3.47E-08	0.002300381	0.000193164	-0.17887249	2.295973398	6	0	-0.095070137	0.666666667	Connector	0
Ddhd2	1	1	0	0	0	0.000186254	0.000186254	0	0	3.47E-08	0.00241558	0.000185604	-0.17887249	2.295973398	275	2	-0.027618409	0	Ultra peripheral	0
Ddi2	2	2	0	0	0	0.000372509	0.000372509	0	0	3.47E-08	0.003698662	0.000185694	-0.17887249	2.295973398	1	1	-0.084391109	0.5	Peripheral	0
Ddias	2	2	0	1	1	0.000372509	0.000372509	0	0	3.47E-08	0.00106132	0.000185679	-0.17887249	2.295973398	1	1	-0.084391109	0.5	Peripheral	0
Ddit3	3	3	0	1	1	0.000558763	0.000558763	0	0	3.47E-08	0.001959886	0.000185729	-0.17887249	2.295973398	1	3	-0.040570078	0.444444444	Peripheral	0
Ddit4	7	7	0	0.761904762	1.083156948	0.001303781	0.001303781	0	0	3.47E-08	0.018041004	0.000186699	-0.17887249	2.295973398	11	3	-0.014265091	0.693877551	Connector	0
Ddost	5	5	0	0.8	1.102912275	0.000931272	0.000931272	0	0	3.47E-08	0.015534117	0.000186956	-0.17887249	2.295973398	11	0	-0.059063589	0.64	Connector	0
Ddr1	8	8	0	0.607142857	0.679611978	0.001490035	0.001490035	0	0	3.47E-08	0.011426105	0.000187192	-0.17887249	2.295973398	10	3	-0.014265091	0.71875	Connector	0
Ddx1	4	4	0	1	1.215452859	0.000745018	0.000745018	0	0	3.47E-08	0.005916562	0.000186174	-0.17887249	2.295973398	1	1	-0.055304079	0.5	Peripheral	0
Ddx10	2	2	0	1	1	0.000372509	0.000372509	0	0	3.47E-08	0.006493356	0.000185652	-0.17887249	2.295973398	1	2	-0.027618409	0.5	Peripheral	0
Ddx11	2	2	0	0	0	0.000372509	0.000372509	0	0	3.47E-08	0.0015618	0.000185711	-0.17887249	2.295973398	9	0	-0.095070137	0.5	Peripheral	0
Ddx18	4	4	0	0.833333333	1.018924449	0.000745018	0.000745018	0	0	3.47E-08	0.024893561	0.000186473	-0.17887249	2.295973398	9	0	-0.059063589	0.625	Connector	0
Ddx19a	2	2	0	1	1	0.000372509	0.000372509	0	0	3.47E-08	0.001405573	0.000185704	-0.17887249	2.295973398	1	1	-0.084391109	0.5	Peripheral	0
Ddx20	4	4	0	0.666666667	0.899736664	0.000745018	0.000745018	0	0	3.47E-08	0.003510761	0.000186151	-0.17887249	2.295973398	11	0	-0.059063589	0.625	Connector	0
Ddx24	2	2	0	1	1	0.000372509	0.000372509	0	0	3.47E-08	0.002059203	0.000185859	-0.17887249	2.295973398	1	0	-0.095070137	0.5	Peripheral	0
Ddx27	3	3	0	1	1	0.000558763	0.000558763	0	0	3.47E-08	0.005923037	0.000185846	-0.17887249	2.295973398	2	2	-0.027618409	0.666666667	Connector	0
Ddx31	1	1	0	0	0	0.000186254	0.000186254	0	0	3.47E-08	0.001022569	0.000185611	-0.17887249	2.295973398	276	3	-0.066875064	0	Ultra peripheral	0
Ddx39	4	4	0	0.833333333	1.303413817	0.000745018	0.000745018	0	0	3.47E-08	0.003921336	0.000186032	-0.17887249	2.295973398	1	3	-0.040570078	0.625	Connector	0
Ddx3x	4	4	0	0.5	0.470315901	0.000745018	0.000745018	0	0	3.47E-08	0.008417854	0.000186737	-0.17887249	2.295973398	9	0	-0.059063589	0.5	Peripheral	0
Ddx41	1	1	0	0	0	0.000186254	0.000186254	0	0	3.47E-08	0.000214424	0.000186082	-0.17887249	2.295973398	277	1	-0.084391109	0	Ultra peripheral	0
Ddx42	3	3	0	0.666666667	0.929945758	0.000558763	0.000558763	0	0	3.47E-08	0.002049572	0.000186972	-0.17887249	2.295973398	5	1	-0.055304079	0.444444444	Peripheral	0
Ddx47	2	2	0	1	1	0.000372509	0.000372509	0	0	3.47E-08	0.000674098	0.000185907	-0.17887249	2.295973398	8	3	-0.066875064	0.5	Peripheral	0
Ddx50	2	2	0	1	1	0.000372509	0.000372509	0	0	3.47E-08	0.004739291	0.000185651	-0.17887249	2.295973398	1	2	-0.027618409	0.5	Peripheral	0
Ddx54	1	1	0	0	0	0.000186254	0.000186254	0	0	3.47E-08	0.003837736	0.000185666	-0.17887249	2.295973398	278	3	-0.066875064	0	Ultra peripheral	0
Ddx58	1	1	0	0	0	0.000186254	0.000186254	0	0	3.47E-08	0.000434738	0.000185633	-0.17887249	2.295973398	279	3	-0.066875064	0	Ultra peripheral	0
Ddx6	5	5	0	0.8	1.00918029	0.000931272	0.000931272	0	0	3.47E-08	0.011752327	0.000185833	-0.17887249	2.295973398	1	1	-0.055304079	0.64	Connector	0
Dedd	3	3	0	0.666666667	0.978780803	0.000558763	0.000558763	0	0	3.47E-08	0.002890316	0.000185757	-0.17887249	2.295973398	1	1	-0.055304079	0.444444444	Peripheral	0
Dedd2	1	1	0	0	0	0.000186254	0.000186254	0	0	3.47E-08	0.000752984	0.000185666	-0.17887249	2.295973398	280	0	-0.095070137	0	Ultra peripheral	0
Def8	1	1	0	0	0	0.000186254	0.000186254	0	0	3.47E-08	0.000116062	0.000185856	-0.17887249	2.295973398	281	1	-0.084391109	0	Ultra peripheral	0
Degs1	5	5	0	0.8	0.738690661	0.000931272	0.000931272	0	0	3.47E-08	0.009701392	0.000186316	-0.17887249	2.295973398	2	0	-0.023057041	0.56	Peripheral	0
Dek	3	3	0	0.666666667	0.923097937	0.000558763	0.000558763	0	0	3.47E-08	0.015786734	0.000186006	-0.17887249	2.295973398	1	2	-0.027618409	0.666666667	Connector	0
Dennd5b	1	1	0	0	0	0.000186254	0.000186254	0	0	3.47E-08	0.00213018	0.000185633	-0.17887249	2.295973398	282	3	-0.066875064	0	Ultra peripheral	0
Denr	3	3	0	1	1.325309858	0.000558763	0.000558763	0	0	3.47E-08	0.004328191	0.000185942	-0.17887249	2.295973398	1	3	-0.040570078	0.444444444	Peripheral	0
Depdc1a	2	2	0	1	1	0.000372509	0.000372509	0	0	3.47E-08	0.007378151	0.000186399	-0.17887249	2.295973398	11	0	-0.095070137	0.5	Peripheral	0
Depdc5	1	1	0	0	0	0.000186254	0.000186254	0	0	3.47E-08	0.001110574	0.000185612	-0.17887249	2.295973398	283	3	-0.066875064	0	Ultra peripheral	0
Dera	2	2	0	1	1	0.000372509	0.000372509	0	0	3.47E-08	0.002357713	0.000186344	-0.17887249	2.295973398	11	0	-0.095070137	0.5	Peripheral	0
Des	3	3	0	0.666666667	1.278979276	0.000558763	0.000558763	0	0	3.47E-08	0.001603575	0.000185794	-0.17887249	2.295973398	1	0	-0.095070137	0.666666667	Connector	0
Dgat1	1	1	0	0	0	0.000186254	0.000186254	0	0	3.47E-08	0.000432814	0.000185707	-0.17887249	2.295973398	284	0	-0.095070137	0	Ultra peripheral	0
Dgcr2	2	2	0	1	2	0.000372509	0.000372509	0	0	3.47E-08	0.005069668	0.000185675	-0.17887249	2.295973398	1	2	-0.027618409	0.5	Peripheral	0
Dgcr6	4	4	0	0.833333333	1.258211883	0.000745018	0.000745018	0	0	3.47E-08	0.01348318	0.000185807	-0.17887249	2.295973398	1	1	-0.055304079	0.625	Connector	0
Dgcr8	6	6	0	0.8	1.093461852	0.001117527	0.001117527	0	0	3.47E-08	0.010786934	0.000186103	-0.17887249	2.295973398	4	1	-0.055304079	0.722222222	Connector	0
Dgkd	1	1	0	0	0	0.000186254	0.000186254	0	0	3.47E-08	0.001595005	0.000185622	-0.17887249	2.295973398	285	3	-0.066875064	0	Ultra peripheral	0
Dhcr24	7	7	0	0.619047619	0.649381358	0.001303781	0.001303781	0	0	3.47E-08	0.016543987	0.00018717	-0.17887249	2.295973398	8	3	-0.014265091	0.693877551	Connector	0
Dhdds	2	2	0	0	0	0.000372509	0.000372509	0	0	3.47E-08	0.001225574	0.000185742	-0.17887249	2.295973398	9	0	-0.059063589	0	Ultra peripheral	0
Dhfr	3	3	0	1	1.260827662	0.000558763	0.000558763	0	0	3.47E-08	0.014159829	0.000185823	-0.17887249	2.295973398	1	2	-0.027618409	0.666666667	Connector	0
Dhodh	4	4	0	0.833333333	1.185795039	0.000745018	0.000745018	0	0	3.47E-08	0.004577922	0.000185902	-0.17887249	2.295973398	9	0	-0.059063589	0.625	Connector	0
Dhps	1	1	0	0	0	0.000186254	0.000186254	0	0	3.47E-08	0.000978107	0.00018602	-0.17887249	2.295973398	286	0	-0.095070137	0	Ultra peripheral	0
Dhrs1	2	2	0	1	2	0.000372509	0.000372509	0	0	3.47E-08	0.002793109	0.000185695	-0.17887249	2.295973398	1	1	-0.084391109	0.5	Peripheral	0
Dhrs3	7	7	0	0.619047619	0.633484379	0.001303781	0.001303781	0	0	3.47E-08	0.007693163	0.000186606	-0.17887249	2.295973398	2	0	-0.023057041	0.693877551	Connector	0
Dhx16	1	1	0	0	0	0.000186254	0.000186254	0	0	3.47E-08	0.000517188	0.000185643	-0.17887249	2.295973398	287	1	-0.084391109	0	Ultra peripheral	0
Dhx29	1	1	0	0	0	0.000186254	0.000186254	0	0	3.47E-08	0.006777621	0.000185629	-0.17887249	2.295973398	288	2	-0.027618409	0	Ultra peripheral	0
Dhx34	1	1	0	0	0	0.000186254	0.000186254	0	0	3.47E-08	0.000627031	0.000185653	-0.17887249	2.295973398	289	0	-0.095070137	0	Ultra peripheral	0
Dhx36	2	2	0	0	0	0.000372509	0.000372509	0	0	3.47E-08	0.002214579	0.000185668	-0.17887249	2.295973398	1	3	-0.040570078	0	Ultra peripheral	0
Dhx38	2	2	0	1	2	0.000372509	0.000372509	0	0	3.47E-08	0.000483812	0.000186203	-0.17887249	2.295973398	7	0	-0.095070137	0.5	Peripheral	0
Diablo	2	2	0	1	1	0.000372509	0.000372509	0	0	3.47E-08	0.017392604	0.000185747	-0.17887249	2.295973398	1	2	-0.027618409	0.5	Peripheral	0
Diaph1	5	5	0	0.5	0.798633201	0.000931272	0.000931272	0	0	3.47E-08	0.005049459	0.000186242	-0.17887249	2.295973398	9	0	-0.059063589	0.64	Connector	0
Diexf	1	1	0	0	0	0.000186254	0.000186254	0	0	3.47E-08	0.000634222	0.000185654	-0.17887249	2.295973398	290	0	-0.095070137	0	Ultra peripheral	0
Dimt1	1	1	0	0	0	0.000186254	0.000186254	0	0	3.47E-08	0.000694357	0.000185658	-0.17887249	2.295973398	291	3	-0.066875064	0	Ultra peripheral	0
Dip2b	2	2	0	1	2	0.000372509	0.000372509	0	0	3.47E-08	0.001790911	0.00018577	-0.17887249	2.295973398	9	0	-0.095070137	0.5	Peripheral	0
Dis3	2	2	0	1	1	0.000372509	0.000372509	0	0	3.47E-08	0.003895379	0.000185635	-0.17887249	2.295973398	1	2	-0.027618409	0.5	Peripheral	0
Dis3l	1	1	0	0	0	0.000186254	0.000186254	0	0	3.47E-08	0.000608981	0.000185651	-0.17887249	2.295973398	292	0	-0.095070137	0	Ultra peripheral	0
Dkk2	1	1	0	0	0	0.000186254	0.000186254	0	0	3.47E-08	0.00125171	0.000185615	-0.17887249	2.295973398	293	3	-0.066875064	0	Ultra peripheral	0
Dkk3	6	6	0	0.933333333	1.274419999	0.001117527	0.001117527	0	0	3.47E-08	0.006075759	0.000186401	-0.17887249	2.295973398	2	0	-0.023057041	0.611111111	Peripheral	0
Dlat	4	4	0	0.833333333	0.993862078	0.000745018	0.000745018	0	0	3.47E-08	0.004133765	0.000186481	-0.17887249	2.295973398	7	1	-0.055304079	0.625	Connector	0
Dlc1	3	3	0	0.666666667	1.012579285	0.000558763	0.000558763	0	0	3.47E-08	0.00186025	0.000186043	-0.17887249	2.295973398	11	0	-0.059063589	0.444444444	Peripheral	0
Dleu7	4	4	0	1	1.183880055	0.000745018	0.000745018	0	0	3.47E-08	0.004882552	0.000185776	-0.17887249	2.295973398	1	2	-0.027618409	0.75	Connector	0
Dlg3	1	1	0	0	0	0.000186254	0.000186254	0	0	3.47E-08	0.002866836	0.000185607	-0.17887249	2.295973398	294	2	-0.027618409	0	Ultra peripheral	0
Dlgap5	5	5	0	0.7	0.916656623	0.000931272	0.000931272	0	0	3.47E-08	0.004799399	0.000186463	-0.17887249	2.295973398	5	1	-0.055304079	0.64	Connector	0
Dlk1	3	3	0	0.666666667	0.599687668	0.000558763	0.000558763	0	0	3.47E-08	0.020708127	0.000186743	-0.17887249	2.295973398	1	0	-0.095070137	0.666666667	Connector	0
Dlk2	5	5	0	0.8	1.383246966	0.000931272	0.000931272	0	0	3.47E-08	0.011092408	0.000186099	-0.17887249	2.295973398	1	1	-0.026217049	0.56	Peripheral	0
Dlst	4	4	0	1	1.137442361	0.000745018	0.000745018	0	0	3.47E-08	0.005386978	0.0001862	-0.17887249	2.295973398	2	3	-0.040570078	0.625	Connector	0
Dlx3	1	1	0	0	0	0.000186254	0.000186254	0	0	3.47E-08	0.001151302	0.000185613	-0.17887249	2.295973398	295	3	-0.066875064	0	Ultra peripheral	0
Dmap1	5	5	0	0.6	0.882974298	0.000931272	0.000931272	0	0	3.47E-08	0.002145618	0.00018692	-0.17887249	2.295973398	5	1	-0.026217049	0.48	Peripheral	0
Dmd	1	1	0	0	0	0.000186254	0.000186254	0	0	3.47E-08	0.002626207	0.000185605	-0.17887249	2.295973398	296	2	-0.027618409	0	Ultra peripheral	0
Dmrt1	2	2	0	1	1	0.000372509	0.000372509	0	0	3.47E-08	0.001302852	0.000185706	-0.17887249	2.295973398	1	1	-0.084391109	0.5	Peripheral	0
Dmrt2	2	2	0	1	1	0.000372509	0.000372509	0	0	3.47E-08	0.001724545	0.000185777	-0.17887249	2.295973398	1	3	-0.040570078	0	Ultra peripheral	0
Dmrt3	2	2	0	0	0	0.000372509	0.000372509	0	0	3.47E-08	0.000571905	0.000185831	-0.17887249	2.295973398	4	0	-0.059063589	0	Ultra peripheral	0
Dmrta2	2	2	0	1	1	0.000372509	0.000372509	0	0	3.47E-08	0.003241459	0.000185689	-0.17887249	2.295973398	1	2	-0.027618409	0.5	Peripheral	0
Dmtf1	3	3	0	1	1.355221425	0.000558763	0.000558763	0	0	3.47E-08	0.005166055	0.000185725	-0.17887249	2.295973398	1	2	-0.027618409	0.666666667	Connector	0
Dmwd	1	1	0	0	0	0.000186254	0.000186254	0	0	3.47E-08	0.000428647	0.000185632	-0.17887249	2.295973398	297	3	-0.066875064	0	Ultra peripheral	0
Dmxl1	1	1	0	0	0	0.000186254	0.000186254	0	0	3.47E-08	0.000633394	0.000185655	-0.17887249	2.295973398	298	1	-0.084391109	0	Ultra peripheral	0
Dna2	2	2	0	0	0	0.000372509	0.000372509	0	0	3.47E-08	0.003294877	0.000185663	-0.17887249	2.295973398	1	2	-0.027618409	0.5	Peripheral	0
Dnaja2	4	4	0	0.5	0.561476692	0.000745018	0.000745018	0	0	3.47E-08	0.022491429	0.000185934	-0.17887249	2.295973398	1	3	-0.040570078	0.625	Connector	0
Dnaja3	4	4	0	0.5	1.12551676	0.000745018	0.000745018	0	0	3.47E-08	0.005378736	0.000186051	-0.17887249	2.295973398	3	2	-0.027618409	0.75	Connector	0
Dnajb4	1	1	0	0	0	0.000186254	0.000186254	0	0	3.47E-08	0.000619414	0.000185653	-0.17887249	2.295973398	299	1	-0.084391109	0	Ultra peripheral	0
Dnajb6	1	1	0	0	0	0.000186254	0.000186254	0	0	3.47E-08	0.00143645	0.000185976	-0.17887249	2.295973398	300	0	-0.095070137	0	Ultra peripheral	0
Dnajb9	4	4	0	0.666666667	1.212466059	0.000745018	0.000745018	0	0	3.47E-08	0.002129689	0.000185922	-0.17887249	2.295973398	2	0	-0.023057041	0.375	Peripheral	0
Dnajc1	1	1	0	0	0	0.000186254	0.000186254	0	0	3.47E-08	0.002139257	0.000185804	-0.17887249	2.295973398	301	0	-0.095070137	0	Ultra peripheral	0
Dnajc11	2	2	0	1	1	0.000372509	0.000372509	0	0	3.47E-08	0.001768995	0.000185686	-0.17887249	2.295973398	1	3	-0.040570078	0	Ultra peripheral	0
Dnajc12	2	2	0	1	2	0.000372509	0.000372509	0	0	3.47E-08	0.002065285	0.000185691	-0.17887249	2.295973398	1	1	-0.084391109	0.5	Peripheral	0
Dnajc15	2	2	0	1	1	0.000372509	0.000372509	0	0	3.47E-08	0.002078304	0.000185747	-0.17887249	2.295973398	1	1	-0.084391109	0.5	Peripheral	0
Dnajc17	2	2	0	0	0	0.000372509	0.000372509	0	0	3.47E-08	0.001013849	0.00018601	-0.17887249	2.295973398	3	0	-0.059063589	0	Ultra peripheral	0
Dnajc19	3	3	0	1	1.364303574	0.000558763	0.000558763	0	0	3.47E-08	0.01306097	0.000186002	-0.17887249	2.295973398	1	2	-0.027618409	0.666666667	Connector	0
Dnajc24	1	1	0	0	0	0.000186254	0.000186254	0	0	3.47E-08	0.001500243	0.000185686	-0.17887249	2.295973398	302	1	-0.084391109	0	Ultra peripheral	0
Dnajc25	1	1	0	0	0	0.000186254	0.000186254	0	0	3.47E-08	0.002413829	0.000185604	-0.17887249	2.295973398	303	2	-0.027618409	0	Ultra peripheral	0
Dnajc3	3	3	0	0.333333333	0.407156885	0.000558763	0.000558763	0	0	3.47E-08	0.023984376	0.000185887	-0.17887249	2.295973398	1	3	-0.040570078	0.444444444	Peripheral	0
Dnajc30	2	2	0	0	0	0.000372509	0.000372509	0	0	3.47E-08	0.003910866	0.000185705	-0.17887249	2.295973398	1	2	-0.027618409	0.5	Peripheral	0
Dnajc6	1	1	0	0	0	0.000186254	0.000186254	0	0	3.47E-08	0.00027162	0.000185663	-0.17887249	2.295973398	304	0	-0.095070137	0	Ultra peripheral	0
Dnajc8	3	3	0	0.666666667	0.57762205	0.000558763	0.000558763	0	0	3.47E-08	0.016864415	0.000185895	-0.17887249	2.295973398	1	2	-0.027618409	0.666666667	Connector	0
Dnajc9	3	3	0	0.333333333	0.4465011	0.000558763	0.000558763	0	0	3.47E-08	0.035927133	0.000186158	-0.17887249	2.295973398	1	3	-0.040570078	0.444444444	Peripheral	0
Dnase2a	3	3	0	1	1	0.000558763	0.000558763	0	0	3.47E-08	0.002983675	0.000186646	-0.17887249	2.295973398	10	0	-0.095070137	0.666666667	Connector	0
Dnlz	1	1	0	0	0	0.000186254	0.000186254	0	0	3.47E-08	0.000123931	0.000185874	-0.17887249	2.295973398	305	1	-0.084391109	0	Ultra peripheral	0
Dnm2	1	1	0	0	0	0.000186254	0.000186254	0	0	3.47E-08	0.000466766	0.000185716	-0.17887249	2.295973398	306	0	-0.095070137	0	Ultra peripheral	0
Dnmt1	3	3	0	0.333333333	0.400052337	0.000558763	0.000558763	0	0	3.47E-08	0.013561462	0.000185836	-0.17887249	2.295973398	1	3	-0.040570078	0.444444444	Peripheral	0
Dnmt3a	11	11	0	0.836363636	1.115242924	0.002048799	0.002048799	0	0	3.47E-08	0.012959019	0.000186753	-0.17887249	2.295973398	11	0	0.048956054	0.67768595	Connector	0
Dnpep	5	5	0	0.9	1.095572268	0.000931272	0.000931272	0	0	3.47E-08	0.025196896	0.000187006	-0.17887249	2.295973398	2	0	-0.023057041	0.56	Peripheral	0
Dnph1	3	3	0	0	0	0.000558763	0.000558763	0	0	3.47E-08	0.008168285	0.000186187	-0.17887249	2.295973398	3	2	-0.027618409	0.666666667	Connector	0
Dnttip1	3	3	0	1	1.337283814	0.000558763	0.000558763	0	0	3.47E-08	0.012929203	0.000186629	-0.17887249	2.295973398	11	2	-0.027618409	0.666666667	Connector	0
Dohh	4	4	0	0.5	0.519026	0.000745018	0.000745018	0	0	3.47E-08	0.004397056	0.000185848	-0.17887249	2.295973398	9	0	-0.059063589	0.625	Connector	0
Dok1	1	1	0	0	0	0.000186254	0.000186254	0	0	3.47E-08	0.001225885	0.000185715	-0.17887249	2.295973398	307	1	-0.084391109	0	Ultra peripheral	0
Dok5	5	5	0	0.7	1.169475166	0.000931272	0.000931272	0	0	3.47E-08	0.014008791	0.00018655	-0.17887249	2.295973398	1	1	-0.026217049	0.48	Peripheral	0
Dolpp1	1	1	0	0	0	0.000186254	0.000186254	0	0	3.47E-08	0.001098752	0.000185612	-0.17887249	2.295973398	308	3	-0.066875064	0	Ultra peripheral	0
Donson	1	1	0	0	0	0.000186254	0.000186254	0	0	3.47E-08	0.00442632	0.000185616	-0.17887249	2.295973398	309	2	-0.027618409	0	Ultra peripheral	0
Dot1l	3	3	0	1	1.73399596	0.000558763	0.000558763	0	0	3.47E-08	0.003886121	0.000185748	-0.17887249	2.295973398	2	2	-0.027618409	0.666666667	Connector	0
Dpf2	3	3	0	1	1.357305147	0.000558763	0.000558763	0	0	3.47E-08	0.015037702	0.000185878	-0.17887249	2.295973398	1	1	-0.055304079	0.444444444	Peripheral	0
Dph2	1	1	0	0	0	0.000186254	0.000186254	0	0	3.47E-08	0.002724859	0.000185606	-0.17887249	2.295973398	310	2	-0.027618409	0	Ultra peripheral	0
Dph3	4	4	0	0.833333333	1.053556176	0.000745018	0.000745018	0	0	3.47E-08	0.010148127	0.000185944	-0.17887249	2.295973398	9	0	-0.059063589	0.625	Connector	0
Dph7	1	1	0	0	0	0.000186254	0.000186254	0	0	3.47E-08	0.000373983	0.000185755	-0.17887249	2.295973398	311	0	-0.095070137	0	Ultra peripheral	0
Dpm2	2	2	0	0	0	0.000372509	0.000372509	0	0	3.47E-08	0.001601313	0.000185924	-0.17887249	2.295973398	3	0	-0.059063589	0	Ultra peripheral	0
Dpp3	7	7	0	0.571428571	0.786834309	0.001303781	0.001303781	0	0	3.47E-08	0.004612823	0.000190087	-0.17887249	2.295973398	10	1	0.031957011	0.448979592	Peripheral	0
Dpp9	2	2	0	0	0	0.000372509	0.000372509	0	0	3.47E-08	0.003975225	0.000185679	-0.17887249	2.295973398	1	2	-0.027618409	0.5	Peripheral	0
Dpy19l4	1	1	0	0	0	0.000186254	0.000186254	0	0	3.47E-08	0.000442961	0.00018564	-0.17887249	2.295973398	312	3	-0.066875064	0	Ultra peripheral	0
Dpy30	1	1	0	0	0	0.000186254	0.000186254	0	0	3.47E-08	0.001343639	0.000185741	-0.17887249	2.295973398	313	3	-0.066875064	0	Ultra peripheral	0
Dpysl2	1	1	0	0	0	0.000186254	0.000186254	0	0	3.47E-08	0.001719915	0.0001857	-0.17887249	2.295973398	314	1	-0.084391109	0	Ultra peripheral	0
Dpysl3	1	1	0	0	0	0.000186254	0.000186254	0	0	3.47E-08	0.002844867	0.000185607	-0.17887249	2.295973398	315	2	-0.027618409	0	Ultra peripheral	0
Drap1	3	3	0	1	1.23587805	0.000558763	0.000558763	0	0	3.47E-08	0.035992049	0.000186113	-0.17887249	2.295973398	1	2	-0.027618409	0.666666667	Connector	0
Drg1	2	2	0	0	0	0.000372509	0.000372509	0	0	3.47E-08	0.013764931	0.000185743	-0.17887249	2.295973398	1	2	-0.027618409	0.5	Peripheral	0
Drg2	3	3	0	0.666666667	1.130575151	0.000558763	0.000558763	0	0	3.47E-08	0.012647805	0.000185994	-0.17887249	2.295973398	9	0	-0.059063589	0.444444444	Peripheral	0
Drosha	2	2	0	0	0	0.000372509	0.000372509	0	0	3.47E-08	0.003658163	0.000185662	-0.17887249	2.295973398	1	2	-0.027618409	0.5	Peripheral	0
Dsc2	2	2	0	1	1	0.000372509	0.000372509	0	0	3.47E-08	0.000828963	0.00018579	-0.17887249	2.295973398	4	0	-0.095070137	0.5	Peripheral	0
Dscc1	1	1	0	0	0	0.000186254	0.000186254	0	0	3.47E-08	0.001323574	0.000185617	-0.17887249	2.295973398	316	3	-0.066875064	0	Ultra peripheral	0
Dscr3	1	1	0	0	0	0.000186254	0.000186254	0	0	3.47E-08	0.003771158	0.000185612	-0.17887249	2.295973398	317	2	-0.027618409	0	Ultra peripheral	0
Dsg2	2	2	0	0	0	0.000372509	0.000372509	0	0	3.47E-08	0.003278396	0.000185673	-0.17887249	2.295973398	1	2	-0.027618409	0.5	Peripheral	0
Dsp	5	5	0	0.8	1.094289802	0.000931272	0.000931272	0	0	3.47E-08	0.011881919	0.000186419	-0.17887249	2.295973398	1	3	-0.014265091	0.48	Peripheral	0
Dst	10	10	0	0.622222222	0.843122492	0.001862544	0.001862544	0	0	3.47E-08	0.020377233	0.000189694	-0.17887249	2.295973398	2	0	0.048956054	0.66	Connector	0
Dstn	7	7	0	0.857142857	1.192130939	0.001303781	0.001303781	0	0	3.47E-08	0.009398328	0.000186874	-0.17887249	2.295973398	2	3	-0.014265091	0.653061224	Connector	0
Dtl	6	6	0	0.733333333	0.93946712	0.001117527	0.001117527	0	0	3.47E-08	0.017799887	0.000187199	-0.17887249	2.295973398	8	1	-0.055304079	0.722222222	Connector	0
Dtna	2	2	0	1	1	0.000372509	0.000372509	0	0	3.47E-08	0.001229572	0.000185691	-0.17887249	2.295973398	1	1	-0.055304079	0	Ultra peripheral	0
Dtnb	5	5	0	0.7	1.23770015	0.000931272	0.000931272	0	0	3.47E-08	0.010558404	0.000185975	-0.17887249	2.295973398	3	1	-0.055304079	0.72	Connector	0
Dtx2	1	1	0	0	0	0.000186254	0.000186254	0	0	3.47E-08	0.000296326	0.000185861	-0.17887249	2.295973398	318	0	-0.095070137	0	Ultra peripheral	0
Dtx3	7	7	0	0.857142857	1.092241644	0.001303781	0.001303781	0	0	3.47E-08	0.013894833	0.00018609	-0.17887249	2.295973398	1	1	-0.026217049	0.693877551	Connector	0
Dus1l	2	2	0	1	1	0.000372509	0.000372509	0	0	3.47E-08	0.001211412	0.000185978	-0.17887249	2.295973398	4	0	-0.095070137	0.5	Peripheral	0
Dus3l	2	2	0	1	2	0.000372509	0.000372509	0	0	3.47E-08	0.00141562	0.000185731	-0.17887249	2.295973398	1	3	-0.066875064	0.5	Peripheral	0
Dus4l	1	1	0	0	0	0.000186254	0.000186254	0	0	3.47E-08	0.000229274	0.000185682	-0.17887249	2.295973398	319	0	-0.095070137	0	Ultra peripheral	0
Dusp1	2	2	0	1	2	0.000372509	0.000372509	0	0	3.47E-08	0.007866162	0.0001857	-0.17887249	2.295973398	9	2	-0.027618409	0.5	Peripheral	0
Dusp12	2	2	0	1	1	0.000372509	0.000372509	0	0	3.47E-08	0.011355772	0.000185671	-0.17887249	2.295973398	1	2	-0.027618409	0.5	Peripheral	0
Dusp14	3	3	0	0.333333333	0.294026326	0.000558763	0.000558763	0	0	3.47E-08	0.001533311	0.000185941	-0.17887249	2.295973398	12	0	-0.095070137	0.666666667	Connector	0
Dusp16	1	1	0	0	0	0.000186254	0.000186254	0	0	3.47E-08	0.000551454	0.000185646	-0.17887249	2.295973398	320	1	-0.084391109	0	Ultra peripheral	0
Dusp22	1	1	0	0	0	0.000186254	0.000186254	0	0	3.47E-08	0.000391816	0.000185661	-0.17887249	2.295973398	321	0	-0.095070137	0	Ultra peripheral	0
Dusp28	1	1	0	0	0	0.000186254	0.000186254	0	0	3.47E-08	0.001201787	0.000186119	-0.17887249	2.295973398	322	0	-0.095070137	0	Ultra peripheral	0
Dusp3	4	4	0	0.833333333	1.272703286	0.000745018	0.000745018	0	0	3.47E-08	0.002064115	0.000186111	-0.17887249	2.295973398	2	0	-0.023057041	0.375	Peripheral	0
Dusp6	4	4	0	0.833333333	1.050859243	0.000745018	0.000745018	0	0	3.47E-08	0.005778057	0.000186092	-0.17887249	2.295973398	1	1	-0.026217049	0.375	Peripheral	0
Dusp7	2	2	0	1	2	0.000372509	0.000372509	0	0	3.47E-08	0.001208677	0.000185766	-0.17887249	2.295973398	1	0	-0.095070137	0.5	Peripheral	0
Dusp9	6	6	0	0.6	0.702571042	0.001117527	0.001117527	0	0	3.47E-08	0.00939577	0.000187037	-0.17887249	2.295973398	9	3	-0.014265091	0.611111111	Peripheral	0
Dut	7	7	0	0.857142857	0.982760327	0.001303781	0.001303781	0	0	3.47E-08	0.015929918	0.000196367	-0.17887249	2.295973398	10	1	-0.026217049	0.653061224	Connector	0
Dvl2	5	5	0	0.9	1.154145867	0.000931272	0.000931272	0	0	3.47E-08	0.008744807	0.000186175	-0.17887249	2.295973398	11	1	-0.055304079	0.72	Connector	0
Dxo	1	1	0	0	0	0.000186254	0.000186254	0	0	3.47E-08	0.001755114	0.000185625	-0.17887249	2.295973398	323	3	-0.066875064	0	Ultra peripheral	0
Dym	1	1	0	0	0	0.000186254	0.000186254	0	0	3.47E-08	0.003735397	0.000185612	-0.17887249	2.295973398	324	2	-0.027618409	0	Ultra peripheral	0
Dynll1	3	3	0	1	1.721845493	0.000558763	0.000558763	0	0	3.47E-08	0.053456894	0.000187166	-0.17887249	2.295973398	1	1	-0.055304079	0.444444444	Peripheral	0
Dynlt3	2	2	0	1	2	0.000372509	0.000372509	0	0	3.47E-08	0.002831214	0.000186464	-0.17887249	2.295973398	11	0	-0.095070137	0.5	Peripheral	0
Dyrk1a	3	3	0	0.666666667	0.713875136	0.000558763	0.000558763	0	0	3.47E-08	0.001670088	0.000185859	-0.17887249	2.295973398	12	1	-0.055304079	0.444444444	Peripheral	0
Dzip1	3	3	0	0.666666667	0.620724202	0.000558763	0.000558763	0	0	3.47E-08	0.002098359	0.000185847	-0.17887249	2.295973398	3	0	-0.059063589	0.444444444	Peripheral	0
E130308A19Rik	4	4	0	0.666666667	0.969191801	0.000745018	0.000745018	0	0	3.47E-08	0.005268272	0.00018575	-0.17887249	2.295973398	1	3	-0.040570078	0.625	Connector	0
E130309D02Rik	5	5	0	0.6	1.01114422	0.000931272	0.000931272	0	0	3.47E-08	0.019247327	0.000185986	-0.17887249	2.295973398	9	3	-0.040570078	0.72	Connector	0
E130311K13Rik	1	1	0	0	0	0.000186254	0.000186254	0	0	3.47E-08	0.00118154	0.000185614	-0.17887249	2.295973398	325	3	-0.066875064	0	Ultra peripheral	0
E2f3	6	6	0	0.6	0.753762179	0.001117527	0.001117527	0	0	3.47E-08	0.004081108	0.000186049	-0.17887249	2.295973398	12	0	-0.059063589	0.666666667	Connector	0
E2f4	4	4	0	0.666666667	0.871061103	0.000745018	0.000745018	0	0	3.47E-08	0.02925054	0.000185963	-0.17887249	2.295973398	1	3	-0.040570078	0.625	Connector	0
E2f5	3	3	0	0.666666667	0.56405052	0.000558763	0.000558763	0	0	3.47E-08	0.016306945	0.000185764	-0.17887249	2.295973398	1	3	-0.040570078	0.444444444	Peripheral	0
E2f7	1	1	0	0	0	0.000186254	0.000186254	0	0	3.47E-08	0.001541402	0.000185621	-0.17887249	2.295973398	326	3	-0.066875064	0	Ultra peripheral	0
Eaf1	2	2	0	0	0	0.000372509	0.000372509	0	0	3.47E-08	0.005294232	0.000185679	-0.17887249	2.295973398	1	2	-0.027618409	0.5	Peripheral	0
Ears2	2	2	0	1	1	0.000372509	0.000372509	0	0	3.47E-08	0.002937819	0.00018568	-0.17887249	2.295973398	1	2	-0.027618409	0.5	Peripheral	0
Ebna1bp2	9	9	0	0.833333333	1.075826387	0.00167629	0.00167629	0	0	3.47E-08	0.022064339	0.000188596	-0.17887249	2.295973398	10	0	-0.023057041	0.716049383	Connector	0
Ebp	2	2	0	1	1	0.000372509	0.000372509	0	0	3.47E-08	0.003808174	0.00018572	-0.17887249	2.295973398	2	2	-0.027618409	0.5	Peripheral	0
Ebpl	2	2	0	1	1	0.000372509	0.000372509	0	0	3.47E-08	0.018962799	0.000185771	-0.17887249	2.295973398	1	2	-0.027618409	0.5	Peripheral	0
Ecd	2	2	0	1	1	0.000372509	0.000372509	0	0	3.47E-08	0.003213535	0.000185733	-0.17887249	2.295973398	1	3	-0.040570078	0	Ultra peripheral	0
Ece1	4	4	0	0.666666667	1.042431431	0.000745018	0.000745018	0	0	3.47E-08	0.007689459	0.000185884	-0.17887249	2.295973398	1	3	-0.040570078	0.625	Connector	0
Ece2	1	1	0	0	0	0.000186254	0.000186254	0	0	3.47E-08	0.000707623	0.000185662	-0.17887249	2.295973398	327	1	-0.084391109	0	Ultra peripheral	0
Ech1	3	3	0	1	1	0.000558763	0.000558763	0	0	3.47E-08	0.003377065	0.000185775	-0.17887249	2.295973398	1	3	-0.040570078	0.444444444	Peripheral	0
Echdc2	4	4	0	0.166666667	0.289994856	0.000745018	0.000745018	0	0	3.47E-08	0.002234677	0.000185985	-0.17887249	2.295973398	3	0	-0.023057041	0.375	Peripheral	0
Ecsit	1	1	0	0	0	0.000186254	0.000186254	0	0	3.47E-08	0.000762185	0.000185667	-0.17887249	2.295973398	328	0	-0.095070137	0	Ultra peripheral	0
Ect2	1	1	0	0	0	0.000186254	0.000186254	0	0	3.47E-08	0.004879285	0.0001859	-0.17887249	2.295973398	1	1	-0.084391109	0	Ultra peripheral	0
Edaradd	4	4	0	0.666666667	0.611376373	0.000745018	0.000745018	0	0	3.47E-08	0.003535047	0.000185871	-0.17887249	2.295973398	3	3	-0.014265091	0.375	Peripheral	0
Edc3	1	1	0	0	0	0.000186254	0.000186254	0	0	3.47E-08	0.006372602	0.000185627	-0.17887249	2.295973398	329	2	-0.027618409	0	Ultra peripheral	0
Edc4	1	1	0	0	0	0.000186254	0.000186254	0	0	3.47E-08	0.003042222	0.000185608	-0.17887249	2.295973398	330	2	-0.027618409	0	Ultra peripheral	0
Edem1	2	2	0	1	1	0.000372509	0.000372509	0	0	3.47E-08	0.004032576	0.000185713	-0.17887249	2.295973398	2	2	-0.027618409	0.5	Peripheral	0
Edf1	2	2	0	0	0	0.000372509	0.000372509	0	0	3.47E-08	0.015982811	0.000185823	-0.17887249	2.295973398	1	2	-0.027618409	0.5	Peripheral	0
Edn1	4	4	0	1	1	0.000745018	0.000745018	0	0	3.47E-08	0.00538526	0.000198145	-0.17887249	2.295973398	5	0	-0.059063589	0.5	Peripheral	0
Eea1	4	4	0	0.666666667	0.876779377	0.000745018	0.000745018	0	0	3.47E-08	0.007121391	0.000185798	-0.17887249	2.295973398	1	3	-0.040570078	0.625	Connector	0
Eed	1	1	0	0	0	0.000186254	0.000186254	0	0	3.47E-08	0.007256699	0.000185632	-0.17887249	2.295973398	331	2	-0.027618409	0	Ultra peripheral	0
Eef1a1	4	4	0	0.666666667	1	0.000745018	0.000745018	0	0	3.47E-08	0.024904408	0.000186748	-0.17887249	2.295973398	1	1	-0.026217049	0.375	Peripheral	0
Eef1b2	6	6	0	0.666666667	0.744369457	0.001117527	0.001117527	0	0	3.47E-08	0.08177985	0.000189004	-0.17887249	2.295973398	9	0	-0.023057041	0.611111111	Peripheral	0
Eef1g	5	5	0	0.7	0.936618557	0.000931272	0.000931272	0	0	3.47E-08	0.018967973	0.000187066	-0.17887249	2.295973398	11	3	-0.040570078	0.72	Connector	0
Eef2k	4	4	0	0.833333333	1.254649207	0.000745018	0.000745018	0	0	3.47E-08	0.003502534	0.000185902	-0.17887249	2.295973398	9	0	-0.059063589	0.625	Connector	0
Eefsec	2	2	0	0	0	0.000372509	0.000372509	0	0	3.47E-08	0.003066065	0.000185689	-0.17887249	2.295973398	1	1	-0.084391109	0.5	Peripheral	0
Efcab11	3	3	0	1	1	0.000558763	0.000558763	0	0	3.47E-08	0.004968823	0.0001857	-0.17887249	2.295973398	1	2	-0.027618409	0.666666667	Connector	0
Efhd2	3	3	0	0.666666667	0.663654001	0.000558763	0.000558763	0	0	3.47E-08	0.014466619	0.000186008	-0.17887249	2.295973398	4	2	-0.027618409	0.666666667	Connector	0
Efna1	7	7	0	0.714285714	0.988124714	0.001303781	0.001303781	0	0	3.47E-08	0.016215712	0.000188667	-0.17887249	2.295973398	10	0	-0.059063589	0.734693878	Connector	0
Efna5	4	4	0	1	1.201416147	0.000745018	0.000745018	0	0	3.47E-08	0.016788284	0.000186521	-0.17887249	2.295973398	2	2	-0.027618409	0.75	Connector	0
Efnb1	3	3	0	0	0	0.000558763	0.000558763	0	0	3.47E-08	0.00217807	0.000186371	-0.17887249	2.295973398	9	0	-0.059063589	0.444444444	Peripheral	0
Efnb2	3	3	0	0.666666667	0.764203875	0.000558763	0.000558763	0	0	3.47E-08	0.004476483	0.000185928	-0.17887249	2.295973398	1	3	-0.014265091	0	Ultra peripheral	0
Efnb3	1	1	0	0	0	0.000186254	0.000186254	0	0	3.47E-08	0.003862058	0.000185612	-0.17887249	2.295973398	332	2	-0.027618409	0	Ultra peripheral	0
Efr3a	2	2	0	1	1	0.000372509	0.000372509	0	0	3.47E-08	0.010613371	0.000185698	-0.17887249	2.295973398	1	2	-0.027618409	0.5	Peripheral	0
Eftud2	3	3	0	0.333333333	0.322806227	0.000558763	0.000558763	0	0	3.47E-08	0.012882628	0.000185975	-0.17887249	2.295973398	1	3	-0.040570078	0.444444444	Peripheral	0
Egfl6	4	4	0	0.666666667	1.066704603	0.000745018	0.000745018	0	0	3.47E-08	0.005761501	0.000185867	-0.17887249	2.295973398	1	1	-0.055304079	0.5	Peripheral	0
Egfl7	3	3	0	0.333333333	0.370009288	0.000558763	0.000558763	0	0	3.47E-08	0.004248122	0.000185837	-0.17887249	2.295973398	8	2	-0.027618409	0.666666667	Connector	0
Egfr	3	3	0	0.666666667	0.860429082	0.000558763	0.000558763	0	0	3.47E-08	0.004026807	0.00018578	-0.17887249	2.295973398	1	1	-0.055304079	0.444444444	Peripheral	0
Egln1	3	3	0	1	1.679336637	0.000558763	0.000558763	0	0	3.47E-08	0.001539774	0.000185722	-0.17887249	2.295973398	1	1	-0.055304079	0.444444444	Peripheral	0
Egr1	3	3	0	0.333333333	0.313189611	0.000558763	0.000558763	0	0	3.47E-08	0.003778491	0.000186145	-0.17887249	2.295973398	8	2	-0.027618409	0.666666667	Connector	0
Ehbp1	7	7	0	0.619047619	0.789858297	0.001303781	0.001303781	0	0	3.47E-08	0.009565892	0.000190882	-0.17887249	2.295973398	10	1	0.002869981	0.612244898	Peripheral	0
Ehd1	6	6	0	0.866666667	1.185825865	0.001117527	0.001117527	0	0	3.47E-08	0.010239167	0.000186649	-0.17887249	2.295973398	2	0	-0.023057041	0.666666667	Connector	0
Ehmt2	5	5	0	0.8	1.520258631	0.000931272	0.000931272	0	0	3.47E-08	0.009600575	0.000186117	-0.17887249	2.295973398	9	1	-0.055304079	0.72	Connector	0
Eid1	5	5	0	0.8	0.993554452	0.000931272	0.000931272	0	0	3.47E-08	0.025728693	0.000186328	-0.17887249	2.295973398	1	1	-0.026217049	0.56	Peripheral	0
Eif1	5	5	0	0.6	0.858889202	0.000931272	0.000931272	0	0	3.47E-08	0.039881168	0.000186446	-0.17887249	2.295973398	1	3	-0.014265091	0.56	Peripheral	0
Eif1a	4	4	0	0.666666667	0.70131754	0.000745018	0.000745018	0	0	3.47E-08	0.007168033	0.000186448	-0.17887249	2.295973398	9	0	-0.059063589	0.625	Connector	0
Eif1ax	7	7	0	0.666666667	0.769771093	0.001303781	0.001303781	0	0	3.47E-08	0.012390303	0.000187609	-0.17887249	2.295973398	12	1	-0.026217049	0.612244898	Peripheral	0
Eif2b1	3	3	0	0.666666667	1.010546425	0.000558763	0.000558763	0	0	3.47E-08	0.009589396	0.000185744	-0.17887249	2.295973398	1	2	-0.027618409	0.666666667	Connector	0
Eif2b2	3	3	0	0.666666667	1.058220454	0.000558763	0.000558763	0	0	3.47E-08	0.003871469	0.0001859	-0.17887249	2.295973398	2	0	-0.095070137	0.666666667	Connector	0
Eif2b5	2	2	0	0	0	0.000372509	0.000372509	0	0	3.47E-08	0.006090497	0.000185758	-0.17887249	2.295973398	1	3	-0.040570078	0	Ultra peripheral	0
Eif2d	7	7	0	0.666666667	0.842470283	0.001303781	0.001303781	0	0	3.47E-08	0.006003886	0.000188182	-0.17887249	2.295973398	10	1	-0.026217049	0.693877551	Connector	0
Eif3c	2	2	0	1	1	0.000372509	0.000372509	0	0	3.47E-08	0.009831742	0.000185954	-0.17887249	2.295973398	1	3	-0.040570078	0	Ultra peripheral	0
Eif3d	4	4	0	0.666666667	0.76922407	0.000745018	0.000745018	0	0	3.47E-08	0.011407886	0.000186763	-0.17887249	2.295973398	11	3	-0.040570078	0.625	Connector	0
Eif3e	2	2	0	1	1	0.000372509	0.000372509	0	0	3.47E-08	0.007003354	0.000185786	-0.17887249	2.295973398	1	3	-0.040570078	0	Ultra peripheral	0
Eif3f	4	4	0	0.5	0.683321445	0.000745018	0.000745018	0	0	3.47E-08	0.064235043	0.000188757	-0.17887249	2.295973398	9	0	-0.059063589	0.5	Peripheral	0
Eif3g	4	4	0	0.666666667	1.096658008	0.000745018	0.000745018	0	0	3.47E-08	0.007729519	0.000187009	-0.17887249	2.295973398	2	0	-0.059063589	0.5	Peripheral	0
Eif3i	2	2	0	1	1	0.000372509	0.000372509	0	0	3.47E-08	0.019119969	0.000185808	-0.17887249	2.295973398	1	2	-0.027618409	0.5	Peripheral	0
Eif3j2	2	2	0	1	1	0.000372509	0.000372509	0	0	3.47E-08	0.000693051	0.000185711	-0.17887249	2.295973398	2	0	-0.095070137	0.5	Peripheral	0
Eif3k	4	4	0	0.666666667	1.178539295	0.000745018	0.000745018	0	0	3.47E-08	0.016409679	0.000186268	-0.17887249	2.295973398	1	2	-0.027618409	0.75	Connector	0
Eif3l	1	1	0	0	0	0.000186254	0.000186254	0	0	3.47E-08	0.009480681	0.000185778	-0.17887249	2.295973398	1	3	-0.066875064	0	Ultra peripheral	0
Eif3m	5	5	0	0.7	0.783063529	0.000931272	0.000931272	0	0	3.47E-08	0.022650031	0.00018705	-0.17887249	2.295973398	4	1	-0.055304079	0.72	Connector	0
Eif4a1	3	3	0	1	1	0.000558763	0.000558763	0	0	3.47E-08	0.005557294	0.000186079	-0.17887249	2.295973398	1	0	-0.095070137	0.666666667	Connector	0
Eif4a2	2	2	0	0	0	0.000372509	0.000372509	0	0	3.47E-08	0.005915805	0.000185884	-0.17887249	2.295973398	1	1	-0.084391109	0.5	Peripheral	0
Eif4a3	1	1	0	0	0	0.000186254	0.000186254	0	0	3.47E-08	0.011192191	0.000185812	-0.17887249	2.295973398	1	3	-0.066875064	0	Ultra peripheral	0
Eif4b	4	4	0	0.5	0.733027982	0.000745018	0.000745018	0	0	3.47E-08	0.006980321	0.000186893	-0.17887249	2.295973398	9	3	-0.040570078	0.625	Connector	0
Eif4e2	3	3	0	0.666666667	1.121066469	0.000558763	0.000558763	0	0	3.47E-08	0.002977251	0.000186212	-0.17887249	2.295973398	8	1	-0.055304079	0.444444444	Peripheral	0
Eif4e3	2	2	0	1	1	0.000372509	0.000372509	0	0	3.47E-08	0.004595793	0.000185696	-0.17887249	2.295973398	1	2	-0.027618409	0.5	Peripheral	0
Eif4ebp1	4	4	0	0.833333333	1.155584642	0.000745018	0.000745018	0	0	3.47E-08	0.007847405	0.000186297	-0.17887249	2.295973398	11	3	-0.040570078	0.625	Connector	0
Eif4enif1	3	3	0	1	1.689069037	0.000558763	0.000558763	0	0	3.47E-08	0.005239766	0.000185758	-0.17887249	2.295973398	1	1	-0.055304079	0.444444444	Peripheral	0
Eif4g2	5	5	0	0.9	1.389840652	0.000931272	0.000931272	0	0	3.47E-08	0.015602847	0.000187357	-0.17887249	2.295973398	2	0	-0.059063589	0.64	Connector	0
Eif4h	8	8	0	0.857142857	1.229842493	0.001490035	0.001490035	0	0	3.47E-08	0.021496049	0.000188467	-0.17887249	2.295973398	11	0	-0.023057041	0.71875	Connector	0
Eif5a	4	4	0	1	1.299593598	0.000745018	0.000745018	0	0	3.47E-08	0.01081407	0.000186699	-0.17887249	2.295973398	1	3	-0.040570078	0.625	Connector	0
Eif5b	2	2	0	0	0	0.000372509	0.000372509	0	0	3.47E-08	0.003575119	0.000185757	-0.17887249	2.295973398	1	3	-0.040570078	0	Ultra peripheral	0
Eif6	5	5	0	0.6	0.861018202	0.000931272	0.000931272	0	0	3.47E-08	0.019294392	0.000187206	-0.17887249	2.295973398	3	0	-0.059063589	0.72	Connector	0
Elavl1	4	4	0	0.666666667	0.712017782	0.000745018	0.000745018	0	0	3.47E-08	0.092558052	0.000186691	-0.17887249	2.295973398	2	3	-0.040570078	0.625	Connector	0
Elavl2	6	6	0	0.8	1.228582668	0.001117527	0.001117527	0	0	3.47E-08	0.00641018	0.000186598	-0.17887249	2.295973398	11	1	-0.026217049	0.611111111	Peripheral	0
Elf1	7	7	0	0.857142857	1.229538305	0.001303781	0.001303781	0	0	3.47E-08	0.014326362	0.000186361	-0.17887249	2.295973398	2	0	-0.059063589	0.734693878	Connector	0
Elf5	7	7	0	0.571428571	0.799755896	0.001303781	0.001303781	0	0	3.47E-08	0.004976238	0.000187816	-0.17887249	2.295973398	10	1	0.002869981	0.571428571	Peripheral	0
Elfn1	2	2	0	1	1	0.000372509	0.000372509	0	0	3.47E-08	0.000602667	0.000185849	-0.17887249	2.295973398	11	0	-0.059063589	0	Ultra peripheral	0
Ell2	1	1	0	0	0	0.000186254	0.000186254	0	0	3.47E-08	9.47E-05	0.000185807	-0.17887249	2.295973398	333	1	-0.084391109	0	Ultra peripheral	0
Elmo2	3	3	0	1	1.744468626	0.000558763	0.000558763	0	0	3.47E-08	0.004048707	0.000185779	-0.17887249	2.295973398	9	2	-0.027618409	0.666666667	Connector	0
Elmod2	1	1	0	0	0	0.000186254	0.000186254	0	0	3.47E-08	0.003338714	0.000185609	-0.17887249	2.295973398	334	2	-0.027618409	0	Ultra peripheral	0
Elovl1	6	6	0	0.666666667	0.815258189	0.001117527	0.001117527	0	0	3.47E-08	0.007151844	0.00018622	-0.17887249	2.295973398	9	0	0.012949507	0.5	Peripheral	0
Elovl2	1	1	0	0	0	0.000186254	0.000186254	0	0	3.47E-08	0.004538959	0.000185616	-0.17887249	2.295973398	335	2	-0.027618409	0	Ultra peripheral	0
Elovl4	2	2	0	1	1	0.000372509	0.000372509	0	0	3.47E-08	0.006536083	0.000185643	-0.17887249	2.295973398	1	2	-0.027618409	0.5	Peripheral	0
Elovl5	2	2	0	0	0	0.000372509	0.000372509	0	0	3.47E-08	0.005142408	0.000185704	-0.17887249	2.295973398	1	2	-0.027618409	0.5	Peripheral	0
Elovl7	2	2	0	1	1	0.000372509	0.000372509	0	0	3.47E-08	0.00349589	0.000185628	-0.17887249	2.295973398	1	2	-0.027618409	0.5	Peripheral	0
Elp2	2	2	0	1	1	0.000372509	0.000372509	0	0	3.47E-08	0.013989455	0.000185701	-0.17887249	2.295973398	1	2	-0.027618409	0.5	Peripheral	0
Elp3	1	1	0	0	0	0.000186254	0.000186254	0	0	3.47E-08	0.000708551	0.000185662	-0.17887249	2.295973398	336	1	-0.084391109	0	Ultra peripheral	0
Elp4	1	1	0	0	0	0.000186254	0.000186254	0	0	3.47E-08	0.001530914	0.00018574	-0.17887249	2.295973398	337	3	-0.066875064	0	Ultra peripheral	0
Elp5	5	5	0	0.9	1.154638293	0.000931272	0.000931272	0	0	3.47E-08	0.007056263	0.000186299	-0.17887249	2.295973398	4	0	-0.023057041	0.56	Peripheral	0
Emb	5	5	0	0.9	1.038258936	0.000931272	0.000931272	0	0	3.47E-08	0.019967309	0.000188479	-0.17887249	2.295973398	7	1	-0.026217049	0.56	Peripheral	0
Emc10	1	1	0	0	0	0.000186254	0.000186254	0	0	3.47E-08	0.009340608	0.000185643	-0.17887249	2.295973398	338	2	-0.027618409	0	Ultra peripheral	0
Emc2	3	3	0	1	1.733251208	0.000558763	0.000558763	0	0	3.47E-08	0.00300439	0.000185912	-0.17887249	2.295973398	11	0	-0.095070137	0.666666667	Connector	0
Emc3	2	2	0	1	1	0.000372509	0.000372509	0	0	3.47E-08	0.000528451	0.000185926	-0.17887249	2.295973398	8	1	-0.084391109	0.5	Peripheral	0
Emc4	3	3	0	1	1	0.000558763	0.000558763	0	0	3.47E-08	0.016774438	0.000185857	-0.17887249	2.295973398	1	2	-0.027618409	0.666666667	Connector	0
Emc6	4	4	0	0.5	0.690682627	0.000745018	0.000745018	0	0	3.47E-08	0.012847652	0.000186062	-0.17887249	2.295973398	8	1	-0.055304079	0.625	Connector	0
Emc7	2	2	0	0	0	0.000372509	0.000372509	0	0	3.47E-08	0.001939501	0.000186125	-0.17887249	2.295973398	3	0	-0.095070137	0.5	Peripheral	0
Emc8	4	4	0	0.5	0.273006723	0.000745018	0.000745018	0	0	3.47E-08	0.015044393	0.000186067	-0.17887249	2.295973398	8	3	-0.040570078	0.625	Connector	0
Emd	2	2	0	1	1	0.000372509	0.000372509	0	0	3.47E-08	0.008552321	0.000185663	-0.17887249	2.295973398	1	2	-0.027618409	0.5	Peripheral	0
Eme1	3	3	0	0.666666667	0.592490872	0.000558763	0.000558763	0	0	3.47E-08	0.004989004	0.000186167	-0.17887249	2.295973398	9	0	-0.059063589	0.444444444	Peripheral	0
Emg1	3	3	0	0.333333333	0.33875687	0.000558763	0.000558763	0	0	3.47E-08	0.006758662	0.000185814	-0.17887249	2.295973398	1	3	-0.040570078	0.444444444	Peripheral	0
Emid1	2	2	0	1	1	0.000372509	0.000372509	0	0	3.47E-08	0.000913288	0.000186123	-0.17887249	2.295973398	5	0	-0.059063589	0	Ultra peripheral	0
Eml1	2	2	0	0	0	0.000372509	0.000372509	0	0	3.47E-08	0.001065042	0.000185779	-0.17887249	2.295973398	4	0	-0.095070137	0.5	Peripheral	0
Eml3	1	1	0	0	0	0.000186254	0.000186254	0	0	3.47E-08	0.000484231	0.000185638	-0.17887249	2.295973398	339	3	-0.066875064	0	Ultra peripheral	0
Emp1	7	7	0	0.761904762	0.936655194	0.001303781	0.001303781	0	0	3.47E-08	0.011699813	0.000187843	-0.17887249	2.295973398	11	0	-0.023057041	0.612244898	Peripheral	0
Emp2	1	1	0	0	0	0.000186254	0.000186254	0	0	3.47E-08	0.001554815	0.000185621	-0.17887249	2.295973398	340	3	-0.066875064	0	Ultra peripheral	0
Emx1	8	8	0	0.785714286	0.958111394	0.001490035	0.001490035	0	0	3.47E-08	0.012678317	0.000187343	-0.17887249	2.295973398	7	1	0.002869981	0.59375	Peripheral	0
Enah	5	5	0	0.9	1.340669236	0.000931272	0.000931272	0	0	3.47E-08	0.007474368	0.000186336	-0.17887249	2.295973398	1	1	-0.055304079	0.64	Connector	0
Enc1	1	1	0	0	0	0.000186254	0.000186254	0	0	3.47E-08	0.001343054	0.000185617	-0.17887249	2.295973398	341	3	-0.066875064	0	Ultra peripheral	0
Endod1	1	1	0	0	0	0.000186254	0.000186254	0	0	3.47E-08	0.002348611	0.000185604	-0.17887249	2.295973398	342	2	-0.027618409	0	Ultra peripheral	0
Endog	5	5	0	0.7	1.018189506	0.000931272	0.000931272	0	0	3.47E-08	0.01179456	0.000186065	-0.17887249	2.295973398	11	0	-0.023057041	0.56	Peripheral	0
Enho	2	2	0	0	0	0.000372509	0.000372509	0	0	3.47E-08	0.000612314	0.000185794	-0.17887249	2.295973398	3	0	-0.059063589	0	Ultra peripheral	0
Enkd1	3	3	0	0.333333333	0.290592173	0.000558763	0.000558763	0	0	3.47E-08	0.002173238	0.000185982	-0.17887249	2.295973398	4	0	-0.059063589	0.444444444	Peripheral	0
Eno1	4	4	0	0.5	0.925571494	0.000745018	0.000745018	0	0	3.47E-08	0.01899595	0.000186766	-0.17887249	2.295973398	8	1	-0.055304079	0.5	Peripheral	0
Eno3	4	4	0	0.666666667	0.832284486	0.000745018	0.000745018	0	0	3.47E-08	0.00873067	0.000188009	-0.17887249	2.295973398	11	0	-0.059063589	0.5	Peripheral	0
Enoph1	4	4	0	0.833333333	0.836607645	0.000745018	0.000745018	0	0	3.47E-08	0.005596865	0.00018604	-0.17887249	2.295973398	9	0	-0.059063589	0.5	Peripheral	0
Enpp2	3	3	0	1	1	0.000558763	0.000558763	0	0	3.47E-08	0.002352422	0.000186233	-0.17887249	2.295973398	10	3	-0.040570078	0.444444444	Peripheral	0
Enpp5	1	1	0	0	0	0.000186254	0.000186254	0	0	3.47E-08	0.000663232	0.000185655	-0.17887249	2.295973398	343	3	-0.066875064	0	Ultra peripheral	0
Entpd5	1	1	0	0	0	0.000186254	0.000186254	0	0	3.47E-08	0.000378019	0.000185633	-0.17887249	2.295973398	344	3	-0.066875064	0	Ultra peripheral	0
Entpd7	1	1	0	0	0	0.000186254	0.000186254	0	0	3.47E-08	0.005260207	0.00018562	-0.17887249	2.295973398	345	2	-0.027618409	0	Ultra peripheral	0
Eny2	1	1	0	0	0	0.000186254	0.000186254	0	0	3.47E-08	0.014302094	0.000185672	-0.17887249	2.295973398	346	2	-0.027618409	0	Ultra peripheral	0
Ep400	2	2	0	0	0	0.000372509	0.000372509	0	0	3.47E-08	0.004757595	0.00018579	-0.17887249	2.295973398	3	2	-0.027618409	0.5	Peripheral	0
Epb41	3	3	0	0.666666667	1.20459765	0.000558763	0.000558763	0	0	3.47E-08	0.002107048	0.000186127	-0.17887249	2.295973398	3	0	-0.059063589	0.444444444	Peripheral	0
Epb41l2	5	5	0	0.3	0.281925476	0.000931272	0.000931272	0	0	3.47E-08	0.004433555	0.000186315	-0.17887249	2.295973398	9	0	-0.059063589	0.64	Connector	0
Epb41l3	5	5	0	0.7	0.992899762	0.000931272	0.000931272	0	0	3.47E-08	0.045110551	0.000186413	-0.17887249	2.295973398	1	1	-0.055304079	0.64	Connector	0
Epb41l4a	1	1	0	0	0	0.000186254	0.000186254	0	0	3.47E-08	0.001502181	0.00018562	-0.17887249	2.295973398	347	3	-0.066875064	0	Ultra peripheral	0
Epb41l5	2	2	0	0	0	0.000372509	0.000372509	0	0	3.47E-08	0.001007074	0.000186028	-0.17887249	2.295973398	11	0	-0.095070137	0.5	Peripheral	0
Epcam	4	4	0	0.5	0.490651467	0.000745018	0.000745018	0	0	3.47E-08	0.028561804	0.000187674	-0.17887249	2.295973398	9	0	-0.059063589	0.625	Connector	0
Epha1	4	4	0	0.666666667	0.986739802	0.000745018	0.000745018	0	0	3.47E-08	0.002801405	0.00018617	-0.17887249	2.295973398	3	0	-0.059063589	0.5	Peripheral	0
Epha7	2	2	0	1	2	0.000372509	0.000372509	0	0	3.47E-08	0.000860047	0.000186411	-0.17887249	2.295973398	5	0	-0.095070137	0.5	Peripheral	0
Ephb4	3	3	0	0.666666667	0.590160921	0.000558763	0.000558763	0	0	3.47E-08	0.011137562	0.000185746	-0.17887249	2.295973398	1	3	-0.040570078	0.444444444	Peripheral	0
Epn1	7	7	0	0.80952381	1.138639282	0.001303781	0.001303781	0	0	3.47E-08	0.019849579	0.00018627	-0.17887249	2.295973398	2	0	-0.023057041	0.693877551	Connector	0
Eps15	1	1	0	0	0	0.000186254	0.000186254	0	0	3.47E-08	0.001647003	0.000185623	-0.17887249	2.295973398	348	3	-0.066875064	0	Ultra peripheral	0
Eps15l1	4	4	0	0.833333333	1.510052946	0.000745018	0.000745018	0	0	3.47E-08	0.007152593	0.000185812	-0.17887249	2.295973398	9	1	-0.055304079	0.625	Connector	0
Eps8l1	1	1	0	0	0	0.000186254	0.000186254	0	0	3.47E-08	0.000540928	0.000185645	-0.17887249	2.295973398	349	1	-0.084391109	0	Ultra peripheral	0
Eps8l2	9	9	0	0.555555556	0.748165987	0.00167629	0.00167629	0	0	3.47E-08	0.014788298	0.000189791	-0.17887249	2.295973398	11	0	0.048956054	0.592592593	Peripheral	0
Erbb2	3	3	0	0.666666667	0.906317662	0.000558763	0.000558763	0	0	3.47E-08	0.008502777	0.000185811	-0.17887249	2.295973398	1	2	-0.027618409	0.666666667	Connector	0
Erbb3	6	6	0	0.666666667	0.970109529	0.001117527	0.001117527	0	0	3.47E-08	0.008265286	0.000186136	-0.17887249	2.295973398	12	1	-0.055304079	0.722222222	Connector	0
Ercc1	3	3	0	0.666666667	1.079721449	0.000558763	0.000558763	0	0	3.47E-08	0.002093481	0.000185981	-0.17887249	2.295973398	11	0	-0.095070137	0.666666667	Connector	0
Ercc2	1	1	0	0	0	0.000186254	0.000186254	0	0	3.47E-08	0.00341901	0.00018561	-0.17887249	2.295973398	350	2	-0.027618409	0	Ultra peripheral	0
Ercc3	3	3	0	0.666666667	0.954220433	0.000558763	0.000558763	0	0	3.47E-08	0.001465134	0.000186151	-0.17887249	2.295973398	10	1	-0.026217049	0	Ultra peripheral	0
Ercc5	1	1	0	0	0	0.000186254	0.000186254	0	0	3.47E-08	0.003899719	0.000185613	-0.17887249	2.295973398	351	2	-0.027618409	0	Ultra peripheral	0
Ercc6l	1	1	0	0	0	0.000186254	0.000186254	0	0	3.47E-08	0.000350124	0.000185684	-0.17887249	2.295973398	352	0	-0.095070137	0	Ultra peripheral	0
Ercc6l2	3	3	0	0.666666667	0.689777448	0.000558763	0.000558763	0	0	3.47E-08	0.003764258	0.000185845	-0.17887249	2.295973398	9	0	-0.059063589	0.444444444	Peripheral	0
Ercc8	1	1	0	0	0	0.000186254	0.000186254	0	0	3.47E-08	0.000488534	0.00018564	-0.17887249	2.295973398	353	1	-0.084391109	0	Ultra peripheral	0
Erh	7	7	0	0.80952381	0.888519534	0.001303781	0.001303781	0	0	3.47E-08	0.050769152	0.000189459	-0.17887249	2.295973398	7	1	-0.026217049	0.693877551	Connector	0
Eri3	4	4	0	0.833333333	0.804620199	0.000745018	0.000745018	0	0	3.47E-08	0.018373293	0.000187384	-0.17887249	2.295973398	7	2	-0.027618409	0.75	Connector	0
Erich1	1	1	0	0	0	0.000186254	0.000186254	0	0	3.47E-08	0.00144759	0.000185619	-0.17887249	2.295973398	354	3	-0.066875064	0	Ultra peripheral	0
Ero1l	4	4	0	0.833333333	1.209687252	0.000745018	0.000745018	0	0	3.47E-08	0.014695572	0.000185839	-0.17887249	2.295973398	1	1	-0.055304079	0.625	Connector	0
Errfi1	4	4	0	0.833333333	1.544548943	0.000745018	0.000745018	0	0	3.47E-08	0.009403852	0.000186021	-0.17887249	2.295973398	1	1	-0.055304079	0.625	Connector	0
Esco1	1	1	0	0	0	0.000186254	0.000186254	0	0	3.47E-08	0.000604389	0.000185649	-0.17887249	2.295973398	355	3	-0.066875064	0	Ultra peripheral	0
Esco2	1	1	0	0	0	0.000186254	0.000186254	0	0	3.47E-08	0.00391838	0.000185668	-0.17887249	2.295973398	356	3	-0.066875064	0	Ultra peripheral	0
Esd	2	2	0	1	2	0.000372509	0.000372509	0	0	3.47E-08	0.004891938	0.000185882	-0.17887249	2.295973398	1	1	-0.084391109	0.5	Peripheral	0
Espl1	2	2	0	0	0	0.000372509	0.000372509	0	0	3.47E-08	0.002751122	0.000185646	-0.17887249	2.295973398	1	2	-0.027618409	0.5	Peripheral	0
Espn	5	5	0	0.6	0.56976498	0.000931272	0.000931272	0	0	3.47E-08	0.015540803	0.000186106	-0.17887249	2.295973398	2	1	-0.055304079	0.72	Connector	0
Esrp2	4	4	0	0.666666667	0.64190994	0.000745018	0.000745018	0	0	3.47E-08	0.005325351	0.000185936	-0.17887249	2.295973398	1	3	-0.014265091	0.375	Peripheral	0
Esrra	2	2	0	1	1	0.000372509	0.000372509	0	0	3.47E-08	0.000909046	0.000185962	-0.17887249	2.295973398	11	0	-0.059063589	0	Ultra peripheral	0
Etaa1	4	4	0	0.666666667	0.83509636	0.000745018	0.000745018	0	0	3.47E-08	0.008058631	0.000185741	-0.17887249	2.295973398	1	3	-0.040570078	0.625	Connector	0
Etf1	8	8	0	0.821428571	1.106657594	0.001490035	0.001490035	0	0	3.47E-08	0.028267049	0.000187139	-0.17887249	2.295973398	2	3	-0.014265091	0.71875	Connector	0
Etfa	4	4	0	0.5	0.488961046	0.000745018	0.000745018	0	0	3.47E-08	0.018296163	0.000186053	-0.17887249	2.295973398	1	3	-0.014265091	0.375	Peripheral	0
Etfdh	1	1	0	0	0	0.000186254	0.000186254	0	0	3.47E-08	0.000257439	0.000185703	-0.17887249	2.295973398	357	0	-0.095070137	0	Ultra peripheral	0
Etl4	6	6	0	0.733333333	1.045436299	0.001117527	0.001117527	0	0	3.47E-08	0.008142879	0.00018664	-0.17887249	2.295973398	2	0	-0.059063589	0.666666667	Connector	0
Etnk1	2	2	0	0	0	0.000372509	0.000372509	0	0	3.47E-08	0.005877158	0.000185687	-0.17887249	2.295973398	1	2	-0.027618409	0.5	Peripheral	0
Ets2	2	2	0	1	1	0.000372509	0.000372509	0	0	3.47E-08	0.002547688	0.000185745	-0.17887249	2.295973398	3	0	-0.095070137	0.5	Peripheral	0
Etv1	6	6	0	0.8	1.406997226	0.001117527	0.001117527	0	0	3.47E-08	0.004779125	0.00018649	-0.17887249	2.295973398	2	0	-0.059063589	0.666666667	Connector	0
Etv5	2	2	0	1	1	0.000372509	0.000372509	0	0	3.47E-08	0.001304905	0.000185703	-0.17887249	2.295973398	1	1	-0.084391109	0.5	Peripheral	0
Etv6	2	2	0	1	1	0.000372509	0.000372509	0	0	3.47E-08	0.003252339	0.000185656	-0.17887249	2.295973398	1	2	-0.027618409	0.5	Peripheral	0
Eva1a	4	4	0	1	1.184883669	0.000745018	0.000745018	0	0	3.47E-08	0.003749884	0.000185833	-0.17887249	2.295973398	9	3	-0.040570078	0.625	Connector	0
Eva1b	2	2	0	1	2	0.000372509	0.000372509	0	0	3.47E-08	0.001823077	0.000185814	-0.17887249	2.295973398	1	0	-0.095070137	0.5	Peripheral	0
Evc2	1	1	0	0	0	0.000186254	0.000186254	0	0	3.47E-08	0.000793755	0.00018567	-0.17887249	2.295973398	358	0	-0.095070137	0	Ultra peripheral	0
Evl	1	1	0	0	0	0.000186254	0.000186254	0	0	3.47E-08	0.002024294	0.00018563	-0.17887249	2.295973398	359	3	-0.066875064	0	Ultra peripheral	0
Evpl	2	2	0	0	0	0.000372509	0.000372509	0	0	3.47E-08	0.002558273	0.000185672	-0.17887249	2.295973398	1	1	-0.084391109	0.5	Peripheral	0
Exoc3	1	1	0	0	0	0.000186254	0.000186254	0	0	3.47E-08	0.002618764	0.000185605	-0.17887249	2.295973398	360	2	-0.027618409	0	Ultra peripheral	0
Exoc4	1	1	0	0	0	0.000186254	0.000186254	0	0	3.47E-08	0.000402643	0.000185698	-0.17887249	2.295973398	361	0	-0.095070137	0	Ultra peripheral	0
Exoc6b	1	1	0	0	0	0.000186254	0.000186254	0	0	3.47E-08	0.000940881	0.000185685	-0.17887249	2.295973398	362	1	-0.084391109	0	Ultra peripheral	0
Exog	1	1	0	0	0	0.000186254	0.000186254	0	0	3.47E-08	0.00072083	0.000185636	-0.17887249	2.295973398	363	1	-0.084391109	0	Ultra peripheral	0
Exosc1	4	4	0	0.5	0.552604516	0.000745018	0.000745018	0	0	3.47E-08	0.004580598	0.000185874	-0.17887249	2.295973398	9	0	-0.059063589	0.625	Connector	0
Exosc10	1	1	0	0	0	0.000186254	0.000186254	0	0	3.47E-08	0.000541337	0.000185645	-0.17887249	2.295973398	364	1	-0.084391109	0	Ultra peripheral	0
Exosc3	1	1	0	0	0	0.000186254	0.000186254	0	0	3.47E-08	0.009042926	0.000185642	-0.17887249	2.295973398	365	2	-0.027618409	0	Ultra peripheral	0
Exosc4	4	4	0	1	1.435132793	0.000745018	0.000745018	0	0	3.47E-08	0.008199341	0.000186269	-0.17887249	2.295973398	4	0	-0.059063589	0.625	Connector	0
Exosc5	4	4	0	0.833333333	1.287798163	0.000745018	0.000745018	0	0	3.47E-08	0.005528538	0.000186026	-0.17887249	2.295973398	9	0	-0.059063589	0.625	Connector	0
Exosc7	5	5	0	0.4	0.316576433	0.000931272	0.000931272	0	0	3.47E-08	0.007999878	0.000186508	-0.17887249	2.295973398	3	0	-0.059063589	0.64	Connector	0
Exosc8	4	4	0	0.333333333	0.399108322	0.000745018	0.000745018	0	0	3.47E-08	0.008246851	0.000190546	-0.17887249	2.295973398	1	3	-0.014265091	0.375	Peripheral	0
Exosc9	1	1	0	0	0	0.000186254	0.000186254	0	0	3.47E-08	0.001486513	0.00018562	-0.17887249	2.295973398	366	3	-0.066875064	0	Ultra peripheral	0
Extl3	3	3	0	0.666666667	1.341678299	0.000558763	0.000558763	0	0	3.47E-08	0.005474519	0.00018592	-0.17887249	2.295973398	5	2	-0.027618409	0.666666667	Connector	0
Eya1	2	2	0	1	1	0.000372509	0.000372509	0	0	3.47E-08	0.000466345	0.000187242	-0.17887249	2.295973398	5	0	-0.095070137	0.5	Peripheral	0
Eya2	3	3	0	0.666666667	0.931496217	0.000558763	0.000558763	0	0	3.47E-08	0.002871572	0.000185762	-0.17887249	2.295973398	1	1	-0.055304079	0.444444444	Peripheral	0
Ezh2	3	3	0	0.666666667	0.583101864	0.000558763	0.000558763	0	0	3.47E-08	0.009309679	0.000185949	-0.17887249	2.295973398	1	3	-0.014265091	0	Ultra peripheral	0
Ezr	6	6	0	0.733333333	1.151382981	0.001117527	0.001117527	0	0	3.47E-08	0.023806106	0.000187368	-0.17887249	2.295973398	9	0	-0.059063589	0.722222222	Connector	0
F11r	8	8	0	0.642857143	0.760548916	0.001490035	0.001490035	0	0	3.47E-08	0.050800635	0.000188742	-0.17887249	2.295973398	3	3	-0.014265091	0.71875	Connector	0
F2r	4	4	0	0.833333333	0.931162151	0.000745018	0.000745018	0	0	3.47E-08	0.02439734	0.000186793	-0.17887249	2.295973398	12	2	-0.027618409	0.75	Connector	0
F2rl1	1	1	0	0	0	0.000186254	0.000186254	0	0	3.47E-08	9.56E-05	0.000185854	-0.17887249	2.295973398	367	0	-0.095070137	0	Ultra peripheral	0
F3	7	7	0	0.80952381	1.189675863	0.001303781	0.001303781	0	0	3.47E-08	0.050492437	0.000191107	-0.17887249	2.295973398	11	0	-0.023057041	0.612244898	Peripheral	0
Faap100	2	2	0	1	1	0.000372509	0.000372509	0	0	3.47E-08	0.002148001	0.00018568	-0.17887249	2.295973398	1	3	-0.040570078	0	Ultra peripheral	0
Faap24	1	1	0	0	0	0.000186254	0.000186254	0	0	3.47E-08	0.000492401	0.000185638	-0.17887249	2.295973398	368	3	-0.066875064	0	Ultra peripheral	0
Fabp3	2	2	0	1	2	0.000372509	0.000372509	0	0	3.47E-08	0.002037145	0.000185792	-0.17887249	2.295973398	9	0	-0.095070137	0.5	Peripheral	0
Fabp5	3	3	0	1	1.328343059	0.000558763	0.000558763	0	0	3.47E-08	0.0116948	0.000186691	-0.17887249	2.295973398	1	1	-0.055304079	0.444444444	Peripheral	0
Fads1	3	3	0	0.666666667	0.62703696	0.000558763	0.000558763	0	0	3.47E-08	0.003479385	0.000185908	-0.17887249	2.295973398	9	0	-0.095070137	0.666666667	Connector	0
Faim	1	1	0	0	0	0.000186254	0.000186254	0	0	3.47E-08	0.001856783	0.000185627	-0.17887249	2.295973398	369	3	-0.066875064	0	Ultra peripheral	0
Fam104a	3	3	0	1	1	0.000558763	0.000558763	0	0	3.47E-08	0.006378431	0.000186606	-0.17887249	2.295973398	7	2	-0.027618409	0.666666667	Connector	0
Fam107b	4	4	0	0.833333333	1.047538143	0.000745018	0.000745018	0	0	3.47E-08	0.013453723	0.000186061	-0.17887249	2.295973398	12	2	-0.027618409	0.75	Connector	0
Fam109a	2	2	0	1	1	0.000372509	0.000372509	0	0	3.47E-08	0.003998546	0.000185717	-0.17887249	2.295973398	9	0	-0.095070137	0.5	Peripheral	0
Fam110b	2	2	0	1	1	0.000372509	0.000372509	0	0	3.47E-08	0.000751209	0.000186002	-0.17887249	2.295973398	5	0	-0.059063589	0	Ultra peripheral	0
Fam111a	2	2	0	1	2	0.000372509	0.000372509	0	0	3.47E-08	0.001459048	0.000185716	-0.17887249	2.295973398	1	1	-0.055304079	0	Ultra peripheral	0
Fam117a	3	3	0	0.333333333	0.366978588	0.000558763	0.000558763	0	0	3.47E-08	0.004052109	0.000185786	-0.17887249	2.295973398	3	0	-0.059063589	0.444444444	Peripheral	0
Fam118b	3	3	0	1	1.371510704	0.000558763	0.000558763	0	0	3.47E-08	0.007199505	0.000185717	-0.17887249	2.295973398	9	2	-0.027618409	0.666666667	Connector	0
Fam120a	3	3	0	0.666666667	1.033681576	0.000558763	0.000558763	0	0	3.47E-08	0.003854407	0.000185933	-0.17887249	2.295973398	3	0	-0.095070137	0.666666667	Connector	0
Fam122a	2	2	0	1	1	0.000372509	0.000372509	0	0	3.47E-08	0.01090393	0.000185685	-0.17887249	2.295973398	1	2	-0.027618409	0.5	Peripheral	0
Fam122b	1	1	0	0	0	0.000186254	0.000186254	0	0	3.47E-08	0.000485928	0.000185638	-0.17887249	2.295973398	370	3	-0.066875064	0	Ultra peripheral	0
Fam129b	3	3	0	0.666666667	0.635869665	0.000558763	0.000558763	0	0	3.47E-08	0.004639211	0.00018581	-0.17887249	2.295973398	1	3	-0.014265091	0	Ultra peripheral	0
Fam13b	1	1	0	0	0	0.000186254	0.000186254	0	0	3.47E-08	0.000434362	0.000185633	-0.17887249	2.295973398	371	3	-0.066875064	0	Ultra peripheral	0
Fam160a2	2	2	0	1	2	0.000372509	0.000372509	0	0	3.47E-08	0.000593739	0.000186169	-0.17887249	2.295973398	7	1	-0.055304079	0	Ultra peripheral	0
Fam161a	2	2	0	1	1	0.000372509	0.000372509	0	0	3.47E-08	0.001067042	0.000185821	-0.17887249	2.295973398	3	0	-0.095070137	0.5	Peripheral	0
Fam162a	4	4	0	0.833333333	1.029074019	0.000745018	0.000745018	0	0	3.47E-08	0.025771326	0.000186963	-0.17887249	2.295973398	1	2	-0.027618409	0.75	Connector	0
Fam168a	4	4	0	0.833333333	0.971342771	0.000745018	0.000745018	0	0	3.47E-08	0.004152565	0.000185897	-0.17887249	2.295973398	3	3	-0.040570078	0.625	Connector	0
Fam174a	1	1	0	0	0	0.000186254	0.000186254	0	0	3.47E-08	0.020794899	0.000185709	-0.17887249	2.295973398	1	2	-0.027618409	0	Ultra peripheral	0
Fam174b	5	5	0	0.8	1.200566815	0.000931272	0.000931272	0	0	3.47E-08	0.013613082	0.000186586	-0.17887249	2.295973398	2	0	-0.059063589	0.64	Connector	0
Fam183b	1	1	0	0	0	0.000186254	0.000186254	0	0	3.47E-08	0.001281279	0.000185734	-0.17887249	2.295973398	372	3	-0.066875064	0	Ultra peripheral	0
Fam185a	1	1	0	0	0	0.000186254	0.000186254	0	0	3.47E-08	0.000472929	0.000185675	-0.17887249	2.295973398	373	0	-0.095070137	0	Ultra peripheral	0
Fam193b	2	2	0	1	1	0.000372509	0.000372509	0	0	3.47E-08	0.00091094	0.000185839	-0.17887249	2.295973398	4	0	-0.095070137	0.5	Peripheral	0
Fam198b	4	4	0	0.333333333	0.335669288	0.000745018	0.000745018	0	0	3.47E-08	0.001970366	0.000186059	-0.17887249	2.295973398	3	0	-0.023057041	0.375	Peripheral	0
Fam199x	6	6	0	0.466666667	0.591932932	0.001117527	0.001117527	0	0	3.47E-08	0.00551294	0.00018648	-0.17887249	2.295973398	9	1	-0.026217049	0.611111111	Peripheral	0
Fam19a2	1	1	0	0	0	0.000186254	0.000186254	0	0	3.47E-08	0.001168376	0.000185665	-0.17887249	2.295973398	374	1	-0.084391109	0	Ultra peripheral	0
Fam19a4	1	1	0	0	0	0.000186254	0.000186254	0	0	3.47E-08	0.000825385	0.000185739	-0.17887249	2.295973398	375	0	-0.095070137	0	Ultra peripheral	0
Fam204a	2	2	0	1	2	0.000372509	0.000372509	0	0	3.47E-08	0.00194541	0.000185736	-0.17887249	2.295973398	1	1	-0.084391109	0.5	Peripheral	0
Fam207a	3	3	0	0.666666667	0.658064841	0.000558763	0.000558763	0	0	3.47E-08	0.00633703	0.000185967	-0.17887249	2.295973398	3	2	-0.027618409	0.666666667	Connector	0
Fam208a	1	1	0	0	0	0.000186254	0.000186254	0	0	3.47E-08	0.004063478	0.000185613	-0.17887249	2.295973398	376	2	-0.027618409	0	Ultra peripheral	0
Fam210b	2	2	0	1	1	0.000372509	0.000372509	0	0	3.47E-08	0.032506176	0.00018585	-0.17887249	2.295973398	1	2	-0.027618409	0.5	Peripheral	0
Fam212a	3	3	0	0.666666667	0.667165309	0.000558763	0.000558763	0	0	3.47E-08	0.001214408	0.000185903	-0.17887249	2.295973398	8	1	-0.055304079	0.444444444	Peripheral	0
Fam213a	4	4	0	0.833333333	0.970531797	0.000745018	0.000745018	0	0	3.47E-08	0.012146603	0.00018606	-0.17887249	2.295973398	9	0	-0.059063589	0.625	Connector	0
Fam213b	2	2	0	1	1	0.000372509	0.000372509	0	0	3.47E-08	0.001875851	0.000185681	-0.17887249	2.295973398	1	3	-0.040570078	0	Ultra peripheral	0
Fam214b	3	3	0	0.333333333	0.32124519	0.000558763	0.000558763	0	0	3.47E-08	0.00102986	0.000186102	-0.17887249	2.295973398	12	0	-0.095070137	0.666666667	Connector	0
Fam219b	2	2	0	1	1	0.000372509	0.000372509	0	0	3.47E-08	0.001530918	0.000185665	-0.17887249	2.295973398	1	3	-0.040570078	0	Ultra peripheral	0
Fam220a	3	3	0	1	1.269482172	0.000558763	0.000558763	0	0	3.47E-08	0.012863376	0.000185777	-0.17887249	2.295973398	1	2	-0.027618409	0.666666667	Connector	0
Fam32a	3	3	0	0.666666667	0.956171582	0.000558763	0.000558763	0	0	3.47E-08	0.004595675	0.000185992	-0.17887249	2.295973398	1	1	-0.026217049	0	Ultra peripheral	0
Fam3c	3	3	0	0	0	0.000558763	0.000558763	0	0	3.47E-08	0.003734101	0.000186964	-0.17887249	2.295973398	9	0	-0.059063589	0.444444444	Peripheral	0
Fam43b	1	1	0	0	0	0.000186254	0.000186254	0	0	3.47E-08	0.000286953	0.000185705	-0.17887249	2.295973398	377	0	-0.095070137	0	Ultra peripheral	0
Fam46a	3	3	0	1	2	0.000558763	0.000558763	0	0	3.47E-08	0.0027615	0.000185841	-0.17887249	2.295973398	1	1	-0.055304079	0.444444444	Peripheral	0
Fam49b	4	4	0	0.5	0.677468769	0.000745018	0.000745018	0	0	3.47E-08	0.023767639	0.000186875	-0.17887249	2.295973398	7	1	-0.026217049	0.375	Peripheral	0
Fam53a	3	3	0	1	1.772526641	0.000558763	0.000558763	0	0	3.47E-08	0.003058943	0.000185868	-0.17887249	2.295973398	1	1	-0.055304079	0.444444444	Peripheral	0
Fam53b	5	5	0	0.8	1.112186436	0.000931272	0.000931272	0	0	3.47E-08	0.004751226	0.000186084	-0.17887249	2.295973398	11	0	-0.023057041	0.56	Peripheral	0
Fam69a	4	4	0	0.833333333	1.092951222	0.000745018	0.000745018	0	0	3.47E-08	0.007582119	0.000185851	-0.17887249	2.295973398	2	2	-0.027618409	0.75	Connector	0
Fam69b	4	4	0	0.833333333	1.175909359	0.000745018	0.000745018	0	0	3.47E-08	0.019644816	0.00018592	-0.17887249	2.295973398	1	1	-0.055304079	0.625	Connector	0
Fam72a	1	1	0	0	0	0.000186254	0.000186254	0	0	3.47E-08	0.000786805	0.00018567	-0.17887249	2.295973398	378	1	-0.084391109	0	Ultra peripheral	0
Fam83d	3	3	0	0.666666667	0.630183915	0.000558763	0.000558763	0	0	3.47E-08	0.023586909	0.000186149	-0.17887249	2.295973398	1	3	-0.040570078	0.444444444	Peripheral	0
Fam83f	2	2	0	0	0	0.000372509	0.000372509	0	0	3.47E-08	0.001444769	0.000185787	-0.17887249	2.295973398	9	0	-0.059063589	0	Ultra peripheral	0
Fam84a	1	1	0	0	0	0.000186254	0.000186254	0	0	3.47E-08	0.007335904	0.000185632	-0.17887249	2.295973398	379	2	-0.027618409	0	Ultra peripheral	0
Fam84b	3	3	0	0.333333333	0.250514683	0.000558763	0.000558763	0	0	3.47E-08	0.005827778	0.000185747	-0.17887249	2.295973398	1	3	-0.040570078	0.444444444	Peripheral	0
Fam89b	1	1	0	0	0	0.000186254	0.000186254	0	0	3.47E-08	0.003121622	0.000185608	-0.17887249	2.295973398	380	2	-0.027618409	0	Ultra peripheral	0
Fam92a	1	1	0	0	0	0.000186254	0.000186254	0	0	3.47E-08	0.00342521	0.00018561	-0.17887249	2.295973398	381	2	-0.027618409	0	Ultra peripheral	0
Fam96b	3	3	0	1	1.331839496	0.000558763	0.000558763	0	0	3.47E-08	0.006696885	0.000185815	-0.17887249	2.295973398	9	2	-0.027618409	0.666666667	Connector	0
Fam98b	1	1	0	0	0	0.000186254	0.000186254	0	0	3.47E-08	0.003774627	0.000185665	-0.17887249	2.295973398	382	3	-0.066875064	0	Ultra peripheral	0
Fanca	1	1	0	0	0	0.000186254	0.000186254	0	0	3.47E-08	0.00077338	0.000185668	-0.17887249	2.295973398	383	0	-0.095070137	0	Ultra peripheral	0
Fancc	1	1	0	0	0	0.000186254	0.000186254	0	0	3.47E-08	0.000388226	0.000185634	-0.17887249	2.295973398	384	3	-0.066875064	0	Ultra peripheral	0
Fance	2	2	0	1	1	0.000372509	0.000372509	0	0	3.47E-08	0.010122025	0.000185686	-0.17887249	2.295973398	1	2	-0.027618409	0.5	Peripheral	0
Fanci	1	1	0	0	0	0.000186254	0.000186254	0	0	3.47E-08	0.000799462	0.000185672	-0.17887249	2.295973398	385	1	-0.084391109	0	Ultra peripheral	0
Fancl	1	1	0	0	0	0.000186254	0.000186254	0	0	3.47E-08	0.0001508	0.000185936	-0.17887249	2.295973398	386	1	-0.084391109	0	Ultra peripheral	0
Fancm	3	3	0	1	1.669733445	0.000558763	0.000558763	0	0	3.47E-08	0.001615561	0.000185729	-0.17887249	2.295973398	1	1	-0.055304079	0.444444444	Peripheral	0
Far1	3	3	0	1	1.25850018	0.000558763	0.000558763	0	0	3.47E-08	0.011995984	0.000186094	-0.17887249	2.295973398	11	2	-0.027618409	0.666666667	Connector	0
Farp1	2	2	0	1	1	0.000372509	0.000372509	0	0	3.47E-08	0.006076272	0.000185641	-0.17887249	2.295973398	1	2	-0.027618409	0.5	Peripheral	0
Fars2	2	2	0	0	0	0.000372509	0.000372509	0	0	3.47E-08	0.003685867	0.000185668	-0.17887249	2.295973398	1	2	-0.027618409	0.5	Peripheral	0
Farsa	3	3	0	0.666666667	0.558225517	0.000558763	0.000558763	0	0	3.47E-08	0.015620326	0.000185872	-0.17887249	2.295973398	1	3	-0.040570078	0.444444444	Peripheral	0
Farsb	4	4	0	0.666666667	0.838362935	0.000745018	0.000745018	0	0	3.47E-08	0.008854839	0.000186206	-0.17887249	2.295973398	9	0	-0.059063589	0.625	Connector	0
Fasn	2	2	0	0	0	0.000372509	0.000372509	0	0	3.47E-08	0.003876454	0.000185694	-0.17887249	2.295973398	1	2	-0.027618409	0.5	Peripheral	0
Fastk	4	4	0	0.833333333	1.031220643	0.000745018	0.000745018	0	0	3.47E-08	0.00966758	0.000185832	-0.17887249	2.295973398	1	3	-0.040570078	0.625	Connector	0
Fastkd2	1	1	0	0	0	0.000186254	0.000186254	0	0	3.47E-08	0.000637691	0.000185631	-0.17887249	2.295973398	387	1	-0.084391109	0	Ultra peripheral	0
Fastkd3	1	1	0	0	0	0.000186254	0.000186254	0	0	3.47E-08	0.000978124	0.000185766	-0.17887249	2.295973398	388	0	-0.095070137	0	Ultra peripheral	0
Fbl	4	4	0	0.333333333	0.590168261	0.000745018	0.000745018	0	0	3.47E-08	0.023836573	0.000187194	-0.17887249	2.295973398	9	0	-0.059063589	0.625	Connector	0
Fblim1	6	6	0	0.8	1.150982807	0.001117527	0.001117527	0	0	3.47E-08	0.011028127	0.000186124	-0.17887249	2.295973398	1	1	-0.026217049	0.611111111	Peripheral	0
Fbln1	1	1	0	0	0	0.000186254	0.000186254	0	0	3.47E-08	0.001666945	0.000185753	-0.17887249	2.295973398	389	3	-0.066875064	0	Ultra peripheral	0
Fbln5	6	6	0	0.8	1.064664114	0.001117527	0.001117527	0	0	3.47E-08	0.00890715	0.000186187	-0.17887249	2.295973398	1	3	-0.014265091	0.611111111	Peripheral	0
Fbn1	6	6	0	0.8	1.153634034	0.001117527	0.001117527	0	0	3.47E-08	0.016246388	0.000186183	-0.17887249	2.295973398	2	1	-0.055304079	0.722222222	Connector	0
Fbn2	5	5	0	0.9	1.387582297	0.000931272	0.000931272	0	0	3.47E-08	0.011311914	0.00018628	-0.17887249	2.295973398	2	1	-0.055304079	0.72	Connector	0
Fbrsl1	5	5	0	0.7	1.1169073	0.000931272	0.000931272	0	0	3.47E-08	0.008468643	0.00018585	-0.17887249	2.295973398	1	1	-0.055304079	0.64	Connector	0
Fbxl14	1	1	0	0	0	0.000186254	0.000186254	0	0	3.47E-08	0.004614485	0.000185617	-0.17887249	2.295973398	390	2	-0.027618409	0	Ultra peripheral	0
Fbxl18	1	1	0	0	0	0.000186254	0.000186254	0	0	3.47E-08	0.000509021	0.000185647	-0.17887249	2.295973398	391	3	-0.066875064	0	Ultra peripheral	0
Fbxl19	2	2	0	1	1	0.000372509	0.000372509	0	0	3.47E-08	0.00096932	0.000185696	-0.17887249	2.295973398	1	0	-0.095070137	0.5	Peripheral	0
Fbxl20	3	3	0	0.333333333	0.245490551	0.000558763	0.000558763	0	0	3.47E-08	0.007524023	0.000185742	-0.17887249	2.295973398	1	3	-0.040570078	0.444444444	Peripheral	0
Fbxl3	1	1	0	0	0	0.000186254	0.000186254	0	0	3.47E-08	0.000869291	0.000185646	-0.17887249	2.295973398	392	1	-0.084391109	0	Ultra peripheral	0
Fbxl4	1	1	0	0	0	0.000186254	0.000186254	0	0	3.47E-08	0.000507254	0.000185641	-0.17887249	2.295973398	393	1	-0.084391109	0	Ultra peripheral	0
Fbxl6	6	6	0	0.6	0.703543954	0.001117527	0.001117527	0	0	3.47E-08	0.003429048	0.000186426	-0.17887249	2.295973398	11	1	0.002869981	0.5	Peripheral	0
Fbxo11	5	5	0	0.8	1.160887309	0.000931272	0.000931272	0	0	3.47E-08	0.008443675	0.000185935	-0.17887249	2.295973398	1	1	-0.055304079	0.64	Connector	0
Fbxo15	2	2	0	0	0	0.000372509	0.000372509	0	0	3.47E-08	0.000693711	0.000187977	-0.17887249	2.295973398	5	0	-0.059063589	0	Ultra peripheral	0
Fbxo17	1	1	0	0	0	0.000186254	0.000186254	0	0	3.47E-08	0.000459431	0.000185637	-0.17887249	2.295973398	394	1	-0.084391109	0	Ultra peripheral	0
Fbxo21	2	2	0	0	0	0.000372509	0.000372509	0	0	3.47E-08	0.007772164	0.000185734	-0.17887249	2.295973398	1	2	-0.027618409	0.5	Peripheral	0
Fbxo22	1	1	0	0	0	0.000186254	0.000186254	0	0	3.47E-08	0.000686138	0.000185634	-0.17887249	2.295973398	395	1	-0.084391109	0	Ultra peripheral	0
Fbxo25	1	1	0	0	0	0.000186254	0.000186254	0	0	3.47E-08	0.000608866	0.00018565	-0.17887249	2.295973398	396	3	-0.066875064	0	Ultra peripheral	0
Fbxo28	2	2	0	1	1	0.000372509	0.000372509	0	0	3.47E-08	0.004488881	0.000185669	-0.17887249	2.295973398	1	2	-0.027618409	0.5	Peripheral	0
Fbxo3	1	1	0	0	0	0.000186254	0.000186254	0	0	3.47E-08	0.001132729	0.000186088	-0.17887249	2.295973398	397	0	-0.095070137	0	Ultra peripheral	0
Fbxo31	2	2	0	1	1	0.000372509	0.000372509	0	0	3.47E-08	0.005113168	0.000185687	-0.17887249	2.295973398	1	2	-0.027618409	0.5	Peripheral	0
Fbxo32	1	1	0	0	0	0.000186254	0.000186254	0	0	3.47E-08	0.002581367	0.000185641	-0.17887249	2.295973398	398	3	-0.066875064	0	Ultra peripheral	0
Fbxo34	1	1	0	0	0	0.000186254	0.000186254	0	0	3.47E-08	0.002702165	0.000185606	-0.17887249	2.295973398	399	2	-0.027618409	0	Ultra peripheral	0
Fbxo36	1	1	0	0	0	0.000186254	0.000186254	0	0	3.47E-08	0.000610459	0.000185629	-0.17887249	2.295973398	400	1	-0.084391109	0	Ultra peripheral	0
Fbxo38	2	2	0	1	2	0.000372509	0.000372509	0	0	3.47E-08	0.002268226	0.000185801	-0.17887249	2.295973398	2	0	-0.095070137	0.5	Peripheral	0
Fbxo44	2	2	0	1	2	0.000372509	0.000372509	0	0	3.47E-08	0.000954763	0.000185795	-0.17887249	2.295973398	3	0	-0.095070137	0.5	Peripheral	0
Fbxo45	1	1	0	0	0	0.000186254	0.000186254	0	0	3.47E-08	0.001023614	0.000185693	-0.17887249	2.295973398	401	1	-0.084391109	0	Ultra peripheral	0
Fbxo5	9	9	0	0.583333333	0.720406213	0.00167629	0.00167629	0	0	3.47E-08	0.021565506	0.000189765	-0.17887249	2.295973398	10	1	0.031957011	0.617283951	Peripheral	0
Fbxw11	2	2	0	1	1	0.000372509	0.000372509	0	0	3.47E-08	0.005033754	0.000185634	-0.17887249	2.295973398	1	2	-0.027618409	0.5	Peripheral	0
Fbxw2	1	1	0	0	0	0.000186254	0.000186254	0	0	3.47E-08	0.001100634	0.00018566	-0.17887249	2.295973398	402	1	-0.084391109	0	Ultra peripheral	0
Fbxw5	3	3	0	0.333333333	0.322635062	0.000558763	0.000558763	0	0	3.47E-08	0.004800569	0.000186071	-0.17887249	2.295973398	12	2	-0.027618409	0.666666667	Connector	0
Fbxw7	6	6	0	0.866666667	1.21907652	0.001117527	0.001117527	0	0	3.47E-08	0.005658352	0.000185916	-0.17887249	2.295973398	2	1	-0.055304079	0.722222222	Connector	0
Fbxw8	1	1	0	0	0	0.000186254	0.000186254	0	0	3.47E-08	0.000689105	0.000185634	-0.17887249	2.295973398	403	1	-0.084391109	0	Ultra peripheral	0
Fbxw9	2	2	0	1	1	0.000372509	0.000372509	0	0	3.47E-08	0.00292919	0.000185777	-0.17887249	2.295973398	4	2	-0.027618409	0.5	Peripheral	0
Fcf1	3	3	0	0.666666667	1.143481839	0.000558763	0.000558763	0	0	3.47E-08	0.006285999	0.000185851	-0.17887249	2.295973398	1	1	-0.055304079	0.444444444	Peripheral	0
Fcho2	2	2	0	0	0	0.000372509	0.000372509	0	0	3.47E-08	0.002486139	0.000185892	-0.17887249	2.295973398	5	2	-0.027618409	0.5	Peripheral	0
Fchsd2	2	2	0	1	1	0.000372509	0.000372509	0	0	3.47E-08	0.003660016	0.000185626	-0.17887249	2.295973398	1	2	-0.027618409	0.5	Peripheral	0
Fdft1	4	4	0	0.833333333	1.237471513	0.000745018	0.000745018	0	0	3.47E-08	0.012475342	0.000185938	-0.17887249	2.295973398	1	1	-0.055304079	0.625	Connector	0
Fdps	4	4	0	0.666666667	0.874339131	0.000745018	0.000745018	0	0	3.47E-08	0.021349313	0.000185925	-0.17887249	2.295973398	1	3	-0.040570078	0.625	Connector	0
Fdx1l	5	5	0	0.8	0.953411589	0.000931272	0.000931272	0	0	3.47E-08	0.01780556	0.000186539	-0.17887249	2.295973398	9	0	-0.023057041	0.56	Peripheral	0
Fdxr	2	2	0	1	1	0.000372509	0.000372509	0	0	3.47E-08	0.002002946	0.000185701	-0.17887249	2.295973398	2	0	-0.095070137	0.5	Peripheral	0
Fem1a	2	2	0	0	0	0.000372509	0.000372509	0	0	3.47E-08	0.004321367	0.000185661	-0.17887249	2.295973398	1	2	-0.027618409	0.5	Peripheral	0
Fem1b	3	3	0	0.666666667	0.746930253	0.000558763	0.000558763	0	0	3.47E-08	0.002044409	0.000185962	-0.17887249	2.295973398	11	0	-0.095070137	0.666666667	Connector	0
Fen1	5	5	0	0.8	1.281732794	0.000931272	0.000931272	0	0	3.47E-08	0.023608144	0.000187132	-0.17887249	2.295973398	2	0	-0.059063589	0.64	Connector	0
Fermt1	1	1	0	0	0	0.000186254	0.000186254	0	0	3.47E-08	0.002812911	0.000185769	-0.17887249	2.295973398	404	1	-0.084391109	0	Ultra peripheral	0
Fermt2	6	6	0	0.8	1.048750453	0.001117527	0.001117527	0	0	3.47E-08	0.013705217	0.000186309	-0.17887249	2.295973398	11	1	-0.055304079	0.722222222	Connector	0
Fez2	1	1	0	0	0	0.000186254	0.000186254	0	0	3.47E-08	0.000195095	0.000185769	-0.17887249	2.295973398	405	0	-0.095070137	0	Ultra peripheral	0
Fgd2	5	5	0	0.7	1.139939572	0.000931272	0.000931272	0	0	3.47E-08	0.005250239	0.000186098	-0.17887249	2.295973398	9	0	-0.059063589	0.64	Connector	0
Fgd6	1	1	0	0	0	0.000186254	0.000186254	0	0	3.47E-08	0.004455313	0.000185616	-0.17887249	2.295973398	406	2	-0.027618409	0	Ultra peripheral	0
Fgf13	5	5	0	0.9	1.360877081	0.000931272	0.000931272	0	0	3.47E-08	0.011784431	0.00018734	-0.17887249	2.295973398	10	1	-0.026217049	0.56	Peripheral	0
Fgf20	1	1	0	0	0	0.000186254	0.000186254	0	0	3.47E-08	0.001277992	0.000185616	-0.17887249	2.295973398	407	3	-0.066875064	0	Ultra peripheral	0
Fgf8	4	4	0	0.833333333	1.218034378	0.000745018	0.000745018	0	0	3.47E-08	0.007793906	0.000185912	-0.17887249	2.295973398	1	1	-0.055304079	0.625	Connector	0
Fgf9	4	4	0	0.833333333	1.037197203	0.000745018	0.000745018	0	0	3.47E-08	0.00502726	0.000186013	-0.17887249	2.295973398	2	3	-0.040570078	0.625	Connector	0
Fgfbp1	2	2	0	1	1	0.000372509	0.000372509	0	0	3.47E-08	0.002059984	0.000185676	-0.17887249	2.295973398	1	3	-0.040570078	0	Ultra peripheral	0
Fgfbp3	1	1	0	0	0	0.000186254	0.000186254	0	0	3.47E-08	0.000326139	0.000185678	-0.17887249	2.295973398	408	0	-0.095070137	0	Ultra peripheral	0
Fgfr1op	1	1	0	0	0	0.000186254	0.000186254	0	0	3.47E-08	0.006106352	0.000185625	-0.17887249	2.295973398	409	2	-0.027618409	0	Ultra peripheral	0
Fgfr2	1	1	0	0	0	0.000186254	0.000186254	0	0	3.47E-08	0.000410844	0.000186532	-0.17887249	2.295973398	410	1	-0.084391109	0	Ultra peripheral	0
Fgfr3	6	6	0	0.8	1.037575778	0.001117527	0.001117527	0	0	3.47E-08	0.010773763	0.000186095	-0.17887249	2.295973398	2	0	-0.059063589	0.722222222	Connector	0
Fh1	4	4	0	1	1	0.000745018	0.000745018	0	0	3.47E-08	0.005947517	0.000186132	-0.17887249	2.295973398	4	0	-0.059063589	0.625	Connector	0
Fhdc1	4	4	0	0.333333333	0.330949263	0.000745018	0.000745018	0	0	3.47E-08	0.00566169	0.00018619	-0.17887249	2.295973398	12	2	-0.027618409	0.75	Connector	0
Fhl1	8	8	0	0.714285714	1.173114791	0.001490035	0.001490035	0	0	3.47E-08	0.021402517	0.000187726	-0.17887249	2.295973398	2	1	0.002869981	0.65625	Connector	0
Fhl2	1	1	0	0	0	0.000186254	0.000186254	0	0	3.47E-08	0.001310235	0.000185718	-0.17887249	2.295973398	411	3	-0.066875064	0	Ultra peripheral	0
Fibin	1	1	0	0	0	0.000186254	0.000186254	0	0	3.47E-08	0.000566373	0.000185646	-0.17887249	2.295973398	412	3	-0.066875064	0	Ultra peripheral	0
Fign	1	1	0	0	0	0.000186254	0.000186254	0	0	3.47E-08	0.003886481	0.000185612	-0.17887249	2.295973398	413	2	-0.027618409	0	Ultra peripheral	0
Fignl1	7	7	0	0.761904762	1.040569881	0.001303781	0.001303781	0	0	3.47E-08	0.022558566	0.000186266	-0.17887249	2.295973398	1	1	-0.026217049	0.612244898	Peripheral	0
Fignl2	1	1	0	0	0	0.000186254	0.000186254	0	0	3.47E-08	0.003433883	0.00018561	-0.17887249	2.295973398	414	2	-0.027618409	0	Ultra peripheral	0
Filip1l	3	3	0	0.666666667	0.574396343	0.000558763	0.000558763	0	0	3.47E-08	0.004697749	0.000185804	-0.17887249	2.295973398	1	3	-0.040570078	0.444444444	Peripheral	0
Fip1l1	3	3	0	0.666666667	0.723663451	0.000558763	0.000558763	0	0	3.47E-08	0.007549042	0.000185718	-0.17887249	2.295973398	1	3	-0.040570078	0.444444444	Peripheral	0
Fiz1	9	9	0	0.833333333	1.090722167	0.00167629	0.00167629	0	0	3.47E-08	0.012787738	0.00018693	-0.17887249	2.295973398	2	0	0.012949507	0.666666667	Connector	0
Fjx1	1	1	0	0	0	0.000186254	0.000186254	0	0	3.47E-08	0.000325761	0.000185678	-0.17887249	2.295973398	415	0	-0.095070137	0	Ultra peripheral	0
Fkbp10	6	6	0	0.733333333	1.344141017	0.001117527	0.001117527	0	0	3.47E-08	0.00454379	0.000186083	-0.17887249	2.295973398	9	1	-0.026217049	0.611111111	Peripheral	0
Fkbp11	2	2	0	0	0	0.000372509	0.000372509	0	0	3.47E-08	0.001993906	0.000185758	-0.17887249	2.295973398	9	0	-0.095070137	0.5	Peripheral	0
Fkbp14	2	2	0	1	1	0.000372509	0.000372509	0	0	3.47E-08	0.00413989	0.000185671	-0.17887249	2.295973398	1	2	-0.027618409	0.5	Peripheral	0
Fkbp4	5	5	0	0.8	0.953664948	0.000931272	0.000931272	0	0	3.47E-08	0.03550029	0.000187086	-0.17887249	2.295973398	4	3	-0.040570078	0.72	Connector	0
Fkbp5	2	2	0	1	1	0.000372509	0.000372509	0	0	3.47E-08	0.000808562	0.000185753	-0.17887249	2.295973398	4	0	-0.059063589	0	Ultra peripheral	0
Fkbp8	6	6	0	0.533333333	0.690568829	0.001117527	0.001117527	0	0	3.47E-08	0.032739009	0.000186838	-0.17887249	2.295973398	3	0	-0.059063589	0.722222222	Connector	0
Fkbp9	3	3	0	0.333333333	0.710286408	0.000558763	0.000558763	0	0	3.47E-08	0.007293604	0.000186696	-0.17887249	2.295973398	4	0	-0.095070137	0.666666667	Connector	0
Fkbpl	1	1	0	0	0	0.000186254	0.000186254	0	0	3.47E-08	0.001059985	0.000185658	-0.17887249	2.295973398	416	1	-0.084391109	0	Ultra peripheral	0
Fkrp	2	2	0	1	1	0.000372509	0.000372509	0	0	3.47E-08	0.001701182	0.000185662	-0.17887249	2.295973398	1	3	-0.040570078	0	Ultra peripheral	0
Flad1	1	1	0	0	0	0.000186254	0.000186254	0	0	3.47E-08	0.000830277	0.000185643	-0.17887249	2.295973398	417	1	-0.084391109	0	Ultra peripheral	0
Flii	3	3	0	1	1.68919085	0.000558763	0.000558763	0	0	3.47E-08	0.004494612	0.000185761	-0.17887249	2.295973398	1	1	-0.055304079	0.444444444	Peripheral	0
Flrt2	2	2	0	0	0	0.000372509	0.000372509	0	0	3.47E-08	0.001470906	0.000185802	-0.17887249	2.295973398	9	0	-0.059063589	0	Ultra peripheral	0
Flywch2	2	2	0	0	0	0.000372509	0.000372509	0	0	3.47E-08	0.004553137	0.000185758	-0.17887249	2.295973398	1	3	-0.040570078	0	Ultra peripheral	0
Fmod	2	2	0	0	0	0.000372509	0.000372509	0	0	3.47E-08	0.005880666	0.000185756	-0.17887249	2.295973398	1	1	-0.084391109	0.5	Peripheral	0
Fn1	3	3	0	1	1.615041391	0.000558763	0.000558763	0	0	3.47E-08	0.013163162	0.000187573	-0.17887249	2.295973398	2	0	-0.059063589	0.444444444	Peripheral	0
Fnbp1l	5	5	0	0.8	1.121875999	0.000931272	0.000931272	0	0	3.47E-08	0.016532346	0.000186393	-0.17887249	2.295973398	1	1	-0.026217049	0.56	Peripheral	0
Fndc1	1	1	0	0	0	0.000186254	0.000186254	0	0	3.47E-08	0.000426816	0.000185778	-0.17887249	2.295973398	418	0	-0.095070137	0	Ultra peripheral	0
Fndc3a	2	2	0	1	1	0.000372509	0.000372509	0	0	3.47E-08	0.0041368	0.000185751	-0.17887249	2.295973398	1	3	-0.040570078	0	Ultra peripheral	0
Fndc3b	2	2	0	1	1	0.000372509	0.000372509	0	0	3.47E-08	0.00160387	0.000185664	-0.17887249	2.295973398	1	3	-0.040570078	0	Ultra peripheral	0
Fndc3c1	2	2	0	0	0	0.000372509	0.000372509	0	0	3.47E-08	0.00338248	0.000185685	-0.17887249	2.295973398	1	1	-0.084391109	0.5	Peripheral	0
Fndc4	3	3	0	0.666666667	1.253541689	0.000558763	0.000558763	0	0	3.47E-08	0.005962182	0.000185903	-0.17887249	2.295973398	1	3	-0.040570078	0.444444444	Peripheral	0
Fnip1	3	3	0	0.666666667	0.975353613	0.000558763	0.000558763	0	0	3.47E-08	0.001897393	0.000185753	-0.17887249	2.295973398	9	1	-0.055304079	0.444444444	Peripheral	0
Fnta	2	2	0	1	1	0.000372509	0.000372509	0	0	3.47E-08	0.002447045	0.000185681	-0.17887249	2.295973398	1	3	-0.040570078	0	Ultra peripheral	0
Fntb	2	2	0	1	2	0.000372509	0.000372509	0	0	3.47E-08	0.001337176	0.000185693	-0.17887249	2.295973398	1	1	-0.084391109	0.5	Peripheral	0
Fos	7	7	0	0.714285714	1.115340833	0.001303781	0.001303781	0	0	3.47E-08	0.014421902	0.000186869	-0.17887249	2.295973398	9	0	-0.023057041	0.612244898	Peripheral	0
Fosb	3	3	0	0.666666667	0.953793217	0.000558763	0.000558763	0	0	3.47E-08	0.006346598	0.000185801	-0.17887249	2.295973398	2	2	-0.027618409	0.666666667	Connector	0
Fosl2	1	1	0	0	0	0.000186254	0.000186254	0	0	3.47E-08	0.000584068	0.00018565	-0.17887249	2.295973398	419	1	-0.084391109	0	Ultra peripheral	0
Foxc1	1	1	0	0	0	0.000186254	0.000186254	0	0	3.47E-08	0.00090932	0.000185683	-0.17887249	2.295973398	420	1	-0.084391109	0	Ultra peripheral	0
Foxe1	6	6	0	0.666666667	0.962852489	0.001117527	0.001117527	0	0	3.47E-08	0.005179592	0.000186921	-0.17887249	2.295973398	9	0	-0.023057041	0.611111111	Peripheral	0
Foxg1	4	4	0	1	1.849049266	0.000745018	0.000745018	0	0	3.47E-08	0.00205247	0.00018596	-0.17887249	2.295973398	11	1	-0.055304079	0.625	Connector	0
Foxj1	1	1	0	0	0	0.000186254	0.000186254	0	0	3.47E-08	0.000297555	0.000185721	-0.17887249	2.295973398	421	0	-0.095070137	0	Ultra peripheral	0
Foxk2	1	1	0	0	0	0.000186254	0.000186254	0	0	3.47E-08	0.000443883	0.000185634	-0.17887249	2.295973398	422	3	-0.066875064	0	Ultra peripheral	0
Foxm1	3	3	0	1	1	0.000558763	0.000558763	0	0	3.47E-08	0.004650775	0.00018571	-0.17887249	2.295973398	1	2	-0.027618409	0.666666667	Connector	0
Foxn2	1	1	0	0	0	0.000186254	0.000186254	0	0	3.47E-08	0.000751108	0.000185666	-0.17887249	2.295973398	423	1	-0.084391109	0	Ultra peripheral	0
Foxo1	5	5	0	0.7	1.058544989	0.000931272	0.000931272	0	0	3.47E-08	0.007109949	0.000185944	-0.17887249	2.295973398	11	3	-0.040570078	0.72	Connector	0
Foxp4	9	9	0	0.861111111	1.171761277	0.00167629	0.00167629	0	0	3.47E-08	0.015448156	0.000191018	-0.17887249	2.295973398	10	1	0.002869981	0.691358025	Connector	0
Foxred1	3	3	0	0.666666667	0.736514708	0.000558763	0.000558763	0	0	3.47E-08	0.003348956	0.000185814	-0.17887249	2.295973398	2	2	-0.027618409	0.666666667	Connector	0
Fra10ac1	1	1	0	0	0	0.000186254	0.000186254	0	0	3.47E-08	0.005607906	0.000185622	-0.17887249	2.295973398	424	2	-0.027618409	0	Ultra peripheral	0
Fras1	5	5	0	0.8	1.125707304	0.000931272	0.000931272	0	0	3.47E-08	0.011433124	0.000186086	-0.17887249	2.295973398	9	1	-0.055304079	0.72	Connector	0
Frem1	2	2	0	0	0	0.000372509	0.000372509	0	0	3.47E-08	0.002906733	0.000185716	-0.17887249	2.295973398	3	2	-0.027618409	0.5	Peripheral	0
Frem2	4	4	0	0.5	0.760972908	0.000745018	0.000745018	0	0	3.47E-08	0.009184205	0.000186558	-0.17887249	2.295973398	9	0	-0.059063589	0.625	Connector	0
Frk	2	2	0	1	1	0.000372509	0.000372509	0	0	3.47E-08	0.002286649	0.000185724	-0.17887249	2.295973398	9	0	-0.095070137	0.5	Peripheral	0
Frmd4a	5	5	0	0.6	0.784794295	0.000931272	0.000931272	0	0	3.47E-08	0.006501711	0.000185796	-0.17887249	2.295973398	1	3	-0.014265091	0.56	Peripheral	0
Frmd4b	5	5	0	0.8	1.129302213	0.000931272	0.000931272	0	0	3.47E-08	0.007735708	0.000186031	-0.17887249	2.295973398	9	0	-0.059063589	0.72	Connector	0
Frmd6	6	6	0	0.533333333	1.013041998	0.001117527	0.001117527	0	0	3.47E-08	0.004686395	0.000186196	-0.17887249	2.295973398	9	0	-0.059063589	0.666666667	Connector	0
Frmpd1os	5	5	0	0.8	1.450201041	0.000931272	0.000931272	0	0	3.47E-08	0.004923449	0.000185976	-0.17887249	2.295973398	2	0	-0.059063589	0.64	Connector	0
Fry	1	1	0	0	0	0.000186254	0.000186254	0	0	3.47E-08	0.001250077	0.000185716	-0.17887249	2.295973398	425	1	-0.084391109	0	Ultra peripheral	0
Fryl	5	5	0	0.8	1.105891579	0.000931272	0.000931272	0	0	3.47E-08	0.004616651	0.00018589	-0.17887249	2.295973398	1	3	-0.014265091	0.48	Peripheral	0
Fscn1	7	7	0	0.80952381	0.961753351	0.001303781	0.001303781	0	0	3.47E-08	0.053915472	0.000189087	-0.17887249	2.295973398	2	0	-0.059063589	0.734693878	Connector	0
Fstl1	3	3	0	1	1.457340565	0.000558763	0.000558763	0	0	3.47E-08	0.019769396	0.000186483	-0.17887249	2.295973398	1	3	-0.040570078	0.444444444	Peripheral	0
Fth1	6	6	0	0.866666667	1.129983956	0.001117527	0.001117527	0	0	3.47E-08	0.038298169	0.000187679	-0.17887249	2.295973398	7	1	-0.026217049	0.611111111	Peripheral	0
Ftl1	5	5	0	0.5	0.571490457	0.000931272	0.000931272	0	0	3.47E-08	0.020282777	0.000188108	-0.17887249	2.295973398	12	1	-0.026217049	0.56	Peripheral	0
Fuca1	2	2	0	1	2	0.000372509	0.000372509	0	0	3.47E-08	0.001287475	0.000185689	-0.17887249	2.295973398	1	1	-0.084391109	0.5	Peripheral	0
Fuk	1	1	0	0	0	0.000186254	0.000186254	0	0	3.47E-08	0.000574093	0.000185646	-0.17887249	2.295973398	426	3	-0.066875064	0	Ultra peripheral	0
Fundc1	3	3	0	0.333333333	0.784854895	0.000558763	0.000558763	0	0	3.47E-08	0.004119758	0.000185828	-0.17887249	2.295973398	1	3	-0.040570078	0.444444444	Peripheral	0
Fundc2	4	4	0	0.666666667	0.776924033	0.000745018	0.000745018	0	0	3.47E-08	0.016537296	0.000186748	-0.17887249	2.295973398	11	2	-0.027618409	0.75	Connector	0
Fuom	3	3	0	1	1.656136467	0.000558763	0.000558763	0	0	3.47E-08	0.007223182	0.000185919	-0.17887249	2.295973398	1	1	-0.055304079	0.444444444	Peripheral	0
Furin	1	1	0	0	0	0.000186254	0.000186254	0	0	3.47E-08	0.000526214	0.000185644	-0.17887249	2.295973398	427	1	-0.084391109	0	Ultra peripheral	0
Fut8	1	1	0	0	0	0.000186254	0.000186254	0	0	3.47E-08	0.001113398	0.000185612	-0.17887249	2.295973398	428	3	-0.066875064	0	Ultra peripheral	0
Fut9	3	3	0	1	1	0.000558763	0.000558763	0	0	3.47E-08	0.003461787	0.000185856	-0.17887249	2.295973398	2	3	-0.040570078	0.444444444	Peripheral	0
Fxn	3	3	0	1	1.735458101	0.000558763	0.000558763	0	0	3.47E-08	0.004298751	0.000185794	-0.17887249	2.295973398	9	2	-0.027618409	0.666666667	Connector	0
Fxr2	1	1	0	0	0	0.000186254	0.000186254	0	0	3.47E-08	0.000621565	0.000185653	-0.17887249	2.295973398	429	1	-0.084391109	0	Ultra peripheral	0
Fxyd3	8	8	0	0.785714286	1.038778116	0.001490035	0.001490035	0	0	3.47E-08	0.039401506	0.00019035	-0.17887249	2.295973398	2	0	-0.023057041	0.65625	Connector	0
Fxyd6	6	6	0	0.733333333	1.304468789	0.001117527	0.001117527	0	0	3.47E-08	0.033520877	0.000188332	-0.17887249	2.295973398	3	1	-0.026217049	0.666666667	Connector	0
Fzd1	5	5	0	0.8	1.235307811	0.000931272	0.000931272	0	0	3.47E-08	0.008889941	0.0001867	-0.17887249	2.295973398	7	1	-0.026217049	0.56	Peripheral	0
Fzd2	4	4	0	0.666666667	0.956536276	0.000745018	0.000745018	0	0	3.47E-08	0.008479209	0.0001859	-0.17887249	2.295973398	1	1	-0.055304079	0.625	Connector	0
Fzd5	1	1	0	0	0	0.000186254	0.000186254	0	0	3.47E-08	0.000979291	0.000185653	-0.17887249	2.295973398	430	1	-0.084391109	0	Ultra peripheral	0
Fzd6	1	1	0	0	0	0.000186254	0.000186254	0	0	3.47E-08	0.001961612	0.000185629	-0.17887249	2.295973398	431	3	-0.066875064	0	Ultra peripheral	0
Fzr1	7	7	0	0.714285714	0.965304309	0.001303781	0.001303781	0	0	3.47E-08	0.028981471	0.00018706	-0.17887249	2.295973398	12	0	-0.059063589	0.734693878	Connector	0
G2e3	2	2	0	0	0	0.000372509	0.000372509	0	0	3.47E-08	0.005481676	0.000185735	-0.17887249	2.295973398	1	2	-0.027618409	0.5	Peripheral	0
G3bp2	8	8	0	0.75	1.03070132	0.001490035	0.001490035	0	0	3.47E-08	0.019243452	0.00018642	-0.17887249	2.295973398	9	3	-0.014265091	0.71875	Connector	0
G6pc3	6	6	0	0.866666667	0.938525348	0.001117527	0.001117527	0	0	3.47E-08	0.006307686	0.000186323	-0.17887249	2.295973398	10	0	-0.059063589	0.722222222	Connector	0
Gaa	1	1	0	0	0	0.000186254	0.000186254	0	0	3.47E-08	0.000880787	0.000185678	-0.17887249	2.295973398	432	0	-0.095070137	0	Ultra peripheral	0
Gab1	5	5	0	0.8	1.06906665	0.000931272	0.000931272	0	0	3.47E-08	0.007793849	0.000186032	-0.17887249	2.295973398	1	1	-0.026217049	0.56	Peripheral	0
Gabarapl1	3	3	0	1	1.320123733	0.000558763	0.000558763	0	0	3.47E-08	0.002435236	0.00018605	-0.17887249	2.295973398	4	1	-0.055304079	0.444444444	Peripheral	0
Gabarapl2	4	4	0	0.666666667	0.798190552	0.000745018	0.000745018	0	0	3.47E-08	0.006256815	0.000186234	-0.17887249	2.295973398	2	0	-0.059063589	0.5	Peripheral	0
Gabbr1	4	4	0	0.666666667	0.804073362	0.000745018	0.000745018	0	0	3.47E-08	0.00540844	0.000185791	-0.17887249	2.295973398	1	3	-0.040570078	0.625	Connector	0
Gadd45a	1	1	0	0	0	0.000186254	0.000186254	0	0	3.47E-08	0.00147553	0.00018562	-0.17887249	2.295973398	433	3	-0.066875064	0	Ultra peripheral	0
Gadd45g	6	6	0	0.866666667	1.45211757	0.001117527	0.001117527	0	0	3.47E-08	0.008113107	0.000186768	-0.17887249	2.295973398	2	0	-0.023057041	0.611111111	Peripheral	0
Gadd45gip1	6	6	0	0.666666667	0.824949738	0.001117527	0.001117527	0	0	3.47E-08	0.008923939	0.0001862	-0.17887249	2.295973398	3	3	-0.014265091	0.666666667	Connector	0
Gak	1	1	0	0	0	0.000186254	0.000186254	0	0	3.47E-08	0.00390583	0.000185613	-0.17887249	2.295973398	434	2	-0.027618409	0	Ultra peripheral	0
Galk1	3	3	0	1	1	0.000558763	0.000558763	0	0	3.47E-08	0.008294507	0.000186289	-0.17887249	2.295973398	1	3	-0.040570078	0.444444444	Peripheral	0
Galnt12	1	1	0	0	0	0.000186254	0.000186254	0	0	3.47E-08	0.001531571	0.000185621	-0.17887249	2.295973398	435	3	-0.066875064	0	Ultra peripheral	0
Galnt18	2	2	0	1	1	0.000372509	0.000372509	0	0	3.47E-08	0.005771057	0.000185914	-0.17887249	2.295973398	1	3	-0.040570078	0	Ultra peripheral	0
Galnt3	1	1	0	0	0	0.000186254	0.000186254	0	0	3.47E-08	0.000431338	0.000185639	-0.17887249	2.295973398	436	3	-0.066875064	0	Ultra peripheral	0
Galnt7	1	1	0	0	0	0.000186254	0.000186254	0	0	3.47E-08	0.000755468	0.000185667	-0.17887249	2.295973398	437	1	-0.084391109	0	Ultra peripheral	0
Ganab	3	3	0	1	1.323984718	0.000558763	0.000558763	0	0	3.47E-08	0.008860689	0.000185778	-0.17887249	2.295973398	9	2	-0.027618409	0.666666667	Connector	0
Gapdh	12	12	0	0.666666667	0.876694673	0.002235053	0.002235053	0	0	3.47E-08	0.077824199	0.000191197	-0.17887249	2.295973398	11	0	0.012949507	0.708333333	Connector	0
Garnl3	2	2	0	1	1	0.000372509	0.000372509	0	0	3.47E-08	0.001114661	0.000185818	-0.17887249	2.295973398	3	0	-0.095070137	0.5	Peripheral	0
Gars	2	2	0	1	1	0.000372509	0.000372509	0	0	3.47E-08	0.020317109	0.000185761	-0.17887249	2.295973398	1	2	-0.027618409	0.5	Peripheral	0
Gart	6	6	0	0.533333333	0.699428922	0.001117527	0.001117527	0	0	3.47E-08	0.018128538	0.000186695	-0.17887249	2.295973398	9	0	-0.059063589	0.722222222	Connector	0
Gas2	1	1	0	0	0	0.000186254	0.000186254	0	0	3.47E-08	0.000731704	0.000185663	-0.17887249	2.295973398	438	0	-0.095070137	0	Ultra peripheral	0
Gas2l1	1	1	0	0	0	0.000186254	0.000186254	0	0	3.47E-08	0.00172729	0.000185625	-0.17887249	2.295973398	439	3	-0.066875064	0	Ultra peripheral	0
Gas2l3	5	5	0	0.5	1.016402691	0.000931272	0.000931272	0	0	3.47E-08	0.007762565	0.000192022	-0.17887249	2.295973398	1	1	-0.026217049	0.56	Peripheral	0
Gas6	1	1	0	0	0	0.000186254	0.000186254	0	0	3.47E-08	0.004680058	0.000185683	-0.17887249	2.295973398	440	3	-0.066875064	0	Ultra peripheral	0
Gas7	1	1	0	0	0	0.000186254	0.000186254	0	0	3.47E-08	0.000507804	0.000185642	-0.17887249	2.295973398	441	1	-0.084391109	0	Ultra peripheral	0
Gas8	2	2	0	1	1	0.000372509	0.000372509	0	0	3.47E-08	0.001219456	0.00018572	-0.17887249	2.295973398	1	3	-0.040570078	0	Ultra peripheral	0
Gata3	5	5	0	0.7	0.923603279	0.000931272	0.000931272	0	0	3.47E-08	0.012470668	0.000186039	-0.17887249	2.295973398	4	3	-0.040570078	0.72	Connector	0
Gatad1	1	1	0	0	0	0.000186254	0.000186254	0	0	3.47E-08	0.000929765	0.000185684	-0.17887249	2.295973398	442	1	-0.084391109	0	Ultra peripheral	0
Gatad2a	3	3	0	1	1.666380152	0.000558763	0.000558763	0	0	3.47E-08	0.004591228	0.000185742	-0.17887249	2.295973398	1	1	-0.055304079	0.444444444	Peripheral	0
Gatb	1	1	0	0	0	0.000186254	0.000186254	0	0	3.47E-08	0.000667358	0.000185656	-0.17887249	2.295973398	443	3	-0.066875064	0	Ultra peripheral	0
Gatm	1	1	0	0	0	0.000186254	0.000186254	0	0	3.47E-08	0.00257869	0.000185605	-0.17887249	2.295973398	444	2	-0.027618409	0	Ultra peripheral	0
Gatsl2	1	1	0	0	0	0.000186254	0.000186254	0	0	3.47E-08	0.004841279	0.000185618	-0.17887249	2.295973398	445	2	-0.027618409	0	Ultra peripheral	0
Gbe1	1	1	0	0	0	0.000186254	0.000186254	0	0	3.47E-08	0.003979933	0.000185613	-0.17887249	2.295973398	446	2	-0.027618409	0	Ultra peripheral	0
Gbf1	1	1	0	0	0	0.000186254	0.000186254	0	0	3.47E-08	0.002777623	0.000185606	-0.17887249	2.295973398	447	2	-0.027618409	0	Ultra peripheral	0
Gcat	4	4	0	0.833333333	1.112429973	0.000745018	0.000745018	0	0	3.47E-08	0.012166715	0.000186295	-0.17887249	2.295973398	1	1	-0.055304079	0.5	Peripheral	0
Gcc2	5	5	0	0.6	1.050965268	0.000931272	0.000931272	0	0	3.47E-08	0.008253853	0.000185838	-0.17887249	2.295973398	9	3	-0.040570078	0.72	Connector	0
Gcdh	2	2	0	0	0	0.000372509	0.000372509	0	0	3.47E-08	0.003733375	0.000185748	-0.17887249	2.295973398	1	1	-0.084391109	0.5	Peripheral	0
Gcn1l1	1	1	0	0	0	0.000186254	0.000186254	0	0	3.47E-08	0.000834345	0.000185674	-0.17887249	2.295973398	448	1	-0.084391109	0	Ultra peripheral	0
Gdi1	3	3	0	0.666666667	0.575993396	0.000558763	0.000558763	0	0	3.47E-08	0.017664243	0.000185935	-0.17887249	2.295973398	2	2	-0.027618409	0.666666667	Connector	0
Gdi2	6	6	0	0.733333333	0.984586379	0.001117527	0.001117527	0	0	3.47E-08	0.030774005	0.000186239	-0.17887249	2.295973398	9	0	-0.059063589	0.722222222	Connector	0
Gdnf	3	3	0	1	1	0.000558763	0.000558763	0	0	3.47E-08	0.007639925	0.000186166	-0.17887249	2.295973398	2	0	-0.059063589	0.444444444	Peripheral	0
Gdpd1	1	1	0	0	0	0.000186254	0.000186254	0	0	3.47E-08	0.000989027	0.000185691	-0.17887249	2.295973398	449	1	-0.084391109	0	Ultra peripheral	0
Gemin5	4	4	0	0.833333333	1.398114588	0.000745018	0.000745018	0	0	3.47E-08	0.003787534	0.000185983	-0.17887249	2.295973398	11	2	-0.027618409	0.75	Connector	0
Gemin7	2	2	0	1	1	0.000372509	0.000372509	0	0	3.47E-08	0.010257142	0.000185674	-0.17887249	2.295973398	1	2	-0.027618409	0.5	Peripheral	0
Gemin8	5	5	0	0.8	1.370514096	0.000931272	0.000931272	0	0	3.47E-08	0.003522673	0.000186044	-0.17887249	2.295973398	2	0	-0.023057041	0.48	Peripheral	0
Get4	7	7	0	0.619047619	0.679559511	0.001303781	0.001303781	0	0	3.47E-08	0.016420018	0.000186664	-0.17887249	2.295973398	10	1	-0.026217049	0.693877551	Connector	0
Gfer	3	3	0	0.333333333	0.347624847	0.000558763	0.000558763	0	0	3.47E-08	0.00588937	0.000185861	-0.17887249	2.295973398	3	2	-0.027618409	0.666666667	Connector	0
Gfm1	2	2	0	1	1	0.000372509	0.000372509	0	0	3.47E-08	0.000488718	0.000186006	-0.17887249	2.295973398	5	0	-0.059063589	0	Ultra peripheral	0
Gfod2	1	1	0	0	0	0.000186254	0.000186254	0	0	3.47E-08	0.009848977	0.000185646	-0.17887249	2.295973398	450	2	-0.027618409	0	Ultra peripheral	0
Ggh	2	2	0	1	1	0.000372509	0.000372509	0	0	3.47E-08	0.003458155	0.000185971	-0.17887249	2.295973398	2	0	-0.095070137	0.5	Peripheral	0
Ggt5	2	2	0	1	2	0.000372509	0.000372509	0	0	3.47E-08	0.001308894	0.000185895	-0.17887249	2.295973398	3	0	-0.095070137	0.5	Peripheral	0
Ghr	6	6	0	0.866666667	1.139569863	0.001117527	0.001117527	0	0	3.47E-08	0.007711065	0.000186543	-0.17887249	2.295973398	11	0	-0.059063589	0.666666667	Connector	0
Gid8	4	4	0	0.833333333	1.038984443	0.000745018	0.000745018	0	0	3.47E-08	0.007395892	0.000186007	-0.17887249	2.295973398	2	2	-0.027618409	0.75	Connector	0
Gigyf1	1	1	0	0	0	0.000186254	0.000186254	0	0	3.47E-08	0.000420507	0.000185703	-0.17887249	2.295973398	451	0	-0.095070137	0	Ultra peripheral	0
Gigyf2	4	4	0	1	1.408504988	0.000745018	0.000745018	0	0	3.47E-08	0.004358804	0.000185932	-0.17887249	2.295973398	9	3	-0.040570078	0.625	Connector	0
Gimap9	1	1	0	0	0	0.000186254	0.000186254	0	0	3.47E-08	0.000877687	0.00018568	-0.17887249	2.295973398	452	1	-0.084391109	0	Ultra peripheral	0
Ginm1	1	1	0	0	0	0.000186254	0.000186254	0	0	3.47E-08	0.001929308	0.000185785	-0.17887249	2.295973398	453	1	-0.084391109	0	Ultra peripheral	0
Gins1	3	3	0	0.333333333	0.757885062	0.000558763	0.000558763	0	0	3.47E-08	0.003037069	0.000186095	-0.17887249	2.295973398	5	0	-0.095070137	0.666666667	Connector	0
Gins2	4	4	0	1	1.227068068	0.000745018	0.000745018	0	0	3.47E-08	0.006855196	0.000187025	-0.17887249	2.295973398	3	0	-0.059063589	0.625	Connector	0
Gins3	2	2	0	1	2	0.000372509	0.000372509	0	0	3.47E-08	0.003191882	0.00018566	-0.17887249	2.295973398	1	2	-0.027618409	0.5	Peripheral	0
Gins4	4	4	0	0.5	0.468773369	0.000745018	0.000745018	0	0	3.47E-08	0.004463525	0.000185905	-0.17887249	2.295973398	9	0	-0.059063589	0.625	Connector	0
Gipc2	3	3	0	0.333333333	0.33556593	0.000558763	0.000558763	0	0	3.47E-08	0.004137103	0.000185723	-0.17887249	2.295973398	1	3	-0.040570078	0.444444444	Peripheral	0
Git1	2	2	0	1	2	0.000372509	0.000372509	0	0	3.47E-08	0.003898856	0.000185729	-0.17887249	2.295973398	9	2	-0.027618409	0.5	Peripheral	0
Git2	3	3	0	0.666666667	0.641579986	0.000558763	0.000558763	0	0	3.47E-08	0.002914122	0.00018589	-0.17887249	2.295973398	4	3	-0.040570078	0.444444444	Peripheral	0
Gja1	2	2	0	0	0	0.000372509	0.000372509	0	0	3.47E-08	0.001650899	0.000186276	-0.17887249	2.295973398	12	0	-0.059063589	0	Ultra peripheral	0
Gjb2	1	1	0	0	0	0.000186254	0.000186254	0	0	3.47E-08	0.002259606	0.000185635	-0.17887249	2.295973398	454	3	-0.066875064	0	Ultra peripheral	0
Gjb3	3	3	0	0.666666667	0.691334337	0.000558763	0.000558763	0	0	3.47E-08	0.003660519	0.000185964	-0.17887249	2.295973398	5	0	-0.059063589	0.444444444	Peripheral	0
Gle1	2	2	0	1	1	0.000372509	0.000372509	0	0	3.47E-08	0.001216841	0.000186883	-0.17887249	2.295973398	5	0	-0.095070137	0.5	Peripheral	0
Glg1	3	3	0	0.666666667	0.692097906	0.000558763	0.000558763	0	0	3.47E-08	0.005752894	0.000185846	-0.17887249	2.295973398	2	2	-0.027618409	0.666666667	Connector	0
Gli2	1	1	0	0	0	0.000186254	0.000186254	0	0	3.47E-08	0.002819178	0.000185606	-0.17887249	2.295973398	455	2	-0.027618409	0	Ultra peripheral	0
Gli3	5	5	0	0.6	0.776871972	0.000931272	0.000931272	0	0	3.47E-08	0.008746323	0.000186193	-0.17887249	2.295973398	12	0	-0.059063589	0.72	Connector	0
Glipr2	3	3	0	1	2	0.000558763	0.000558763	0	0	3.47E-08	0.002695679	0.000185818	-0.17887249	2.295973398	1	1	-0.055304079	0.444444444	Peripheral	0
Glmp	1	1	0	0	0	0.000186254	0.000186254	0	0	3.47E-08	0.00122591	0.000185668	-0.17887249	2.295973398	456	1	-0.084391109	0	Ultra peripheral	0
Glo1	1	1	0	0	0	0.000186254	0.000186254	0	0	3.47E-08	0.018775432	0.000185697	-0.17887249	2.295973398	1	2	-0.027618409	0	Ultra peripheral	0
Glrb	2	2	0	1	1	0.000372509	0.000372509	0	0	3.47E-08	0.00272891	0.000185682	-0.17887249	2.295973398	2	2	-0.027618409	0.5	Peripheral	0
Glrx	2	2	0	1	1	0.000372509	0.000372509	0	0	3.47E-08	0.003190443	0.000186436	-0.17887249	2.295973398	12	0	-0.095070137	0.5	Peripheral	0
Glrx3	2	2	0	1	1	0.000372509	0.000372509	0	0	3.47E-08	0.006820292	0.000185681	-0.17887249	2.295973398	1	2	-0.027618409	0.5	Peripheral	0
Glrx5	3	3	0	0.666666667	0.780546807	0.000558763	0.000558763	0	0	3.47E-08	0.075046654	0.000186893	-0.17887249	2.295973398	4	2	-0.027618409	0.666666667	Connector	0
Gls	2	2	0	0	0	0.000372509	0.000372509	0	0	3.47E-08	0.004227839	0.000185798	-0.17887249	2.295973398	1	1	-0.084391109	0.5	Peripheral	0
Gls2	1	1	0	0	0	0.000186254	0.000186254	0	0	3.47E-08	0.000465768	0.000185638	-0.17887249	2.295973398	457	1	-0.084391109	0	Ultra peripheral	0
Gltp	2	2	0	0	0	0.000372509	0.000372509	0	0	3.47E-08	0.003894894	0.000185701	-0.17887249	2.295973398	1	3	-0.040570078	0	Ultra peripheral	0
Glul	4	4	0	0.833333333	0.763449079	0.000745018	0.000745018	0	0	3.47E-08	0.023540764	0.000186023	-0.17887249	2.295973398	1	3	-0.040570078	0.625	Connector	0
Glyr1	4	4	0	0.666666667	1.333333333	0.000745018	0.000745018	0	0	3.47E-08	0.00804908	0.000185892	-0.17887249	2.295973398	9	2	-0.027618409	0.75	Connector	0
Gm15050	1	1	0	0	0	0.000186254	0.000186254	0	0	3.47E-08	0.000495248	0.000185808	-0.17887249	2.295973398	458	0	-0.095070137	0	Ultra peripheral	0
Gm16136	3	3	0	0.666666667	1.385855592	0.000558763	0.000558763	0	0	3.47E-08	0.013405274	0.000186466	-0.17887249	2.295973398	3	2	-0.027618409	0.666666667	Connector	0
Gm20604	1	1	0	0	0	0.000186254	0.000186254	0	0	3.47E-08	0.001329637	0.000185617	-0.17887249	2.295973398	459	3	-0.066875064	0	Ultra peripheral	0
Gm266	4	4	0	0.666666667	1.177496139	0.000745018	0.000745018	0	0	3.47E-08	0.006114281	0.000186268	-0.17887249	2.295973398	11	3	-0.040570078	0.625	Connector	0
Gm2694	4	4	0	0.833333333	1.049997067	0.000745018	0.000745018	0	0	3.47E-08	0.004959133	0.000185927	-0.17887249	2.295973398	1	1	-0.055304079	0.5	Peripheral	0
Gm5141	1	1	0	0	0	0.000186254	0.000186254	0	0	3.47E-08	0.000555582	0.000185646	-0.17887249	2.295973398	460	1	-0.084391109	0	Ultra peripheral	0
Gm5617	2	2	0	1	1	0.000372509	0.000372509	0	0	3.47E-08	0.005621847	0.000185639	-0.17887249	2.295973398	1	2	-0.027618409	0.5	Peripheral	0
Gmcl1	6	6	0	0.8	1.045449777	0.001117527	0.001117527	0	0	3.47E-08	0.043808637	0.000186592	-0.17887249	2.295973398	11	1	-0.055304079	0.722222222	Connector	0
Gmds	1	1	0	0	0	0.000186254	0.000186254	0	0	3.47E-08	0.00041117	0.000185636	-0.17887249	2.295973398	461	3	-0.066875064	0	Ultra peripheral	0
Gmeb1	2	2	0	1	1	0.000372509	0.000372509	0	0	3.47E-08	0.002062238	0.00018569	-0.17887249	2.295973398	1	1	-0.084391109	0.5	Peripheral	0
Gmnn	5	5	0	0.7	0.939252637	0.000931272	0.000931272	0	0	3.47E-08	0.032533016	0.000189442	-0.17887249	2.295973398	8	1	-0.026217049	0.56	Peripheral	0
Gmppa	1	1	0	0	0	0.000186254	0.000186254	0	0	3.47E-08	0.000418945	0.000185757	-0.17887249	2.295973398	462	0	-0.095070137	0	Ultra peripheral	0
Gmppb	2	2	0	1	1	0.000372509	0.000372509	0	0	3.47E-08	0.004433731	0.0001857	-0.17887249	2.295973398	1	2	-0.027618409	0.5	Peripheral	0
Gmpr	3	3	0	0.666666667	0.595210568	0.000558763	0.000558763	0	0	3.47E-08	0.007932771	0.000185743	-0.17887249	2.295973398	1	3	-0.040570078	0.444444444	Peripheral	0
Gmpr2	2	2	0	0	0	0.000372509	0.000372509	0	0	3.47E-08	0.000920935	0.00018588	-0.17887249	2.295973398	3	0	-0.059063589	0	Ultra peripheral	0
Gna11	2	2	0	1	1	0.000372509	0.000372509	0	0	3.47E-08	0.004311343	0.000185726	-0.17887249	2.295973398	4	2	-0.027618409	0.5	Peripheral	0
Gnai1	3	3	0	0.666666667	1.316364092	0.000558763	0.000558763	0	0	3.47E-08	0.006454181	0.000185808	-0.17887249	2.295973398	9	2	-0.027618409	0.666666667	Connector	0
Gnai2	2	2	0	0	0	0.000372509	0.000372509	0	0	3.47E-08	0.008431268	0.000185691	-0.17887249	2.295973398	1	2	-0.027618409	0.5	Peripheral	0
Gnaq	4	4	0	0.833333333	0.942060737	0.000745018	0.000745018	0	0	3.47E-08	0.01232855	0.00018593	-0.17887249	2.295973398	1	1	-0.055304079	0.625	Connector	0
Gnas	10	10	0	0.711111111	0.961985579	0.001862544	0.001862544	0	0	3.47E-08	0.028071778	0.000188329	-0.17887249	2.295973398	11	0	-0.023057041	0.72	Connector	0
Gnb1	5	5	0	0.8	1.172914935	0.000931272	0.000931272	0	0	3.47E-08	0.05161235	0.000186882	-0.17887249	2.295973398	1	1	-0.055304079	0.72	Connector	0
Gne	2	2	0	1	1	0.000372509	0.000372509	0	0	3.47E-08	0.000946825	0.000185803	-0.17887249	2.295973398	4	0	-0.095070137	0.5	Peripheral	0
Gng11	1	1	0	0	0	0.000186254	0.000186254	0	0	3.47E-08	0.000472686	0.000185779	-0.17887249	2.295973398	463	0	-0.095070137	0	Ultra peripheral	0
Gng12	1	1	0	0	0	0.000186254	0.000186254	0	0	3.47E-08	0.000558692	0.000185691	-0.17887249	2.295973398	464	0	-0.095070137	0	Ultra peripheral	0
Gng2	2	2	0	1	1	0.000372509	0.000372509	0	0	3.47E-08	0.003720232	0.000185808	-0.17887249	2.295973398	2	2	-0.027618409	0.5	Peripheral	0
Gnl1	4	4	0	0.666666667	1.085898815	0.000745018	0.000745018	0	0	3.47E-08	0.009906915	0.00018594	-0.17887249	2.295973398	9	0	-0.059063589	0.625	Connector	0
Gnl3	4	4	0	0.333333333	0.791177188	0.000745018	0.000745018	0	0	3.47E-08	0.014065154	0.000188005	-0.17887249	2.295973398	9	0	-0.059063589	0.5	Peripheral	0
Gnpat	2	2	0	1	1	0.000372509	0.000372509	0	0	3.47E-08	0.005917585	0.000185668	-0.17887249	2.295973398	1	2	-0.027618409	0.5	Peripheral	0
Gnpda2	3	3	0	0.666666667	0.926060796	0.000558763	0.000558763	0	0	3.47E-08	0.012674406	0.000185868	-0.17887249	2.295973398	1	2	-0.027618409	0.666666667	Connector	0
Gns	1	1	0	0	0	0.000186254	0.000186254	0	0	3.47E-08	0.001276658	0.000185616	-0.17887249	2.295973398	465	3	-0.066875064	0	Ultra peripheral	0
Golga1	1	1	0	0	0	0.000186254	0.000186254	0	0	3.47E-08	0.005261258	0.00018562	-0.17887249	2.295973398	466	2	-0.027618409	0	Ultra peripheral	0
Golga4	3	3	0	0.666666667	0.619955378	0.000558763	0.000558763	0	0	3.47E-08	0.004856922	0.000185814	-0.17887249	2.295973398	1	3	-0.014265091	0	Ultra peripheral	0
Golgb1	5	5	0	0.6	0.583295838	0.000931272	0.000931272	0	0	3.47E-08	0.006102051	0.000187777	-0.17887249	2.295973398	12	0	-0.023057041	0.56	Peripheral	0
Golim4	5	5	0	0.5	0.772480631	0.000931272	0.000931272	0	0	3.47E-08	0.01164554	0.000186479	-0.17887249	2.295973398	9	0	-0.023057041	0.56	Peripheral	0
Golm1	3	3	0	0.666666667	0.70481075	0.000558763	0.000558763	0	0	3.47E-08	0.007926889	0.000185869	-0.17887249	2.295973398	1	3	-0.040570078	0.444444444	Peripheral	0
Golph3	4	4	0	0.5	0.43452437	0.000745018	0.000745018	0	0	3.47E-08	0.037694508	0.000185993	-0.17887249	2.295973398	1	3	-0.014265091	0.375	Peripheral	0
Golt1b	3	3	0	1	1.441213434	0.000558763	0.000558763	0	0	3.47E-08	0.029928477	0.000186036	-0.17887249	2.295973398	1	2	-0.027618409	0.666666667	Connector	0
Gosr2	1	1	0	0	0	0.000186254	0.000186254	0	0	3.47E-08	0.000886934	0.00018568	-0.17887249	2.295973398	467	1	-0.084391109	0	Ultra peripheral	0
Got1	5	5	0	0.4	0.668584073	0.000931272	0.000931272	0	0	3.47E-08	0.004858118	0.000189854	-0.17887249	2.295973398	5	0	-0.023057041	0.56	Peripheral	0
Gpaa1	2	2	0	1	2	0.000372509	0.000372509	0	0	3.47E-08	0.001191223	0.000185683	-0.17887249	2.295973398	1	1	-0.084391109	0.5	Peripheral	0
Gpat4	2	2	0	0	0	0.000372509	0.000372509	0	0	3.47E-08	0.002095264	0.000186719	-0.17887249	2.295973398	5	0	-0.095070137	0.5	Peripheral	0
Gpatch8	5	5	0	0.8	1.055077886	0.000931272	0.000931272	0	0	3.47E-08	0.011309976	0.00018592	-0.17887249	2.295973398	1	1	-0.055304079	0.64	Connector	0
Gpbp1l1	6	6	0	0.466666667	0.772204505	0.001117527	0.001117527	0	0	3.47E-08	0.009807774	0.000186373	-0.17887249	2.295973398	9	1	-0.055304079	0.722222222	Connector	0
Gpc1	2	2	0	1	1	0.000372509	0.000372509	0	0	3.47E-08	0.001993749	0.000185677	-0.17887249	2.295973398	1	3	-0.040570078	0	Ultra peripheral	0
Gpc3	7	7	0	0.619047619	0.993679317	0.001303781	0.001303781	0	0	3.47E-08	0.055882894	0.00019067	-0.17887249	2.295973398	7	1	-0.026217049	0.693877551	Connector	0
Gpc4	7	7	0	0.80952381	1.180623381	0.001303781	0.001303781	0	0	3.47E-08	0.01301458	0.000187454	-0.17887249	2.295973398	11	3	-0.014265091	0.653061224	Connector	0
Gpc6	3	3	0	1	1.790331456	0.000558763	0.000558763	0	0	3.47E-08	0.015500032	0.000186164	-0.17887249	2.295973398	1	1	-0.055304079	0.444444444	Peripheral	0
Gpcpd1	2	2	0	1	1	0.000372509	0.000372509	0	0	3.47E-08	0.003757964	0.000185632	-0.17887249	2.295973398	1	2	-0.027618409	0.5	Peripheral	0
Gpd2	1	1	0	0	0	0.000186254	0.000186254	0	0	3.47E-08	0.000526606	0.000185644	-0.17887249	2.295973398	468	1	-0.084391109	0	Ultra peripheral	0
Gpi1	4	4	0	0.833333333	0.996133227	0.000745018	0.000745018	0	0	3.47E-08	0.012194937	0.000185941	-0.17887249	2.295973398	1	3	-0.040570078	0.625	Connector	0
Gpm6b	5	5	0	0.9	1.136345262	0.000931272	0.000931272	0	0	3.47E-08	0.016558691	0.000187253	-0.17887249	2.295973398	9	0	-0.059063589	0.64	Connector	0
Gpn1	3	3	0	0.666666667	0.622421143	0.000558763	0.000558763	0	0	3.47E-08	0.004172566	0.000185797	-0.17887249	2.295973398	1	3	-0.014265091	0	Ultra peripheral	0
Gpn2	1	1	0	0	0	0.000186254	0.000186254	0	0	3.47E-08	0.000916062	0.000185693	-0.17887249	2.295973398	469	3	-0.066875064	0	Ultra peripheral	0
Gpn3	7	7	0	0.857142857	1.140270151	0.001303781	0.001303781	0	0	3.47E-08	0.015280549	0.000186383	-0.17887249	2.295973398	2	0	-0.059063589	0.734693878	Connector	0
Gpr137b-ps	1	1	0	0	0	0.000186254	0.000186254	0	0	3.47E-08	0.002910544	0.000185607	-0.17887249	2.295973398	470	2	-0.027618409	0	Ultra peripheral	0
Gprasp2	1	1	0	0	0	0.000186254	0.000186254	0	0	3.47E-08	0.005593684	0.000185622	-0.17887249	2.295973398	471	2	-0.027618409	0	Ultra peripheral	0
Gprc5b	3	3	0	1	1.614740402	0.000558763	0.000558763	0	0	3.47E-08	0.006509739	0.000185719	-0.17887249	2.295973398	1	1	-0.055304079	0.444444444	Peripheral	0
Gprc5c	7	7	0	0.714285714	1.059839527	0.001303781	0.001303781	0	0	3.47E-08	0.013476332	0.00018621	-0.17887249	2.295973398	9	0	-0.023057041	0.693877551	Connector	0
Gps1	5	5	0	0.7	0.85922782	0.000931272	0.000931272	0	0	3.47E-08	0.012617571	0.000186416	-0.17887249	2.295973398	2	0	-0.059063589	0.64	Connector	0
Gpsm1	2	2	0	0	0	0.000372509	0.000372509	0	0	3.47E-08	0.002065131	0.00018608	-0.17887249	2.295973398	5	0	-0.095070137	0.5	Peripheral	0
Gpx2	3	3	0	1	1.376178825	0.000558763	0.000558763	0	0	3.47E-08	0.002532382	0.00018613	-0.17887249	2.295973398	11	0	-0.059063589	0.444444444	Peripheral	0
Gpx3	2	2	0	0	0	0.000372509	0.000372509	0	0	3.47E-08	0.013310498	0.000186126	-0.17887249	2.295973398	1	3	-0.040570078	0	Ultra peripheral	0
Gpx7	3	3	0	0.666666667	1.024493405	0.000558763	0.000558763	0	0	3.47E-08	0.004479298	0.000185848	-0.17887249	2.295973398	1	1	-0.055304079	0.444444444	Peripheral	0
Gpx8	2	2	0	1	1	0.000372509	0.000372509	0	0	3.47E-08	0.002245768	0.00018679	-0.17887249	2.295973398	11	0	-0.095070137	0.5	Peripheral	0
Gramd3	5	5	0	0.8	0.875469782	0.000931272	0.000931272	0	0	3.47E-08	0.011141192	0.000185932	-0.17887249	2.295973398	1	3	-0.040570078	0.72	Connector	0
Grb10	6	6	0	0.8	1.124152205	0.001117527	0.001117527	0	0	3.47E-08	0.032538624	0.000188696	-0.17887249	2.295973398	11	1	-0.055304079	0.722222222	Connector	0
Grb2	3	3	0	1	2	0.000558763	0.000558763	0	0	3.47E-08	0.00249457	0.00018591	-0.17887249	2.295973398	3	1	-0.055304079	0.444444444	Peripheral	0
Grb7	5	5	0	0.6	0.800068613	0.000931272	0.000931272	0	0	3.47E-08	0.009195076	0.000186725	-0.17887249	2.295973398	4	1	-0.026217049	0.56	Peripheral	0
Greb1	3	3	0	0.666666667	0.860670969	0.000558763	0.000558763	0	0	3.47E-08	0.004849138	0.00018578	-0.17887249	2.295973398	1	1	-0.055304079	0.444444444	Peripheral	0
Greb1l	2	2	0	1	2	0.000372509	0.000372509	0	0	3.47E-08	0.001212411	0.000185687	-0.17887249	2.295973398	1	1	-0.055304079	0	Ultra peripheral	0
Grhl3	3	3	0	1	1.450132134	0.000558763	0.000558763	0	0	3.47E-08	0.007374564	0.000185949	-0.17887249	2.295973398	2	0	-0.095070137	0.666666667	Connector	0
Grina	3	3	0	1	1.388187954	0.000558763	0.000558763	0	0	3.47E-08	0.003336631	0.000185807	-0.17887249	2.295973398	1	3	-0.040570078	0.444444444	Peripheral	0
Grip2	4	4	0	0.5	0.929724472	0.000745018	0.000745018	0	0	3.47E-08	0.010942574	0.000187337	-0.17887249	2.295973398	3	3	-0.040570078	0.625	Connector	0
Grk6	2	2	0	0	0	0.000372509	0.000372509	0	0	3.47E-08	0.000689341	0.000185824	-0.17887249	2.295973398	3	0	-0.059063589	0	Ultra peripheral	0
Grn	1	1	0	0	0	0.000186254	0.000186254	0	0	3.47E-08	0.000547389	0.000185737	-0.17887249	2.295973398	472	0	-0.095070137	0	Ultra peripheral	0
Grpel1	2	2	0	1	1	0.000372509	0.000372509	0	0	3.47E-08	0.005119609	0.000185751	-0.17887249	2.295973398	1	2	-0.027618409	0.5	Peripheral	0
Grtp1	1	1	0	0	0	0.000186254	0.000186254	0	0	3.47E-08	0.000695721	0.000185635	-0.17887249	2.295973398	473	1	-0.084391109	0	Ultra peripheral	0
Grwd1	4	4	0	0.5	0.478432727	0.000745018	0.000745018	0	0	3.47E-08	0.003538548	0.000186299	-0.17887249	2.295973398	9	0	-0.059063589	0.625	Connector	0
Gsk3b	6	6	0	0.733333333	0.942109442	0.001117527	0.001117527	0	0	3.47E-08	0.038578035	0.000186838	-0.17887249	2.295973398	1	3	-0.014265091	0.611111111	Peripheral	0
Gspt2	1	1	0	0	0	0.000186254	0.000186254	0	0	3.47E-08	0.000290312	0.000185668	-0.17887249	2.295973398	474	0	-0.095070137	0	Ultra peripheral	0
Gsr	2	2	0	1	1	0.000372509	0.000372509	0	0	3.47E-08	0.045222285	0.000185892	-0.17887249	2.295973398	1	2	-0.027618409	0.5	Peripheral	0
Gss	1	1	0	0	0	0.000186254	0.000186254	0	0	3.47E-08	0.000414988	0.000185637	-0.17887249	2.295973398	475	3	-0.066875064	0	Ultra peripheral	0
Gsta4	9	9	0	0.694444444	0.945038311	0.00167629	0.00167629	0	0	3.47E-08	0.013616942	0.000186548	-0.17887249	2.295973398	9	0	-0.023057041	0.716049383	Connector	0
Gstcd	1	1	0	0	0	0.000186254	0.000186254	0	0	3.47E-08	0.002536325	0.000185605	-0.17887249	2.295973398	476	2	-0.027618409	0	Ultra peripheral	0
Gstk1	1	1	0	0	0	0.000186254	0.000186254	0	0	3.47E-08	0.000347828	0.000185908	-0.17887249	2.295973398	477	0	-0.095070137	0	Ultra peripheral	0
Gstm1	1	1	0	0	0	0.000186254	0.000186254	0	0	3.47E-08	8.53E-05	0.000186076	-0.17887249	2.295973398	478	1	-0.084391109	0	Ultra peripheral	0
Gstm5	5	5	0	0.7	0.794333486	0.000931272	0.000931272	0	0	3.47E-08	0.02384134	0.000187572	-0.17887249	2.295973398	12	3	-0.040570078	0.72	Connector	0
Gstm7	2	2	0	1	1	0.000372509	0.000372509	0	0	3.47E-08	0.000948866	0.000185691	-0.17887249	2.295973398	1	1	-0.084391109	0.5	Peripheral	0
Gsto1	4	4	0	0.5	0.475017617	0.000745018	0.000745018	0	0	3.47E-08	0.017423554	0.00018696	-0.17887249	2.295973398	12	3	-0.040570078	0.625	Connector	0
Gstt1	2	2	0	1	2	0.000372509	0.000372509	0	0	3.47E-08	0.001618344	0.000185661	-0.17887249	2.295973398	1	1	-0.084391109	0.5	Peripheral	0
Gtf2a1	1	1	0	0	0	0.000186254	0.000186254	0	0	3.47E-08	0.002552943	0.000185641	-0.17887249	2.295973398	479	3	-0.066875064	0	Ultra peripheral	0
Gtf2a2	2	2	0	1	1	0.000372509	0.000372509	0	0	3.47E-08	0.008535847	0.00018568	-0.17887249	2.295973398	1	2	-0.027618409	0.5	Peripheral	0
Gtf2b	3	3	0	1	1	0.000558763	0.000558763	0	0	3.47E-08	0.016628959	0.00018627	-0.17887249	2.295973398	12	2	-0.027618409	0.666666667	Connector	0
Gtf2e1	3	3	0	0.333333333	0.344571512	0.000558763	0.000558763	0	0	3.47E-08	0.001589649	0.00018576	-0.17887249	2.295973398	9	0	-0.059063589	0.444444444	Peripheral	0
Gtf2e2	3	3	0	1	1.300433882	0.000558763	0.000558763	0	0	3.47E-08	0.013995488	0.000185797	-0.17887249	2.295973398	1	2	-0.027618409	0.666666667	Connector	0
Gtf2f1	2	2	0	0	0	0.000372509	0.000372509	0	0	3.47E-08	0.001429405	0.000185793	-0.17887249	2.295973398	9	0	-0.059063589	0	Ultra peripheral	0
Gtf2f2	3	3	0	0.666666667	0.999162185	0.000558763	0.000558763	0	0	3.47E-08	0.008848369	0.000185899	-0.17887249	2.295973398	1	2	-0.027618409	0.666666667	Connector	0
Gtf2h1	5	5	0	0.9	1.365854492	0.000931272	0.000931272	0	0	3.47E-08	0.003443202	0.000185915	-0.17887249	2.295973398	9	1	-0.055304079	0.64	Connector	0
Gtf2h2	2	2	0	1	1	0.000372509	0.000372509	0	0	3.47E-08	0.001046934	0.000186841	-0.17887249	2.295973398	5	0	-0.095070137	0.5	Peripheral	0
Gtf2h3	2	2	0	1	1	0.000372509	0.000372509	0	0	3.47E-08	0.010461678	0.000185669	-0.17887249	2.295973398	1	2	-0.027618409	0.5	Peripheral	0
Gtf2h4	3	3	0	0.666666667	0.604286113	0.000558763	0.000558763	0	0	3.47E-08	0.002220886	0.000186234	-0.17887249	2.295973398	12	0	-0.095070137	0.666666667	Connector	0
Gtf2h5	5	5	0	0.7	0.852098494	0.000931272	0.000931272	0	0	3.47E-08	0.008734434	0.000186513	-0.17887249	2.295973398	9	0	-0.023057041	0.56	Peripheral	0
Gtf2ird1	4	4	0	0.666666667	0.789859327	0.000745018	0.000745018	0	0	3.47E-08	0.009442063	0.000185815	-0.17887249	2.295973398	1	3	-0.040570078	0.625	Connector	0
Gtf3a	5	5	0	0.7	0.873820308	0.000931272	0.000931272	0	0	3.47E-08	0.017897153	0.000186524	-0.17887249	2.295973398	9	0	-0.059063589	0.72	Connector	0
Gtf3c1	1	1	0	0	0	0.000186254	0.000186254	0	0	3.47E-08	0.004152339	0.000185614	-0.17887249	2.295973398	480	2	-0.027618409	0	Ultra peripheral	0
Gtf3c2	2	2	0	1	1	0.000372509	0.000372509	0	0	3.47E-08	0.006443344	0.00018565	-0.17887249	2.295973398	1	2	-0.027618409	0.5	Peripheral	0
Gtf3c3	2	2	0	1	2	0.000372509	0.000372509	0	0	3.47E-08	0.001211927	0.000185687	-0.17887249	2.295973398	1	1	-0.084391109	0.5	Peripheral	0
Gtf3c4	1	1	0	0	0	0.000186254	0.000186254	0	0	3.47E-08	0.000635103	0.000185654	-0.17887249	2.295973398	481	1	-0.084391109	0	Ultra peripheral	0
Gtf3c5	1	1	0	0	0	0.000186254	0.000186254	0	0	3.47E-08	0.000569633	0.000185627	-0.17887249	2.295973398	482	1	-0.084391109	0	Ultra peripheral	0
Gtf3c6	5	5	0	0.9	1.190584872	0.000931272	0.000931272	0	0	3.47E-08	0.007586947	0.000186435	-0.17887249	2.295973398	11	0	-0.023057041	0.56	Peripheral	0
Gtpbp10	1	1	0	0	0	0.000186254	0.000186254	0	0	3.47E-08	0.001152685	0.000185613	-0.17887249	2.295973398	483	3	-0.066875064	0	Ultra peripheral	0
Gtpbp3	2	2	0	1	1	0.000372509	0.000372509	0	0	3.47E-08	0.003881781	0.000186002	-0.17887249	2.295973398	10	2	-0.027618409	0.5	Peripheral	0
Gtpbp6	2	2	0	1	1	0.000372509	0.000372509	0	0	3.47E-08	0.001847388	0.000185689	-0.17887249	2.295973398	1	1	-0.084391109	0.5	Peripheral	0
Gtse1	2	2	0	1	2	0.000372509	0.000372509	0	0	3.47E-08	0.002130924	0.000185769	-0.17887249	2.295973398	1	1	-0.055304079	0	Ultra peripheral	0
Gyg	3	3	0	0.333333333	0.274291772	0.000558763	0.000558763	0	0	3.47E-08	0.011445555	0.000186628	-0.17887249	2.295973398	1	3	-0.040570078	0.444444444	Peripheral	0
Gzf1	1	1	0	0	0	0.000186254	0.000186254	0	0	3.47E-08	0.005116616	0.000185619	-0.17887249	2.295973398	484	2	-0.027618409	0	Ultra peripheral	0
H19	8	8	0	0.642857143	0.870426526	0.001490035	0.001490035	0	0	3.47E-08	0.053166252	0.000187664	-0.17887249	2.295973398	8	1	0.002869981	0.59375	Peripheral	0
H1f0	4	4	0	0.5	0.434274319	0.000745018	0.000745018	0	0	3.47E-08	0.028063394	0.000186445	-0.17887249	2.295973398	1	3	-0.014265091	0.375	Peripheral	0
H2-Ab1	2	2	0	0	0	0.000372509	0.000372509	0	0	3.47E-08	0.000788385	0.000186421	-0.17887249	2.295973398	10	0	-0.095070137	0.5	Peripheral	0
H2-D1	2	2	0	1	1	0.000372509	0.000372509	0	0	3.47E-08	0.001061018	0.000185936	-0.17887249	2.295973398	2	0	-0.059063589	0	Ultra peripheral	0
H2-Ke6	2	2	0	1	1	0.000372509	0.000372509	0	0	3.47E-08	0.008294239	0.000185661	-0.17887249	2.295973398	1	2	-0.027618409	0.5	Peripheral	0
H2-Q2	3	3	0	0.666666667	0.934624227	0.000558763	0.000558763	0	0	3.47E-08	0.006513224	0.000185777	-0.17887249	2.295973398	1	2	-0.027618409	0.666666667	Connector	0
H2afj	5	5	0	0.6	0.810411488	0.000931272	0.000931272	0	0	3.47E-08	0.02408981	0.000186457	-0.17887249	2.295973398	9	0	-0.059063589	0.64	Connector	0
H2afv	2	2	0	0	0	0.000372509	0.000372509	0	0	3.47E-08	0.007296053	0.000185968	-0.17887249	2.295973398	1	3	-0.040570078	0	Ultra peripheral	0
H2afz	4	4	0	0.833333333	1.075912292	0.000745018	0.000745018	0	0	3.47E-08	0.049891731	0.000186745	-0.17887249	2.295973398	9	0	-0.059063589	0.625	Connector	0
H3f3a	6	6	0	0.733333333	1.164431307	0.001117527	0.001117527	0	0	3.47E-08	0.022032618	0.000186395	-0.17887249	2.295973398	9	0	-0.059063589	0.722222222	Connector	0
H3f3b	3	3	0	0.666666667	0.841732256	0.000558763	0.000558763	0	0	3.47E-08	0.004980535	0.00018813	-0.17887249	2.295973398	8	1	-0.055304079	0.444444444	Peripheral	0
Habp4	4	4	0	0.5	0.893037633	0.000745018	0.000745018	0	0	3.47E-08	0.015932009	0.000185816	-0.17887249	2.295973398	1	3	-0.040570078	0.625	Connector	0
Hacd2	3	3	0	0.666666667	0.663975672	0.000558763	0.000558763	0	0	3.47E-08	0.009925604	0.000185765	-0.17887249	2.295973398	1	3	-0.040570078	0.444444444	Peripheral	0
Hadh	4	4	0	0.833333333	1.010435807	0.000745018	0.000745018	0	0	3.47E-08	0.044218877	0.000188016	-0.17887249	2.295973398	1	1	-0.055304079	0.5	Peripheral	0
Haghl	1	1	0	0	0	0.000186254	0.000186254	0	0	3.47E-08	0.0089496	0.000185641	-0.17887249	2.295973398	485	2	-0.027618409	0	Ultra peripheral	0
Halr1	4	4	0	0.666666667	0.978998163	0.000745018	0.000745018	0	0	3.47E-08	0.00210791	0.000186623	-0.17887249	2.295973398	10	1	-0.055304079	0.625	Connector	0
Hap1	2	2	0	1	1	0.000372509	0.000372509	0	0	3.47E-08	0.003244034	0.000185877	-0.17887249	2.295973398	11	2	-0.027618409	0.5	Peripheral	0
Harbi1	5	5	0	0.6	0.790115022	0.000931272	0.000931272	0	0	3.47E-08	0.004284807	0.000186185	-0.17887249	2.295973398	2	0	-0.059063589	0.64	Connector	0
Hars	3	3	0	0.666666667	0.75831675	0.000558763	0.000558763	0	0	3.47E-08	0.003336902	0.000186202	-0.17887249	2.295973398	12	1	-0.055304079	0.444444444	Peripheral	0
Has2	3	3	0	1	2	0.000558763	0.000558763	0	0	3.47E-08	0.001813571	0.000185826	-0.17887249	2.295973398	2	0	-0.059063589	0.444444444	Peripheral	0
Hat1	3	3	0	0.666666667	1.305673156	0.000558763	0.000558763	0	0	3.47E-08	0.008903649	0.000186423	-0.17887249	2.295973398	9	0	-0.095070137	0.666666667	Connector	0
Haus1	2	2	0	1	2	0.000372509	0.000372509	0	0	3.47E-08	0.002547282	0.00018595	-0.17887249	2.295973398	9	0	-0.059063589	0	Ultra peripheral	0
Haus4	1	1	0	0	0	0.000186254	0.000186254	0	0	3.47E-08	0.000845185	0.000185644	-0.17887249	2.295973398	486	1	-0.084391109	0	Ultra peripheral	0
Haus5	3	3	0	1	1.659439758	0.000558763	0.000558763	0	0	3.47E-08	0.003264906	0.000186083	-0.17887249	2.295973398	11	0	-0.095070137	0.666666667	Connector	0
Haus6	1	1	0	0	0	0.000186254	0.000186254	0	0	3.47E-08	0.000268835	0.000187121	-0.17887249	2.295973398	487	1	-0.084391109	0	Ultra peripheral	0
Haus7	4	4	0	0.666666667	0.836374536	0.000745018	0.000745018	0	0	3.47E-08	0.009421707	0.000185777	-0.17887249	2.295973398	1	3	-0.040570078	0.625	Connector	0
Haus8	4	4	0	0.666666667	0.986381262	0.000745018	0.000745018	0	0	3.47E-08	0.010983906	0.000185995	-0.17887249	2.295973398	12	2	-0.027618409	0.75	Connector	0
Hax1	5	5	0	0.9	1.154190979	0.000931272	0.000931272	0	0	3.47E-08	0.010661897	0.000186572	-0.17887249	2.295973398	4	1	-0.055304079	0.72	Connector	0
Hbegf	2	2	0	1	2	0.000372509	0.000372509	0	0	3.47E-08	0.002157968	0.000185763	-0.17887249	2.295973398	1	1	-0.055304079	0	Ultra peripheral	0
Hbp1	5	5	0	0.9	1.024099154	0.000931272	0.000931272	0	0	3.47E-08	0.011505369	0.000188134	-0.17887249	2.295973398	10	0	-0.059063589	0.64	Connector	0
Hccs	3	3	0	0.666666667	0.748394624	0.000558763	0.000558763	0	0	3.47E-08	0.013117803	0.000185777	-0.17887249	2.295973398	1	2	-0.027618409	0.666666667	Connector	0
Hcfc1	4	4	0	0.833333333	1.006323291	0.000745018	0.000745018	0	0	3.47E-08	0.003879229	0.000185826	-0.17887249	2.295973398	1	1	-0.055304079	0.5	Peripheral	0
Hcfc1r1	3	3	0	0.333333333	0.372737095	0.000558763	0.000558763	0	0	3.47E-08	0.008660586	0.000185991	-0.17887249	2.295973398	8	2	-0.027618409	0.666666667	Connector	0
Hdac1	4	4	0	0.5	0.408085496	0.000745018	0.000745018	0	0	3.47E-08	0.021495213	0.000185849	-0.17887249	2.295973398	1	3	-0.014265091	0.375	Peripheral	0
Hdac3	5	5	0	0.7	1.164875742	0.000931272	0.000931272	0	0	3.47E-08	0.00642654	0.000186042	-0.17887249	2.295973398	1	1	-0.055304079	0.72	Connector	0
Hdac5	2	2	0	1	1	0.000372509	0.000372509	0	0	3.47E-08	0.000954871	0.000185691	-0.17887249	2.295973398	9	0	-0.095070137	0.5	Peripheral	0
Hdac8	1	1	0	0	0	0.000186254	0.000186254	0	0	3.47E-08	0.00050566	0.000185792	-0.17887249	2.295973398	488	0	-0.095070137	0	Ultra peripheral	0
Hdhd2	1	1	0	0	0	0.000186254	0.000186254	0	0	3.47E-08	0.000370759	0.000185657	-0.17887249	2.295973398	489	0	-0.095070137	0	Ultra peripheral	0
Hdlbp	8	8	0	0.714285714	1.027169998	0.001490035	0.001490035	0	0	3.47E-08	0.007629785	0.000187201	-0.17887249	2.295973398	9	1	-0.026217049	0.65625	Connector	0
Heatr3	1	1	0	0	0	0.000186254	0.000186254	0	0	3.47E-08	0.002379622	0.000185604	-0.17887249	2.295973398	490	2	-0.027618409	0	Ultra peripheral	0
Hebp1	3	3	0	0.666666667	0.635113094	0.000558763	0.000558763	0	0	3.47E-08	0.003474931	0.00018586	-0.17887249	2.295973398	9	0	-0.059063589	0.444444444	Peripheral	0
Hebp2	1	1	0	0	0	0.000186254	0.000186254	0	0	3.47E-08	0.002235856	0.000185635	-0.17887249	2.295973398	491	3	-0.066875064	0	Ultra peripheral	0
Hectd1	2	2	0	1	1	0.000372509	0.000372509	0	0	3.47E-08	0.008652279	0.000185656	-0.17887249	2.295973398	1	2	-0.027618409	0.5	Peripheral	0
Hells	2	2	0	0	0	0.000372509	0.000372509	0	0	3.47E-08	0.039971253	0.000185962	-0.17887249	2.295973398	1	2	-0.027618409	0.5	Peripheral	0
Helq	1	1	0	0	0	0.000186254	0.000186254	0	0	3.47E-08	0.000258956	0.000185704	-0.17887249	2.295973398	492	0	-0.095070137	0	Ultra peripheral	0
Helz	3	3	0	0.666666667	0.592790637	0.000558763	0.000558763	0	0	3.47E-08	0.009486603	0.000185706	-0.17887249	2.295973398	1	3	-0.040570078	0.444444444	Peripheral	0
Herc1	3	3	0	0.666666667	0.961374448	0.000558763	0.000558763	0	0	3.47E-08	0.005552437	0.000185732	-0.17887249	2.295973398	1	2	-0.027618409	0.666666667	Connector	0
Herc4	1	1	0	0	0	0.000186254	0.000186254	0	0	3.47E-08	0.000329052	0.000185745	-0.17887249	2.295973398	493	0	-0.095070137	0	Ultra peripheral	0
Herpud1	3	3	0	0.666666667	0.638995672	0.000558763	0.000558763	0	0	3.47E-08	0.005564216	0.000186071	-0.17887249	2.295973398	5	0	-0.059063589	0.444444444	Peripheral	0
Hes1	8	8	0	0.642857143	1.114873541	0.001490035	0.001490035	0	0	3.47E-08	0.013482139	0.000186701	-0.17887249	2.295973398	9	1	-0.026217049	0.71875	Connector	0
Hes6	6	6	0	0.8	1.087875887	0.001117527	0.001117527	0	0	3.47E-08	0.027601051	0.0001877	-0.17887249	2.295973398	2	0	-0.059063589	0.722222222	Connector	0
Hexa	3	3	0	0.333333333	0.373133869	0.000558763	0.000558763	0	0	3.47E-08	0.005024638	0.000185743	-0.17887249	2.295973398	1	2	-0.027618409	0.666666667	Connector	0
Hexim1	5	5	0	0.7	0.698102649	0.000931272	0.000931272	0	0	3.47E-08	0.007624117	0.000186218	-0.17887249	2.295973398	10	3	-0.040570078	0.72	Connector	0
Hey1	2	2	0	1	2	0.000372509	0.000372509	0	0	3.47E-08	0.001864744	0.000185776	-0.17887249	2.295973398	1	1	-0.084391109	0.5	Peripheral	0
Hgsnat	2	2	0	0	0	0.000372509	0.000372509	0	0	3.47E-08	0.005438409	0.000185664	-0.17887249	2.295973398	1	2	-0.027618409	0.5	Peripheral	0
Hhip	1	1	0	0	0	0.000186254	0.000186254	0	0	3.47E-08	0.00066243	0.000185632	-0.17887249	2.295973398	494	1	-0.084391109	0	Ultra peripheral	0
Hibadh	1	1	0	0	0	0.000186254	0.000186254	0	0	3.47E-08	0.000397395	0.000185635	-0.17887249	2.295973398	495	3	-0.066875064	0	Ultra peripheral	0
Hif1a	9	9	0	0.833333333	1.152005506	0.00167629	0.00167629	0	0	3.47E-08	0.023096759	0.000186721	-0.17887249	2.295973398	2	0	-0.023057041	0.716049383	Connector	0
Hilpda	3	3	0	1	1.352896546	0.000558763	0.000558763	0	0	3.47E-08	0.00607043	0.000185885	-0.17887249	2.295973398	1	2	-0.027618409	0.666666667	Connector	0
Hipk2	7	7	0	0.714285714	1.040430845	0.001303781	0.001303781	0	0	3.47E-08	0.010107099	0.000186065	-0.17887249	2.295973398	9	0	-0.059063589	0.734693878	Connector	0
Hipk3	1	1	0	0	0	0.000186254	0.000186254	0	0	3.47E-08	0.000261095	0.000185705	-0.17887249	2.295973398	496	0	-0.095070137	0	Ultra peripheral	0
Hira	2	2	0	0	0	0.000372509	0.000372509	0	0	3.47E-08	0.003360571	0.000185653	-0.17887249	2.295973398	1	2	-0.027618409	0.5	Peripheral	0
Hirip3	2	2	0	1	1	0.000372509	0.000372509	0	0	3.47E-08	0.002280955	0.000185691	-0.17887249	2.295973398	9	0	-0.095070137	0.5	Peripheral	0
Hist1h1a	2	2	0	1	1	0.000372509	0.000372509	0	0	3.47E-08	0.001077041	0.00018568	-0.17887249	2.295973398	1	1	-0.084391109	0.5	Peripheral	0
Hist1h1c	1	1	0	0	0	0.000186254	0.000186254	0	0	3.47E-08	0.003035546	0.000185783	-0.17887249	2.295973398	497	1	-0.084391109	0	Ultra peripheral	0
Hist1h2ab	1	1	0	0	0	0.000186254	0.000186254	0	0	3.47E-08	0.000273776	0.000185699	-0.17887249	2.295973398	498	0	-0.095070137	0	Ultra peripheral	0
Hist1h2ae	3	3	0	0.666666667	1.229468423	0.000558763	0.000558763	0	0	3.47E-08	0.004132848	0.00018584	-0.17887249	2.295973398	3	2	-0.027618409	0.666666667	Connector	0
Hist1h2al	2	2	0	0	0	0.000372509	0.000372509	0	0	3.47E-08	0.021783312	0.000185826	-0.17887249	2.295973398	1	2	-0.027618409	0.5	Peripheral	0
Hist1h2bc	3	3	0	0.666666667	0.618703515	0.000558763	0.000558763	0	0	3.47E-08	0.065004027	0.000186256	-0.17887249	2.295973398	1	3	-0.040570078	0.444444444	Peripheral	0
Hist1h2bg	1	1	0	0	0	0.000186254	0.000186254	0	0	3.47E-08	0.000284315	0.000185704	-0.17887249	2.295973398	499	0	-0.095070137	0	Ultra peripheral	0
Hist1h2bj	2	2	0	0	0	0.000372509	0.000372509	0	0	3.47E-08	0.002776156	0.000185704	-0.17887249	2.295973398	3	2	-0.027618409	0.5	Peripheral	0
Hist1h2bk	1	1	0	0	0	0.000186254	0.000186254	0	0	3.47E-08	0.00058989	0.000185825	-0.17887249	2.295973398	500	0	-0.095070137	0	Ultra peripheral	0
Hist1h2bm	1	1	0	0	0	0.000186254	0.000186254	0	0	3.47E-08	0.000448366	0.000185801	-0.17887249	2.295973398	501	0	-0.095070137	0	Ultra peripheral	0
Hist1h3c	1	1	0	0	0	0.000186254	0.000186254	0	0	3.47E-08	0.000852591	0.000185674	-0.17887249	2.295973398	502	3	-0.066875064	0	Ultra peripheral	0
Hist1h4b	1	1	0	0	0	0.000186254	0.000186254	0	0	3.47E-08	0.000206727	0.000185779	-0.17887249	2.295973398	503	0	-0.095070137	0	Ultra peripheral	0
Hist1h4d	2	2	0	1	1	0.000372509	0.000372509	0	0	3.47E-08	0.004946422	0.000186385	-0.17887249	2.295973398	3	0	-0.095070137	0.5	Peripheral	0
Hist1h4i	3	3	0	0.333333333	0.423004885	0.000558763	0.000558763	0	0	3.47E-08	0.009185661	0.000189465	-0.17887249	2.295973398	7	3	-0.040570078	0.444444444	Peripheral	0
Hist3h2a	3	3	0	0.666666667	0.919436173	0.000558763	0.000558763	0	0	3.47E-08	0.00474261	0.000185859	-0.17887249	2.295973398	1	1	-0.055304079	0.444444444	Peripheral	0
Hist3h2ba	2	2	0	1	1	0.000372509	0.000372509	0	0	3.47E-08	0.002819804	0.000186149	-0.17887249	2.295973398	2	0	-0.095070137	0.5	Peripheral	0
Hk2	1	1	0	0	0	0.000186254	0.000186254	0	0	3.47E-08	0.005257208	0.00018562	-0.17887249	2.295973398	504	2	-0.027618409	0	Ultra peripheral	0
Hmcn1	5	5	0	0.9	1.360435997	0.000931272	0.000931272	0	0	3.47E-08	0.029895746	0.000193458	-0.17887249	2.295973398	10	1	-0.026217049	0.56	Peripheral	0
Hmg20b	1	1	0	0	0	0.000186254	0.000186254	0	0	3.47E-08	0.001276104	0.000185933	-0.17887249	2.295973398	505	0	-0.095070137	0	Ultra peripheral	0
Hmga2	6	6	0	0.866666667	1.168712237	0.001117527	0.001117527	0	0	3.47E-08	0.039625364	0.000187279	-0.17887249	2.295973398	1	1	-0.026217049	0.666666667	Connector	0
Hmgb1	8	8	0	0.607142857	0.490751999	0.001490035	0.001490035	0	0	3.47E-08	0.028933185	0.000203398	-0.17887249	2.295973398	12	0	-0.023057041	0.65625	Connector	0
Hmgb2	4	4	0	0.833333333	1.220701534	0.000745018	0.000745018	0	0	3.47E-08	0.044526813	0.000186953	-0.17887249	2.295973398	1	1	-0.055304079	0.625	Connector	0
Hmgb3	4	4	0	1	1.209091258	0.000745018	0.000745018	0	0	3.47E-08	0.031334362	0.00018667	-0.17887249	2.295973398	11	0	-0.059063589	0.625	Connector	0
Hmgcl	1	1	0	0	0	0.000186254	0.000186254	0	0	3.47E-08	0.000459018	0.000185637	-0.17887249	2.295973398	506	1	-0.084391109	0	Ultra peripheral	0
Hmgcr	2	2	0	1	1	0.000372509	0.000372509	0	0	3.47E-08	0.008777932	0.000185668	-0.17887249	2.295973398	1	2	-0.027618409	0.5	Peripheral	0
Hmgcs1	8	8	0	0.75	1.021618324	0.001490035	0.001490035	0	0	3.47E-08	0.03176393	0.000189736	-0.17887249	2.295973398	3	1	-0.026217049	0.71875	Connector	0
Hmgn1	4	4	0	0.5	0.690929816	0.000745018	0.000745018	0	0	3.47E-08	0.006548248	0.000186042	-0.17887249	2.295973398	9	0	-0.059063589	0.5	Peripheral	0
Hmgn2	2	2	0	0	0	0.000372509	0.000372509	0	0	3.47E-08	0.014326309	0.000186325	-0.17887249	2.295973398	1	3	-0.040570078	0	Ultra peripheral	0
[truncated: 123,862 more rows]
