# Supplementary material for: Integration of single-cell transcriptomes and chromatin landscapes reveals regulatory programs driving pharyngeal organ development
Source: Nat Commun. 2022 Jan 24;13:457. doi: 10.1038/s41467-022-28067-4 (PMC8786836; doi:10.1038/s41467-022-28067-4)
Supplement: Supplementary file 9 — Supplementary Dataset 6 [file 41467_2022_28067_MOESM9_ESM.csv]

	Supplementary Dataset 6. Differential gene expression between Foxn1 knockout and control.
	logFC	logCPM	LR	PValue	q	gene
Mrpl15	0.052824836	7.078909902	0.054189939	0.815926554	0.956419557	Mrpl15
Lypla1	-0.10155503	5.448754961	0.225952494	0.634541371	0.889247466	Lypla1
Tcea1	-0.367717449	6.731462529	2.785371021	0.09512866	0.390752009	Tcea1
Atp6v1h	-0.022357595	5.516406341	0.011066289	0.916219943	0.98220061	Atp6v1h
Rb1cc1	0.27096877	6.696165571	1.539229215	0.214732571	0.583339549	Rb1cc1
X4732440D04Rik	0.245220865	3.353014213	0.660133239	0.416512909	0.772844481	X4732440D04Rik
Pcmtd1	-0.05613497	5.719226643	0.071507198	0.78915481	0.948556621	Pcmtd1
Gm26901	0.618451006	2.576016893	2.982463571	0.084171066	0.3639129	Gm26901
Rrs1	0.24056268	6.811254248	1.169511706	0.279501595	0.656000955	Rrs1
Mybl1	-0.026297373	2.740576525	0.005673592	0.939957524	0.987299842	Mybl1
Vcpip1	0.207796401	5.19970581	0.888640321	0.345846034	0.715924673	Vcpip1
Sgk3	-0.935611242	1.982564718	3.991450599	0.045731677	0.253851319	Sgk3
Mcmdc2	2.051722491	0.401540355	7.167487374	0.007423668	0.072408202	Mcmdc2
Snhg6	-0.232925959	6.159474826	1.097480465	0.294819702	0.671631784	Snhg6
Cops5	0.068188877	7.194078275	0.088554765	0.766022576	0.940445788	Cops5
Cspp1	0.006928652	6.396524826	0.001082285	0.973755847	0.994474514	Cspp1
Arfgef1	0.436813197	7.179136088	3.630773617	0.056720445	0.289885371	Arfgef1
Cpa6	3.234797851	1.217989854	26.85643543	2.19E-07	1.08E-05	Cpa6
Prex2	-0.743610894	2.516172763	3.668193906	0.055460251	0.285393623	Prex2
A830018L16Rik	0.24957108	0.892057713	0.158230385	0.690791012	0.912564866	A830018L16Rik
Sulf1	-0.399795162	6.119957428	3.631809348	0.056685159	0.289885371	Sulf1
Slco5a1	1.871161535	5.775976371	74.78505014	5.25E-18	1.59E-15	Slco5a1
Ncoa2	0.138995097	5.595073224	0.432798369	0.510619016	0.831817606	Ncoa2
Tram1	0.086963361	6.307107407	0.172323701	0.678054864	0.906826674	Tram1
Lactb2	-0.063679923	3.397059947	0.044881982	0.832221189	0.961096412	Lactb2
Eya1	0.660247301	7.42016115	7.937810583	0.004841237	0.052428577	Eya1
Msc	0.15361652	0.040064198	0.0282579	0.866503931	0.970152663	Msc
Kcnb2	0.317020978	0.375385349	0.165366776	0.684262762	0.909470001	Kcnb2
Terf1	-0.048087289	5.743983501	0.052736682	0.81836788	0.956703494	Terf1
Sbspon	0.283351658	2.21592977	0.493420868	0.482405289	0.81741208	Sbspon
Rpl7	0.012578968	11.75713611	0.001656393	0.967536014	0.992433945	Rpl7
Rdh10	-1.247880807	5.014437656	27.53811148	1.54E-07	7.89E-06	Rdh10
Stau2	0.12491292	5.777936308	0.358692183	0.549233462	0.850734086	Stau2
Ube2w	0.018110369	6.371510288	0.007322685	0.93180611	0.985569723	Ube2w
Tceb1	-0.133536416	7.680499953	0.312259494	0.576296968	0.865344712	Tceb1
Tmem70	0.061265453	7.139059791	0.070961729	0.789941617	0.948556621	Tmem70
Ly96	-0.22555555	2.222965197	0.303198535	0.58188414	0.867528334	Ly96
Jph1	0.283622483	3.007133868	0.759463733	0.383496398	0.747578053	Jph1
Gm16070	0.224012124	0.50309068	0.093702963	0.759521353	0.938408932	Gm16070
Crispld1	0.682014209	2.979107262	4.414288067	0.035639147	0.216080375	Crispld1
Mcm3	0.141373485	7.341238734	0.371296279	0.542298531	0.848604687	Mcm3
Paqr8	0.82248167	2.740253611	5.689028778	0.0170713	0.133092914	Paqr8
Efhc1	0.486819839	0.554372112	0.468241086	0.493797466	0.825467113	Efhc1
Tram2	0.560849257	3.476557869	3.693249835	0.05463307	0.283341385	Tram2
Tmem14a	0.187986051	4.032809935	0.515468892	0.47278095	0.812756419	Tmem14a
Gsta3	-0.964311891	0.995498402	2.191578615	0.13876703	0.477232171	Gsta3
Kcnq5	0.476530544	1.185705749	0.715910276	0.397488698	0.758924	Kcnq5
Ogfrl1	-0.450244211	5.068087049	3.988256601	0.045818449	0.254228232	Ogfrl1
B3gat2	0.500197038	0.258082909	0.383068914	0.535965365	0.845000046	B3gat2
Smap1	-0.918535798	6.555913233	17.20326488	3.36E-05	0.000917798	Smap1
Sdhaf4	-0.363757322	6.075188909	2.980527829	0.084271786	0.364226622	Sdhaf4
Fam135a	0.010680211	4.917741315	0.002196666	0.962617947	0.991922058	Fam135a
Col9a1	0.763698236	7.992918509	9.341085872	0.002240727	0.029451522	Col9a1
Col19a1	-0.912873573	1.593556978	2.952921598	0.085722459	0.367904734	Col19a1
Lmbrd1	-0.254899289	4.782160848	1.199553785	0.27341088	0.650554769	Lmbrd1
Phf3	0.089649507	7.428708204	0.147122622	0.70130039	0.915999712	Phf3
Ptp4a1	-0.012440043	7.404980772	0.002823167	0.957625556	0.990642055	Ptp4a1
Khdrbs2	0.913514086	1.855250491	4.197181454	0.040491226	0.234370117	Khdrbs2
Prim2	0.182151966	5.043919819	0.665879016	0.41449207	0.771321538	Prim2
Rab23	0.131220928	4.496221831	0.299649809	0.584102043	0.867970739	Rab23
Bag2	-0.153383295	4.297455631	0.370073882	0.542963999	0.848777929	Bag2
Zfp451	0.103655359	6.169333449	0.246183679	0.619775179	0.884867657	Zfp451
Dst	-1.166467089	4.560432099	21.62505177	3.31E-06	0.000116299	Dst
Gm37233	0.263278975	1.004057055	0.190076095	0.662853292	0.900785775	Gm37233
Ccdc115	0.144393719	6.095096025	0.477963608	0.489346169	0.82251673	Ccdc115
Imp4	0.368157251	6.233833798	3.05554962	0.080461768	0.356338243	Imp4
Ptpn18	1.544730838	0.777691283	5.702014347	0.016945454	0.132341543	Ptpn18
Arhgef4	0.871298179	2.007961085	4.236186089	0.039570965	0.231279847	Arhgef4
Fam168b	-0.024465679	6.349920026	0.013473286	0.907593509	0.980658047	Fam168b
Plekhb2	0.025735991	3.210048727	0.006796438	0.93429642	0.986043194	Plekhb2
Hs6st1	0.366247679	5.322781185	2.890777493	0.089087924	0.375764717	Hs6st1
Uggt1	0.065165282	5.258994205	0.089391976	0.76495156	0.940276224	Uggt1
Arid5a	2.768876724	0.343399806	11.16748785	0.000832433	0.013479006	Arid5a
X4930403P22Rik	-0.045314001	0.197927896	0.002851034	0.957417126	0.990578567	X4930403P22Rik
Kansl3	0.280842019	5.402343672	1.72188978	0.18944997	0.556050109	Kansl3
Lman2l	0.137805829	5.740703012	0.432804039	0.510616247	0.831817606	Lman2l
Cnnm4	0.360872411	2.840709565	1.144926592	0.284613715	0.66030935	Cnnm4
Cnnm3	0.199565837	3.930913837	0.550509734	0.458109492	0.803182077	Cnnm3
Ankrd23	0.615754059	0.054726051	0.483254763	0.48695173	0.820323134	Ankrd23
Ankrd39	0.297251547	3.794371854	1.151540457	0.28322691	0.659117798	Ankrd39
Sema4c	0.173807231	4.491261921	0.524932285	0.46874526	0.81030091	Sema4c
Cox5b	-0.803358754	7.631799454	10.80306207	0.001013323	0.015691372	Cox5b
Actr1b	-0.140606952	5.628783088	0.443104144	0.50562801	0.829596949	Actr1b
Zap70	-1.325927772	0.737606781	3.085232418	0.079005977	0.352251771	Zap70
Tmem131	-0.169035655	5.920394923	0.657467458	0.417455452	0.773732088	Tmem131
Inpp4a	-0.664976467	3.106007658	4.024571971	0.044841997	0.249760453	Inpp4a
Coa5	0.144343182	4.805951535	0.397590016	0.528336505	0.841242098	Coa5
Unc50	0.113932768	6.276729458	0.295258244	0.586870461	0.869208317	Unc50
Mgat4a	0.725181923	4.119997259	8.029944044	0.004601026	0.050587576	Mgat4a
X2010300C02Rik	-0.273579169	4.100705044	1.080485222	0.298589034	0.673860005	X2010300C02Rik
Tsga10	-0.489048762	2.579679052	1.707522865	0.191307082	0.559428914	Tsga10
Lipt1	-0.035370631	2.986485359	0.011475646	0.914690257	0.982123786	Lipt1
Mitd1	0.37711399	5.285794338	3.031350026	0.081670037	0.359209512	Mitd1
Mrpl30	-0.359043893	7.176795906	2.387677643	0.122295187	0.446980681	Mrpl30
Txndc9	0.061586499	7.364666673	0.069806612	0.791618562	0.948556621	Txndc9
Eif5b	-0.075300913	8.074100498	0.090588309	0.763430571	0.939920982	Eif5b
Rev1	0.046828624	4.819721396	0.041916031	0.837779917	0.962667878	Rev1
Aff3	0.828114365	3.469419297	8.081173903	0.004472746	0.049757917	Aff3
Gm16152	1.150700831	2.012787155	7.436878648	0.006390062	0.064629819	Gm16152
Lonrf2	0.603727928	2.425496392	2.555657744	0.109900068	0.423490868	Lonrf2
Chst10	0.339648539	1.893568712	0.586417177	0.443807928	0.793178616	Chst10
Pdcl3	0.247617972	6.617526127	1.303185763	0.253632126	0.628798272	Pdcl3
Npas2	0.809888325	0.663719178	1.440003356	0.230138797	0.601557989	Npas2
Rpl31	-0.476300028	9.516850316	2.738184252	0.097976036	0.397238133	Rpl31
Tbc1d8	0.412601345	4.431763395	2.882507776	0.089546465	0.376872844	Tbc1d8
Cnot11	-0.010626843	5.681197417	0.002539067	0.959812279	0.991381663	Cnot11
Rnf149	0.330230762	6.44191473	2.425502707	0.119374941	0.441697117	Rnf149
Map4k4	0.261571188	7.116086274	1.323422361	0.249978766	0.625613443	Map4k4
Il1r1	0.038930099	1.585489564	0.006098888	0.937752185	0.987174515	Il1r1
Il1rl2	0.909232062	0.320885411	1.342451821	0.246602047	0.621789777	Il1rl2
Slc9a2	-3.707187847	2.752828554	53.30048218	2.86E-13	4.54E-11	Slc9a2
Mfsd9	0.057552007	1.632497466	0.013726683	0.906732527	0.980534645	Mfsd9
Pou3f3	1.613701752	0.205058381	3.850913948	0.049718891	0.267604037	Pou3f3
Mrps9	-0.282998246	6.104304638	1.828050475	0.176357987	0.539363179	Mrps9
Gpr45	-1.074136713	4.761145828	19.80073318	8.59E-06	0.000278345	Gpr45
Tgfbrap1	0.085288177	3.576066136	0.086949643	0.768091473	0.941215965	Tgfbrap1
AI597479	-0.019995313	4.17425175	0.006138757	0.937549472	0.987147521	AI597479
Fhl2	-0.984211391	0.828617204	1.92106652	0.165739135	0.52209208	Fhl2
Nck2	0.310584765	5.286319316	2.049015777	0.152304621	0.501331229	Nck2
Uxs1	0.401816099	4.654201719	2.970782536	0.084780834	0.365143031	Uxs1
Tpp2	0.009735924	6.110787156	0.002182352	0.962739855	0.991939569	Tpp2
Mettl21c	-0.329865751	0.255416261	0.15054066	0.698019219	0.915388621	Mettl21c
Gm8251	0.813548745	0.328300501	1.092768087	0.295858703	0.672303193	Gm8251
Tex30	0.16580715	5.547058287	0.609273527	0.435061471	0.787998254	Tex30
Kdelc1	0.352619102	4.696973902	2.300617558	0.129322572	0.460492159	Kdelc1
Bivm	0.096190324	4.294176026	0.147667582	0.70077434	0.915999712	Bivm
Ercc5	-0.076485874	4.673551847	0.107190057	0.743366179	0.93280823	Ercc5
Gulp1	1.00835044	3.257442926	10.46393874	0.001217275	0.01836408	Gulp1
Col3a1	1.982666378	0.686301916	8.090757966	0.004449155	0.049536378	Col3a1
Col5a2	1.256269698	1.293243822	5.528317407	0.018711091	0.141377349	Col5a2
Wdr75	-0.227649394	5.480776523	1.141822339	0.285267587	0.660671297	Wdr75
Slc40a1	1.407293889	0.264593596	3.101030728	0.078242741	0.350660749	Slc40a1
Dnah7b	0.090029297	0.796920515	0.018905754	0.890637017	0.976613553	Dnah7b
Slc39a10	-0.08597773	6.610121538	0.157976774	0.691026124	0.912602492	Slc39a10
Gm28151	0.612935277	0.665199371	0.816648979	0.366161751	0.733641834	Gm28151
Tmeff2	0.657921661	1.143337458	1.351474611	0.245020489	0.619690474	Tmeff2
Gm29325	0.073228855	0.173401716	0.006933369	0.933639358	0.985717233	Gm29325
Sdpr	-6.813258432	0.920401956	23.89725814	1.02E-06	4.12E-05	Sdpr
Nabp1	-0.783963572	1.173665847	1.670914529	0.196136086	0.565209543	Nabp1
Myo1b	-0.575196891	6.926936855	6.441979776	0.011145436	0.098653956	Myo1b
Stat4	-2.53322446	2.543045491	27.94146858	1.25E-07	6.53E-06	Stat4
Stat1	-1.008985635	3.095727393	8.794491067	0.003021415	0.037037767	Stat1
Gls	-0.093252392	5.538482888	0.193335814	0.66015463	0.900162265	Gls
Nab1	-0.302834854	5.017445399	1.80286693	0.179366283	0.541766205	Nab1
Tmem194b	0.529875312	3.189101228	2.927038406	0.087107151	0.370893659	Tmem194b
Mfsd6	0.4515543	3.757469189	2.692615718	0.100814195	0.404698701	Mfsd6
Inpp1	0.520899929	4.381933279	4.549811613	0.032922368	0.20514808	Inpp1
Hibch	0.05513185	5.160934877	0.062693357	0.802288534	0.952200786	Hibch
X1700019D03Rik	0.741692722	4.97429175	10.84196912	0.000992252	0.015453888	X1700019D03Rik
Mstn	0.990473373	1.650683683	4.211431675	0.040152435	0.233077737	Mstn
Pms1	0.038052899	4.407795884	0.024207402	0.87635835	0.971666922	Pms1
Gm28777	-0.598030353	0.043391588	0.396841487	0.528724969	0.841363428	Gm28777
Ormdl1	0.128246046	6.085630143	0.37789167	0.538733744	0.846788123	Ormdl1
Osgepl1	0.16679379	4.30509976	0.450254582	0.502214082	0.829279891	Osgepl1
Asnsd1	0.154975704	6.14375454	0.551197951	0.457828625	0.803107713	Asnsd1
Stk17b	-0.330316418	2.280695643	0.665435587	0.41464751	0.771436399	Stk17b
Hecw2	-0.295851159	1.335798982	0.280974962	0.596062903	0.87343475	Hecw2
Ccdc150	0.048876018	0.381641391	0.003973334	0.949739119	0.989499986	Ccdc150
Gtf3c3	0.05255342	4.999150215	0.054965578	0.814637673	0.956409476	Gtf3c3
Pgap1	1.205312122	4.418432919	24.19279233	8.72E-07	3.61E-05	Pgap1
Ankrd44	-1.142372856	2.686101913	8.748730601	0.003098176	0.037738366	Ankrd44
Sf3b1	0.02113	8.725810419	0.006288164	0.93679564	0.986825465	Sf3b1
Coq10b	0.077095386	4.55287282	0.104116597	0.74694439	0.93423606	Coq10b
Hspd1	0.148460743	9.681884333	0.270047157	0.603300141	0.876369902	Hspd1
Hspe1	-0.728435308	9.319515992	6.452538974	0.01107939	0.09826303	Hspe1
Mob4	0.082376497	7.418746556	0.124559474	0.724141037	0.925581409	Mob4
Mars2	-0.097797489	2.691870924	0.0744823	0.784918975	0.947529429	Mars2
Plcl1	1.561743896	0.571432228	4.881394155	0.027147684	0.18114591	Plcl1
X4930558J18Rik	0.349431038	1.270933555	0.407495879	0.523243243	0.838184657	X4930558J18Rik
X1700066M21Rik	-0.220643715	2.296440079	0.305192066	0.580645622	0.8673092	X1700066M21Rik
Tyw5	-0.268285816	3.840616545	0.949899963	0.329744762	0.702391526	Tyw5
X9430016H08Rik	0.125112904	5.62320118	0.352257274	0.552838115	0.852591839	X9430016H08Rik
Spats2l	-0.592132468	6.275735749	7.835551526	0.005122852	0.054730422	Spats2l
Kctd18	0.026716722	4.370341965	0.011735145	0.913734818	0.982054841	Kctd18
Sgol2a	-0.023253394	5.774119427	0.012327227	0.911594107	0.981205116	Sgol2a
Aox1	-0.823970471	0.486403658	1.058966115	0.303451109	0.67695231	Aox1
Aox4	-1.257713013	1.08008165	3.381247268	0.065942135	0.317843448	Aox4
Bzw1	0.001487892	8.920337504	3.02E-05	0.995614082	0.999054373	Bzw1
Clk1	-0.179619299	6.687673213	0.674056957	0.411640733	0.769050611	Clk1
Ppil3	-0.021710043	5.588277541	0.01056541	0.918131088	0.983229101	Ppil3
Nif3l1	0.161403126	5.19754116	0.525168796	0.46864511	0.81030091	Nif3l1
Orc2	0.021158786	5.643274598	0.010155383	0.919729929	0.983771465	Orc2
Gm15834	1.423800364	0.345897489	3.42126318	0.064361748	0.313025801	Gm15834
Fam126b	0.118324994	4.546406956	0.247307563	0.618977318	0.88420869	Fam126b
Ndufb3	-0.752537995	6.868311387	10.76522569	0.00103425	0.015935145	Ndufb3
Cflar	-0.069357796	5.028436348	0.095821032	0.756903393	0.93795721	Cflar
Casp8	0.587569623	4.960824096	6.818360556	0.009022536	0.084215084	Casp8
Trak2	0.278398445	3.234177486	0.813367699	0.367126459	0.734384859	Trak2
Stradb	0.149984064	3.771726733	0.296375679	0.586163517	0.869175804	Stradb
Tmem237	0.36047454	5.142270645	2.673890592	0.102006388	0.407420711	Tmem237
G730003C15Rik	-0.002963145	2.605377756	6.55E-05	0.993543038	0.998881479	G730003C15Rik
Als2	0.750844799	2.39218277	3.91858393	0.04775509	0.261085252	Als2
Fzd7	-0.00511904	5.101960508	0.000526713	0.981689982	0.996746276	Fzd7
Sumo1	0.090810979	8.645629174	0.116813913	0.732516083	0.927656802	Sumo1
Nop58	-0.04168993	7.853395711	0.029221674	0.864268206	0.969477208	Nop58
Bmpr2	0.139990623	6.316949293	0.445472219	0.504493005	0.829350618	Bmpr2
Fam117b	-0.057883561	5.194223853	0.069289017	0.792374796	0.9488733	Fam117b
Ica1l	-0.465788603	0.486753795	0.363781031	0.546413809	0.849525085	Ica1l
Wdr12	0.018443013	6.20008389	0.007750902	0.929845516	0.985569723	Wdr12
Carf	-0.248947221	3.497430046	0.710017942	0.399437856	0.760281154	Carf
Nbeal1	-0.197849817	5.967369335	0.905932774	0.341195881	0.711789401	Nbeal1
Cyp20a1	0.161239431	4.152283159	0.391932581	0.531285301	0.842764369	Cyp20a1
Abi2	0.24579832	5.657916895	1.371016167	0.241637369	0.615143355	Abi2
Raph1	0.179366984	6.208844209	0.736062948	0.390924982	0.753206032	Raph1
Pard3b	0.684523445	4.387934733	7.729210646	0.00543345	0.057501521	Pard3b
Nrp2	1.451755175	1.541776196	8.574339373	0.003409336	0.040272047	Nrp2
Ino80d	0.131270321	5.61968319	0.386189647	0.534309116	0.843672341	Ino80d
Ino80dos	-0.442534335	2.01418373	0.980549834	0.322063099	0.695995198	Ino80dos
Gm20342	0.041950271	3.943863217	0.024434537	0.875784336	0.971666922	Gm20342
Ndufs1	-0.014461787	6.484361504	0.004589384	0.945988631	0.988329687	Ndufs1
Eef1b2	-0.149907881	10.83063267	0.24739411	0.618915971	0.88420869	Eef1b2
Zdbf2	-0.404224913	6.13120428	3.702468176	0.054332041	0.282719683	Zdbf2
Adam23	-4.444640352	4.822633581	177.6459715	1.58E-40	3.05E-37	Adam23
Fastkd2	-0.098038923	4.708961052	0.176062596	0.67477905	0.905801451	Fastkd2
Klf7	0.170753624	4.688434014	0.540064909	0.462405827	0.805379694	Klf7
Creb1	0.020915539	6.448092376	0.009681044	0.921620792	0.984515349	Creb1
Mettl21a	0.370078881	3.947638227	1.932361631	0.164500302	0.519856455	Mettl21a
Ccnyl1	0.012765027	3.064586108	0.001523925	0.968860502	0.99288671	Ccnyl1
Fzd5	-2.806827678	1.499675347	16.35685966	5.25E-05	0.001323635	Fzd5
Plekhm3	-0.7954599	3.356974718	6.39361013	0.011453187	0.100782057	Plekhm3
D630023F18Rik	-0.10390204	4.18492409	0.165406663	0.684226739	0.909470001	D630023F18Rik
Idh1	-0.410204896	5.512500207	3.644309839	0.056261117	0.28819383	Idh1
Pikfyve	0.173268332	4.357909131	0.497070963	0.480789951	0.816717559	Pikfyve
Map2	1.170125857	4.737253588	25.49733166	4.43E-07	2.04E-05	Map2
Rpe	0.098050264	5.745840563	0.219693552	0.639273516	0.890757164	Rpe
Kansl1l	-0.206079547	4.987812928	0.824003477	0.364012238	0.732449844	Kansl1l
Acadl	-0.157203064	5.63098437	0.554231425	0.456593872	0.801776935	Acadl
Lancl1	-0.530749592	5.770104079	6.31260281	0.011988272	0.10432376	Lancl1
Cps1	-2.625318196	0.964552215	9.891318399	0.001660604	0.023183057	Cps1
Ikzf2	0.759419352	6.82303189	11.68121474	0.000631343	0.010725666	Ikzf2
Spag16	0.500197038	0.258082909	0.383068914	0.535965365	0.845000046	Spag16
Bard1	-0.102965291	3.710996571	0.134359714	0.713953884	0.920507869	Bard1
Atic	0.144216278	6.738727026	0.430366318	0.511809256	0.832439249	Atic
Fn1	-1.266562335	7.351157065	28.26206691	1.06E-07	5.62E-06	Fn1
Apol7d	0.505790242	1.968475311	1.36114065	0.243339895	0.616933423	Apol7d
Mreg	-3.08469717	5.322362743	138.4586474	5.78E-32	6.49E-29	Mreg
D230017M19Rik	-0.484532144	2.845470029	1.934976398	0.164215029	0.51956681	D230017M19Rik
Pecr	-0.211673201	5.194559356	0.914645258	0.338884892	0.710027862	Pecr
Tmem169	-2.587212169	2.159213044	23.42945759	1.30E-06	5.09E-05	Tmem169
Xrcc5	-0.347512934	7.072523036	2.320324105	0.127693418	0.457888135	Xrcc5
Smarcal1	-0.030873759	3.822904899	0.012656534	0.910425969	0.98084776	Smarcal1
Rpl37a	-0.399794518	11.03249018	1.682830699	0.194548744	0.563526268	Rpl37a
Igfbp2	-0.572005233	7.50854019	5.722875804	0.016745282	0.131387557	Igfbp2
Igfbp5	0.965030282	10.77084909	10.14204596	0.001449252	0.02092347	Igfbp5
Tns1	0.190647854	3.911110817	0.498055835	0.480355619	0.816471221	Tns1
Arpc2	0.012617709	8.638578478	0.002265631	0.96203611	0.991920715	Arpc2
Aamp	0.018917674	7.495105438	0.006447551	0.93600133	0.986362007	Aamp
Pnkd	-0.20452009	6.18043482	0.936767448	0.33311056	0.704581136	Pnkd
Tmbim1	0.270054821	4.246381409	1.14435592	0.284733778	0.66030935	Tmbim1
Ctdsp1	0.068095462	4.718218937	0.086592547	0.768554562	0.941316571	Ctdsp1
Usp37	0.177193592	5.924047058	0.719714721	0.396237502	0.758146801	Usp37
Rqcd1	-0.049851471	5.072546907	0.049834029	0.823352327	0.958274814	Rqcd1
Plcd4	-2.372305525	2.534049965	27.039097	1.99E-07	9.88E-06	Plcd4
Zfp142	-0.107991095	3.585470253	0.140347264	0.707936029	0.918440023	Zfp142
Bcs1l	0.344708929	4.00713509	1.728502323	0.188602278	0.554528565	Bcs1l
Rnf25	-0.085364025	3.691943207	0.09050598	0.76353489	0.939920982	Rnf25
Stk36	0.083981464	2.107675806	0.040524396	0.840458747	0.962880341	Stk36
Ttll4	-0.046069903	4.000739164	0.03043259	0.861512302	0.96864411	Ttll4
Wnt6	-0.339899018	4.951905238	2.169590022	0.140763757	0.480458407	Wnt6
Wnt10a	-1.649785361	3.260795263	22.79341734	1.80E-06	6.73E-05	Wnt10a
Nhej1	0.624398812	3.075914053	3.86007776	0.049448037	0.266696102	Nhej1
Cnppd1	0.435231232	4.58407415	3.412162413	0.064717588	0.314290558	Cnppd1
Fam134a	-0.134072066	5.47916884	0.395515087	0.52941459	0.841864183	Fam134a
Zfand2b	0.323137859	4.522926597	1.822207636	0.17705072	0.539991786	Zfand2b
Abcb6	0.420863145	2.818911112	1.539571176	0.214681646	0.583338268	Abcb6
Atg9a	-0.021137111	3.2227625	0.004588354	0.945994683	0.988329687	Atg9a
Ankzf1	-0.05579896	4.545489293	0.053983101	0.8162719	0.956494306	Ankzf1
Glb1l	0.528348944	1.617731182	1.168655017	0.279677771	0.656061102	Glb1l
Stk16	0.181533339	6.377767299	0.744907205	0.388093446	0.751294958	Stk16
Tuba4a	0.745126205	2.178831848	3.432542463	0.063923622	0.312083413	Tuba4a
Dnajb2	0.020370044	4.766284686	0.007818285	0.929542019	0.985569723	Dnajb2
Dnpep	0.426058534	6.215545281	4.15721036	0.041457631	0.238264673	Dnpep
Des	0.912487734	2.220583608	5.211483443	0.022438182	0.159686839	Des
Speg	0.192925725	3.746753922	0.481069558	0.48793825	0.821277374	Speg
Gmppa	0.472007761	4.116449112	3.375870788	0.06615761	0.318312615	Gmppa
Chpf	0.364427468	3.97592032	1.918481726	0.166024131	0.522588105	Chpf
Obsl1	-0.05376019	5.458093821	0.063344285	0.801286171	0.95126254	Obsl1
Inha	0.372465268	2.908884537	1.257551381	0.26211509	0.637748689	Inha
Stk11ip	0.634166574	3.183544872	4.208332649	0.040225858	0.233386203	Stk11ip
Slc4a3	0.634577502	4.600059136	7.245857247	0.007106478	0.069780226	Slc4a3
Epha4	-0.252814993	7.055521013	1.237650005	0.265924436	0.642376548	Epha4
Sgpp2	0.157105368	0.705487499	0.053557895	0.816984034	0.95657995	Sgpp2
Farsb	0.089797075	6.134428852	0.184520918	0.667516481	0.902122895	Farsb
Acsl3	0.105757984	7.177700314	0.214366511	0.643366294	0.891986283	Acsl3
Utp14b	0.267514866	5.676903052	1.610559864	0.20441312	0.572884035	Utp14b
Ap1s3	0.214952469	3.367403284	0.513771258	0.473510849	0.813176414	Ap1s3
Wdfy1	-0.039558721	3.097972893	0.014943367	0.90270652	0.979150443	Wdfy1
Mrpl44	0.253673304	5.927523748	1.491055846	0.222052712	0.591901572	Mrpl44
Serpine2	0.531020165	7.555392278	5.032207138	0.024880172	0.170937952	Serpine2
Fam124b	0.671054115	0.898989957	1.182383643	0.276871267	0.652879546	Fam124b
X2310015K22Rik	-2.318570818	0.099721862	4.072374593	0.043589956	0.245708738	X2310015K22Rik
Cul3	-0.042155914	6.798770373	0.036266194	0.848966824	0.965077961	Cul3
Dock10	-0.339330469	5.011633157	2.24756198	0.133825099	0.469014499	Dock10
Nyap2	-1.129015425	0.897958948	2.576134696	0.108486284	0.421068056	Nyap2
Irs1	0.336905266	3.745016661	1.484048056	0.223142239	0.593401548	Irs1
Rhbdd1	-0.549619424	2.378453804	1.898471893	0.168249463	0.52644286	Rhbdd1
Mff	0.14559127	7.180627628	0.401420898	0.526356357	0.840074972	Mff
Agfg1	-0.199668356	5.792668486	0.912501559	0.339451552	0.710027862	Agfg1
Pid1	-2.6035604	1.433880506	13.44768434	0.000245309	0.004925186	Pid1
Trip12	-0.138608763	6.931079941	0.381730162	0.536678734	0.845233927	Trip12
Fbxo36	0.964974908	2.757360038	7.93306045	0.004853963	0.052524166	Fbxo36
Cab39	0.044186736	6.391919478	0.043860343	0.83411366	0.961658851	Cab39
Itm2c	-0.83029569	7.852368029	11.28022153	0.000783372	0.01287023	Itm2c
Psmd1	-0.001221158	6.931950854	3.01E-05	0.995625812	0.999054373	Psmd1
Armc9	-0.195326247	3.536387877	0.445771239	0.504349997	0.829350618	Armc9
B3gnt7	0.164458996	1.937649991	0.139407278	0.708870971	0.918579163	B3gnt7
Ncl	-0.113435527	10.56149189	0.144529185	0.70381927	0.91700708	Ncl
Ptma	0.078287447	12.9790553	0.059797628	0.806816083	0.953434207	Ptma
Pde6d	0.261531179	5.835895482	1.581737328	0.208510623	0.576808031	Pde6d
Cops7b	0.042435739	4.150187377	0.027507023	0.868273098	0.970486819	Cops7b
Dis3l2	-0.05520378	4.04430103	0.044181704	0.833515917	0.96149973	Dis3l2
Eif4e2	0.025449494	7.447206312	0.011829856	0.913388771	0.981900217	Eif4e2
Efhd1	-1.815022231	4.534316469	46.94871319	7.29E-12	9.44E-10	Efhd1
Gigyf2	-0.107634983	6.779585018	0.237354677	0.626123269	0.88613643	Gigyf2
Kcnj13	-0.195076778	0.124417511	0.048479192	0.825731043	0.958620727	Kcnj13
Ngef	-0.850877711	0.535571418	1.148336477	0.283897654	0.659754206	Ngef
Atg16l1	0.074776974	4.533810079	0.097269139	0.755131717	0.93795721	Atg16l1
Sag	0.543478292	1.083565674	0.87179925	0.350457681	0.719610712	Sag
Dgkd	0.390525045	4.936940422	2.954702344	0.085628072	0.367616759	Dgkd
Usp40	0.149787848	5.51213705	0.496602917	0.480996586	0.816828761	Usp40
Dnajb3	-0.242471481	3.42274383	0.640871906	0.423395244	0.778381649	Dnajb3
Hjurp	0.488872662	7.148956506	4.575859131	0.032425483	0.203748181	Hjurp
Arl4c	0.041842015	4.862504373	0.032920372	0.856022445	0.967179683	Arl4c
Sh3bp4	0.478771948	3.559479295	2.790688251	0.094813498	0.390261974	Sh3bp4
Agap1	-0.096564207	5.7671665	0.212841072	0.644549656	0.892522134	Agap1
Ackr3	-0.968191518	2.32687541	5.378808759	0.020382791	0.150135025	Ackr3
Cops8	0.183783168	6.904391833	0.670924477	0.412729478	0.769910209	Cops8
Rab17	0.345245976	1.481938341	0.458540801	0.498306723	0.827970914	Rab17
Lrrfip1	0.139013501	6.586832135	0.415578	0.519151824	0.836538109	Lrrfip1
Ramp1	-0.218240004	0.177030693	0.061834056	0.803620277	0.952827817	Ramp1
Ube2f	0.00117615	5.784287088	3.13E-05	0.995535074	0.999054373	Ube2f
Scly	0.061037873	2.892015156	0.032935058	0.855990683	0.967179683	Scly
Fam132b	0.260836898	0.840877342	0.166007489	0.683684732	0.909442921	Fam132b
Ilkap	0.158958396	6.839845608	0.512716608	0.473965216	0.813176414	Ilkap
Hes6	-1.630028386	7.31587651	45.99521465	1.19E-11	1.49E-09	Hes6
Per2	-0.44731212	0.87163641	0.452972326	0.500926813	0.828489169	Per2
Traf3ip1	-0.325790286	4.467012653	1.782018254	0.181901692	0.544815382	Traf3ip1
Asb1	-0.069523107	2.07959853	0.02688931	0.869747202	0.970486819	Asb1
Hdac4	-0.101390975	4.475802022	0.173686165	0.676856361	0.906318159	Hdac4
Gm26720	-0.330423312	0.700226856	0.22569171	0.634736927	0.889247466	Gm26720
Ndufa10	0.200199377	7.690496206	0.695092488	0.404437619	0.763106947	Ndufa10
Myeov2	-0.538068982	6.718010644	5.469917475	0.019346539	0.144929916	Myeov2
Gpc1	-0.860286007	6.00648668	16.31469779	5.36E-05	0.001345851	Gpc1
Dusp28	-0.739341507	4.219506549	7.987294346	0.004710676	0.051377602	Dusp28
Rnpepl1	-1.015765295	5.73755312	22.30800234	2.32E-06	8.43E-05	Rnpepl1
X9430060I03Rik	0.157389855	0.848558757	0.060233079	0.806127929	0.953303053	X9430060I03Rik
Capn10	-0.158887559	4.231908667	0.387135829	0.533808787	0.843360064	Capn10
Kif1a	0.447095212	1.991250878	1.081772224	0.298301435	0.673657774	Kif1a
Mterf4	0.274668769	5.355740853	1.613956029	0.203936597	0.572124911	Mterf4
Gm28535	0.401478991	0.751499043	0.370394399	0.542789366	0.848777929	Gm28535
Pask	0.144370371	3.716398823	0.268559641	0.604299618	0.876649688	Pask
Ppp1r7	0.120500994	6.266303998	0.329624775	0.565880118	0.859198623	Ppp1r7
Hdlbp	0.097292307	7.904652734	0.157236316	0.691713825	0.912709956	Hdlbp
2-Sep	-0.044116129	7.290635127	0.036493062	0.848500858	0.965077961	2-Sep
Farp2	-0.385183655	2.297345917	0.900363536	0.342684253	0.713096415	Farp2
Stk25	-0.053448773	6.330360679	0.06386522	0.800487922	0.951039807	Stk25
Bok	-0.77910468	5.101412186	11.67365844	0.000633912	0.010755752	Bok
Thap4	0.001781532	4.855377342	6.04E-05	0.993798125	0.998943403	Thap4
Atg4b	0.078448633	5.036529605	0.122182405	0.726679444	0.925926934	Atg4b
Dtymk	-0.114211885	7.335508222	0.241972443	0.622785128	0.88549365	Dtymk
Ing5	-0.237698134	4.923681984	1.091585177	0.296120252	0.672303193	Ing5
D2hgdh	0.238395482	3.454536757	0.643155827	0.422570332	0.777824857	D2hgdh
Fam174a	0.30487027	5.108247305	1.859791569	0.172648858	0.533224534	Fam174a
D1Ertd622e	1.092917792	3.411421481	13.49161998	0.000239631	0.004825578	D1Ertd622e
Ppip5k2	0.013664863	6.169520771	0.004164006	0.948548927	0.989075166	Ppip5k2
Gin1	0.03649405	4.078158324	0.019728101	0.888299117	0.976021982	Gin1
Pam	0.091702974	3.572371521	0.101285774	0.750292078	0.935712958	Pam
Rnf152	-1.356875643	0.955431912	3.839040349	0.050072172	0.269075512	Rnf152
Pign	0.05535338	4.31973889	0.049077342	0.824676616	0.958561723	Pign
X2310035C23Rik	-0.473320613	5.102975214	4.334919502	0.037338181	0.222777044	X2310035C23Rik
Tnfrsf11a	0.520139019	0.113587295	0.357079167	0.550132883	0.850734086	Tnfrsf11a
Gm7160	-0.333604727	0.548762505	0.203589299	0.651839134	0.895622316	Gm7160
Zcchc2	-0.697014475	3.450041375	5.042532212	0.024732312	0.170744127	Zcchc2
Phlpp1	0.483203376	3.424407649	2.681135646	0.101543291	0.405932112	Phlpp1
Bcl2	-0.337970994	4.960996239	2.198712212	0.138126089	0.476648225	Bcl2
Kdsr	0.369813067	5.57454353	3.057286985	0.080375767	0.356074428	Kdsr
Vps4b	-0.091851147	6.052665879	0.194513955	0.659185948	0.899416353	Vps4b
Serpinb5	-1.6468052	1.212633691	6.205192858	0.012737607	0.108539558	Serpinb5
Serpinb11	-0.620139361	0.178552476	0.455511283	0.499729287	0.828489169	Serpinb11
Dsel	0.776285188	5.745991825	13.70268367	0.000214148	0.004384507	Dsel
Tsn	0.229700835	8.179357572	0.824406239	0.363895027	0.732449844	Tsn
Nifk	0.097489941	6.834392634	0.193695464	0.659858549	0.899849617	Nifk
Clasp1	0.070881436	6.163706834	0.114371808	0.735220756	0.928467756	Clasp1
X2900060B14Rik	0.145400891	2.053991415	0.118204529	0.73099004	0.927035472	X2900060B14Rik
Gli2	-0.112610459	4.200353978	0.195658728	0.658248054	0.899267955	Gli2
Gm26831	-0.057607879	0.379643069	0.005264019	0.942161382	0.987309995	Gm26831
Ralb	-0.552322358	5.408530407	6.484542773	0.010881653	0.096779042	Ralb
Tmem185b	0.176445486	4.038293815	0.454859993	0.500036011	0.828489169	Tmem185b
Epb41l5	-0.942938182	6.510739386	18.68096137	1.55E-05	0.000470964	Epb41l5
Ptpn4	0.025859134	4.961335554	0.012907501	0.909546021	0.98082884	Ptpn4
Tmem177	0.37345603	3.798881385	1.845779399	0.174275074	0.535790461	Tmem177
Tmem37	-2.976386657	1.543790168	18.62070927	1.59E-05	0.000484988	Tmem37
Dbi	-1.010602282	7.390806891	17.20324206	3.36E-05	0.000917798	Dbi
X3110009E18Rik	-0.715181285	3.550806308	5.341063947	0.020828757	0.151668972	X3110009E18Rik
Steap3	1.451136892	0.572204982	4.164571967	0.041277841	0.237444526	Steap3
C1ql2	-6.472402049	0.994717183	21.72830946	3.14E-06	0.000111658	C1ql2
Insig2	0.354964013	5.187793815	2.618847288	0.105601129	0.414640078	Insig2
Ccdc93	0.147285431	3.763366439	0.282788475	0.594879349	0.873293515	Ccdc93
Ddx18	-0.144708874	6.579983877	0.445861273	0.504306951	0.829350618	Ddx18
Dpp10	1.161880733	1.577972092	5.629004853	0.017665658	0.136698299	Dpp10
Actr3	0.142203188	7.500127252	0.363033951	0.546826066	0.849525085	Actr3
Slc35f5	0.020949035	3.527149016	0.005155052	0.942762113	0.987578153	Slc35f5
Gpr39	1.208984038	0.126628513	2.002364087	0.157054087	0.507320662	Gpr39
Lypd1	1.087390934	6.921110099	23.03221412	1.59E-06	6.07E-05	Lypd1
Nckap5	0.351297141	6.093592561	2.84524773	0.091644467	0.382365181	Nckap5
Mgat5	0.190169109	3.674529378	0.4450865	0.50467758	0.829350618	Mgat5
X2900009J06Rik	-0.304907322	2.365585817	0.562231571	0.453362503	0.799960661	X2900009J06Rik
Ccnt2	-0.065341174	6.320303003	0.096775981	0.755733433	0.93795721	Ccnt2
Rab3gap1	0.014482371	5.397484213	0.004561069	0.946155253	0.988329687	Rab3gap1
Zranb3	-0.281409403	4.011797076	1.106779056	0.292783184	0.670086813	Zranb3
R3hdm1	-0.059415738	6.863124245	0.071488529	0.789181686	0.948556621	R3hdm1
Ubxn4	-0.088321738	7.353197593	0.144610536	0.703739866	0.91700708	Ubxn4
Mcm6	0.26288426	7.541872643	1.242507488	0.264988346	0.640804703	Mcm6
Dars	-0.021527433	6.450965305	0.010221304	0.919470708	0.983650391	Dars
Cxcr4	0.109778071	4.806086243	0.226483507	0.634143604	0.889247466	Cxcr4
Thsd7b	0.874434577	0.512226996	1.493548519	0.221666702	0.591417325	Thsd7b
Cd55	0.442624992	1.379964498	0.704164617	0.401387851	0.760837189	Cd55
Pfkfb2	0.356846805	1.543933635	0.513815524	0.473491793	0.813176414	Pfkfb2
Yod1	0.091904358	4.039632978	0.122367219	0.726481097	0.925926934	Yod1
Mapkapk2	0.05620555	6.092938684	0.072133525	0.788255327	0.948556621	Mapkapk2
Dyrk3	0.415364965	3.867671172	2.32365519	0.127420299	0.457630694	Dyrk3
Eif2d	0.23757399	5.168211035	1.160767471	0.281306431	0.657822297	Eif2d
Rassf5	-3.688482125	2.587857653	45.78775682	1.32E-11	1.64E-09	Rassf5
Ikbke	-0.089183474	0.960261716	0.020308204	0.886679665	0.975884923	Ikbke
Srgap2	0.349700508	5.653371238	2.789502872	0.094883659	0.390312259	Srgap2
Fam72a	0.765164742	2.118121395	3.428232875	0.064090644	0.312270944	Fam72a
Rab7b	1.940700066	0.203510175	5.346349858	0.020765699	0.151546859	Rab7b
Pm20d1	-5.135537728	0.026134006	8.852860579	0.002926299	0.036095221	Pm20d1
Slc41a1	-0.236969427	3.683269402	0.690545311	0.405978962	0.764302484	Slc41a1
Rab29	0.604120422	1.918135419	1.903459723	0.167691577	0.52550382	Rab29
Nucks1	-0.205776014	8.602600562	0.607160558	0.435858918	0.78831334	Nucks1
Elk4	0.199241024	4.599639323	0.711761346	0.398859707	0.760017558	Elk4
Mfsd4	0.351002169	2.396881314	0.858940471	0.354035363	0.722997367	Mfsd4
Cdk18	0.610119021	1.139430146	1.1606618	0.281328331	0.657822297	Cdk18
Nuak2	-0.422913614	0.997617266	0.450644814	0.502028901	0.829279891	Nuak2
Tmcc2	0.005267484	2.224656726	0.000170204	0.989590915	0.997513566	Tmcc2
Dstyk	0.763479518	5.439958951	12.76603553	0.00035297	0.006659963	Dstyk
Rbbp5	0.150371432	4.146582646	0.34131441	0.5590715	0.855461427	Rbbp5
Cntn2	-0.28723979	1.530787195	0.308759947	0.57844213	0.866633938	Cntn2
Nfasc	-0.394660251	1.716741456	0.645897144	0.421583388	0.777096844	Nfasc
Mdm4	0.019976028	6.07838271	0.009203905	0.923570621	0.98481829	Mdm4
Pik3c2b	0.967343669	2.882762953	8.468577011	0.00361334	0.04215661	Pik3c2b
Ppp1r15b	0.211152659	5.324620318	0.945270981	0.330925957	0.703654285	Ppp1r15b
Plekha6	0.661750895	1.565642031	1.783823506	0.181680522	0.544516127	Plekha6
Etnk2	0.976080255	0.712148089	2.173292277	0.140425318	0.479424705	Etnk2
Sox13	0.300849409	2.620532297	0.711616569	0.398907672	0.760017558	Sox13
Snrpe	-0.699458405	8.853584001	6.335459646	0.011834744	0.103329666	Snrpe
Zc3h11a	-0.126023929	2.589187385	0.117004804	0.732306003	0.927656802	Zc3h11a
Gm38394	-0.136579867	1.46875667	0.068457496	0.793596046	0.94898013	Gm38394
Atp2b4	-0.402550651	3.724515036	2.013407369	0.155914799	0.506226047	Atp2b4
Fmod	0.01629239	1.039726519	0.000724939	0.978519806	0.995507014	Fmod
Btg2	0.358239642	6.470511159	2.804685745	0.09398926	0.388173913	Btg2
Chil1	1.54235713	0.273316367	3.667247797	0.055491745	0.285446652	Chil1
Adora1	2.843160645	0.066935417	9.009818879	0.00268533	0.033715536	Adora1
Myog	1.169700418	0.198010586	2.025541426	0.154673789	0.504788101	Myog
Ppfia4	0.007641569	1.091596815	0.000167367	0.989678029	0.99752674	Ppfia4
Tmem183a	0.27336625	6.421403977	1.667016589	0.196658615	0.565565285	Tmem183a
Cyb5r1	0.602858789	3.407716135	4.169306307	0.04116265	0.237260426	Cyb5r1
Adipor1	0.271811771	6.252582544	1.690693828	0.193509533	0.562691516	Adipor1
Klhl12	0.202328024	4.732489235	0.7644271	0.381946614	0.746385957	Klhl12
Rabif	0.350326189	5.1682828	2.522784487	0.112212285	0.427765677	Rabif
Kdm5b	0.237713684	8.100192039	0.898172686	0.343272154	0.713631639	Kdm5b
Ppp1r12b	0.182089015	3.958623232	0.468502078	0.493677091	0.825467113	Ppp1r12b
Ube2t	0.322257514	5.123756873	2.115126391	0.145850012	0.489501125	Ube2t
Arl8a	-0.324755385	5.651423808	2.363072565	0.124237276	0.451035892	Arl8a
Elf3	0.67667174	4.279682659	7.162666219	0.007443647	0.072505888	Elf3
Rnpep	0.126954373	6.097003736	0.37120885	0.542346077	0.848604687	Rnpep
Timm17a	-0.146599573	6.884807943	0.432539205	0.510745622	0.831817606	Timm17a
Lmod1	0.048191681	4.811749667	0.044190832	0.833498971	0.96149973	Lmod1
Shisa4	0.260880262	2.880415808	0.60711053	0.435877826	0.78831334	Shisa4
Ipo9	0.134104989	5.672178772	0.408924566	0.522515858	0.83801591	Ipo9
Nav1	-1.054807333	5.305585255	21.99566795	2.73E-06	9.84E-05	Nav1
Gm38399	-1.232469055	0.230598257	1.531358513	0.215908671	0.584561802	Gm38399
Csrp1	0.660729264	2.707739931	3.650913793	0.056038458	0.287490519	Csrp1
Phlda3	0.090816972	5.644303485	0.186301952	0.66601246	0.901942085	Phlda3
Lad1	0.614640699	4.347775921	6.297449781	0.01209118	0.104676651	Lad1
Pkp1	-1.415601844	3.83552657	22.76947914	1.83E-06	6.78E-05	Pkp1
Tmem9	0.083621801	6.552196253	0.15145719	0.697146687	0.914949846	Tmem9
Kif21b	-0.504473119	3.777244706	3.10481398	0.078061148	0.3501964	Kif21b
X5730559C18Rik	0.315554378	4.866470166	1.92567994	0.165231857	0.521190255	X5730559C18Rik
Camsap2	0.121316417	4.87328542	0.281975032	0.595409623	0.87343475	Camsap2
Ddx59	-0.045701106	3.560498125	0.024853017	0.874733866	0.971485933	Ddx59
Kif14	0.485231938	4.157995614	3.58402342	0.058337696	0.294827827	Kif14
Zfp281	-0.288368679	5.12013257	1.647238708	0.199335175	0.568351858	Zfp281
A430106G13Rik	0.84926352	1.784335454	3.441509533	0.063577579	0.310669986	A430106G13Rik
Atp6v1g3	-0.496218493	0.11089793	0.281581797	0.595666321	0.87343475	Atp6v1g3
Nek7	0.104915637	5.993287443	0.254926063	0.613627646	0.881653914	Nek7
X2310009B15Rik	-0.669454956	4.763654015	7.837713672	0.005116728	0.054708382	X2310009B15Rik
Dennd1b	0.127532708	4.684468339	0.300043102	0.583855401	0.867795671	Dennd1b
Zbtb41	0.200981455	4.747976447	0.741583983	0.389153944	0.751702757	Zbtb41
Aspm	0.118994828	5.664332943	0.321309902	0.570821503	0.861833385	Aspm
Cdc73	0.213427205	5.876157049	1.049023421	0.305732109	0.679113433	Cdc73
Glrx2	-0.194311421	6.017944065	0.859886221	0.353770534	0.722933269	Glrx2
Trove2	0.350649234	6.277853786	2.805339562	0.093950951	0.388134686	Trove2
Uchl5	0.041848306	5.880324564	0.040427545	0.84064695	0.962880341	Uchl5
Rgs2	0.45416781	5.711254084	4.738227845	0.029499444	0.190698898	Rgs2
Pla2g4a	0.48108671	3.514876661	2.76329193	0.096449585	0.393867479	Pla2g4a
BC003331	0.186842463	5.100172942	0.708349855	0.399992165	0.760389924	BC003331
Tpr	-0.028469461	8.866980959	0.011200368	0.915715812	0.98220061	Tpr
Hmcn1	1.014705778	4.249367574	16.10530206	5.99E-05	0.001474522	Hmcn1
Gm10138	0.314502783	3.97044053	1.42194645	0.233083293	0.605028539	Gm10138
Ivns1abp	0.450054038	6.81443171	4.133754355	0.042035994	0.239950329	Ivns1abp
Swt1	-0.129172065	5.424785942	0.364885984	0.545805127	0.849525085	Swt1
Trmt1l	-0.1071106	4.95630271	0.221878929	0.637611983	0.890541354	Trmt1l
Rnf2	0.120016992	6.129698604	0.331245828	0.564926419	0.858514616	Rnf2
Fam129a	0.46397166	1.634078285	0.913457095	0.339198811	0.710027862	Fam129a
X2810414N06Rik	-0.340700044	0.379373357	0.18360445	0.668293758	0.902220013	X2810414N06Rik
Edem3	0.103064683	3.802543182	0.137833394	0.710444484	0.918973412	Edem3
X1700025G04Rik	-0.364308939	6.307373879	2.993324897	0.083608338	0.362536653	X1700025G04Rik
Tsen15	-0.21108707	6.194667089	1.011173273	0.314621923	0.688641194	Tsen15
Rgl1	-2.220546626	3.791812286	47.22951492	6.31E-12	8.34E-10	Rgl1
Arpc5	-0.241211478	7.547118751	1.040227955	0.307768462	0.681699143	Arpc5
Ncf2	-0.019244019	1.006883904	0.000999891	0.974774251	0.994805863	Ncf2
Smg7	-0.189403648	5.398396421	0.765359882	0.381656349	0.746325021	Smg7
Nmnat2	-2.556122576	0.239273604	5.320178359	0.021079854	0.153000795	Nmnat2
Lamc2	0.700288596	4.935285359	9.662685539	0.001880485	0.025693607	Lamc2
Lamc1	0.205053106	5.907815763	0.972016106	0.324177882	0.697257987	Lamc1
Dhx9	-0.02152867	7.701428019	0.008084251	0.928356775	0.985569723	Dhx9
Npl	-0.824523991	2.330740025	4.00073142	0.045480523	0.252769641	Npl
Rgs16	1.105859867	1.885205239	6.301667472	0.012062446	0.104639579	Rgs16
Rnasel	0.418140592	3.135642642	1.774479893	0.182828627	0.545529849	Rnasel
Glul	-0.145459795	5.591543923	0.471516375	0.492290391	0.824266157	Glul
Cacna1e	2.564231472	0.212520047	8.918831422	0.002822451	0.03504521	Cacna1e
Gm9530	-2.106969911	0.485382407	5.325045138	0.021021064	0.152742658	Gm9530
Ier5	0.812545334	7.623386397	11.56440165	0.000672265	0.011306813	Ier5
Mr1	0.93651394	2.029191358	4.974586703	0.025722349	0.174857394	Mr1
Stx6	0.084366965	6.385513618	0.160523425	0.688675069	0.911790606	Stx6
BC034090	-0.293195655	1.070738979	0.231520414	0.630398749	0.888580231	BC034090
Xpr1	-0.038034168	4.497693166	0.024982015	0.874411883	0.971485933	Xpr1
Acbd6	0.106772515	6.86640887	0.23054292	0.631121553	0.888580231	Acbd6
Qsox1	0.075819782	3.812804296	0.075562465	0.783403611	0.946841885	Qsox1
Cep350	0.143190454	6.211695345	0.467367771	0.494200616	0.825526434	Cep350
Tor1aip1	-0.015214084	5.754889248	0.005299285	0.941968305	0.987309995	Tor1aip1
Tor1aip2	0.122585967	5.950163588	0.349465335	0.554415947	0.853844294	Tor1aip2
Tdrd5	-0.948164616	0.540870496	1.442097357	0.229800244	0.601373132	Tdrd5
Gm2000	-0.672272348	2.840433789	3.099235225	0.078329083	0.350814297	Gm2000
Soat1	0.286221104	4.709511862	1.533320743	0.215614744	0.584561802	Soat1
Gm10031	-0.017422932	1.384397638	0.0010682	0.97392712	0.99452332	Gm10031
Abl2	0.262034002	4.411839899	1.125740482	0.288685729	0.665157199	Abl2
Tor3a	0.429710811	3.878572211	2.557680358	0.109759524	0.423490868	Tor3a
Fam20b	0.062448987	4.537730307	0.068707942	0.793227388	0.948970728	Fam20b
Ralgps2	-0.512210992	6.757887704	5.364811095	0.020547014	0.150700323	Ralgps2
Rasal2	-0.106435732	4.506518048	0.194776216	0.658970792	0.899367289	Rasal2
BC026585	0.263953079	3.837034772	0.937217632	0.332994424	0.704581136	BC026585
Rfwd2	-0.298264899	6.407974877	1.986332601	0.158724867	0.509735735	Rfwd2
X4930523C07Rik	-0.529150069	2.0626128	1.442781659	0.229689737	0.601200727	X4930523C07Rik
Mrps14	-0.451390814	7.396611999	3.679540005	0.055084045	0.284435514	Mrps14
Cacybp	0.050391522	8.254155717	0.039044315	0.843360896	0.963922796	Cacybp
Rabgap1l	0.331827455	3.423702996	1.251190663	0.263325189	0.638224194	Rabgap1l
Rc3h1	0.020280643	5.350778948	0.008762048	0.925422291	0.984881116	Rc3h1
Zbtb37	0.185008561	4.830312131	0.655790379	0.418050044	0.773879078	Zbtb37
Dars2	-0.029461401	4.165432012	0.013100826	0.908874074	0.980658047	Dars2
Cenpl	-0.092931797	4.934651577	0.164107823	0.685402362	0.909829722	Cenpl
Klhl20	-0.387935295	4.369159394	2.41915466	0.119859595	0.442306458	Klhl20
Ankrd45	-0.469396436	1.504757693	0.781624452	0.376644785	0.742793602	Ankrd45
Prdx6	0.004522656	9.221588554	0.000266418	0.986977242	0.997126712	Prdx6
Suco	0.161682206	6.58593521	0.561034859	0.453843583	0.800306799	Suco
Pigc	0.292105424	4.667022391	1.551955651	0.212846966	0.581046556	Pigc
Dnm3	0.635840053	2.940803909	3.78985249	0.051564193	0.273816635	Dnm3
X2810442N19Rik	-0.486209855	0.699176795	0.471699794	0.492206221	0.824266157	X2810442N19Rik
Mettl13	0.449023161	4.648825903	3.674589644	0.055247852	0.284952296	Mettl13
Vamp4	0.17854431	5.517652048	0.710183467	0.399382912	0.760281154	Vamp4
Prrc2c	-0.041168102	9.290572853	0.021990667	0.882111931	0.973207583	Prrc2c
Fmo6	3.15159823	0.589795029	16.58912292	4.64E-05	0.001186571	Fmo6
Prrx1	0.607380414	1.870290205	1.811083251	0.178378338	0.541014533	Prrx1
Gorab	-0.18690439	4.334628778	0.565140377	0.452196489	0.799683789	Gorab
Kifap3	-0.187250298	6.438663947	0.77814139	0.377710172	0.743065339	Kifap3
Scyl3	0.585505155	3.292752169	3.751995055	0.052744521	0.277351362	Scyl3
BC055324	0.042395271	4.279492563	0.02838454	0.866207941	0.970152663	BC055324
Mettl18	0.61374391	3.501925647	4.47195564	0.034455533	0.211185144	Mettl18
Slc19a2	-0.719790033	1.893829051	2.33751649	0.126290754	0.455062225	Slc19a2
Ccdc181	-0.336621669	3.364136571	1.208733961	0.271583003	0.64906266	Ccdc181
Blzf1	0.213814514	3.989045451	0.660057146	0.416539769	0.772844481	Blzf1
Nme7	0.062688435	5.113779542	0.079535657	0.777927663	0.944924975	Nme7
Atp1b1	2.210596842	8.119480114	70.26069063	5.20E-17	1.46E-14	Atp1b1
Sft2d2	0.122275734	4.520669029	0.259245093	0.610639261	0.879684064	Sft2d2
Tiprl	0.045606809	6.36531663	0.046999929	0.828368366	0.95956824	Tiprl
Gpr161	0.076761664	3.110218245	0.058274548	0.809244168	0.954079819	Gpr161
Dcaf6	0.169123146	4.142929667	0.428384974	0.512782483	0.833178696	Dcaf6
Mpc2	-0.35759288	6.660254754	2.668965027	0.102322544	0.407712688	Mpc2
Mpzl1	0.11184217	6.370505848	0.280980659	0.596059177	0.87343475	Mpzl1
Rcsd1	-0.259695219	4.236969087	1.040923581	0.307606769	0.681699143	Rcsd1
Creg1	0.003165829	4.695598961	0.000184407	0.98916535	0.997480712	Creg1
Pou2f1	0.184474308	5.337798461	0.725522802	0.394338283	0.756446726	Pou2f1
Dusp27	1.980442512	0.749204412	8.923721254	0.002814904	0.035016051	Dusp27
Ildr2	0.627235879	0.767904158	0.924169167	0.336382661	0.707658456	Ildr2
Tada1	0.151036667	4.986315721	0.446217448	0.504136723	0.829350618	Tada1
Pogk	0.213806156	5.60520117	1.036225346	0.308700984	0.682344303	Pogk
Gm16701.1	-0.454482878	0.363564954	0.296087177	0.586345872	0.869195817	Gm16701.1
Fam78b	0.901870461	1.714693102	3.722070098	0.053697758	0.280285238	Fam78b
Uck2	-0.107170601	5.378575142	0.248500964	0.618132578	0.883857468	Uck2
Tmco1	0.13853443	6.325732504	0.435156746	0.509469399	0.831242794	Tmco1
Aldh9a1	-0.144130591	4.948597048	0.402368244	0.525868725	0.839694614	Aldh9a1
Mgst3	-1.074647692	5.490878284	23.79343851	1.07E-06	4.34E-05	Mgst3
Rxrg	1.809883644	0.135642695	4.449887636	0.034903543	0.213155274	Rxrg
Pbx1	0.611421591	9.135128168	4.930036947	0.026393753	0.17787726	Pbx1
Nuf2	0.103553299	5.414692018	0.232267544	0.629847552	0.888420712	Nuf2
Rgs5	-1.483701772	1.231233593	4.935137865	0.026315963	0.177441771	Rgs5
Rgs4	1.616726827	4.489798509	42.80644467	6.04E-11	6.41E-09	Rgs4
Hsd17b7	-0.253056431	4.437712967	1.05619712	0.304084139	0.677382448	Hsd17b7
X3110045C21Rik	0.066462985	3.122037631	0.043782272	0.83425922	0.961658851	X3110045C21Rik
Uap1	0.00617081	5.799062284	0.00086687	0.976511554	0.995172591	Uap1
Uhmk1	0.094192012	4.849332033	0.169155843	0.680863129	0.907907362	Uhmk1
Gm7694	0.553836095	1.729725488	1.38072156	0.239978278	0.613129825	Gm7694
Nos1ap	-0.420582752	3.082688629	1.650799142	0.198850198	0.567506278	Nos1ap
Olfml2b	-0.496218493	0.11089793	0.281581797	0.595666321	0.87343475	Olfml2b
Atf6	0.466836769	3.591031579	2.704151428	0.100087324	0.402937118	Atf6
Dusp12	0.064087467	5.12796653	0.082630329	0.773764017	0.943541297	Dusp12
Cfap126	0.555739757	1.022729445	0.883348973	0.347286061	0.717252462	Cfap126
Sdhc	0.100086187	7.47377029	0.181682084	0.669931651	0.903073765	Sdhc
Tomm40l	-0.117566779	3.946071202	0.190617435	0.662403228	0.900785775	Tomm40l
Apoa2	-1.488289683	0.548497171	3.207071252	0.073320617	0.336894731	Apoa2
Ndufs2	0.247207951	7.952762387	0.999470932	0.317438561	0.691547912	Ndufs2
B4galt3	0.232928125	4.803726222	1.036755398	0.308577283	0.682344303	B4galt3
Ppox	0.294287512	4.82182034	1.652648007	0.198598906	0.567506278	Ppox
Usp21	0.023166835	3.629154317	0.006565107	0.935421796	0.986362007	Usp21
Ufc1	0.047532318	7.103522258	0.043820257	0.834188381	0.961658851	Ufc1
Gm20045	-0.11333115	2.564309197	0.094105365	0.759021507	0.93825241	Gm20045
Dedd	0.042018401	4.633451737	0.031285136	0.859605755	0.968035503	Dedd
Nit1	0.221910467	5.750931349	1.119420061	0.290043364	0.667372195	Nit1
Pfdn2	-0.423655115	7.637160509	3.117727024	0.077444741	0.348390672	Pfdn2
Klhdc9	-0.131334557	0.496246569	0.030820584	0.860641262	0.968311265	Klhdc9
Pvrl4	0.438575325	4.955332768	3.720578957	0.053745732	0.280426996	Pvrl4
Usf1	0.093238807	5.65919183	0.193811506	0.659763088	0.89981052	Usf1
Tstd1	-1.054260212	0.252070804	1.389749234	0.238447453	0.611088547	Tstd1
Gm26641	0.495419108	2.905154532	2.251524246	0.133482864	0.468302381	Gm26641
F11r	0.437900558	4.469196654	3.324034708	0.068274082	0.323868949	F11r
B930036N10Rik	-0.699510694	2.564475524	3.287784727	0.069797133	0.327860938	B930036N10Rik
Alyref2	-0.081871488	4.861442638	0.12631894	0.722279643	0.924060885	Alyref2
Vangl2	0.40044247	5.748180473	3.684453353	0.054921972	0.283898614	Vangl2
Ncstn	0.155013705	4.76724873	0.452893723	0.500963965	0.828489169	Ncstn
Copa	0.146602563	6.635506757	0.456955368	0.499050334	0.828349943	Copa
Pex19	0.09495346	6.285869639	0.204368446	0.65121763	0.895169198	Pex19
Dcaf8	0.271764236	7.306362595	1.378031016	0.240436822	0.613129825	Dcaf8
Pea15a	0.023293052	4.642903446	0.00975355	0.92132878	0.984515349	Pea15a
Casq1	0.627933971	0.461650991	0.726087521	0.394154322	0.756309219	Casq1
Igsf8	0.638753216	4.811204343	7.818105292	0.005172539	0.055086523	Igsf8
Atp1a2	0.439125457	2.802860857	1.678826309	0.195080481	0.564096211	Atp1a2
Pigm	0.400882658	4.764694191	3.032395028	0.081617458	0.359095492	Pigm
Igsf9	0.617063203	5.706623602	8.661617742	0.003249826	0.039059581	Igsf9
Tagln2	0.138540218	5.184568184	0.39808304	0.528080919	0.841148287	Tagln2
Cfap45	-0.011965266	0.892419928	0.000359151	0.984879968	0.997126712	Cfap45
Vsig8	-6.431574677	0.887937474	20.86170631	4.94E-06	0.000168371	Vsig8
Dusp23	-0.345055811	1.696900135	0.490771708	0.483583265	0.818170955	Dusp23
Aim2	-0.054601863	0.437793126	0.00511076	0.943008118	0.987578153	Aim2
Ifi202b	0.574613624	1.850711405	1.656405518	0.198089343	0.567506278	Ifi202b
Fmn2	0.766010873	2.656915068	4.789667822	0.028630948	0.187194624	Fmn2
Grem2	-1.974912261	0.852431696	6.358534298	0.011681801	0.102325889	Grem2
Fh1	-0.028731593	6.494663099	0.017904662	0.893554161	0.976631645	Fh1
Opn3	0.14844313	2.345442357	0.145708411	0.702670761	0.916663164	Opn3
Chml	-0.262579751	3.646851736	0.823463838	0.364169364	0.732483774	Chml
Exo1	0.427932451	5.753667571	4.218592211	0.039983321	0.23227913	Exo1
Pld5	1.004453493	0.329507944	1.678855837	0.195076554	0.564096211	Pld5
Rbm8a2	-1.709461145	0.301115074	3.19693277	0.073776514	0.337952126	Rbm8a2
Cep170	-0.045807303	5.595815461	0.046876728	0.828589966	0.959659905	Cep170
Sdccag8	0.336956871	4.378951872	1.904190827	0.167609981	0.525462165	Sdccag8
Akt3	0.130201699	5.09343561	0.341765319	0.558812014	0.855458193	Akt3
Zbtb18	0.180916643	4.227370658	0.517354994	0.471972152	0.812368575	Zbtb18
Adss	0.108403655	7.510935232	0.212072332	0.645147958	0.892522134	Adss
Desi2	-0.551168219	5.324633907	6.272758568	0.012260811	0.105513759	Desi2
B230369F24Rik	0.475295293	0.88981488	0.581044691	0.445903126	0.79360721	B230369F24Rik
Cox20	-0.870486429	6.030451869	15.78878002	7.08E-05	0.00166899	Cox20
Gm16586	-0.008966139	4.216649262	0.001241103	0.971896901	0.993539924	Gm16586
Hnrnpu	0.082555643	8.276031963	0.104068789	0.747000507	0.93423606	Hnrnpu
Efcab2	-0.434689896	3.583618396	2.207432709	0.137347072	0.475758789	Efcab2
Kif26b	-0.817711935	0.701456503	1.259163796	0.261809432	0.63746551	Kif26b
Smyd3	-0.010401936	4.690461286	0.001996526	0.96436038	0.992272508	Smyd3
Tfb2m	-0.237446182	4.282013997	0.878484912	0.348616986	0.718129669	Tfb2m
Cnst	-0.947099157	4.845381953	15.90211684	6.67E-05	0.001598999	Cnst
Sccpdh	-0.046204165	4.995798455	0.042214123	0.837212155	0.962633391	Sccpdh
Ahctf1	0.140681099	6.202231564	0.452699758	0.501055663	0.828489169	Ahctf1
Cdc42bpa	-0.070886095	4.711478041	0.092204378	0.76139323	0.939405927	Cdc42bpa
Adck3	0.179981529	1.888869444	0.160392676	0.688795247	0.911790606	Adck3
Psen2	0.936560128	1.678608167	3.900202803	0.048280279	0.263013313	Psen2
Itpkb	0.423572745	4.020021157	2.631412614	0.104768464	0.41294346	Itpkb
Parp1	0.131680009	7.70376493	0.301985767	0.582640193	0.867528334	Parp1
Lin9	0.278116528	4.730601514	1.454556732	0.227798191	0.598563693	Lin9
Acbd3	-0.102927608	6.065135573	0.244313545	0.621107857	0.88536293	Acbd3
H3f3a	0.127891631	11.21466624	0.176707845	0.674217866	0.905318758	H3f3a
Gm17275	-1.255724648	0.984409556	3.335835657	0.067785965	0.322478624	Gm17275
H3f3aos	0.153223596	1.562674557	0.091802817	0.761897638	0.939405927	H3f3aos
Sde2	-0.194787819	5.774974148	0.865885232	0.352096975	0.721166826	Sde2
Pycr2	0.331480289	6.000947126	2.534850815	0.111357411	0.425711419	Pycr2
Tmem63a	0.02254946	1.423010516	0.001835286	0.96582889	0.992303709	Tmem63a
Ephx1	0.832507105	1.304762101	2.406446665	0.120836371	0.444540577	Ephx1
Nvl	-0.002442345	5.720652527	0.000136809	0.990667724	0.998001613	Nvl
Cnih4	-0.62161652	6.180745569	8.614473968	0.003335021	0.039860661	Cnih4
Wdr26	0.073668541	7.046915104	0.105436163	0.745401056	0.933374326	Wdr26
Lbr	-0.036019069	5.953134683	0.030148683	0.862153298	0.968718034	Lbr
Enah	-0.555987043	7.999013123	4.982094928	0.025610952	0.174434148	Enah
Srp9	-0.200383751	7.478769704	0.728474378	0.393378149	0.755301941	Srp9
Degs1	0.216058365	5.209094629	0.968940128	0.32494465	0.698010384	Degs1
Fbxo28	0.116816878	5.298780965	0.288884219	0.590936438	0.871589193	Fbxo28
Trp53bp2	0.072888415	5.428173643	0.116549673	0.732807201	0.927656802	Trp53bp2
Capn2	-0.002108276	6.474242402	9.81E-05	0.992098269	0.998595211	Capn2
Susd4	-0.127598049	5.422859394	0.354803377	0.551406569	0.85170251	Susd4
Tlr5	-0.383555419	0.712565395	0.301664082	0.582841067	0.867528334	Tlr5
Disp1	-0.676081662	5.313013144	9.384593558	0.002188166	0.02892931	Disp1
Brox	0.030462018	4.863441917	0.01772275	0.894093086	0.976997415	Brox
Aida	0.1599634	5.334312637	0.548833773	0.458794606	0.803704833	Aida
Mia3	0.095767351	5.782327137	0.211312655	0.645740498	0.892684405	Mia3
Taf1a	0.436347516	3.768644807	2.493624293	0.114308222	0.432138854	Taf1a
Dusp10	0.176580606	2.569010326	0.234753461	0.628021391	0.887048156	Dusp10
X1700056E22Rik	-1.747597573	1.743922906	9.677716173	0.001865163	0.025536057	X1700056E22Rik
2-Mar	-0.081530575	6.952069669	0.131453805	0.716929421	0.921873929	2-Mar
Mark1	0.426896061	3.810129703	2.397598888	0.121521645	0.446208667	Mark1
Rab3gap2	0.118726747	4.114251626	0.211649208	0.645477832	0.892522134	Rab3gap2
Iars2	0.048293464	5.102373191	0.047146842	0.828104514	0.95956824	Iars2
Bpnt1	-0.129906311	4.042328438	0.242366824	0.622501872	0.88549365	Bpnt1
X4930532G15Rik	-0.316774507	1.753244161	0.431183373	0.511408856	0.832089384	X4930532G15Rik
Eprs	0.072609415	8.37859008	0.078764573	0.778978656	0.945437416	Eprs
Lyplal1	0.178062391	4.504554882	0.547124132	0.459495159	0.804146373	Lyplal1
Tgfb2	1.320832286	5.873887547	38.43961484	5.65E-10	5.21E-08	Tgfb2
Rrp15	0.272059101	6.20300016	1.688743161	0.193766731	0.56310343	Rrp15
A430105J06Rik	-0.663283589	1.852204958	1.893189922	0.168842568	0.527655782	A430105J06Rik
Gpatch2	-0.076861794	5.102330901	0.118988669	0.730133959	0.926647639	Gpatch2
Esrrg	1.635681368	0.96279859	6.837413926	0.008926798	0.083631307	Esrrg
Kctd3	-0.142106888	5.097984629	0.40483851	0.524600969	0.839048403	Kctd3
Kcnk2	-0.695089012	5.44463597	10.23560376	0.001377555	0.020172199	Kcnk2
A430027H14Rik	-0.983000759	1.128343299	2.441976587	0.118127293	0.439252248	A430027H14Rik
Cenpf	0.015420499	8.152921714	0.003742082	0.951221784	0.989499986	Cenpf
Ptpn14	-0.466620547	5.308312206	4.541057652	0.03309114	0.205818946	Ptpn14
Smyd2	0.407657195	5.813190082	3.836807165	0.050138913	0.269307585	Smyd2
Prox1	-0.852698314	3.30972885	7.136992952	0.007550967	0.07309472	Prox1
Prox1os	-1.513827244	0.490293583	3.21596158	0.072923333	0.335866229	Prox1os
Rps6kc1	0.50056386	3.786890263	3.302937655	0.069156103	0.326383928	Rps6kc1
Angel2	-0.114053164	5.924459123	0.300889374	0.5833254	0.867742013	Angel2
Vash2	0.012615483	5.604160758	0.003569607	0.952357786	0.989594481	Vash2
Mfsd7b	0.725823936	2.289638042	3.453950016	0.063100801	0.309350067	Mfsd7b
Tatdn3	0.019981543	2.906743334	0.003537656	0.952571229	0.989594481	Tatdn3
Nsl1	0.38773765	3.746069929	1.979584772	0.159434157	0.511404039	Nsl1
Batf3	-0.476116046	1.586124215	0.85219116	0.355933207	0.724980238	Batf3
Atf3	0.047804701	0.038148421	0.00275828	0.958114897	0.990759982	Atf3
D730003I15Rik	-0.641805993	1.860857744	1.830528895	0.176065088	0.5389306	D730003I15Rik
Nenf	-0.691160668	6.32118795	10.36882353	0.001281612	0.019036247	Nenf
Tmem206	0.441641944	3.360109217	2.167139892	0.140988237	0.481023721	Tmem206
Ppp2r5a	-0.384415667	4.546624615	2.546881032	0.110512225	0.424160602	Ppp2r5a
Dtl	0.093632142	6.563260955	0.189202653	0.663581072	0.900785775	Dtl
Ints7	-0.007781299	5.535703653	0.001345426	0.970740112	0.993319039	Ints7
Lpgat1	0.159196611	6.360225703	0.576231637	0.447793201	0.795102003	Lpgat1
Gm38037	-0.087250128	2.449975771	0.052873639	0.818136305	0.956703494	Gm38037
Nek2	-0.268164639	4.728669309	1.311323559	0.252155158	0.627584968	Nek2
X1700034H15Rik	0.419004616	0.111675056	0.231399382	0.630488144	0.888580231	X1700034H15Rik
Slc30a1	0.104576513	3.026576907	0.104221647	0.746821131	0.93418517	Slc30a1
Rd3	-1.734155103	2.248882365	13.92612252	0.000190138	0.003959092	Rd3
Gm26670	-0.504605443	1.735345064	1.043129836	0.30709467	0.680905102	Gm26670
Traf5	-0.629011347	4.885264756	7.247543317	0.007099808	0.069765583	Traf5
Gm26879	-0.488107121	0.445550648	0.389857984	0.532374061	0.843184663	Gm26879
Rcor3	0.034255543	4.487588218	0.020317085	0.886655057	0.975884923	Rcor3
Gm10516	-0.00619422	0.253881617	5.47E-05	0.99409987	0.998993991	Gm10516
Kcnh1	-0.358473555	2.313472621	0.799315801	0.371298013	0.736567245	Kcnh1
Hhat	-0.348319883	1.820873627	0.537297015	0.463555095	0.806085099	Hhat
Sertad4	1.030982074	3.504732479	12.55539268	0.000395065	0.007300837	Sertad4
Syt14	0.350599387	4.183671024	1.87875304	0.170475941	0.530159712	Syt14
Diexf	0.120490404	4.355232723	0.240350076	0.623953385	0.885776529	Diexf
Irf6	0.91342334	6.237696783	18.95743661	1.34E-05	0.00041302	Irf6
A130010J15Rik	0.424875538	4.667701481	3.330014652	0.068026269	0.322956213	A130010J15Rik
Lamb3	-1.753020718	2.385769392	15.34858864	8.94E-05	0.002041069	Lamb3
G0s2	-0.913159128	2.519045156	5.324172439	0.021031594	0.152742658	G0s2
Camk1g	0.167127173	1.629504155	0.116514335	0.732846161	0.927656802	Camk1g
X4631405K08Rik	-0.693274038	5.061552694	8.594820731	0.003371204	0.04008549	X4631405K08Rik
Plxna2	-0.539603587	3.25796752	2.906308869	0.088233601	0.373899954	Plxna2
Cd34	-0.781121394	2.935388353	5.04408987	0.024710085	0.170744127	Cd34
Cd46	0.194170701	1.547987099	0.149244853	0.699258051	0.915999712	Cd46
Cr1l	0.150087778	5.435375246	0.493117983	0.482539731	0.81741208	Cr1l
Fam171a1	-0.417755836	4.235216398	2.670007704	0.102255529	0.407600646	Fam171a1
Nmt2	0.144683359	5.697235404	0.47903237	0.488860941	0.821937275	Nmt2
Rpp38	0.289273517	4.22913435	1.326589278	0.249412896	0.625249449	Rpp38
Acbd7	-0.586113058	0.788957009	0.71474831	0.39787198	0.759440538	Acbd7
Dclre1c	0.616062583	2.756065377	3.231354948	0.072240895	0.334098641	Dclre1c
Suv39h2	0.217989185	5.697739245	1.067185289	0.301582089	0.675594107	Suv39h2
Hspa14	0.190140532	6.566659364	0.781773901	0.376599166	0.742793602	Hspa14
Fam107b	-1.207912866	5.804703331	31.23913922	2.28E-08	1.44E-06	Fam107b
Frmd4a	-0.753161601	5.654530127	12.40041735	0.000429238	0.007751599	Frmd4a
Prpf18	-0.239533063	4.893279704	1.098759563	0.29453849	0.671561598	Prpf18
Bend7	-0.665281164	4.279486976	6.729222438	0.009484594	0.087278993	Bend7
Sephs1	0.113666795	6.475738252	0.284164354	0.593984652	0.872992323	Sephs1
Phyh	0.291441169	5.001254318	1.691963791	0.1933423	0.562571808	Phyh
Mcm10	0.062920335	4.613109404	0.071013375	0.789866982	0.948556621	Mcm10
Camk1d	-0.132838402	2.701378619	0.139858128	0.708422093	0.918579163	Camk1d
Cdc123	0.13576088	7.190347486	0.352048796	0.552955641	0.852591839	Cdc123
Nudt5	0.125676008	6.655023622	0.333172212	0.563797118	0.858298023	Nudt5
Sec61a2	0.236726768	5.773201398	1.278914519	0.25810096	0.633588945	Sec61a2
Dhtkd1	-1.568643341	0.905152944	4.626271107	0.031485923	0.199051318	Dhtkd1
Upf2	0.167767475	6.008760653	0.649147971	0.420417467	0.775629648	Upf2
Proser2	0.133442516	3.855708442	0.238289844	0.625444017	0.88613643	Proser2
Echdc3	-2.485875799	0.170193357	4.871308446	0.027306788	0.181578012	Echdc3
Usp6nl	-0.125923433	3.847574547	0.211613714	0.645505521	0.892522134	Usp6nl
Celf2	1.152516967	6.644935686	27.66463101	1.44E-07	7.42E-06	Celf2
Gm13219	1.000924416	1.918881911	5.272754171	0.021661714	0.156307774	Gm13219
Gata3	1.517706326	6.568644382	47.80035507	4.72E-12	6.42E-10	Gata3
Gm13262	1.652905768	0.049847346	3.430365393	0.064007938	0.312093718	Gm13262
Taf3	0.082337078	5.424379589	0.14848767	0.699984804	0.915999712	Taf3
Atp5c1	0.197446093	9.051183402	0.521934378	0.470017696	0.811077033	Atp5c1
Kin	-0.143604	5.467902636	0.451295913	0.501720188	0.829143078	Kin
Itih5	1.145834176	6.159201795	29.35082123	6.04E-08	3.42E-06	Itih5
Sfmbt2	-0.703215049	0.74974941	1.001941168	0.316841258	0.690917032	Sfmbt2
Prkcq	-2.019267744	3.056226076	28.42249992	9.75E-08	5.28E-06	Prkcq
Pfkfb3	-0.530901624	3.131656743	2.629833601	0.104872704	0.412991834	Pfkfb3
Rbm17	-0.01787591	7.337020809	0.005953904	0.938495034	0.987247874	Rbm17
Fbxo18	0.227311854	5.663231594	1.173456089	0.278692244	0.655140425	Fbxo18
Ankrd16	0.223371532	4.557968818	0.886708619	0.346370802	0.716299375	Ankrd16
Fam188a	-0.112623837	4.836021672	0.238143019	0.625550553	0.88613643	Fam188a
Pter	0.01341386	3.839204341	0.002372735	0.961149825	0.991622794	Pter
C1ql3	-0.06031256	3.995135138	0.051454871	0.820550755	0.957427661	C1ql3
Rsu1	0.167270597	6.329105498	0.630947191	0.427008091	0.781869407	Rsu1
Trdmt1	-0.478842104	2.397144236	1.479001299	0.223930844	0.594325517	Trdmt1
Vim	0.897562148	7.072407054	15.37990519	8.79E-05	0.002014346	Vim
St8sia6	1.116373193	2.322379432	8.237271392	0.004103878	0.046590681	St8sia6
Hacd1	-0.315567406	4.487889966	1.680355844	0.194877176	0.563871416	Hacd1
Stam	-0.193793606	4.503578353	0.635048297	0.425509589	0.780458161	Stam
Cacnb2	0.649127153	1.866333018	2.13915089	0.143581344	0.485524062	Cacnb2
Nsun6	0.27154541	3.500873568	0.849936229	0.356570379	0.72558223	Nsun6
Arl5b	-0.021916129	5.425228608	0.010463152	0.91852685	0.983314425	Arl5b
Plxdc2	0.626541812	6.028382387	8.982669381	0.002725522	0.034029872	Plxdc2
Nebl	-1.010771177	4.167723634	14.22597089	0.000162118	0.003434038	Nebl
A930004D18Rik	-0.075149611	3.815793741	0.073014961	0.786996541	0.948556621	A930004D18Rik
Skida1	-0.509408169	4.717742873	4.651894137	0.031019301	0.197118881	Skida1
Mllt10	-0.109888826	6.899464383	0.242661308	0.622290551	0.88549365	Mllt10
Dnajc1	0.027868522	5.882447586	0.017946561	0.893430427	0.976613553	Dnajc1
Commd3	0.17289682	7.278208783	0.562492315	0.453257791	0.799960661	Commd3
Bmi1	0.247282938	5.33705064	1.302845862	0.253694048	0.628798272	Bmi1
Pip4k2a	0.097393729	3.31785015	0.102881467	0.748398784	0.935029993	Pip4k2a
Msrb2	0.455625856	4.107752091	3.05156633	0.080659318	0.356861193	Msrb2
Otud1	0.211495339	1.179918924	0.138220208	0.710056816	0.918736595	Otud1
Etl4	0.389892721	6.772736658	3.129500656	0.076887288	0.347086746	Etl4
Arhgap21	0.371620269	5.089657769	2.8062119	0.093899865	0.388042632	Arhgap21
Gm13375	0.111564636	0.651033179	0.024888194	0.874645978	0.971485933	Gm13375
Thnsl1	0.279149332	3.743985532	1.018278549	0.31292769	0.686892427	Thnsl1
Gad2	1.595340548	0.406682149	4.501325833	0.033868584	0.209014	Gad2
Pdss1	0.171355713	3.901964032	0.408396465	0.52278452	0.838147454	Pdss1
Abi1	-0.144094075	5.191408469	0.428414509	0.512767952	0.833178696	Abi1
Acbd5	0.052167507	4.984651623	0.053784656	0.816603884	0.95657995	Acbd5
Mastl	0.027115777	4.21494548	0.011409938	0.914933913	0.98220061	Mastl
Yme1l1	0.082362364	7.024731361	0.13323221	0.715104034	0.921201002	Yme1l1
Spopl	0.148252327	5.05437545	0.440862416	0.506706497	0.830117596	Spopl
Hnmt	-0.620139361	0.178552476	0.455511283	0.499729287	0.828489169	Hnmt
Psd4	1.015829957	1.030842246	3.015102439	0.082492243	0.360640877	Psd4
Cacna1b	0.314873568	4.629308695	1.796891203	0.180088788	0.542314099	Cacna1b
Ehmt1	0.095579176	7.027228762	0.179542003	0.671767132	0.903829702	Ehmt1
Arrdc1	0.716379757	4.664568874	9.369074359	0.002206769	0.029146663	Arrdc1
Zmynd19	0.034290389	5.780505807	0.026926028	0.869659096	0.970486819	Zmynd19
Dph7	0.095397732	4.319710547	0.145738947	0.702641092	0.916663164	Dph7
Mrpl41	-0.386767399	6.307063664	3.351799682	0.067131581	0.321049578	Mrpl41
Pnpla7	0.599090058	1.964684849	1.936882349	0.164007444	0.51956681	Pnpla7
Nsmf	-0.232614106	4.201250692	0.821509625	0.364739156	0.732523243	Nsmf
Nrarp	-1.092197285	4.63285467	19.70755326	9.02E-06	0.000290853	Nrarp
Tor4a	0.497461579	1.663203822	1.070181257	0.300904508	0.675368493	Tor4a
Nelfb	0.227929706	6.012628601	1.198342135	0.273653284	0.650777942	Nelfb
Tubb4b	-0.011742642	8.46070303	0.002019853	0.96415292	0.992272508	Tubb4b
Rnf208	0.451618761	3.525136229	2.453773305	0.11724273	0.437654215	Rnf208
Ndor1	0.252796921	2.89971637	0.566091804	0.451816122	0.79943089	Ndor1
Tmem203	-0.140696085	4.015924887	0.283335788	0.594523112	0.873246333	Tmem203
Tprn	0.241318373	2.460758155	0.414196874	0.519846987	0.836737745	Tprn
Ssna1	-0.246536152	6.86810375	1.225529069	0.268278293	0.645010332	Ssna1
Anapc2	0.304145709	5.617789362	2.090830005	0.148185542	0.493658661	Anapc2
AA543186	-1.126941265	1.474854574	4.018763248	0.044996698	0.250494017	AA543186
Man1b1	0.139829667	4.360298932	0.322511171	0.570102417	0.861642435	Man1b1
Dpp7	0.557651732	2.720940998	2.597832515	0.107009974	0.417382273	Dpp7
Uap1l1	0.323413269	0.548693641	0.198166697	0.656204722	0.898308321	Uap1l1
Sapcd2	0.089159176	4.649838775	0.142602545	0.705707316	0.917514859	Sapcd2
Npdc1	1.068322459	4.625506108	20.68025541	5.43E-06	0.000183709	Npdc1
Abca2	-0.051519319	3.319130361	0.028580358	0.865751601	0.970152663	Abca2
BC029214	0.005143367	3.568919108	0.000319032	0.985749361	0.997126712	BC029214
C8g	0.148887689	1.468734658	0.083462227	0.772659206	0.943124474	C8g
Fbxw5	0.259751248	4.929484801	1.304592258	0.253376096	0.628798272	Fbxw5
Traf2	0.180746212	4.37915742	0.540157906	0.462367292	0.805379694	Traf2
Edf1	-0.535630304	7.743722444	4.735587525	0.029544756	0.190900214	Edf1
Mamdc4	0.485478221	0.503442469	0.448622236	0.50298996	0.829350618	Mamdc4
Phpt1	-0.324579887	5.331339535	2.076003524	0.149631496	0.495136197	Phpt1
Rabl6	0.217560285	6.034697407	1.092531354	0.295911022	0.672303193	Rabl6
Tmem141	0.087189963	4.158490254	0.116208973	0.733183101	0.927701502	Tmem141
Bmyc	0.066208336	6.483453986	0.096678001	0.755853182	0.93795721	Bmyc
Camsap1	-0.007308801	5.777094049	0.001222128	0.972112474	0.993574027	Camsap1
Ubac1	0.106692243	5.936477828	0.264671397	0.606928853	0.878347658	Ubac1
Nacc2	0.260330173	2.572483213	0.518608017	0.471436067	0.812068367	Nacc2
C330006A16Rik	0.109289703	4.047641974	0.175107198	0.6756122	0.906274424	C330006A16Rik
Qsox2	-0.133030808	3.64417903	0.215939809	0.642151149	0.891609726	Qsox2
Gpsm1	0.053059003	4.248219051	0.044172552	0.833532909	0.96149973	Gpsm1
Dnlz	-0.235786914	5.933014979	1.283946618	0.257166516	0.632806103	Dnlz
Snapc4	-0.155742067	3.383591639	0.262373062	0.608494497	0.879296739	Snapc4
Gm13563	-0.945174554	0.652172799	1.615674891	0.203695918	0.572124911	Gm13563
Sdccag3	0.062782635	5.48399038	0.087139044	0.767846272	0.941170659	Sdccag3
Pmpca	0.123782668	5.939413277	0.356825806	0.550274408	0.850734086	Pmpca
Inpp5e	0.04321568	3.796928386	0.024460692	0.875718412	0.971666922	Inpp5e
Sec16a	0.096905525	4.816042537	0.177922116	0.673165056	0.904647141	Sec16a
Notch1	-0.170350175	5.099675531	0.581876254	0.445577828	0.79360721	Notch1
Egfl7	0.064745568	3.982491089	0.059662324	0.80703045	0.953434207	Egfl7
Agpat2	-0.195555673	4.460097852	0.644736471	0.422000839	0.777401463	Agpat2
Fam69b	0.765577346	5.378306453	12.71978527	0.000361807	0.006783116	Fam69b
Surf6	-0.057934337	4.254416317	0.052714789	0.818404927	0.956703494	Surf6
Med22	0.073608178	4.561965254	0.094869238	0.758075862	0.938130928	Med22
Rpl7a	-0.117181647	7.606402568	0.242621677	0.622318981	0.88549365	Rpl7a
Surf1	-0.07762723	4.703316	0.11010072	0.740029496	0.930964774	Surf1
Surf2	0.469771537	5.459056305	4.890326171	0.027007583	0.180748218	Surf2
Surf4	-0.142291459	5.74099811	0.462092614	0.496647608	0.826948037	Surf4
Rexo4	-0.003785243	5.199816981	0.000297632	0.986235564	0.997126712	Rexo4
Cacfd1	0.452161798	5.369535781	4.438319758	0.035140816	0.214076187	Cacfd1
Vav2	0.080104197	3.024417468	0.060943285	0.805011204	0.952964513	Vav2
Brd3	0.002315894	7.991528298	8.74E-05	0.99254019	0.998595211	Brd3
Wdr5	0.201848888	5.724327303	0.930322347	0.334779177	0.706222287	Wdr5
Rxra	0.186422985	3.779244889	0.460639582	0.497325215	0.827318872	Rxra
Col5a1	0.505039266	4.146955809	3.91288606	0.047917243	0.261564463	Col5a1
Olfm1	-0.449777995	3.514483253	2.255884174	0.133107411	0.467978626	Olfm1
Ppp1r26	0.579082418	3.112590575	3.321117827	0.06839531	0.32387631	Ppp1r26
X1700007K13Rik	-0.65863053	2.857275292	3.511911026	0.060929137	0.302780278	X1700007K13Rik
Mrps2	0.003242058	4.888705484	0.000196609	0.988812647	0.99740724	Mrps2
Ralgds	0.344568447	4.399980926	2.005648493	0.156714264	0.506723251	Ralgds
Gtf3c5	0.06192395	3.819804932	0.051259021	0.820886789	0.957437937	Gtf3c5
Tsc1	-0.019608823	4.011727606	0.005514699	0.940802692	0.987309995	Tsc1
X1700026L06Rik	0.18212856	0.110403195	0.041017355	0.839504427	0.962667878	X1700026L06Rik
Ak8	-2.426709619	0.773953107	7.953432229	0.004799627	0.052061652	Ak8
Gtf3c4	0.209216658	5.094523844	0.886974901	0.3462984	0.716299375	Gtf3c4
Ddx31	-0.136697993	3.474383857	0.212196479	0.645051247	0.892522134	Ddx31
Cfap77	0.261048081	0.972099245	0.184083704	0.667887007	0.902122895	Cfap77
Ttf1	0.045089727	4.78813756	0.038541954	0.844358888	0.964163667	Ttf1
Setx	0.148796292	5.943175674	0.512031442	0.47426078	0.813176414	Setx
Med27	-0.148948918	4.209374879	0.342027712	0.55866112	0.855458193	Med27
Rapgef1	0.288595285	4.115313508	1.260603978	0.261536797	0.637031952	Rapgef1
Trub2	0.304435727	4.579541061	1.659952081	0.197609794	0.56727022	Trub2
Coq4	-0.137196342	5.112930755	0.375885641	0.539813439	0.847803259	Coq4
Slc27a4	0.216292607	3.254916827	0.497834049	0.480453371	0.816534353	Slc27a4
Urm1	0.350130244	5.373013152	2.670335294	0.102234483	0.407600646	Urm1
X2600006K01Rik	-0.103385944	0.990471154	0.027330054	0.868693661	0.970486819	X2600006K01Rik
Cercam	0.312985203	2.444108905	0.700655848	0.402563407	0.760966499	Cercam
Odf2	-0.262149969	5.629919918	1.538654721	0.214818158	0.583339549	Odf2
Gle1	0.12498986	5.378310726	0.337971861	0.561002248	0.857187511	Gle1
Sptan1	0.105686829	6.789863225	0.228985556	0.632277046	0.888865236	Sptan1
Wdr34	0.193142872	4.602134091	0.672682614	0.412117886	0.769195368	Wdr34
Set	0.044462622	10.51578177	0.022283426	0.881335584	0.973207583	Set
Pkn3	0.26029425	1.521101972	0.264480277	0.607058718	0.878347658	Pkn3
Zdhhc12	0.425777641	5.518453987	3.96231733	0.046529607	0.256904454	Zdhhc12
Zer1	0.132290906	4.333341222	0.287646707	0.591732538	0.872128657	Zer1
Tbc1d13	0.310191592	2.774629127	0.818839144	0.365519792	0.733109357	Tbc1d13
Endog	0.166044914	4.289094837	0.438643966	0.507777682	0.83037827	Endog
D2Wsu81e	0.104337218	5.624864745	0.243511392	0.621681426	0.88549365	D2Wsu81e
Ccbl1	0.021721449	3.220624664	0.004889423	0.944253822	0.987915724	Ccbl1
X1700084E18Rik	-0.32733444	0.907141854	0.239657743	0.62445342	0.885913698	X1700084E18Rik
Lrrc8a	0.034060061	4.953175281	0.02220794	0.881535258	0.973207583	Lrrc8a
Dolk	0.304713769	4.029929302	1.33880885	0.247244139	0.622360434	Dolk
Nup188	0.301453867	4.889634599	1.774580299	0.182816245	0.545529849	Nup188
Sh3glb2	0.304571521	6.055137902	2.134816198	0.14398772	0.486287932	Sh3glb2
Fam73b	0.181149616	3.973454668	0.463958301	0.495779843	0.826328132	Fam73b
Dolpp1	-0.052086315	3.422349292	0.030328462	0.861747038	0.968665507	Dolpp1
Crat	0.506852447	2.440881077	1.82741535	0.176433137	0.539400522	Crat
Ppp2r4	0.080109989	5.781650919	0.14606501	0.7023245	0.916388927	Ppp2r4
Ier5l	-0.342367865	5.210325687	2.230211198	0.135335348	0.4723414	Ier5l
Cstad	0.681004686	0.557389041	0.929761683	0.334924859	0.706341219	Cstad
X1700001O22Rik	-0.135502691	2.204767257	0.109007015	0.741277479	0.931749412	X1700001O22Rik
Ntmt1	0.325344761	6.32921702	2.383894573	0.122591583	0.447277644	Ntmt1
Asb6	0.239028094	3.775315042	0.752527607	0.385677154	0.749112257	Asb6
Prrx2	2.380049769	3.551858557	59.40834934	1.28E-14	2.66E-12	Prrx2
Ptges	1.36348153	1.040242966	5.416859399	0.019943202	0.147870037	Ptges
Tor1b	0.491340383	5.132450729	4.905307194	0.026774289	0.179722581	Tor1b
Tor1a	0.238417729	5.859373245	1.310785672	0.252252454	0.627584968	Tor1a
BC005624	-0.113950123	6.149382174	0.297891877	0.585207053	0.868849935	BC005624
Usp20	0.106471395	3.860672983	0.151647053	0.696966318	0.914802245	Usp20
Fnbp1	0.086445338	4.97590296	0.147755571	0.700689509	0.915999712	Fnbp1
Gpr107	0.322333707	5.394358371	2.273508043	0.131601715	0.46464709	Gpr107
Ncs1	-0.207530277	5.415045813	0.933747589	0.333891006	0.70475693	Ncs1
Hmcn2	0.156023029	0.709994716	0.053061501	0.817819172	0.956703494	Hmcn2
Ass1	0.947112874	2.821954271	7.937963063	0.004840829	0.052428577	Ass1
Fubp3	0.084550426	6.14894889	0.164255967	0.685267998	0.909829722	Fubp3
Exosc2	0.260110456	5.107449888	1.367161806	0.242300124	0.615977424	Exosc2
Abl1	0.336645605	6.30757165	2.570756895	0.108855637	0.421846199	Abl1
Qrfp	-2.97664926	1.233867755	14.01949463	0.000180925	0.003784818	Qrfp
Aif1l	-0.087870103	5.211221012	0.160149401	0.689019005	0.911813494	Aif1l
Nup214	0.158974115	5.509011566	0.564270716	0.452544606	0.799960661	Nup214
Plpp7	0.232081251	1.81767841	0.256273326	0.612692068	0.880916493	Plpp7
Prrc2b	-0.145340377	7.121134489	0.407797014	0.523089777	0.838184657	Prrc2b
Gm13610	-1.32143408	0.48416674	2.447000085	0.117749714	0.43881719	Gm13610
Pomt1	0.163746257	3.337334127	0.289760021	0.590374355	0.871046251	Pomt1
Uck1	0.38895413	5.235113187	3.185333792	0.074301821	0.339780764	Uck1
Swi5	-0.465126962	8.543543516	3.079309082	0.079294204	0.353024296	Swi5
Golga2	0.15365431	4.66001952	0.432829524	0.5106038	0.831817606	Golga2
Dnm1	0.712373314	1.824840579	2.506133864	0.113403838	0.430068513	Dnm1
Ciz1	0.215875032	5.00614024	0.925625836	0.336002134	0.707424073	Ciz1
X1110008P14Rik	-0.149868117	4.592417915	0.394139123	0.530131688	0.842407891	X1110008P14Rik
Ptges2	0.258232952	4.497836417	1.162798379	0.280885936	0.65753177	Ptges2
Slc25a25	0.091681444	3.092476093	0.082659579	0.77372507	0.943541297	Slc25a25
Naif1	-0.212650271	0.925985851	0.112559571	0.737248708	0.929721483	Naif1
Fam102a	0.485495969	3.622938239	2.916824807	0.087660202	0.372072541	Fam102a
Dpm2	0.038080784	6.029184162	0.033553447	0.854659924	0.966992399	Dpm2
St6galnac4	1.195014332	2.424594748	10.04663098	0.001526268	0.021689751	St6galnac4
St6galnac6	0.842948937	1.892121695	3.669659104	0.055411516	0.285326413	St6galnac6
Ak1	1.586256179	2.269722128	16.10331176	6.00E-05	0.001474522	Ak1
Fpgs	0.291303724	3.304738248	0.918026643	0.337993645	0.709481208	Fpgs
Cdk9	0.327445419	6.804482729	2.175749357	0.140201211	0.479023766	Cdk9
Sh2d3c	-0.386364142	1.771919573	0.640951658	0.423366398	0.778381649	Sh2d3c
Tor2a	0.331681298	5.172897463	2.261530967	0.132622893	0.466827743	Tor2a
Ptrh1	0.011481896	1.89182516	0.000619504	0.980142839	0.996113785	Ptrh1
Stxbp1	-0.841714022	1.406494879	2.181352277	0.139691675	0.478618068	Stxbp1
Fam129b	-0.359104175	4.915618982	2.440486224	0.11823957	0.43942717	Fam129b
Lrsam1	0.092998252	2.04739512	0.04741347	0.827626752	0.959286553	Lrsam1
Rpl12	-0.549706611	11.23226246	3.097066728	0.078433498	0.351165199	Rpl12
Slc2a8	0.26512756	3.439641853	0.809464797	0.368278531	0.735465219	Slc2a8
Garnl3	-0.139754013	1.611805085	0.077451372	0.780781411	0.945935401	Garnl3
Ralgps1	0.066656726	3.439874473	0.050692861	0.821862	0.957875625	Ralgps1
Angptl2	0.448049348	3.438943723	2.313403835	0.128262903	0.458855965	Angptl2
Zbtb34	0.13081019	3.429624014	0.195085872	0.658716975	0.899305438	Zbtb34
Zbtb43	0.125644918	4.866759036	0.301629412	0.582862724	0.867528334	Zbtb43
Mvb12b	0.074740968	4.026539995	0.080729568	0.776311147	0.944838135	Mvb12b
Pbx3	-0.811146262	6.091527349	14.66023628	0.000128734	0.002792752	Pbx3
Mapkap1	0.006683233	6.201436481	0.001023553	0.974477626	0.994782576	Mapkap1
Gapvd1	0.077095173	6.707398777	0.12418393	0.724540249	0.925626955	Gapvd1
Hspa5	-0.025216048	9.083328074	0.008494834	0.926565018	0.985243791	Hspa5
Rabepk	0.15846142	4.652635795	0.451734457	0.501512437	0.829003135	Rabepk
Fbxw2	0.107403196	6.480661529	0.25313547	0.614875899	0.882397819	Fbxw2
Psmd5	0.079366056	6.497033382	0.137760567	0.71051754	0.918979676	Psmd5
Cutal	-0.212666514	1.198102317	0.136711697	0.711572164	0.919830712	Cutal
Phf19	0.743254642	4.087125882	8.292030015	0.003981945	0.045461664	Phf19
Traf1	0.593720694	3.353687423	3.949343091	0.046889669	0.257819985	Traf1
Hc	0.672599805	0.333939543	0.723999573	0.394835102	0.756743933	Hc
Cntrl	0.117718083	6.634985938	0.294162201	0.587565557	0.869317028	Cntrl
Rab14	0.167830277	8.30946956	0.427417881	0.513258682	0.833378788	Rab14
Gsn	0.626415533	5.541001493	8.806090478	0.003002267	0.036870132	Gsn
Stom	-0.850391263	1.815165118	3.025769573	0.081951433	0.36003232	Stom
Ggta1	-0.463677136	2.842478279	1.746267664	0.186346628	0.551011221	Ggta1
Dab2ip	0.315491018	6.375426952	2.262237702	0.132562391	0.466774837	Dab2ip
Ndufa8	-0.485102363	7.370119581	4.313495885	0.037811184	0.224698838	Ndufa8
Rbm18	-0.05895823	6.022930397	0.079845639	0.777506705	0.944838135	Rbm18
Mrrf	-0.023484117	5.486772881	0.012165906	0.912172118	0.981479124	Mrrf
Ptgs1	0.962788608	0.721203157	2.143534464	0.143171698	0.484417634	Ptgs1
Pdcl	0.17066579	6.167137055	0.666706159	0.414202352	0.771056251	Pdcl
Rc3h2	-0.051556249	5.954016505	0.061220764	0.804576774	0.952901828	Rc3h2
Zbtb6	0.283804818	4.132286071	1.23329576	0.266767047	0.64281664	Zbtb6
Zbtb26	0.280612906	4.164377492	1.199535327	0.273414571	0.650554769	Zbtb26
Rabgap1	0.289438316	7.137023243	1.607812364	0.204799589	0.573205001	Rabgap1
Strbp	0.094692692	7.201570424	0.170615287	0.679565561	0.907682006	Strbp
Gpr21	0.360670841	1.826223686	0.625816085	0.428894167	0.783551681	Gpr21
Dennd1a	-0.050356705	4.423415118	0.042325957	0.836999689	0.96261395	Dennd1a
Nek6	0.080479649	4.100090664	0.096903021	0.755578268	0.93795721	Nek6
Psmb7	0.057161939	7.988097435	0.053123929	0.817713917	0.956703494	Psmb7
Nr6a1	0.276961147	2.550993976	0.581575566	0.445695411	0.79360721	Nr6a1
Nr6a1os	0.18212856	0.110403195	0.041017355	0.839504427	0.962667878	Nr6a1os
Olfml2a	-1.37337841	0.80890388	3.35738171	0.066904363	0.320529833	Olfml2a
Wdr38	0.424714456	0.657696307	0.387130495	0.533811605	0.843360064	Wdr38
Rpl35	-0.553370519	7.418199859	5.29522903	0.021383919	0.154800727	Rpl35
Arpc5l	0.05227662	7.262585772	0.051464776	0.820533778	0.957427661	Arpc5l
Golga1	0.093040095	5.503596637	0.192534407	0.660815571	0.900334483	Golga1
Scai	0.251356562	5.377704561	1.368201268	0.242121171	0.615676938	Scai
Ppp6c	-0.117457483	5.80063547	0.311979294	0.576468143	0.865505275	Ppp6c
Gtdc1	0.458118129	4.199161116	3.228823321	0.072352658	0.334354534	Gtdc1
Zeb2	2.043200166	3.496389632	44.56213358	2.46E-11	2.86E-09	Zeb2
Zeb2os	3.175928629	0.285004275	12.70692958	0.000364303	0.006797633	Zeb2os
Gm13470	-1.257274114	0.814446309	2.806684458	0.093872203	0.388042632	Gm13470
Acvr2a	0.409256369	4.930260503	3.272712372	0.070441069	0.329393295	Acvr2a
Orc4	0.012469942	5.740896369	0.003529523	0.952625714	0.989594481	Orc4
Mbd5	-0.027581707	3.969203528	0.010645439	0.917822701	0.983136474	Mbd5
Epc2	-0.018525019	6.042571298	0.007868175	0.929318162	0.985569723	Epc2
Kif5c	-0.073007348	3.845970468	0.069975132	0.791372991	0.948556621	Kif5c
Lypd6b	0.117685222	5.84780402	0.317367415	0.573194044	0.862845749	Lypd6b
Lypd6	0.615866172	5.030008562	7.627817545	0.005747481	0.059653362	Lypd6
Mmadhc	0.049076628	6.351904159	0.05427477	0.815785119	0.956419557	Mmadhc
Rnd3	0.971305634	4.923214753	18.34473516	1.84E-05	0.000544575	Rnd3
Rbm43	0.366635715	3.629582419	1.68192619	0.194668704	0.563638299	Rbm43
Nmi	0.157843849	1.616552521	0.100988679	0.750646392	0.935841957	Nmi
Rif1	0.20578286	7.227118339	0.803954873	0.369913552	0.735988693	Rif1
Neb	-0.606909784	1.416174291	1.181886092	0.276972359	0.652879546	Neb
Arl5a	0.4009507	6.209152266	3.689806598	0.054745964	0.283341385	Arl5a
Cacnb4	0.817195499	0.121500703	0.913318822	0.339235368	0.710027862	Cacnb4
Stam2	-0.02716234	4.999411212	0.014547091	0.903998902	0.979150443	Stam2
Fmnl2	0.385958826	5.528222575	3.336769228	0.06774751	0.322478624	Fmnl2
Prpf40a	0.117933419	8.353122071	0.209270895	0.64733947	0.893083079	Prpf40a
Arl6ip6	0.243149332	6.630065129	1.261036017	0.261455078	0.636962331	Arl6ip6
Rprm	2.277372311	6.571342904	99.96275386	1.55E-23	8.37E-21	Rprm
Galnt13	-0.077190479	0.445106469	0.010309237	0.919126242	0.983516182	Galnt13
Nr4a2	-0.074045483	4.362920296	0.089509775	0.764801303	0.940261037	Nr4a2
Gpd2	-0.607246453	6.596656568	7.711034837	0.005488428	0.057784261	Gpd2
Galnt5	0.930552278	5.523267716	19.19397223	1.18E-05	0.000367686	Galnt5
Acvr1	-0.105689143	3.280576227	0.114446006	0.735138108	0.928450416	Acvr1
Upp2	-0.392634209	2.96700764	1.350594415	0.245174227	0.619930028	Upp2
Ccdc148	1.079193573	2.52085317	8.661445963	0.003250133	0.039059581	Ccdc148
Pkp4	0.105990808	6.515124871	0.240246707	0.624027987	0.885776529	Pkp4
Dapl1	-0.880436683	2.292796879	4.117697279	0.042436804	0.241175897	Dapl1
Tanc1	-0.308578063	5.511323254	2.090241914	0.148242594	0.49368489	Tanc1
Wdsub1	-0.06324392	4.874135725	0.076399226	0.782237708	0.946716588	Wdsub1
Baz2b	0.029574931	7.333653368	0.01622174	0.898651838	0.977786538	Baz2b
Gm13620	-2.178325256	0.163825655	3.563894297	0.059049054	0.296610312	Gm13620
7-Mar	0.072644739	6.894541475	0.105901042	0.744859888	0.933118948	7-Mar
Cd302	-0.322017363	2.169646633	0.592365451	0.441505869	0.79137401	Cd302
Ly75	-2.768594473	3.045923468	44.18290907	2.99E-11	3.39E-09	Ly75
Pla2r1	-1.17807675	1.078677704	3.320528477	0.068419832	0.32387631	Pla2r1
Itgb6	-0.691877912	0.546526213	0.828128281	0.362814315	0.731451002	Itgb6
Rbms1	-0.684815925	7.235491054	8.73965946	0.003113627	0.037791878	Rbms1
Tank	-0.116661529	4.301881415	0.217505374	0.640947307	0.89109852	Tank
Psmd14	0.014642572	7.038002442	0.004187994	0.948401148	0.989025545	Psmd14
Dpp4	0.862310773	5.738196034	16.95013677	3.84E-05	0.001023727	Dpp4
Fap	-0.662022065	5.202738463	8.79620797	0.003018573	0.037036627	Fap
Ifih1	-0.358161425	4.297244916	2.017316182	0.155513795	0.505691975	Ifih1
Gca	0.032905514	2.128088842	0.006198946	0.937244688	0.987058126	Gca
Fign	-0.684095393	4.265366396	7.041625171	0.007963674	0.07598202	Fign
Grb14	-0.69899984	4.267089125	7.358891949	0.00667319	0.066747252	Grb14
Cobll1	-2.180610408	2.778852979	27.40590914	1.65E-07	8.38E-06	Cobll1
Scn3a	-2.034361278	2.035965585	15.59155865	7.86E-05	0.001838477	Scn3a
Scn2a1	0.573560849	0.329973069	0.541778123	0.461696748	0.805379694	Scn2a1
Csrnp3	-0.688252661	1.72103041	1.887582346	0.169474861	0.528388181	Csrnp3
Galnt3	-1.063918488	4.588806766	18.43195079	1.76E-05	0.000525978	Galnt3
Ttc21b	-0.107008472	4.791784162	0.21262125	0.644720608	0.892522134	Ttc21b
Scn1a	-1.529902863	1.156033286	5.283979383	0.021522503	0.155387321	Scn1a
Scn9a	-2.679454165	2.588906829	32.42864343	1.24E-08	8.33E-07	Scn9a
Stk39	0.251916442	5.941562091	1.47234064	0.224976756	0.596161853	Stk39
Cers6	-0.550677977	5.195502574	6.087172156	0.013616685	0.113237026	Cers6
Spc25	-0.055294774	6.887139774	0.061716203	0.80380369	0.952827817	Spc25
Lrp2	-0.542204335	2.658246463	2.16700299	0.141000792	0.481023721	Lrp2
Bbs5	0.154335712	3.68405678	0.302044456	0.582603561	0.867528334	Bbs5
Fastkd1	0.269420669	2.872643777	0.633358145	0.426126193	0.780951174	Fastkd1
Ppig	-0.012546846	7.935079509	0.002600748	0.959327492	0.991215239	Ppig
Ccdc173	-0.278951127	3.005069582	0.701623621	0.402238671	0.760837189	Ccdc173
Phospho2	0.16956938	4.688246908	0.527364134	0.467717145	0.809774312	Phospho2
Klhl23	0.654808718	6.060042118	9.897106146	0.001655389	0.02313423	Klhl23
Ssb	-0.15493094	8.839598183	0.332616663	0.564122349	0.858298023	Ssb
Mettl5	0.194190436	5.117139117	0.771161761	0.379857892	0.745005899	Mettl5
Mettl5os	0.282973406	0.702151681	0.171366627	0.678900088	0.907258027	Mettl5os
Ubr3	0.346269015	5.346336076	2.568728771	0.108995289	0.422070863	Ubr3
Myo3b	0.688328849	0.324467502	0.779351145	0.377339656	0.742843164	Myo3b
Gad1	3.459514654	0.94035105	25.71827808	3.95E-07	1.84E-05	Gad1
Gorasp2	-0.151323346	5.85936796	0.520548958	0.470607606	0.811212322	Gorasp2
Tlk1	-0.323751183	6.870022702	2.106814701	0.146644281	0.490708335	Tlk1
Mettl8	0.277398141	4.03340966	1.132831518	0.287172176	0.662708742	Mettl8
Dcaf17	0.065009588	6.00237656	0.097399194	0.754973312	0.93795721	Dcaf17
Cybrd1	-1.373222023	1.714743632	6.548107227	0.01049958	0.094112001	Cybrd1
Dync1i2	-0.104741697	7.090545923	0.212479454	0.644830936	0.892522134	Dync1i2
Slc25a12	0.338125251	2.554313219	0.867802701	0.351564333	0.720811007	Slc25a12
Hat1	0.004365199	7.266605706	0.000356269	0.984940761	0.997126712	Hat1
Metap1d	0.201658418	4.518641203	0.707739544	0.400195251	0.760389924	Metap1d
Itga6	0.083096254	5.841797804	0.159064675	0.690019111	0.912276976	Itga6
Pdk1	-0.604416034	5.562253704	7.962821184	0.004774793	0.051917688	Pdk1
Rapgef4	-0.046276407	2.550812417	0.015815812	0.899921167	0.978509924	Rapgef4
Zak	-0.095707836	4.670732013	0.167462182	0.682377166	0.908790188	Zak
Cdca7	0.056992006	6.527505044	0.070863478	0.790083682	0.948556621	Cdca7
Sp3	0.061290449	6.846453555	0.075411348	0.78361491	0.946841885	Sp3
Sp3os	-0.366939789	4.871887694	2.370279646	0.123664897	0.44966626	Sp3os
Ola1	0.111986074	7.519072268	0.226090108	0.634438233	0.889247466	Ola1
Cir1	-0.266422931	5.838948352	1.621033341	0.202947763	0.571972262	Cir1
Scrn3	-0.177696681	3.568526727	0.373423684	0.541143956	0.848175183	Scrn3
Gpr155	0.428545699	0.496926644	0.338045498	0.560959576	0.857187511	Gpr155
Wipf1	-0.36853114	2.248459106	0.807625412	0.368823231	0.735465485	Wipf1
Chrna1os	0.063984991	1.912041728	0.019729496	0.888295192	0.976021982	Chrna1os
Chn1os3	-0.651145647	0.111781262	0.489207176	0.484281178	0.818907498	Chn1os3
Chn1	-0.425110467	4.006773079	2.501984424	0.113702946	0.430282608	Chn1
Atf2	0.279991423	5.829841401	1.808044484	0.178742991	0.541014533	Atf2
Atp5g3	-0.756814836	8.226461675	8.573553579	0.003410808	0.040272047	Atp5g3
Lnp	0.050810316	5.562102188	0.058157238	0.809432569	0.954079819	Lnp
Haglr	-5.811852675	0.363486214	13.63993091	0.000221426	0.004506111	Haglr
Mtx2	0.017607861	7.530262163	0.005538433	0.940675679	0.987309995	Mtx2
Hnrnpa3	0.034776801	8.866858051	0.016671144	0.89726524	0.977554729	Hnrnpa3
Nfe2l2	0.036293835	5.351805862	0.028415609	0.866135431	0.970152663	Nfe2l2
Agps	-0.64682344	6.398793333	9.184776067	0.002440364	0.031437973	Agps
Ttc30b	0.055494097	2.147318387	0.018007133	0.893251812	0.976613553	Ttc30b
Ttc30a1	-0.321021278	3.346185625	1.083817599	0.2978451	0.673642371	Ttc30a1
Pde11a	2.404918801	2.476117208	36.51304545	1.52E-09	1.27E-07	Pde11a
Rbm45	0.444538877	4.177546115	3.061792958	0.08015318	0.355438987	Rbm45
Osbpl6	-0.657013789	4.110978292	6.13186425	0.01327668	0.111126914	Osbpl6
Prkra	0.247560525	6.104445877	1.409267512	0.235178028	0.607772568	Prkra
Fkbp7	0.010558647	2.819064702	0.000955309	0.975342853	0.994805863	Fkbp7
Plekha3	-0.126993442	4.510092236	0.279198758	0.597226861	0.87343475	Plekha3
Ttn	-0.449331608	1.153370907	0.574360579	0.448531323	0.795708978	Ttn
Ccdc141	1.211983884	2.827971673	12.66627028	0.000372311	0.006927873	Ccdc141
Sestd1	0.626255246	6.075147054	9.023987095	0.002664595	0.033544949	Sestd1
Zfp385b	-1.626764593	3.488224425	24.4966138	7.44E-07	3.16E-05	Zfp385b
Cwc22	0.131713233	5.393169899	0.374152689	0.540749352	0.848111458	Cwc22
Ube2e3	0.172405968	8.122382552	0.468982845	0.49345548	0.825467113	Ube2e3
Itga4	4.136748644	2.822541479	90.59459517	1.76E-21	6.99E-19	Itga4
Ssfa2	1.372338366	4.235099044	28.74029841	8.28E-08	4.57E-06	Ssfa2
Dnajc10	0.371713886	6.015419925	3.198056242	0.073725846	0.337952126	Dnajc10
Nckap1	0.032453221	6.474373186	0.023282226	0.878725442	0.972080584	Nckap1
Dusp19	0.011181947	4.597233119	0.002242428	0.962230868	0.991920715	Dusp19
Nup35	0.305466015	4.66402358	1.676504333	0.195389593	0.564519198	Nup35
Zc3h15	-0.009890779	6.950082319	0.001950267	0.964775412	0.992272508	Zc3h15
Itgav	-0.561998459	4.384247623	5.039484282	0.024775865	0.170873046	Itgav
Fam171b	1.104319258	2.002565889	6.592402128	0.010241489	0.092475429	Fam171b
Calcrl	0.623371915	2.211816739	2.407193442	0.120778729	0.444449886	Calcrl
Tfpi	0.628321316	3.665424123	5.000853844	0.025334817	0.173342133	Tfpi
Ctnnd1	0.233733724	5.724195187	1.254707843	0.262655206	0.637904681	Ctnnd1
X2700094K13Rik	-0.715571693	8.612474462	6.999168367	0.008154759	0.077640223	X2700094K13Rik
Tmx2	0.216429778	5.954782799	1.084701897	0.297648086	0.673392159	Tmx2
Med19	-0.026115512	6.865726477	0.013814021	0.906437645	0.98037315	Med19
Zdhhc5	-0.256110098	4.776364719	1.217873839	0.269778316	0.646584855	Zdhhc5
Clp1	0.1158114	4.699553144	0.24877082	0.617941914	0.883842602	Clp1
Gm19426	-0.284177374	2.874319413	0.691098758	0.405790904	0.764162015	Gm19426
Serping1	-0.267609503	0.049442782	0.085042604	0.770576684	0.941691681	Serping1
Timm10	-0.432915971	5.650063172	4.063690591	0.043814642	0.246459648	Timm10
Slc43a1	0.526325732	2.138072891	1.66856774	0.196450484	0.565508743	Slc43a1
Slc43a3	0.391482286	3.362387938	1.700326934	0.192245227	0.560833195	Slc43a3
Ssrp1	0.164119458	8.078943508	0.430064847	0.51195713	0.832579245	Ssrp1
Tnks1bp1	0.000189154	4.108841896	6.33E-07	0.999365289	0.9998896	Tnks1bp1
Aplnr	2.149425034	2.717798131	34.18624511	5.01E-09	3.71E-07	Aplnr
X4833423E24Rik	1.413381323	1.031140875	5.718994995	0.016782334	0.131527458	X4833423E24Rik
Ptprj	0.881844065	2.821952389	6.828316416	0.00897238	0.083941598	Ptprj
Nup160	-0.019472796	4.953840561	0.007203699	0.932361079	0.985569723	Nup160
Fnbp4	0.217703309	6.706327371	0.988678169	0.320065656	0.694687372	Fnbp4
Agbl2	0.987349162	0.125349962	1.341073796	0.246844691	0.621935978	Agbl2
Mtch2	0.194224258	7.054727836	0.734372731	0.391469478	0.753304359	Mtch2
C1qtnf4	-0.337203771	4.738391356	2.008406027	0.156429599	0.506370964	C1qtnf4
Ndufs3	-0.066866203	7.438805975	0.081699986	0.775006725	0.944193398	Ndufs3
Kbtbd4	0.186261005	4.009055222	0.500720863	0.479183552	0.815962098	Kbtbd4
Celf1	-0.109962901	6.788371837	0.248352548	0.618237495	0.883857468	Celf1
Psmc3	0.073881575	7.697473632	0.094930428	0.758000292	0.938130928	Psmc3
Slc39a13	-0.146468205	3.300481445	0.226260585	0.634310518	0.889247466	Slc39a13
Madd	0.09014751	3.114825607	0.080416582	0.776733663	0.944838135	Madd
Acp2	-0.068483506	4.01396119	0.067554953	0.794930608	0.949319774	Acp2
Ddb2	0.309739469	3.380396968	1.079236571	0.298868403	0.673860005	Ddb2
A330069E16Rik	-0.898023903	1.770914205	2.983818815	0.084100627	0.363841891	A330069E16Rik
Pacsin3	0.458064277	4.906960675	4.049555163	0.044182986	0.247879417	Pacsin3
Arfgap2	0.074685512	6.264697134	0.126469981	0.722120534	0.924060885	Arfgap2
X1110051M20Rik	0.226808935	4.620310154	0.929110976	0.335094044	0.706407243	X1110051M20Rik
Lrp4	0.033283687	4.132812283	0.016284713	0.898456375	0.977786538	Lrp4
Ckap5	0.177584054	7.129440262	0.607299976	0.435806232	0.78831334	Ckap5
Zfp408	0.220830717	2.779122987	0.411915163	0.520999041	0.836778622	Zfp408
Arhgap1	-0.103135231	5.002896382	0.209721855	0.646985498	0.893083079	Arhgap1
Atg13	0.188446848	3.744626515	0.463341746	0.496066331	0.826593149	Atg13
Harbi1	0.551265702	5.027604688	6.080312673	0.013669657	0.113459506	Harbi1
Ambra1	0.302642937	4.224224485	1.415573633	0.234133337	0.606235695	Ambra1
Mdk	-0.243703721	10.58700115	0.65946053	0.416750461	0.77312892	Mdk
Dgkz	0.299860292	5.545107535	2.008752802	0.156393842	0.506370964	Dgkz
Creb3l1	-0.605906939	0.823843077	0.768231146	0.380764818	0.745891637	Creb3l1
Phf21a	0.195085229	5.806794279	0.873875169	0.349884727	0.719311315	Phf21a
Gyltl1b	0.504950537	4.38984692	4.224838223	0.039836417	0.232145233	Gyltl1b
Pex16	0.342763928	4.311281489	1.908155956	0.167168242	0.524595983	Pex16
X1700029I15Rik	1.729523348	0.336859689	4.834844824	0.027890151	0.184003972	X1700029I15Rik
Mapk8ip1	0.793181226	5.44299437	13.77732399	0.000205805	0.004245957	Mapk8ip1
Cry2	0.347144738	3.539755789	1.446093989	0.229155741	0.600152826	Cry2
Slc35c1	0.936928814	2.382325042	6.083296126	0.013646592	0.113394812	Slc35c1
Chst1	-0.829215351	2.843229254	5.262902578	0.021784658	0.156775061	Chst1
Syt13	0.673489296	2.685030764	3.678732037	0.055110745	0.284464354	Syt13
Prdm11	-0.047142138	5.012937809	0.043946174	0.833953787	0.961658851	Prdm11
Trp53i11	0.319849433	4.959441195	2.03116578	0.154102363	0.504676023	Trp53i11
Tspan18	-3.050484861	0.371144322	8.149198031	0.004308021	0.048324444	Tspan18
Cd82	-0.116565833	3.332753776	0.144013934	0.704322783	0.917253652	Cd82
Ext2	0.262462518	5.037766737	1.383819629	0.239451596	0.612239874	Ext2
Accs	-0.085081261	3.286534394	0.075258446	0.783828935	0.946841885	Accs
Alkbh3	0.185352451	3.767485348	0.447442334	0.503552058	0.829350618	Alkbh3
Hsd17b12	0.231126564	6.564001276	1.151755982	0.283181863	0.659117798	Hsd17b12
Ttc17	-0.224412882	3.601120901	0.600587906	0.438353801	0.790033767	Ttc17
Api5	0.158309548	6.853137138	0.50861077	0.475740862	0.814044512	Api5
Lrrc4c	1.651828514	0.399247063	4.777849294	0.028828104	0.187619426	Lrrc4c
B230118H07Rik	0.305206319	5.205179014	1.934722517	0.164242703	0.51956681	B230118H07Rik
Traf6	0.395694385	3.325542183	1.712507846	0.190660313	0.558507446	Traf6
Prr5l	0.074853292	5.195844472	0.115068304	0.734446118	0.928306375	Prr5l
Commd9	0.056214771	6.924659693	0.062857846	0.802034717	0.95198341	Commd9
Ldlrad3	0.110237885	5.18622929	0.248351134	0.618238495	0.883857468	Ldlrad3
Trim44	-0.360774202	7.388951565	2.339263014	0.126149223	0.454805555	Trim44
Fjx1	0.131562292	8.265767527	0.265127821	0.606618957	0.878182957	Fjx1
Pamr1	-4.29761527	2.261250178	42.73962722	6.25E-11	6.58E-09	Pamr1
Pdhx	0.196391074	4.521053425	0.673453266	0.411850226	0.769122019	Pdhx
Apip	-0.32586091	5.01338602	2.081078473	0.149134775	0.494101542	Apip
Ehf	-1.650484046	0.115957124	2.724691367	0.09880722	0.399618992	Ehf
Elf5	0.758348197	4.03810399	8.370743287	0.003813096	0.04409445	Elf5
Cat	0.243014649	4.790896149	1.100239614	0.294213525	0.671561598	Cat
Abtb2	-1.313606318	0.370239396	2.287384047	0.130429589	0.462643854	Abtb2
Nat10	0.177008762	4.176497752	0.484354003	0.486456723	0.819910544	Nat10
Caprin1	-0.004062445	8.537299863	0.000240235	0.987633668	0.997126712	Caprin1
Fbxo3	0.261326764	6.004968875	1.577151919	0.209171414	0.577213701	Fbxo3
Cd59b	-0.356054549	1.527761607	0.441261123	0.506514392	0.830117596	Cd59b
Cd59a	-0.92640119	2.894242578	6.566823482	0.010389723	0.093251395	Cd59a
D430041D05Rik	0.028271219	6.976382015	0.015852177	0.899806784	0.978464525	D430041D05Rik
Gm13883	-1.158031292	2.197930271	6.587954347	0.010267108	0.092520724	Gm13883
Hipk3	-1.39158045	5.117703276	35.05342092	3.21E-09	2.51E-07	Hipk3
Cstf3	-0.12843346	5.892742367	0.380491657	0.537340228	0.845979613	Cstf3
Tcp11l1	-0.494937584	4.360862443	3.816985	0.050735455	0.270821672	Tcp11l1
Depdc7	-0.486379197	2.168229779	1.322914619	0.250069637	0.625613443	Depdc7
Qser1	0.159943897	6.37510752	0.579179806	0.446633991	0.793911218	Qser1
Prrg4	0.329927721	4.348797756	1.793110083	0.180547689	0.543092382	Prrg4
Ccdc73	-0.860088297	1.447742892	2.005460867	0.156733654	0.506723251	Ccdc73
Eif3m	0.045204742	8.531138718	0.029525818	0.863570564	0.969178827	Eif3m
Rcn1	0.004178789	7.651463531	0.000298426	0.986217214	0.997126712	Rcn1
Elp4	-0.143095593	5.347405954	0.438433442	0.507879537	0.83037827	Elp4
Immp1l	-0.226358598	6.747991595	1.05703745	0.303891848	0.677371107	Immp1l
Dnajc24	-0.362986077	5.270304857	2.745912038	0.097503429	0.396129735	Dnajc24
Mpped2	0.292068314	8.113219004	1.352386112	0.244861406	0.61960422	Mpped2
Arl14ep	0.137208395	5.2727206	0.393349605	0.530543942	0.842466759	Arl14ep
Mettl15	0.09919728	2.503797366	0.071256039	0.789516692	0.948556621	Mettl15
Kif18a	-0.149897479	4.939142429	0.427799092	0.513070881	0.833295445	Kif18a
Bdnf	-0.412905935	1.866703147	0.787532255	0.374847362	0.740943678	Bdnf
Lin7c	0.095822875	6.229655141	0.208612871	0.647856801	0.893083079	Lin7c
Lgr4	0.471153335	5.63629036	5.043619473	0.024716795	0.170744127	Lgr4
Ccdc34	-0.814632576	7.151420011	12.42358913	0.000423945	0.007695143	Ccdc34
Ano3	-0.066792201	0.123530424	0.005733957	0.939639561	0.987299842	Ano3
Muc15	1.434571344	2.580405242	15.78767294	7.09E-05	0.00166899	Muc15
Lpcat4	-0.367153161	2.238168791	0.799850466	0.371138082	0.736447973	Lpcat4
Nop10	-0.71822602	7.619407448	8.372875948	0.003808624	0.044080572	Nop10
Slc12a6	-0.074988278	3.510613482	0.065590892	0.797868072	0.950184444	Slc12a6
Emc4	-0.021995008	6.09758301	0.011105884	0.916070747	0.98220061	Emc4
Katnbl1	-0.175769889	5.275003418	0.639698368	0.423820044	0.778950018	Katnbl1
Emc7	0.01167901	5.786472556	0.003126393	0.955410193	0.989784491	Emc7
Aven	-0.223601604	5.194337886	1.017102536	0.313207283	0.687219628	Aven
Fmn1	0.704334602	2.445031478	3.578153751	0.058544183	0.295285376	Fmn1
Grem1	-1.762487941	1.291648964	7.422068635	0.00644287	0.065017487	Grem1
Scg5	0.239729416	0.650218245	0.1200482	0.728982219	0.926243455	Scg5
Arhgap11a	0.345820588	5.51535477	2.684304515	0.101341463	0.405606711	Arhgap11a
Aqr	-0.002167714	6.001647585	0.000108691	0.991681793	0.998425911	Aqr
Zfp770	0.252527045	4.743375662	1.196605833	0.27400112	0.651078294	Zfp770
Dph6	0.020387962	5.016009286	0.008261492	0.92757781	0.985569723	Dph6
X3110099E03Rik	-0.983215743	2.198460742	4.990626135	0.025484986	0.174095202	X3110099E03Rik
BC052040	-0.357115793	4.958315661	2.436383947	0.118549227	0.43972885	BC052040
Meis2	0.152896953	9.657388336	0.288248377	0.591345204	0.872001159	Meis2
X2700033N17Rik	-0.742666089	4.961659574	10.21527439	0.001392823	0.020329477	X2700033N17Rik
G630016G05Rik	0.306464427	2.998112939	0.885501337	0.346699321	0.716589945	G630016G05Rik
Spred1	-0.112694186	6.028295276	0.292290418	0.588756501	0.869706972	Spred1
Fam98b	-0.189631667	5.116699114	0.705597604	0.400909186	0.760837189	Fam98b
Rasgrp1	0.036624318	1.38805974	0.004747525	0.945067402	0.988319948	Rasgrp1
Thbs1	1.11877959	2.839291332	11.03123232	0.000895896	0.014270081	Thbs1
Fsip1	0.447830823	0.183130234	0.276812372	0.598798154	0.873925538	Fsip1
Eif2ak4	-0.250557338	4.338059556	1.003112301	0.316558592	0.690823877	Eif2ak4
Srp14	-0.449373824	7.61534153	3.52755059	0.060356892	0.301158536	Srp14
Bmf	1.406452857	5.486674332	42.56290621	6.84E-11	7.15E-09	Bmf
Bub1b	0.374838883	6.428329731	3.110768585	0.077776251	0.349267216	Bub1b
Pak6	0.569960064	1.990203574	1.787368743	0.181247084	0.543821987	Pak6
Inafm2	-0.055727516	4.242374384	0.048760142	0.825234937	0.958574094	Inafm2
A430105I19Rik	0.204703984	1.782933883	0.195250289	0.658582304	0.899292601	A430105I19Rik
Knstrn	0.080425098	6.322051725	0.146140869	0.702250903	0.916388927	Knstrn
Ivd	0.247399474	5.118038602	1.255281745	0.262546085	0.637904681	Ivd
Bahd1	-0.176627903	3.237525975	0.318815548	0.572320328	0.862353144	Bahd1
Chst14	-0.341475973	3.570296453	1.363168791	0.242989057	0.616619245	Chst14
Ccdc32	0.543464173	4.517626616	5.216310219	0.02237598	0.159412588	Ccdc32
Rpusd2	1.077661754	2.099268431	6.893887887	0.008649095	0.081597067	Rpusd2
Casc5	0.080251648	6.296307727	0.146767113	0.701644165	0.916122329	Casc5
Rad51	0.227281569	6.290207959	1.180694295	0.277214696	0.653022624	Rad51
Rmdn3	0.11013288	4.807340097	0.230003359	0.631521338	0.888654243	Rmdn3
Gchfr	0.670135207	3.400501524	5.004132582	0.025286872	0.173102002	Gchfr
Dnajc17	0.309340288	4.931687226	1.873976496	0.171020341	0.530261456	Dnajc17
Zfyve19	0.241586824	4.592668569	1.05032486	0.30543228	0.678737331	Zfyve19
Ppp1r14d	-0.50245168	0.95503343	0.616411825	0.432383808	0.785556877	Ppp1r14d
Spint1	0.509101227	5.880256301	5.926313213	0.014916417	0.121103776	Spint1
Rhov	-1.384354789	3.309132285	16.64270341	4.51E-05	0.001162341	Rhov
Vps18	0.163569982	3.857949609	0.361859678	0.547475228	0.849525085	Vps18
Dll4	-7.276773375	1.628201139	36.03224792	1.94E-09	1.59E-07	Dll4
Ino80	0.012268136	5.33441491	0.003210038	0.954818271	0.989784491	Ino80
Exd1	0.48167341	0.659590415	0.500636043	0.479220784	0.815962098	Exd1
Chp1	0.242581635	4.537231928	1.036830537	0.308559753	0.682344303	Chp1
X1700020I14Rik	0.004557394	7.299582155	0.000388608	0.984272214	0.997126712	X1700020I14Rik
Oip5	0.334922987	4.238130603	1.7879836	0.181172034	0.543717898	Oip5
Nusap1	0.01119304	6.510662941	0.002737294	0.958274387	0.990780702	Nusap1
Ndufaf1	0.286416896	4.946177348	1.619471205	0.203165536	0.571972262	Ndufaf1
Rtf1	-0.175798324	7.230115989	0.580402585	0.446154564	0.79360721	Rtf1
Itpka	-0.068009806	0.60531143	0.009136065	0.923851956	0.98481829	Itpka
Rpap1	0.149051344	4.720354086	0.414315321	0.519787305	0.836737745	Rpap1
Tyro3	-0.208021045	3.215885867	0.436962303	0.508592278	0.830717164	Tyro3
Mga	0.217887382	6.949345326	0.941701988	0.331840518	0.704273957	Mga
Mapkbp1	-0.40302815	2.457867302	1.092302126	0.295961695	0.672303193	Mapkbp1
Jmjd7	0.845435114	2.585785214	5.58328766	0.018132652	0.138955114	Jmjd7
Ehd4	-0.250396578	2.386243314	0.410391078	0.521771076	0.837319826	Ehd4
Vps39	0.775992826	3.526238165	7.262880557	0.007039429	0.069374682	Vps39
Tmem87a	0.120562621	4.751628873	0.273402353	0.601058523	0.875533521	Tmem87a
Ganc	-0.012944563	4.25621048	0.002639826	0.959023326	0.991215239	Ganc
Capn3	-1.539665544	0.539410086	3.41022854	0.064793472	0.314290558	Capn3
Zfp106	0.062391371	7.133325094	0.075201651	0.783908495	0.946841885	Zfp106
Gm26899	0.267728066	0.121997034	0.095716126	0.757032309	0.93795721	Gm26899
Snap23	0.239597961	5.925691429	1.331779215	0.24848894	0.624085543	Snap23
Lrrc57	-0.249517985	3.4739851	0.703959139	0.401456555	0.760837189	Lrrc57
Haus2	0.148313766	4.879098639	0.421080073	0.5163986	0.836253797	Haus2
Stard9	0.928528967	0.907535235	2.300589914	0.129324874	0.460492159	Stard9
Cdan1	-0.087396064	3.194975286	0.075273071	0.783808454	0.946841885	Cdan1
Ttbk2	-0.355905948	3.494502092	1.426827234	0.232282934	0.604121509	Ttbk2
Ubr1	0.11583753	4.909848958	0.259965129	0.610144112	0.879593561	Ubr1
Tmem62	1.078498191	1.275374089	3.917124215	0.047796576	0.261117384	Tmem62
Ccndbp1	0.238991865	5.140643371	1.152073968	0.283115416	0.659117798	Ccndbp1
Lcmt2	0.110076524	4.067594408	0.179217593	0.672046493	0.904115274	Lcmt2
Adal	0.014642247	3.472738932	0.00246245	0.960422757	0.991481757	Adal
Zscan29	0.161227367	3.566112058	0.30622647	0.580005059	0.8673092	Zscan29
Tubgcp4	0.182217152	4.973220037	0.653563903	0.418841366	0.774539399	Tubgcp4
Trp53bp1	-0.001588784	6.074837735	5.84E-05	0.99390425	0.998943403	Trp53bp1
Map1a	1.024271606	1.149083457	3.176911477	0.074685776	0.341073481	Map1a
Ppip5k1	0.362505461	3.495817274	1.560179273	0.211638973	0.58010178	Ppip5k1
Ckmt1	1.440315649	4.070635875	29.47515226	5.66E-08	3.25E-06	Ckmt1
Catsper2	1.219536761	0.863041427	3.813125926	0.050852463	0.271269694	Catsper2
Pdia3	0.048396969	8.823011185	0.032566139	0.856790741	0.967210061	Pdia3
Ell3	-1.248249481	0.173503731	1.567616184	0.21055354	0.578487666	Ell3
Serinc4	0.53462328	0.052793362	0.362487379	0.547128044	0.849525085	Serinc4
Serf2	-0.542061596	9.003993589	3.803674519	0.051140237	0.272101611	Serf2
Hypk	-0.345855191	5.138882564	2.307863554	0.128720865	0.459622951	Hypk
Mfap1b	0.090851655	4.797891373	0.156294204	0.692591528	0.912879318	Mfap1b
Mfap1a	0.090234173	4.883416094	0.157932143	0.691067522	0.912602492	Mfap1a
Wdr76	-0.27864561	4.935787407	1.494979336	0.221445492	0.591365022	Wdr76
Frmd5	-0.135862393	2.942576477	0.163895695	0.68559488	0.909829722	Frmd5
Casc4	-0.086826194	6.034716141	0.173929859	0.676642576	0.906318159	Casc4
Ctdspl2	-0.102058968	6.384236065	0.235137955	0.627740008	0.886935385	Ctdspl2
Eif3j1	0.102338904	5.352232721	0.224831429	0.635383015	0.889610297	Eif3j1
Spg11	0.266325922	4.248538679	1.112162433	0.291612366	0.669381802	Spg11
B2m	-0.369924216	4.687225528	2.476720481	0.115542949	0.43492445	B2m
Sord	-0.138805693	4.85593534	0.360533292	0.548210208	0.849981347	Sord
Duoxa1	-0.5915868	3.275714943	3.487451657	0.061835704	0.305629383	Duoxa1
Duox1	-0.174372668	0.869414277	0.070953509	0.789953498	0.948556621	Duox1
Shf	0.628018318	4.653240046	7.216993638	0.007221656	0.07085954	Shf
Gatm	1.169700418	0.198010586	2.025541426	0.154673789	0.504788101	Gatm
AA467197	-2.648465031	0.405960472	5.948802714	0.014727286	0.120246055	AA467197
Slc30a4	-0.829131492	3.166733061	6.289312739	0.012146814	0.1050333	Slc30a4
Bloc1s6os	0.084962034	0.113198391	0.00903639	0.924267225	0.984881116	Bloc1s6os
Bloc1s6	0.177649727	5.294553272	0.673225292	0.411929378	0.769151774	Bloc1s6
Sqrdl	-0.975671982	1.704183985	3.591521906	0.058075035	0.293799049	Sqrdl
Sema6d	0.744010386	4.180218544	8.616128799	0.003331992	0.039860661	Sema6d
Slc24a5	-0.07889307	5.924042649	0.143060264	0.705257452	0.917253652	Slc24a5
Myef2	-0.007895872	6.552022068	0.001344973	0.970745045	0.993319039	Myef2
Dut	-0.325397883	8.514595986	1.536475538	0.215143178	0.583885755	Dut
Fbn1	0.365114001	3.127809087	1.338001683	0.247386683	0.62259217	Fbn1
Cep152	-0.382178327	4.623677506	2.560950848	0.109532687	0.423109757	Cep152
Shc4	-0.268010289	1.738170128	0.304937326	0.580803589	0.8673092	Shc4
Eid1	0.050285308	8.988754382	0.034281709	0.853108871	0.966292476	Eid1
Secisbp2l	-0.044118328	4.850618902	0.03706864	0.847325364	0.965077961	Secisbp2l
Cops2	0.011978259	6.786393845	0.002931329	0.956822234	0.990495553	Cops2
Galk2	-0.131500646	5.204920839	0.356947635	0.550206347	0.850734086	Galk2
Dtwd1	0.268955408	4.296478144	1.169588752	0.279485757	0.656000955	Dtwd1
Slc27a2	-0.137005907	0.32731249	0.029010327	0.864755196	0.969700516	Slc27a2
Gabpb1	0.168229231	5.438881593	0.616872139	0.432211999	0.785556877	Gabpb1
Gm27003	0.021968632	0.600020763	0.000957214	0.975318287	0.994805863	Gm27003
Usp8	0.113242853	6.203915253	0.293876301	0.587747147	0.869317028	Usp8
Usp50	-0.129011965	2.364170166	0.104453528	0.746549301	0.934018591	Usp50
Trpm7	-0.248679985	6.459644951	1.357678955	0.243940144	0.617985484	Trpm7
Sppl2a	-0.448437965	6.267981429	4.535719962	0.033194491	0.206271301	Sppl2a
Ap4e1	0.289561724	3.666776477	1.058350192	0.30359177	0.67695231	Ap4e1
Blvra	-0.067576196	5.26960249	0.095854486	0.7568623	0.93795721	Blvra
Ncaph	0.14289937	5.793798586	0.471482087	0.492306128	0.824266157	Ncaph
Itpripl1	0.4862301	5.530335362	5.249315648	0.021955404	0.157351073	Itpripl1
X1810024B03Rik	0.192892953	2.804806123	0.285648851	0.593022437	0.872881084	X1810024B03Rik
Snrnp200	0.094891291	6.559181846	0.194406944	0.659273789	0.899416353	Snrnp200
Ciao1	0.22826792	5.504161235	1.161319707	0.281192013	0.657822297	Ciao1
Tmem127	0.052830212	4.773865385	0.052279006	0.819144048	0.956863662	Tmem127
Stard7	-0.080228103	6.107026455	0.147075141	0.701346276	0.915999712	Stard7
Dusp2	0.656158978	3.924278466	5.988211291	0.014401799	0.118089492	Dusp2
Adra2b	-3.398341816	0.687016705	11.53491953	0.00068301	0.011458923	Adra2b
Fahd2a	0.139449042	5.003895325	0.384970545	0.534955016	0.844376815	Fahd2a
Kcnip3	-2.774357179	3.667557615	61.33831847	4.81E-15	1.14E-12	Kcnip3
Prom2	0.053432678	4.177868134	0.043297614	0.835165888	0.961804521	Prom2
Zfp661	0.444191511	1.984783035	1.073757034	0.30009836	0.674457945	Zfp661
Mrps5	0.102345833	6.779027144	0.215917763	0.642168139	0.891609726	Mrps5
Mall	1.441371631	1.411637175	7.653984094	0.005664708	0.058976003	Mall
Nphp1	-0.034806821	4.819023821	0.022882674	0.879762574	0.972684563	Nphp1
X1500011K16Rik	-0.285033785	5.428477132	1.67090939	0.196136773	0.565209543	X1500011K16Rik
Bub1	-0.073384669	6.131486131	0.123152705	0.725639966	0.925694176	Bub1
Bcl2l11	0.50312389	5.403512673	5.549164306	0.018489513	0.140491097	Bcl2l11
Anapc1	0.188598567	5.806827318	0.819261338	0.365396222	0.733109357	Anapc1
Mertk	-0.7885904	1.89441792	2.772698328	0.095884402	0.392511294	Mertk
Tmem87b	0.161900533	4.989599104	0.513588852	0.473589383	0.813176414	Tmem87b
Fbln7	0.725293878	4.262066562	8.317030931	0.003927507	0.044916272	Fbln7
Zc3h8	-0.319809459	4.524746478	1.758206682	0.184848355	0.548876824	Zc3h8
Gm10762	-0.235691743	3.818558966	0.716878256	0.397169811	0.758867404	Gm10762
Zc3h6	0.419707641	2.790844955	1.492935836	0.221761506	0.591481096	Zc3h6
Ttl	0.454457923	4.720790899	3.856449393	0.049555093	0.267051766	Ttl
Polr1b	0.097690205	3.70893952	0.121763857	0.727129263	0.926190742	Polr1b
Chchd5	-0.106996025	4.936389212	0.222382317	0.637230677	0.890541354	Chchd5
Slc20a1	-0.318986179	4.326883825	1.623355419	0.202624556	0.571948571	Slc20a1
Ckap2l	0.069081712	5.550895355	0.107274324	0.743268877	0.932773015	Ckap2l
Sirpa	-0.784686618	4.067595229	8.464070368	0.003622303	0.042214248	Sirpa
Stk35	-0.269668391	3.714381374	0.907638872	0.340741673	0.711306271	Stk35
Snrpb	0.10463041	8.831245922	0.151803995	0.696817323	0.914695798	Snrpb
Nop56	0.186953383	7.758299419	0.598023029	0.439333326	0.790596017	Nop56
Idh3b	0.188844538	6.956371791	0.705537847	0.40092913	0.760837189	Idh3b
Ebf4	0.318050974	2.339383021	0.672914166	0.412037437	0.769151774	Ebf4
Cpxm1	0.642918035	5.483020398	9.222362005	0.002390769	0.031029327	Cpxm1
Pced1a	-0.001913078	2.948755802	3.29E-05	0.995423442	0.999054373	Pced1a
Vps16	0.254224085	4.524235206	1.142103344	0.285208319	0.660671297	Vps16
Ptpra	0.310528498	6.130073618	2.214499363	0.136719407	0.475028072	Ptpra
Mrps26	0.074032104	6.62188652	0.116578811	0.732775082	0.927656802	Mrps26
Ubox5	1.49E-05	2.692737939	7.39E-09	0.999931419	0.999966198	Ubox5
Fastkd5	0.406135791	3.183299154	1.674462715	0.195661855	0.564871449	Fastkd5
Lzts3	-2.500050165	0.112770897	4.838873502	0.027825066	0.18393488	Lzts3
Ddrgk1	0.313947018	5.466029321	2.191641475	0.138761367	0.477232171	Ddrgk1
Itpa	0.126439472	6.907134359	0.319894966	0.571670774	0.862049324	Itpa
X4930402H24Rik	-0.092898404	4.618436888	0.153690077	0.695033639	0.913868161	X4930402H24Rik
Atrn	0.591912659	4.337277226	5.723128195	0.016742875	0.131387557	Atrn
Gfra4	0.553457258	2.654642574	2.436919761	0.11850873	0.43972885	Gfra4
Hspa12b	-1.021149392	0.312616984	1.346154406	0.245951535	0.62105726	Hspa12b
X1700037H04Rik	0.163264801	5.00227276	0.529892952	0.466651868	0.808902258	X1700037H04Rik
Spef1	0.189905994	1.840555979	0.173572556	0.676956087	0.906318159	Spef1
Cenpb	0.228264986	6.772968686	1.072201776	0.300448646	0.674719813	Cenpb
Cdc25b	0.172740172	4.189779782	0.454631353	0.500143764	0.828489169	Cdc25b
Ap5s1	0.359144358	3.404569182	1.452926485	0.228058953	0.598873064	Ap5s1
Mavs	0.023040289	3.447935361	0.006044881	0.938027848	0.987245466	Mavs
Pank2	0.148575838	5.585314643	0.499732876	0.479617517	0.816040313	Pank2
Rnf24	0.36453212	4.899218124	2.599672773	0.106885782	0.417382273	Rnf24
Smox	0.214461838	4.976502558	0.913509653	0.339184916	0.710027862	Smox
Prnp	-1.150372978	3.026587865	10.79849855	0.001015825	0.015712041	Prnp
Slc23a2	0.686240946	2.209299897	2.960882839	0.085301354	0.366857987	Slc23a2
Tmem230	0.258323053	5.669782263	1.51150519	0.218909551	0.587714124	Tmem230
Pcna	0.182147163	5.351466491	0.719265405	0.396384975	0.7582136	Pcna
AV099323	-1.431553933	2.257332077	10.14032887	0.001450603	0.02092347	AV099323
Cds2	0.1398157	3.984209352	0.280713574	0.596233896	0.87343475	Cds2
Gpcpd1	0.373104793	4.968359675	2.763398321	0.096443173	0.393867479	Gpcpd1
X1110034G24Rik	-0.069985889	4.040499964	0.070426455	0.790716872	0.948556621	X1110034G24Rik
Trmt6	0.181891832	5.857941794	0.763068115	0.382370066	0.746804302	Trmt6
Mcm8	-0.240609335	4.290132684	0.910232847	0.340052645	0.710372032	Mcm8
Crls1	-0.49149349	5.404013745	5.031720255	0.024887167	0.170937952	Crls1
Fermt1	-0.479171179	6.418624452	5.074635214	0.02427838	0.168597081	Fermt1
Gm14102	0.863733981	0.19483139	1.080163624	0.298660955	0.673860005	Gm14102
Bmp2	1.78950477	4.077725223	44.97379435	2.00E-11	2.40E-09	Bmp2
Tmx4	-0.091563904	5.213567275	0.173544891	0.676980377	0.906318159	Tmx4
Plcb1	0.264169094	1.428265378	0.259649723	0.610360902	0.879684064	Plcb1
Plcb4	-0.173822899	5.981585847	0.693549232	0.404959773	0.763345788	Plcb4
Mkks	-0.208336337	5.943846501	1.000617864	0.317161049	0.691278701	Mkks
Slx4ip	-0.240384863	4.452103356	0.967778455	0.325234851	0.698257198	Slx4ip
Jag1	0.360284521	5.896986874	2.993954111	0.083575863	0.362536653	Jag1
Btbd3	0.418078614	4.212957286	2.766642696	0.09624784	0.393290911	Btbd3
Sptlc3	1.332364711	4.392419326	28.5989723	8.90E-08	4.86E-06	Sptlc3
Ism1	2.351794391	2.055946849	28.78524377	8.09E-08	4.48E-06	Ism1
Tasp1	0.045361908	4.479905829	0.035476405	0.850600872	0.965701641	Tasp1
Esf1	-0.023127569	6.975429263	0.010626125	0.917897019	0.983137911	Esf1
Ndufaf5	-0.000821741	4.414025492	1.19E-05	0.997253125	0.999140884	Ndufaf5
Macrod2	0.123705229	5.598875233	0.345599429	0.55661482	0.85459764	Macrod2
Flrt3	0.862868933	8.704088451	10.37905554	0.001274529	0.019003831	Flrt3
Kif16b	0.502530682	5.590260676	5.659233613	0.017363709	0.134826446	Kif16b
Snrpb2	-0.175385622	6.699062559	0.642036687	0.422974244	0.778032362	Snrpb2
Otor	-0.501066144	4.074920369	3.573893193	0.058694551	0.295521374	Otor
Pcsk2	-1.792029112	2.141694015	13.7279288	0.000211289	0.004339155	Pcsk2
Bfsp1	-0.448550101	1.389995174	0.660771619	0.416287665	0.772844481	Bfsp1
Dstn	0.147739942	8.904672692	0.298951536	0.584540461	0.868430645	Dstn
Rrbp1	-0.302911099	7.608279787	1.626826164	0.202142597	0.571434776	Rrbp1
Snx5	0.03841667	7.781616722	0.025205236	0.873856727	0.971485933	Snx5
Mgme1	0.112365174	4.866360653	0.243728642	0.621525968	0.88549365	Mgme1
Ovol2	0.856966507	3.466298832	8.524613805	0.003503751	0.041081403	Ovol2
Csrp2bp	-0.195483914	4.563541906	0.67117985	0.41264056	0.769850938	Csrp2bp
Dzank1	-1.139442632	1.159368495	3.129102358	0.076906075	0.347086746	Dzank1
Polr3f	0.035816976	5.288780322	0.027226724	0.868939871	0.970486819	Polr3f
Rbbp9	0.149554401	5.381011056	0.479725649	0.488546612	0.821685389	Rbbp9
Sec23b	-0.081868559	5.031013584	0.13316255	0.715175273	0.921201002	Sec23b
Gm561	-0.367328603	4.200172907	1.844038232	0.174478378	0.536109298	Gm561
Dtd1	0.274987663	5.626893416	1.719719779	0.18972912	0.556543217	Dtd1
Rin2	0.400475136	3.325045571	1.759470957	0.184690517	0.548534094	Rin2
Naa20	-0.091136909	7.070123985	0.161169041	0.688082483	0.911399784	Naa20
Crnkl1	0.161691291	5.519167759	0.583921344	0.444779371	0.79360721	Crnkl1
Ralgapa2	0.849474586	4.088947209	10.44845445	0.001227521	0.018497948	Ralgapa2
Kiz	0.255490715	4.625275869	1.188495507	0.27563324	0.652148053	Kiz
Xrn2	0.031241519	7.413776671	0.017943705	0.893438858	0.976613553	Xrn2
AI646519	-0.910800758	6.183518194	17.5481565	2.80E-05	0.000788048	AI646519
Pax1	-1.024060498	9.897057069	12.18695526	0.000481249	0.00861007	Pax1
Foxa2	-7.383542493	1.600298019	37.43746697	9.44E-10	8.20E-08	Foxa2
Thbd	-0.166683895	0.549887301	0.051302477	0.82081217	0.957437937	Thbd
Nxt1	0.022222541	6.082489601	0.011352183	0.915148665	0.98220061	Nxt1
Gzf1	0.092585927	4.796911412	0.162508769	0.686857179	0.910403376	Gzf1
Napb	0.112786114	2.39037095	0.086592647	0.768554433	0.941316571	Napb
Cst3	-0.020264224	8.161329243	0.006377815	0.936347629	0.986450388	Cst3
Gm14133	2.607928863	1.010684635	16.67601458	4.43E-05	0.001146492	Gm14133
Syndig1	1.181359447	0.822802871	3.377975403	0.066073173	0.318019931	Syndig1
Zfp120	-0.029233799	3.78050172	0.011111301	0.916050356	0.98220061	Zfp120
Zfp937	0.188723487	3.683124588	0.450000125	0.502334895	0.829279891	Zfp937
Gm21994	-0.094185763	2.114035177	0.049635033	0.823699565	0.958338091	Gm21994
X3300002I08Rik	-1.325927772	0.737606781	3.085232418	0.079005977	0.352251771	X3300002I08Rik
Zfp442	0.033897208	4.145639691	0.017358687	0.89518016	0.977227622	Zfp442
Apmap	0.364242164	4.329303515	2.177194199	0.140069616	0.479023766	Apmap
Entpd6	-0.690299528	3.736531063	5.762109545	0.0163754	0.12923807	Entpd6
Pygb	0.436736193	5.342264357	4.109882749	0.042633318	0.241935999	Pygb
Abhd12	0.129842298	5.183348922	0.346002502	0.556384787	0.85459764	Abhd12
Gins1	0.242809123	4.658528835	1.086577339	0.297230806	0.673216782	Gins1
Ninl	0.347495946	4.145613676	1.826509887	0.176540337	0.539400522	Ninl
Nsfl1c	0.105313361	7.199670225	0.208533677	0.647919128	0.893083079	Nsfl1c
Gm14167	0.326944284	1.228569914	0.337461662	0.561298076	0.857347809	Gm14167
Fkbp1a	0.064830023	8.288316258	0.064176696	0.80001229	0.950905811	Fkbp1a
Tmem74b	0.064543755	1.255363991	0.013524146	0.907420046	0.980658047	Tmem74b
Psmf1	0.297780306	5.132351656	1.809512289	0.178566746	0.541014533	Psmf1
Fam110a	0.349322187	4.245257679	1.90644314	0.167358896	0.524949721	Fam110a
Srxn1	-0.150704175	2.576703958	0.167577031	0.682274216	0.908790188	Srxn1
Tcf15	4.743224071	2.741596191	105.3800352	1.01E-24	6.17E-22	Tcf15
Csnk2a1	0.162643982	6.231899566	0.605869101	0.43634742	0.78873909	Csnk2a1
Tbc1d20	0.154488485	4.667579115	0.441020001	0.506630555	0.830117596	Tbc1d20
Rbck1	0.025223707	5.694808367	0.01435282	0.904639004	0.979295709	Rbck1
Trib3	-0.94671153	0.855395179	1.760418004	0.184572386	0.548534094	Trib3
Sox12	0.376179812	5.901463309	3.287215538	0.069821335	0.327860938	Sox12
Zcchc3	0.389456683	6.278402807	3.452709125	0.063148186	0.309469756	Zcchc3
H13	0.500970709	6.000565707	5.78679865	0.016146968	0.127884743	H13
Mcts2	-0.578636519	5.216061689	6.761579029	0.009314131	0.08629448	Mcts2
Id1	0.608521613	9.013308067	4.969259539	0.025801691	0.175025368	Id1
Cox4i2	-0.774851342	2.769140552	4.565694644	0.032618444	0.204578991	Cox4i2
Bcl2l1	0.28760284	5.327811836	1.785217764	0.181509918	0.544246966	Bcl2l1
Tpx2	-0.167054659	7.167104264	0.533844032	0.464995217	0.807499764	Tpx2
Pdrg1	0.288406456	5.656518222	1.877998284	0.17056183	0.530248626	Pdrg1
Tm9sf4	0.078523149	5.594274355	0.139026937	0.709250291	0.918579163	Tm9sf4
Tspyl3	-0.182037946	2.834425628	0.277323894	0.59846062	0.873695435	Tspyl3
Plagl2	0.107187678	5.611193728	0.259415501	0.610521998	0.879684064	Plagl2
Pofut1	0.061699616	4.523449596	0.065989702	0.797267853	0.950092217	Pofut1
Kif3b	0.386504836	4.676396769	2.756324945	0.096870536	0.394777714	Kif3b
Asxl1	0.126809804	5.614064588	0.364822307	0.545840171	0.849525085	Asxl1
Nol4l	0.428417607	3.945777454	2.579084759	0.108284256	0.420647491	Nol4l
Commd7	0.222667288	5.814233973	1.144579318	0.28468677	0.66030935	Commd7
Dnmt3b	0.00180701	3.222660839	3.36E-05	0.995377064	0.999054373	Dnmt3b
Mapre1	0.036556153	7.682291641	0.02325982	0.87878336	0.972080584	Mapre1
Bpifa1	2.429557265	2.158833635	30.39209753	3.53E-08	2.13E-06	Bpifa1
Cdk5rap1	-0.00254394	3.333395541	7.18E-05	0.993238296	0.998798711	Cdk5rap1
Snta1	-0.147617699	2.127769714	0.123615176	0.725146141	0.925694176	Snta1
Cbfa2t2	0.081528828	4.68774858	0.120442599	0.72855495	0.926243455	Cbfa2t2
E2f1	0.279138888	4.743025663	1.471512332	0.225107233	0.596273033	E2f1
Pxmp4	-0.005892268	3.505277091	0.00040838	0.983877123	0.997126712	Pxmp4
Zfp341	0.265405787	2.235900607	0.43932688	0.507447521	0.83037827	Zfp341
Chmp4b	-0.047591932	6.922968753	0.045388582	0.831291113	0.960749425	Chmp4b
Raly	0.233704531	8.231338877	0.842098834	0.358797193	0.728024328	Raly
Eif2s2	-0.256012798	8.502299103	0.956558507	0.328055485	0.700621213	Eif2s2
Ahcy	0.021534689	3.652029188	0.005752419	0.939542652	0.987299842	Ahcy
Itch	0.03375245	5.80039991	0.02618477	0.871449895	0.970486819	Itch
Dynlrb1	-0.636921251	7.442424933	7.098921192	0.007713036	0.074115566	Dynlrb1
Map1lc3a	-0.003610567	6.759454686	0.000269169	0.986910186	0.997126712	Map1lc3a
Pigu	0.260922659	4.397630037	1.145500147	0.284493111	0.660299476	Pigu
Trp53inp2	0.085346811	3.663508284	0.089788108	0.764446705	0.940154952	Trp53inp2
Ncoa6	-0.190303281	5.085879582	0.717002085	0.397129044	0.758867404	Ncoa6
Acss2	-0.348151434	2.206800302	0.707913231	0.40013744	0.760389924	Acss2
Gss	-0.210353914	4.411027005	0.73097002	0.392568948	0.754234008	Gss
Trpc4ap	0.079662733	5.74482386	0.145211368	0.703154206	0.91700708	Trpc4ap
Edem2	0.218862288	4.827283904	0.902108023	0.342217101	0.712649291	Edem2
Procr	-0.702270584	0.92856382	1.139834551	0.285687291	0.66141591	Procr
BC029722	0.219585144	2.980262454	0.450909364	0.501903428	0.829242455	BC029722
Eif6	0.20302679	7.365589593	0.758781161	0.383710225	0.747578053	Eif6
Uqcc1	0.05181596	4.992973065	0.053059394	0.817822727	0.956703494	Uqcc1
Cep250	0.407738965	5.386684633	3.589007616	0.058162967	0.29413344	Cep250
X6430550D23Rik	-2.399143188	0.102500771	4.402294979	0.035890601	0.216824297	X6430550D23Rik
Ergic3	0.336873339	7.009155257	2.220049981	0.136228649	0.474551142	Ergic3
Spag4	0.730354293	1.814863862	2.610075203	0.106186727	0.415775865	Spag4
Rbm12	0.146517704	5.034547994	0.429581644	0.512194301	0.832864408	Rbm12
Nfs1	0.309694593	5.49547489	2.109052941	0.146429915	0.490508614	Nfs1
Romo1	-0.696699754	7.484752969	7.862219946	0.005047838	0.054273321	Romo1
Rbm39	-0.196499729	9.205644332	0.506918033	0.476476068	0.814521694	Rbm39
Phf20	0.114260833	6.090087794	0.301566633	0.582901946	0.867528334	Phf20
Scand1	-0.766845043	7.3235972	10.31035034	0.001322862	0.01949846	Scand1
Cnbd2	0.694560503	0.561970083	0.974262489	0.323619422	0.697125069	Cnbd2
Epb41l1	0.105372345	3.037098319	0.106524354	0.744136346	0.932986267	Epb41l1
Aar2	0.13064871	4.674190853	0.312503831	0.576147784	0.865301123	Aar2
Dlgap4	0.337276653	5.943183332	2.639380341	0.104244196	0.411946024	Dlgap4
Myl9	0.27530704	3.828762859	1.026319191	0.311024755	0.684698746	Myl9
Tgif2	0.300215236	6.214506157	2.054198985	0.151787061	0.500458953	Tgif2
X4930518I15Rik	0.6427186	1.574203196	1.690890594	0.193483611	0.562691516	X4930518I15Rik
X1110008F13Rik	0.245619307	7.988692535	0.982436769	0.321597947	0.695436202	X1110008F13Rik
Ndrg3	-1.206495238	5.676216604	30.06673125	4.17E-08	2.47E-06	Ndrg3
Dsn1	0.074986313	3.727530257	0.072595265	0.78759489	0.948556621	Dsn1
Soga1	0.631247555	3.624938613	4.915876831	0.026610953	0.179072305	Soga1
Samhd1	0.168081509	4.883789676	0.546855334	0.459605457	0.804234929	Samhd1
Rbl1	0.190550136	4.862950442	0.703398476	0.401644108	0.760837189	Rbl1
Rpn2	0.176878115	7.007983614	0.616986912	0.432169177	0.785556877	Rpn2
Manbal	0.187091711	5.798551973	0.801277934	0.370711563	0.736447973	Manbal
Src	0.082748995	4.785700672	0.129380035	0.719075708	0.922580699	Src
Gm14286	-0.833259513	0.644312668	1.262000175	0.261272824	0.636962331	Gm14286
Blcap	0.172993283	5.339058744	0.639342168	0.423949108	0.77907844	Blcap
Nnat	0.38603213	8.581826165	2.146581137	0.14288776	0.483989815	Nnat
Ctnnbl1	0.288681706	6.086467857	1.920261899	0.165827792	0.52209208	Ctnnbl1
Tti1	0.171803946	3.664548075	0.371911293	0.541964288	0.848361718	Tti1
Rprd1b	0.160944989	5.775188129	0.592949931	0.44128066	0.791286178	Rprd1b
Lbp	2.264843019	0.688665413	10.84966595	0.000988136	0.015425453	Lbp
Snhg11	0.561918476	4.233729469	4.98845557	0.025516974	0.174095202	Snhg11
Ralgapb	0.553158686	4.27247881	4.923224159	0.026498022	0.178401478	Ralgapb
Adig	0.352889596	0.660413214	0.261456412	0.609121341	0.879384077	Adig
Actr5	-0.053127328	4.352324637	0.046010997	0.83015581	0.960235174	Actr5
Ppp1r16b	-5.558180857	4.098209439	150.9748412	1.06E-34	1.59E-31	Ppp1r16b
Fam83d	0.253475354	4.244571312	1.01712443	0.313202075	0.687219628	Fam83d
Dhx35	0.065246687	2.550871844	0.031781804	0.858507389	0.967688383	Dhx35
Mafb	-0.51628823	5.350737277	5.534408479	0.018646068	0.141044257	Mafb
Top1	-0.111915493	9.048667224	0.167837437	0.682040941	0.908784571	Top1
Plcg1	-0.067936126	4.88097841	0.088743776	0.7657803	0.940410261	Plcg1
Zhx3	0.397739652	2.991907722	1.493374029	0.221693697	0.591417325	Zhx3
Lpin3	0.33045851	1.809707907	0.52154615	0.470182883	0.811154283	Lpin3
Chd6	-0.353417406	7.086891252	2.417684736	0.11997213	0.442306458	Chd6
Ptprt	-1.255653491	0.367533305	2.085726775	0.148681446	0.49368489	Ptprt
Srsf6	0.092111866	8.461102108	0.124184422	0.724539726	0.925626955	Srsf6
Ift52	0.207284607	5.550456093	0.966915691	0.325450603	0.698435116	Ift52
Mybl2	0.147696222	4.019621276	0.315997366	0.574023069	0.863470164	Mybl2
Oser1	0.138729094	5.364492128	0.410812301	0.521557501	0.837076799	Oser1
X2900093K20Rik	-0.183704791	2.169553666	0.186561762	0.665793773	0.901900565	X2900093K20Rik
Fitm2	0.805262904	2.958411083	6.109286625	0.013447339	0.112174958	Fitm2
Ttpal	-0.504278132	3.479500403	2.814813226	0.093397767	0.386919287	Ttpal
Serinc3	0.40497747	5.125230454	3.35747016	0.06690077	0.320529833	Serinc3
Pkig	-0.106094941	6.468727864	0.248291952	0.618280343	0.883857468	Pkig
Ada	0.093893866	2.006768364	0.04747287	0.827520508	0.959245938	Ada
Rims4	-0.850975467	2.809948518	5.557851517	0.01839798	0.140123178	Rims4
Ywhab	0.001251848	8.279034296	2.40E-05	0.996091228	0.999054373	Ywhab
Pabpc1l	-0.733622108	0.437079031	0.822894986	0.364335097	0.732483774	Pabpc1l
Tomm34	0.204787115	5.53876909	0.944922979	0.331014985	0.703707607	Tomm34
Stk4	0.165539464	5.151705833	0.560700563	0.453978113	0.800306799	Stk4
Sdc4	0.694180453	6.685846164	10.0532458	0.001520798	0.021634831	Sdc4
Sys1	0.191754242	6.733720469	0.765170734	0.381715183	0.746325021	Sys1
Dbndd2	1.065447661	0.261605376	1.751580941	0.185678109	0.550012201	Dbndd2
Pigt	0.568689282	4.827231798	6.04499719	0.013945755	0.115332851	Pigt
Wfdc2	-0.121604659	7.521716874	0.259876557	0.610204975	0.879593561	Wfdc2
Dnttip1	0.251004301	6.052164895	1.454456588	0.227814199	0.598563693	Dnttip1
Ube2c	-0.061506434	8.135414571	0.059678189	0.807005301	0.953434207	Ube2c
Snx21	-0.074735232	3.970372537	0.078198561	0.779753673	0.945496806	Snx21
Acot8	0.09002278	4.174173889	0.123173116	0.725618149	0.925694176	Acot8
Zswim3	-0.068253641	2.180508465	0.027533992	0.868209129	0.970486819	Zswim3
Zswim1	0.272983041	3.083435502	0.734650409	0.39137995	0.753304359	Zswim1
Neurl2	-0.409565385	2.199432668	0.943042904	0.331496511	0.703959805	Neurl2
Ctsa	0.712972789	5.310834491	10.81805317	0.001005151	0.015618683	Ctsa
Pltp	-1.774442112	7.230405223	54.88460606	1.28E-13	2.24E-11	Pltp
Pcif1	0.233056842	5.406916845	1.176312514	0.278107975	0.654554619	Pcif1
Zfp335	-0.002960747	2.924348885	7.86E-05	0.992924556	0.998706856	Zfp335
Zfp335os	-0.471074829	1.48809854	0.786918985	0.375033386	0.741125833	Zfp335os
Slc12a5	1.169700418	0.198010586	2.025541426	0.154673789	0.504788101	Slc12a5
Ncoa5	0.425153503	5.272489142	3.823042648	0.05055236	0.270361809	Ncoa5
Slc35c2	0.174886415	4.757056714	0.571861997	0.449519956	0.796833269	Slc35c2
Elmo2	-0.016915668	4.181816595	0.004385412	0.947200728	0.988572535	Elmo2
Zfp334	0.17702996	4.371581437	0.514348855	0.473262306	0.813176414	Zfp334
Trp53rka	0.255189335	5.166519354	1.345809743	0.246012001	0.62105726	Trp53rka
Eya2	-0.417583669	6.800176518	3.512988769	0.060889518	0.302695052	Eya2
Zmynd8	0.257925552	6.295828191	1.520546746	0.217536773	0.585804534	Zmynd8
Ncoa3	-0.018072067	4.689379902	0.005963898	0.938443538	0.987247874	Ncoa3
Sulf2	0.235653216	4.606478946	1.005707289	0.315933441	0.690054363	Sulf2
Prex1	1.219532616	2.813656519	13.02894412	0.000306713	0.005928326	Prex1
Trp53rkb	0.026191766	3.751061963	0.008887648	0.924891244	0.984881116	Trp53rkb
Arfgef2	-0.130735844	3.002258826	0.15635803	0.692531969	0.912879318	Arfgef2
Cse1l	-0.117086748	5.944772917	0.31747049	0.573131768	0.862845749	Cse1l
Stau1	0.085299511	6.001034443	0.169184933	0.680837202	0.907907362	Stau1
Ddx27	0.120560995	6.527164215	0.317787379	0.572940393	0.862804938	Ddx27
Znfx1	0.183044028	2.735278714	0.273882988	0.600738845	0.875333985	Znfx1
Zfos1	-0.023657591	6.707355492	0.011488276	0.914643505	0.982123786	Zfos1
Kcnb1	0.31209087	1.764463559	0.449682282	0.502485872	0.829289437	Kcnb1
Ptgis	-1.447682917	0.107575905	2.091090098	0.148160318	0.493658661	Ptgis
B4galt5	0.906291267	4.234719489	12.95852242	0.000318468	0.006129152	B4galt5
Slc9a8	-0.051716878	3.77672084	0.034861899	0.851885339	0.965859244	Slc9a8
Spata2	0.249072624	3.306811648	0.676515442	0.410789208	0.767992258	Spata2
Rnf114	0.115193117	5.808435395	0.304350531	0.581167796	0.8673092	Rnf114
Snai1	0.356376132	0.986863483	0.345166209	0.55686226	0.85459764	Snai1
Ube2v1	-0.427851098	0.718540779	0.317880654	0.572884087	0.862804938	Ube2v1
Tmem189	0.016195463	5.957822825	0.006082628	0.937835051	0.987174515	Tmem189
Cebpb	-0.642701251	5.491449585	8.368687221	0.003817413	0.044106506	Cebpb
Ptpn1	-0.106361803	5.858928274	0.260997859	0.60943544	0.879384077	Ptpn1
Pard6b	-0.275924829	3.742424755	0.964394868	0.326082072	0.699073469	Pard6b
Adnp	-0.290101898	3.940644385	0.992328874	0.319173843	0.69342203	Adnp
Dpm1	-0.1294946	4.992967328	0.329509695	0.56594794	0.859198623	Dpm1
Mocs3	-0.182987847	3.561435267	0.393798888	0.530309274	0.842466759	Mocs3
Nfatc2	-3.225682402	1.384371226	17.52816723	2.83E-05	0.000794519	Nfatc2
Atp9a	0.038730536	4.39384731	0.025049953	0.874242653	0.971485933	Atp9a
Zfp64	0.079997372	5.255084935	0.133557353	0.714771796	0.921201002	Zfp64
Tshz2	0.958664931	6.731052496	18.48933404	1.71E-05	0.000513794	Tshz2
Gm26883	1.652113483	0.054615334	3.460633393	0.062846237	0.308776258	Gm26883
Zfp217	0.464038655	4.209187675	3.381790187	0.065920418	0.317843448	Zfp217
Pfdn4	-0.670724911	5.812113195	9.986627313	0.001576811	0.022243774	Pfdn4
Dok5	-1.771899775	1.933365782	11.86418387	0.000572238	0.009896272	Dok5
Fam210b	-0.482682879	3.840950022	3.016521845	0.082420059	0.360640877	Fam210b
Aurka	0.061377863	5.679761744	0.085451899	0.77004077	0.941524935	Aurka
Cstf1	0.187285634	4.409068613	0.584778863	0.444445232	0.793602324	Cstf1
Rtfdc1	0.112712528	6.120156021	0.29295297	0.588334383	0.869587757	Rtfdc1
Tfap2c	1.124885551	3.666413089	15.91912404	6.61E-05	0.00158752	Tfap2c
Bmp7	-0.326833993	6.090025655	2.43649159	0.11854109	0.43972885	Bmp7
Rae1	0.240390687	6.732980013	1.195443552	0.274234271	0.651275927	Rae1
Rbm38	0.113005145	4.575163688	0.225546789	0.63484566	0.889247466	Rbm38
Ctcfl	-1.785182194	0.359886498	3.57620419	0.058612938	0.295455366	Ctcfl
Pmepa1	-0.039914628	4.20852312	0.023659727	0.877753881	0.97181955	Pmepa1
Rab22a	0.098267357	5.858295788	0.222728879	0.63696847	0.890354765	Rab22a
Vapb	0.013646489	6.03907232	0.00430507	0.947685914	0.988751511	Vapb
Stx16	0.120621625	6.175533281	0.332828328	0.563998393	0.858298023	Stx16
Npepl1	0.116860271	5.9966104	0.315491318	0.57432988	0.863738797	Npepl1
Nespas	0.072052338	3.752025242	0.066920723	0.795874128	0.949460519	Nespas
Gnas	-0.075289563	10.85269364	0.062100827	0.80320579	0.952785806	Gnas
Gm20721	-0.371824238	3.303523339	1.428221268	0.232054948	0.603991688	Gm20721
Nelfcd	0.443532019	6.183297636	4.502530006	0.033844743	0.208972408	Nelfcd
Ctsz	0.757246591	6.480095536	12.47518587	0.000412394	0.007538354	Ctsz
Atp5e	-0.707737069	9.116543911	6.281183363	0.012202659	0.105380911	Atp5e
Slmo2	-0.027245918	6.201009957	0.016731546	0.897080333	0.977479554	Slmo2
Edn3	0.776304461	4.098535182	9.117114603	0.002532291	0.03230589	Edn3
Gm14443	0.548040295	0.505349951	0.575196708	0.448201241	0.795442713	Gm14443
Gm4723	0.166268327	1.515685104	0.106566358	0.744087673	0.932986267	Gm4723
Gm6710	-0.097470578	3.666701761	0.116503564	0.732858038	0.927656802	Gm6710
Gm14305	0.262841454	2.488723697	0.495483133	0.481491546	0.816828761	Gm14305
Gm14295	0.087684459	1.979398349	0.040481178	0.8405427	0.962880341	Gm14295
Gm14296	-0.13163455	3.015406818	0.16076158	0.688456315	0.911626054	Gm14296
Gm14419	0.513051441	1.536620483	1.056285746	0.304063851	0.677382448	Gm14419
Gm14418	0.558052855	2.190519199	1.933908071	0.164331516	0.51956681	Gm14418
Gm14420	-0.665561586	0.107081842	0.507127609	0.476384943	0.814521694	Gm14420
Gm14403	-1.380105586	0.296742136	1.988131615	0.158536373	0.509458736	Gm14403
Gm14325	0.111564636	0.651033179	0.024888194	0.874645978	0.971485933	Gm14325
Etohi1	-0.065613094	0.920294579	0.010745108	0.917440272	0.983039477	Etohi1
Gm26869	-0.731515983	0.64357542	0.974678818	0.323516061	0.697125069	Gm26869
Zfp931	0.010522858	4.059248566	0.001617248	0.967921704	0.992528634	Zfp931
Ppp1r3d	-0.720448842	0.374392829	0.764705227	0.381860033	0.746325021	Ppp1r3d
Fam217b	0.358898978	2.323055673	0.859407851	0.353904453	0.722941743	Fam217b
Cdh4	-2.399029087	4.574280983	74.75667011	5.32E-18	1.59E-15	Cdh4
Taf4a	-0.036936461	3.158321117	0.013681525	0.906885372	0.980545817	Taf4a
Lsm14b	0.088038143	5.888531506	0.178766214	0.672435688	0.904547742	Lsm14b
Psma7	-0.183236484	9.079964379	0.448570463	0.503014601	0.829350618	Psma7
Ss18l1	-0.082595548	3.161441816	0.068309257	0.793814594	0.949020904	Ss18l1
Mtg2	0.517179687	4.515313914	4.638207228	0.03126765	0.198394816	Mtg2
Osbpl2	0.336445389	4.503336665	1.939559707	0.163716348	0.519083701	Osbpl2
Adrm1	-0.109082683	5.079552021	0.229802196	0.631670536	0.888661685	Adrm1
Lama5	0.092117372	5.450713227	0.185563066	0.666635384	0.902003387	Lama5
Rps21	-0.366445679	10.99015646	1.419461759	0.233492015	0.605739347	Rps21
Cables2	0.399036924	4.364481303	2.648911327	0.103620839	0.410461611	Cables2
Rbbp8nl	0.237013856	0.806860158	0.132898628	0.715445372	0.921372722	Rbbp8nl
B230312C02Rik	0.156265695	0.426953388	0.036402994	0.848685668	0.965077961	B230312C02Rik
Mrgbp	0.331394946	5.103758096	2.229147779	0.135428528	0.472385777	Mrgbp
Ogfr	0.270574416	6.282990459	1.66983984	0.196279988	0.565348508	Ogfr
Col9a3	1.30487629	3.95594032	23.62879201	1.17E-06	4.67E-05	Col9a3
Dido1	0.176079382	6.229452146	0.69353362	0.40496506	0.763345788	Dido1
Gid8	-0.023845107	6.057940027	0.013135224	0.908755042	0.980658047	Gid8
Ythdf1	0.028237514	6.5374413	0.017345202	0.895220647	0.977227622	Ythdf1
Nkain4	-6.603297335	1.06902527	23.54918087	1.22E-06	4.81E-05	Nkain4
Arfgap1	0.29299991	4.862558505	1.641025168	0.200184869	0.569112531	Arfgap1
Ppdpf	-0.202047205	8.229804345	0.623803744	0.429637293	0.783973129	Ppdpf
Helz2	-0.189385148	0.790281318	0.080567475	0.776529855	0.944838135	Helz2
Gmeb2	-0.031829349	3.100285203	0.009923336	0.920649236	0.984159013	Gmeb2
Rtel1	0.469987224	3.271142093	2.390288522	0.122091093	0.446980681	Rtel1
Arfrp1	0.285030506	5.815877071	1.852183636	0.173529638	0.534474459	Arfrp1
Zgpat	0.515204795	4.834859567	5.052439124	0.024591298	0.170243556	Zgpat
Zbtb46	-2.00424497	0.866178831	6.634202354	0.010003898	0.091001022	Zbtb46
Tpd52l2	0.073876908	6.565526512	0.116301231	0.733081251	0.927701502	Tpd52l2
Dnajc5	0.256487985	6.366587762	1.491699393	0.221952977	0.591757471	Dnajc5
Uckl1	-0.233127966	3.519604497	0.625635509	0.428960772	0.783551681	Uckl1
Zfp512b	0.346951299	5.437077223	2.652931059	0.10335916	0.410033678	Zfp512b
Prpf6	0.047474635	5.750409371	0.050921761	0.821467033	0.957605371	Prpf6
Samd10	0.62909586	3.74901916	5.164694482	0.023050512	0.162840322	Samd10
Tcea2	0.069208604	1.916832187	0.023931614	0.877059044	0.971666922	Tcea2
Rgs19	0.053147881	5.262662541	0.059016447	0.808057293	0.953872829	Rgs19
Oprl1	0.275112488	0.845315209	0.185963987	0.666297203	0.902001797	Oprl1
Pcmtd2	0.208750304	5.278794284	0.925334827	0.336078109	0.707424073	Pcmtd2
Polr3k	0.057043752	7.171042916	0.062421595	0.802708655	0.952447684	Polr3k
Nudt11	-0.300024555	4.502380065	1.534410645	0.215451691	0.584369876	Nudt11
Nudt10	-0.043384943	3.956142594	0.026504257	0.8706749	0.970486819	Nudt10
Shroom4	-0.175636579	2.540982706	0.223660951	0.636264505	0.890187345	Shroom4
Clcn5	0.06726359	4.827961364	0.086635206	0.768499187	0.941316571	Clcn5
Usp27x	-0.268541354	2.495580419	0.503989968	0.477752192	0.815120708	Usp27x
Ppp1r3f	0.059452509	2.201040953	0.021389336	0.883723298	0.974408086	Ppp1r3f
Ppp1r3fos	-1.555364506	0.236909257	2.555323967	0.10992328	0.423490868	Ppp1r3fos
Ccdc22	0.242624934	4.656496663	1.074294566	0.299977416	0.674336017	Ccdc22
Prickle3	-0.20535231	4.237043456	0.641498659	0.423168631	0.778177423	Prickle3
Plp2	0.199409522	5.834877757	0.917023684	0.338257671	0.709745761	Plp2
Gpkow	0.067533475	3.76428263	0.058910479	0.808226334	0.953872829	Gpkow
Wdr45	0.309166923	4.075953544	1.395444427	0.237487814	0.610169838	Wdr45
Praf2	0.235478338	4.715324102	1.03620345	0.308706096	0.682344303	Praf2
Ccdc120	0.224775513	3.300126273	0.548758883	0.458825258	0.803704833	Ccdc120
Tfe3	0.136270998	3.579832668	0.225648982	0.634768981	0.889247466	Tfe3
Gripap1	-0.06578528	5.164912024	0.089004877	0.76544608	0.940410261	Gripap1
Kcnd1	0.841872744	0.263147562	1.110128416	0.292054035	0.669785377	Kcnd1
Otud5	0.213238952	5.362782984	0.983575536	0.321317655	0.695164839	Otud5
Pim2	0.826918616	1.940881493	3.669223178	0.055426011	0.285326413	Pim2
Slc35a2	0.344969941	3.900366163	1.653216445	0.198521721	0.567506278	Slc35a2
Pqbp1	-0.2312273	5.187196642	1.0920911	0.296008353	0.672303193	Pqbp1
Timm17b	-0.076670262	6.6851229	0.123463849	0.725307613	0.925694176	Timm17b
Hdac6	0.249097336	4.801532718	1.183179222	0.276709718	0.652860477	Hdac6
Suv39h1	-0.11190206	4.949635941	0.243154957	0.621936667	0.88549365	Suv39h1
Wdr13	-0.19770395	3.808137043	0.498564812	0.480131411	0.816193107	Wdr13
Rbm3	0.102972	9.443057786	0.133232751	0.71510348	0.921201002	Rbm3
Rbm3os	-0.6455228	1.074108691	1.084656803	0.297658128	0.673392159	Rbm3os
Tbc1d25	0.253801635	2.644094478	0.50914083	0.475511021	0.813995377	Tbc1d25
Ebp	0.613028274	5.101780352	7.586240784	0.005881547	0.060614812	Ebp
Porcn	0.31302315	2.330044379	0.656741684	0.417712614	0.773732088	Porcn
Ftsj1	0.411115438	4.134121201	2.599152495	0.106920877	0.417382273	Ftsj1
B630019K06Rik	-0.071073266	2.635957855	0.038706268	0.844031721	0.964116954	B630019K06Rik
Lancl3	-0.409862031	1.472191937	0.594010917	0.4408723	0.791286178	Lancl3
Xk	0.650602473	1.254767126	1.43380905	0.231143804	0.602806416	Xk
Dynlt3	-0.149933775	6.303913447	0.509452292	0.475376051	0.813995377	Dynlt3
Sytl5	-0.881831127	1.199192378	2.118541339	0.145525085	0.489137639	Sytl5
Srpx	0.90900727	0.123424135	1.135057049	0.286699226	0.662279145	Srpx
Rpgr	0.197564079	4.976836828	0.771526208	0.379745321	0.745002034	Rpgr
Tspan7	-0.152117929	4.324938814	0.370651446	0.542649388	0.848777929	Tspan7
Mid1ip1	-0.007687423	3.946022882	0.000822996	0.977113499	0.995384494	Mid1ip1
Bcor	0.125503988	5.210107059	0.32933292	0.566052153	0.859198623	Bcor
Atp6ap2	0.102723069	6.078966723	0.241674894	0.622999027	0.88549365	Atp6ap2
X1810030O07Rik	-0.136257062	5.15358989	0.378092273	0.538625992	0.846788123	X1810030O07Rik
Med14	0.276449561	5.160487506	1.556745365	0.212142398	0.580722641	Med14
Usp9x	0.176490553	7.050206916	0.609160531	0.43510406	0.787998254	Usp9x
X2010308F09Rik	-0.598030353	0.043391588	0.396841487	0.528724969	0.841363428	X2010308F09Rik
Ddx3x	-0.113889936	7.773722943	0.221641209	0.637792235	0.890541354	Ddx3x
Cask	0.217447098	5.031043787	0.943070973	0.331489316	0.703959805	Cask
Maoa	0.37626721	4.679723211	2.624008146	0.10525826	0.413784442	Maoa
Maob	0.883219968	1.098987255	2.380430801	0.122863661	0.447719567	Maob
Efhc2	-0.287475439	0.184481266	0.109107781	0.741162209	0.931749412	Efhc2
Fundc1	-0.085623829	5.658327602	0.165715812	0.683947711	0.909470001	Fundc1
Kdm6a	0.015673887	5.594714473	0.005548394	0.940622455	0.987309995	Kdm6a
Chst7	-2.486056918	2.004824606	20.51592441	5.91E-06	0.000198677	Chst7
Rp2	0.136079194	4.599689068	0.32526249	0.568462113	0.860773372	Rp2
Jade3	0.103731892	4.358446081	0.177904278	0.673180492	0.904647141	Jade3
Rgn	1.113122235	0.501435177	2.363177715	0.124228904	0.451035892	Rgn
Ndufb11	-0.417551659	8.056248147	2.732682899	0.098314004	0.398015445	Ndufb11
Rbm10	0.164377295	6.268475421	0.607275215	0.435815588	0.78831334	Rbm10
Uba1	0.072654915	6.996583656	0.103632993	0.747512705	0.934529618	Uba1
Cdk16	-0.046029895	5.933391711	0.049190904	0.82447719	0.958561723	Cdk16
Usp11	0.164971449	5.12666661	0.557453009	0.455288288	0.800824577	Usp11
Araf	0.103434614	5.628417277	0.242618336	0.622321377	0.88549365	Araf
Timp1	-0.386862234	3.342390587	1.579909391	0.208773745	0.576943569	Timp1
Cfp	-0.117457056	1.317479589	0.045820698	0.830502063	0.960388308	Cfp
Elk1	-0.177673493	3.516780722	0.365093925	0.545690721	0.849525085	Elk1
Uxt	-0.618903943	4.470263689	6.223451127	0.012606914	0.107803542	Uxt
Zfp182	0.16992392	3.048394147	0.278022675	0.598000164	0.87343475	Zfp182
Zfp300	1.078028165	0.871478988	2.922518437	0.087351433	0.371698833	Zfp300
Klhl13	-0.076530124	4.095849304	0.086515929	0.768654058	0.941316571	Klhl13
Wdr44	-0.076016991	3.730103861	0.073973177	0.785637318	0.947917214	Wdr44
Dock11	0.33047656	3.353755462	1.211608376	0.271013821	0.648162293	Dock11
Il13ra1	0.086674542	2.502230559	0.054530322	0.81535975	0.956419557	Il13ra1
Zcchc12	1.177791512	0.19329324	2.036159439	0.153597021	0.504082597	Zcchc12
Pgrmc1	0.32207311	7.868406346	1.726971335	0.188798149	0.554740701	Pgrmc1
Akap17b	-0.19514493	3.64219448	0.464184813	0.495674662	0.826328132	Akap17b
Slc25a43	-0.537340124	0.370865607	0.42188409	0.515998414	0.836171492	Slc25a43
Slc25a5	0.09792351	9.01363943	0.12839445	0.720102571	0.922880478	Slc25a5
X2310010G23Rik	0.628763803	2.013525254	2.214268961	0.136739821	0.475028072	X2310010G23Rik
C330007P06Rik	0.236285523	5.448895469	1.234005676	0.266629441	0.64281664	C330007P06Rik
Ube2a	-0.402043867	5.868858421	3.681135146	0.055031372	0.284272485	Ube2a
Nkrf	0.214146578	3.055540889	0.43551215	0.509296542	0.831242794	Nkrf
6-Sep	0.470232716	5.273418675	4.66137493	0.030848479	0.196496791	6-Sep
Rpl39	-0.487554991	11.35204999	2.4753916	0.115640638	0.434946366	Rpl39
Upf3b	0.016824213	6.260312185	0.006475438	0.935863369	0.986362007	Upf3b
Nkap	-0.197767883	5.185424688	0.804803162	0.369661172	0.735988693	Nkap
Ndufa1	-0.631892156	6.440521136	7.782157721	0.005276474	0.056060454	Ndufa1
Rnf113a1	-0.376881866	3.563876172	1.642023965	0.200047998	0.569112531	Rnf113a1
Zbtb33	0.1019286	4.81432027	0.196268992	0.657749415	0.899023326	Zbtb33
Tmem255a	-1.643090395	0.591883209	3.973498136	0.046221655	0.255518317	Tmem255a
Lamp2	-0.747299463	6.855293103	10.94952192	0.000936278	0.014769945	Lamp2
Cul4b	0.053724793	6.182493229	0.065482245	0.798031925	0.950184444	Cul4b
Mcts1	0.053038253	5.790920622	0.064762221	0.79912149	0.950482881	Mcts1
C1galt1c1	0.240806108	4.606810011	1.042151838	0.307321539	0.681295997	C1galt1c1
Gria3	-0.450919388	3.662213467	2.44767368	0.117699186	0.438750258	Gria3
Thoc2	0.052982772	7.171113646	0.053679425	0.816780193	0.95657995	Thoc2
Xiap	0.276640893	5.976393058	1.771606432	0.183183395	0.545823771	Xiap
Stag2	0.035818116	6.724317395	0.026760258	0.870057359	0.970486819	Stag2
Dcaf12l2	-0.331354776	1.392513708	0.369498457	0.543277779	0.848791075	Dcaf12l2
Dcaf12l1	0.40025514	4.415316032	2.690747191	0.100932474	0.404744253	Dcaf12l1
Smarca1	0.593326293	5.823998498	8.093586592	0.004442217	0.049500036	Smarca1
Ocrl	-0.008701073	4.616878807	0.001355312	0.970632862	0.993319039	Ocrl
Zdhhc9	-0.323368419	2.685563894	0.808527681	0.3685559	0.735465485	Zdhhc9
Utp14a	0.194521053	5.875838661	0.879484319	0.348342959	0.7178945	Utp14a
Bcorl1	-0.050317416	4.092853634	0.037585069	0.8462787	0.965077961	Bcorl1
Aifm1	0.039360786	5.907908126	0.035860385	0.849804102	0.965308673	Aifm1
Rab33a	-0.87694944	1.923861813	3.461735814	0.062804352	0.308776258	Rab33a
Zfp280c	0.008380709	4.653414089	0.001258059	0.971705666	0.993539924	Zfp280c
Slc25a14	0.387678983	3.320036028	1.624261867	0.202498554	0.571920443	Slc25a14
Rbmx2	0.165115464	4.875637142	0.529883352	0.466655905	0.808902258	Rbmx2
Enox2	0.326606855	3.793080268	1.426811935	0.232285438	0.604121509	Enox2
Stk26	0.23682449	6.174120338	1.292235429	0.255636398	0.631376634	Stk26
Rap2c	-0.4036575	5.505617358	3.573014408	0.058725616	0.29553661	Rap2c
Mbnl3	0.196842592	3.098366198	0.381848812	0.536615441	0.845233927	Mbnl3
Hs6st2	0.919659918	4.783537345	16.02401474	6.25E-05	0.001513388	Hs6st2
Gpc4	0.581283046	3.659244738	4.240968558	0.03945965	0.2309298	Gpc4
Gpc3	0.959191569	7.822446313	15.32075304	9.07E-05	0.002067055	Gpc3
Ccdc160	0.197257976	1.772150474	0.178190241	0.672933154	0.904647141	Ccdc160
Phf6	-0.156060499	7.036080601	0.476850717	0.489852286	0.822956728	Phf6
Hprt	-0.381312994	6.460946099	3.181852253	0.074460279	0.340274382	Hprt
Fam122b	-0.557168849	3.039836491	2.78281899	0.095280328	0.391108039	Fam122b
Mospd1	0.30740525	4.503725502	1.63761284	0.200653311	0.569454688	Mospd1
Cxx1a	-0.041255869	4.133664621	0.025526401	0.873062384	0.971174671	Cxx1a
Cxx1b	-0.390907748	3.968947288	2.029757612	0.154245206	0.504676023	Cxx1b
X3830403N18Rik	-5.47382717	0.54955057	11.26275929	0.000790776	0.012960257	X3830403N18Rik
Zfp449	-0.098315299	2.592673345	0.072518834	0.787704056	0.948556621	Zfp449
Smim10l2a	0.058753232	4.583464471	0.061414757	0.804273672	0.952863613	Smim10l2a
Ddx26b	-1.241584814	5.247609915	29.4796741	5.65E-08	3.25E-06	Ddx26b
Mmgt1	0.228306064	3.940946775	0.731034862	0.392547955	0.754234008	Mmgt1
Slc9a6	0.122572342	3.825753796	0.200322521	0.654460642	0.897436766	Slc9a6
Fhl1	-0.035295511	3.294836528	0.013296789	0.908198063	0.980658047	Fhl1
Mtap7d3	0.081483901	2.446220077	0.045495479	0.831095553	0.960749425	Mtap7d3
Htatsf1	0.051916222	6.628891463	0.057294288	0.810824697	0.954237118	Htatsf1
Rbmx	0.036552174	6.764215869	0.027248104	0.868888888	0.970486819	Rbmx
Fgf13	0.347575087	3.298824012	1.314798712	0.251527657	0.62701169	Fgf13
Atp11c	0.467347824	4.444610235	3.728055152	0.05350566	0.279853788	Atp11c
Ldoc1	-0.403572215	2.339417246	1.025005511	0.311334623	0.685007356	Ldoc1
Slitrk4	0.36995651	1.040291553	0.387540104	0.53359527	0.843360064	Slitrk4
Fmr1	0.136154506	6.405914995	0.415592872	0.519144348	0.836538109	Fmr1
Gm14698	-0.013233697	5.274848575	0.003692349	0.951546603	0.989520327	Gm14698
Aff2	2.521013861	2.621661989	44.02786596	3.24E-11	3.60E-09	Aff2
Ids	-0.021190408	2.215712371	0.002660278	0.958865044	0.991163191	Ids
X1110012L19Rik	0.261607451	5.502141041	1.530751111	0.215999751	0.584561802	X1110012L19Rik
BC023829	0.2328586	4.259103769	0.863364552	0.352798855	0.72188733	BC023829
Mtm1	0.21379972	3.010532061	0.431990248	0.511013977	0.831817606	Mtm1
Mtmr1	-0.124988641	3.709824245	0.19226448	0.661038556	0.900441479	Mtmr1
Cd99l2	0.629069937	5.12289032	8.104155518	0.004416389	0.049334657	Cd99l2
Hmgb3	-0.10740679	8.649643762	0.164156685	0.685358038	0.909829722	Hmgb3
Vma21	0.069088115	5.948901172	0.110348959	0.7397472	0.930964774	Vma21
Prrg3	-0.256856985	4.755096384	1.21998376	0.269363839	0.645963774	Prrg3
Gabre	0.907786213	1.758108324	3.888099426	0.048629425	0.264380798	Gabre
Cetn2	-0.354304509	6.126339873	2.856307442	0.091016214	0.380443821	Cetn2
Nsdhl	-0.154313681	4.466030417	0.404524098	0.524762024	0.839120949	Nsdhl
Zfp185	0.31191281	1.315145879	0.327756849	0.566982931	0.859308589	Zfp185
Xlr4a	0.984720361	0.043396015	1.189752849	0.275379415	0.651890965	Xlr4a
Xlr3a	1.592526487	1.829362409	12.00706821	0.000529992	0.009284847	Xlr3a
Xlr3b	0.862368785	2.543150885	5.607211383	0.017886706	0.137461327	Xlr3b
F8a	0.087848349	3.064360221	0.074155805	0.785379335	0.947915284	F8a
Zfp275	-0.299198071	4.007037572	1.25629429	0.262353698	0.637904681	Zfp275
Haus7	-0.220243507	5.269388644	1.00296791	0.316593425	0.690823877	Haus7
Bgn	0.109760832	0.966491764	0.031883578	0.858283415	0.967651235	Bgn
Dusp9	-0.018143704	3.244615561	0.003411371	0.953424483	0.989594481	Dusp9
Pnck	0.562051364	4.009109902	4.519136717	0.03351774	0.20777466	Pnck
Slc6a8	-0.053120929	4.882218994	0.054117884	0.816046782	0.956419557	Slc6a8
Bcap31	0.116213007	7.097953831	0.262000161	0.608749336	0.879384077	Bcap31
Abcd1	-0.047308356	1.750753734	0.009916602	0.920676077	0.984159013	Abcd1
Idh3g	0.27164537	6.646448459	1.554957992	0.212404997	0.580901364	Idh3g
Ssr4	-0.266033919	7.229514263	1.3023309	0.253787897	0.628798272	Ssr4
Pdzd4	0.396636952	2.177274829	0.963180724	0.326386795	0.699504122	Pdzd4
L1cam	2.423693242	0.060826876	7.143945405	0.007521749	0.073006489	L1cam
Arhgap4	-0.542448143	0.913461506	0.68079491	0.409313134	0.766189599	Arhgap4
Naa10	0.058754865	6.836947907	0.070380578	0.790783463	0.948556621	Naa10
Renbp	0.263040583	3.264928396	0.736347534	0.390833411	0.753206032	Renbp
Hcfc1	0.271543953	6.425100306	1.641812059	0.200077028	0.569112531	Hcfc1
Irak1	0.051799366	5.539240637	0.060110338	0.806321632	0.953303053	Irak1
Mecp2	-0.126019361	5.2586829	0.33350925	0.563599984	0.858296502	Mecp2
Flna	0.169570907	6.185139116	0.661216787	0.4161307	0.772740733	Flna
Emd	0.105193012	7.111720466	0.214418627	0.643325955	0.891986283	Emd
Rpl10	-0.311937116	4.619365479	1.725690762	0.188962164	0.554740701	Rpl10
Dnase1l1	-0.129196803	2.610848205	0.125743973	0.722886304	0.924416164	Dnase1l1
Taz	0.27076019	5.520321902	1.632433773	0.201366754	0.570377929	Taz
Atp6ap1	0.081207808	5.664137844	0.148615661	0.699861808	0.915999712	Atp6ap1
Gdi1	0.119055731	5.2391956	0.292955157	0.58833299	0.869587757	Gdi1
Fam50a	-0.263656548	5.544517655	1.548374503	0.213375569	0.58137679	Fam50a
Plxna3	-0.791820457	3.327662328	6.209169309	0.012709025	0.108364551	Plxna3
Lage3	-0.194278081	6.329382329	0.852030183	0.355978642	0.724980238	Lage3
Ubl4a	-0.256434487	5.546402101	1.455620959	0.227628159	0.598563693	Ubl4a
Slc10a3	0.168356211	2.303866589	0.184941535	0.667160511	0.902046007	Slc10a3
Fam3a	0.249600869	4.317908705	1.018657495	0.312837667	0.686892427	Fam3a
Ikbkg	-0.224276328	3.730644757	0.634074801	0.425864578	0.780790364	Ikbkg
G6pdx	0.131456073	3.795151072	0.229905819	0.631593671	0.888654243	G6pdx
Dkc1	0.247275482	7.067611117	1.193015616	0.274722114	0.65170916	Dkc1
Mpp1	0.11362475	4.192968268	0.199024418	0.655509463	0.898100629	Mpp1
F8	-0.124034212	3.194836623	0.154201473	0.694552185	0.913324259	F8
Fundc2	-0.212385604	6.780413885	0.926635523	0.335738711	0.707061422	Fundc2
Cmc4	-0.144729454	4.379406085	0.34537923	0.556740564	0.85459764	Cmc4
Mtcp1	0.640653793	2.815642022	3.541460759	0.059852728	0.299086036	Mtcp1
Brcc3	0.134247373	5.922724094	0.418141027	0.517866096	0.836455489	Brcc3
Vbp1	0.121081859	6.631798025	0.309351793	0.578078223	0.866633938	Vbp1
Rab39b	-0.636329687	0.909749784	0.929262838	0.335054549	0.706407243	Rab39b
Pls3	0.925819334	4.685469996	15.8634624	6.81E-05	0.00162046	Pls3
[truncated: 11,474 more rows]
