# Supplementary material for: Integration of single-cell transcriptomes and chromatin landscapes reveals regulatory programs driving pharyngeal organ development
Source: Nat Commun. 2022 Jan 24;13:457. doi: 10.1038/s41467-022-28067-4 (PMC8786836; doi:10.1038/s41467-022-28067-4)
Supplement: Supplementary file 10 — Supplementary Dataset 7 [file 41467_2022_28067_MOESM10_ESM.csv]

	Supplementary Dataset 7. Comparison of changes between Foxn1 knockout and control to developmental changes in atlas counterpart cells.
	counterpart_het	counterpart_ko	Foxn1_het	Foxn1_ko	gene	E12_vs_11_pval	E12_vs_11_qval	E12_vs_11_logFC	KO_vs_het_qval	direction_matches	category
Xkr4	0.144378195	0	0.149706131	0.370634304	Xkr4	0.852711721	1	0.144378195	NA	FALSE	not_dynamic
Gm37381	0	0.124209085	0	0	Gm37381	0.999990334	1	-0.124209085	NA	FALSE	not_dynamic
Mrpl15	4.869279393	4.832958399	4.87150562	4.975823877	Mrpl15	0.876281429	1	0.036320995	0.956419557	FALSE	not_dynamic
Lypla1	4.468240271	4.531690963	3.822831592	3.775562871	Lypla1	0.866503461	1	-0.063450692	0.889247466	FALSE	not_dynamic
Gm37988	0	0	0.077651944	0	Gm37988	1	1	0	NA	FALSE	not_dynamic
Tcea1	4.508389604	4.550025576	4.812248257	4.514466689	Tcea1	0.619513258	1	-0.041635973	0.390752009	FALSE	not_dynamic
Rgs20	0.144378195	0.124209085	0	0	Rgs20	0.999999249	1	0.02016911	NA	FALSE	not_dynamic
Atp6v1h	3.246336622	3.399973822	3.852404908	3.854632861	Atp6v1h	0.276523431	1	-0.1536372	0.98220061	TRUE	not_dynamic
Oprk1	0.483218335	0.124209085	0.216915637	0	Oprk1	0.214110602	1	0.35900925	NA	TRUE	not_dynamic
Npbwr1	0	0	0.077651944	0	Npbwr1	1	1	0	NA	FALSE	not_dynamic
Rb1cc1	3.577721486	3.645325303	4.53747646	4.766440747	Rb1cc1	0.631674252	1	-0.067603817	0.583339549	TRUE	not_dynamic
X4732440D04Rik	1.760432158	1.46008245	2.290725811	2.514941175	X4732440D04Rik	0.268800943	1	0.300349708	0.772844481	FALSE	not_dynamic
Fam150a	0.382512287	0	0.149706131	0	Fam150a	0.716168084	1	0.382512287	NA	TRUE	not_dynamic
Pcmtd1	3.77051987	3.524325901	3.997358854	3.985115978	Pcmtd1	0.105270678	0.735040287	0.246193969	0.948556621	TRUE	not_dynamic
Gm26901	1.520034323	1.329010591	1.723221258	2.04508275	Gm26901	0.642555668	1	0.191023732	0.3639129	FALSE	not_dynamic
Gm30414	0	0.234680872	0.077651944	0	Gm30414	0.999982773	1	-0.234680872	NA	FALSE	not_dynamic
Sntg1	0.807621503	0.124209085	0.216915637	0	Sntg1	0.069866609	0.576031005	0.683412418	NA	TRUE	not_dynamic
Rrs1	3.652932869	4.356337004	4.63142021	4.861092725	Rrs1	0.811055573	1	-0.703404135	0.656000955	TRUE	not_dynamic
Adhfe1	0.270517036	0.584177659	0.2798911	0	Adhfe1	0.177218495	0.955494923	-0.313660623	NA	FALSE	not_dynamic
X3110035E14Rik	0.144378195	0.124209085	0	0	X3110035E14Rik	1	1	0.02016911	NA	FALSE	not_dynamic
Mybl1	1.333889217	1.363424023	1.987630725	1.964534754	Mybl1	0.626524137	1	-0.029534806	0.987299842	FALSE	not_dynamic
Vcpip1	3.310709553	3.200343548	3.517566243	3.722768405	Vcpip1	0.919280167	1	0.110366005	0.715924673	FALSE	not_dynamic
X1700034P13Rik	0.144378195	0.334153657	0.149706131	0.139371492	X1700034P13Rik	0.35470473	1	-0.189775462	NA	FALSE	not_dynamic
Sgk3	1.99716794	1.796016752	1.693972758	1.221660586	Sgk3	0.59246165	1	0.201151188	0.253851319	TRUE	not_dynamic
Mcmdc2	0.807621503	1.178129907	0.339134522	1.129372628	Mcmdc2	0.106353357	0.737457191	-0.370508404	0.072408202	TRUE	not_dynamic
Snhg6	4.96258837	5.001216964	4.361250839	4.146513855	Snhg6	0.663987354	1	-0.038628594	0.671631784	FALSE	not_dynamic
Tcf24	0	0.334153657	0.077651944	0.139371492	Tcf24	0.99998632	1	-0.334153657	NA	TRUE	not_dynamic
Ppp1r42	0	0.234680872	0.077651944	0	Ppp1r42	0.99998629	1	-0.234680872	NA	FALSE	not_dynamic
Cops5	4.761057396	4.865083473	4.948861408	5.043667682	Cops5	0.995636144	1	-0.104026078	0.940445788	TRUE	not_dynamic
Cspp1	4.320728457	4.062735481	4.444270922	4.444969185	Cspp1	0.305874109	1	0.257992976	0.994474514	FALSE	not_dynamic
Arfgef1	3.829577459	3.520420581	4.786987413	5.157510923	Arfgef1	0.237445527	1	0.309156878	0.289885371	FALSE	not_dynamic
Cpa6	0	0.424620684	0.339134522	1.674660144	Cpa6	0.999978895	1	-0.424620684	1.08E-05	TRUE	not_dynamic
Prex2	1.909079524	1.363424023	1.942366168	1.646238384	Prex2	0.076545484	0.614779247	0.545655501	0.285393623	TRUE	not_dynamic
A830018L16Rik	1.052167414	0.655324891	0.829399898	0.914493398	A830018L16Rik	0.253808805	1	0.396842523	0.912564866	FALSE	not_dynamic
Sulf1	4.002613939	3.762509057	4.362280828	4.088058504	Sulf1	0.08100169	0.631715877	0.240104881	0.289885371	TRUE	not_dynamic
Slco5a1	2.474222052	3.055634054	3.178584248	4.525863999	Slco5a1	0.002854635	0.062981931	-0.581412002	1.59E-15	TRUE	not_dynamic
Ncoa2	3.327569731	3.127710794	3.826356543	3.945415474	Ncoa2	0.322055932	1	0.199858938	0.831817606	FALSE	not_dynamic
Gm29570	0	0	0	0.139371492	Gm29570	1	1	0	NA	FALSE	not_dynamic
Tram1	4.530389404	4.755243992	4.334091846	4.425471475	Tram1	0.910277619	1	-0.224854588	0.906826674	TRUE	not_dynamic
Lactb2	2.058488851	2.113105022	2.413594175	2.426484836	Lactb2	0.457715419	1	-0.054616171	0.961096412	TRUE	not_dynamic
Eya1	4.580976244	4.969570507	4.878902174	5.392006526	Eya1	0.708839771	1	-0.388594263	0.052428577	TRUE	not_dynamic
Gm9947	0.144378195	0	0.149706131	0	Gm9947	0.917711796	1	0.144378195	NA	TRUE	not_dynamic
Msc	0.574704133	0.424620684	0.448029603	0.468880674	Msc	0.738635927	1	0.150083449	0.970152663	FALSE	not_dynamic
Trpa1	0	0	0.216915637	0	Trpa1	1	1	0	NA	FALSE	not_dynamic
Kcnb2	0.382512287	0.124209085	0.635629694	0.640435207	Kcnb2	0.340660378	1	0.258303202	0.909470001	FALSE	not_dynamic
Terf1	3.916746732	4.01378165	3.979404633	3.976740408	Terf1	0.55310197	1	-0.097034919	0.956703494	FALSE	not_dynamic
Sbspon	1.760432158	1.256413177	1.533331834	1.780898251	Sbspon	0.129001643	0.818642716	0.504018981	0.81741208	FALSE	not_dynamic
X4930444P10Rik	0.382512287	1.000368455	0.216915637	0.261673364	X4930444P10Rik	0.030773419	0.346794346	-0.617856168	NA	TRUE	not_dynamic
Rpl7	8.052335943	8.07504843	8.124841134	8.169252665	Rpl7	0.999853179	1	-0.022712488	0.992433945	TRUE	not_dynamic
Rdh10	3.287777802	4.098488583	3.768409666	2.995381507	Rdh10	0.353442287	1	-0.81071078	7.89E-06	FALSE	not_dynamic
Stau2	3.89802183	3.86738989	3.96419254	4.065225691	Stau2	0.985157238	1	0.03063194	0.850734086	FALSE	not_dynamic
Gm7568	0	0.334153657	0	0.261673364	Gm7568	0.999989888	1	-0.334153657	NA	TRUE	not_dynamic
Ube2w	4.650134773	4.672214804	4.396683791	4.457181763	Ube2w	0.28227233	1	-0.02208003	0.985569723	TRUE	not_dynamic
Tceb1	5.942576446	5.870366684	5.392821919	5.258930897	Tceb1	0.061434612	0.536174021	0.072209763	0.865344712	TRUE	not_dynamic
D030040B21Rik	0.144378195	0.842655313	0.2798911	0.139371492	D030040B21Rik	0.027440329	0.321018013	-0.698277118	NA	FALSE	not_dynamic
Tmem70	4.753051357	4.401116054	4.903169549	5.03592086	Tmem70	0.00128583	0.033898928	0.351935303	0.948556621	FALSE	not_dynamic
Ly96	1.248506894	1.54821598	1.693972758	1.586850287	Ly96	0.398506697	1	-0.299709086	0.867528334	FALSE	not_dynamic
Jph1	1.10498279	1.293370537	2.030934822	2.284778812	Jph1	0.286230197	1	-0.188387747	0.747578053	TRUE	not_dynamic
Gdap1	0.144378195	0.334153657	0.339134522	0.370634304	Gdap1	0.340688003	1	-0.189775462	0.736567245	TRUE	not_dynamic
Pi15	0	0	0.077651944	0	Pi15	1	1	0	NA	FALSE	not_dynamic
Gm28154	0	0	0.216915637	0.370634304	Gm28154	1	1	0	NA	FALSE	not_dynamic
Gm16070	0.270517036	0.424620684	0.67750406	0.852694543	Gm16070	0.422453113	1	-0.154103648	0.938408932	TRUE	not_dynamic
Crispld1	1.837515307	2.219166542	1.965254535	2.439610678	Crispld1	0.117835144	0.778101031	-0.381651235	0.216080375	TRUE	not_dynamic
Tfap2b	0.144378195	0.234680872	0.448029603	0	Tfap2b	0.5710269	1	-0.090302678	NA	FALSE	not_dynamic
Il17f	0.144378195	0	0	0	Il17f	0.90308744	1	0.144378195	NA	FALSE	not_dynamic
Mcm3	4.333037863	4.62277892	5.014780957	5.160948278	Mcm3	0.044677217	0.440885689	-0.289741056	0.848604687	TRUE	not_dynamic
X6720483E21Rik	0.144378195	0.234680872	0	0.261673364	X6720483E21Rik	0.570982784	1	-0.090302678	NA	TRUE	not_dynamic
Paqr8	1.052167414	1.42888966	1.751638539	2.238031631	Paqr8	0.041619472	0.420849364	-0.376722246	0.133092914	TRUE	not_dynamic
Efhc1	0.574704133	0.424620684	0.635629694	0.786823554	Efhc1	0.738617588	1	0.150083449	0.825467113	FALSE	not_dynamic
Tram2	1.861943536	2.315049905	2.265907449	2.650455987	Tram2	0.008236013	0.139162269	-0.453106369	0.283341385	TRUE	not_dynamic
Tmem14a	2.833099167	2.848801086	2.78379627	2.909516442	Tmem14a	0.930931742	1	-0.015701918	0.812756419	TRUE	not_dynamic
Gsta3	0.574704133	0.655324891	1.021162877	0.716305686	Gsta3	0.738600527	1	-0.080620757	0.477232171	FALSE	not_dynamic
Kcnq5	0.658517315	0.842655313	0.961236816	1.176580863	Kcnq5	0.439249587	1	-0.184137997	0.758924	TRUE	not_dynamic
Gm26580	0	0	0	0.139371492	Gm26580	1	1	0	NA	FALSE	not_dynamic
Rims1	0	0.234680872	0.149706131	0.261673364	Rims1	0.999910965	1	-0.234680872	NA	TRUE	not_dynamic
X4933415F23Rik	0	0	0.149706131	0	X4933415F23Rik	1	1	0	NA	FALSE	not_dynamic
Gm29107	0.270517036	0.842655313	0.216915637	0.468880674	Gm29107	0.036842712	0.389575608	-0.572138277	NA	TRUE	not_dynamic
Ogfrl1	3.234173854	2.587725704	3.660224727	3.32931436	Ogfrl1	0.00668363	0.12056907	0.64644815	0.254228232	TRUE	not_dynamic
B3gat2	0.574704133	0.234680872	0.498330765	0.640435207	B3gat2	0.272143086	1	0.340023261	0.845000046	FALSE	not_dynamic
Smap1	3.859486153	3.528216029	4.782939875	4.183668105	Smap1	0.098674235	0.704217559	0.331270124	0.000917798	TRUE	not_dynamic
Sdhaf4	4.621515702	4.559760567	4.318080991	4.041859334	Sdhaf4	0.127120571	0.812584871	0.061755135	0.364226622	TRUE	not_dynamic
Fam135a	3.183987167	3.011058086	3.395396474	3.454989914	Fam135a	0.04307749	0.430129655	0.172929081	0.991922058	FALSE	not_dynamic
Col9a1	5.394344915	5.127315633	5.221342438	5.821978636	Col9a1	0.000855072	0.024529008	0.267029282	0.029451522	FALSE	not_dynamic
Col19a1	0.874588625	0.334153657	1.383194065	0.972694419	Col19a1	0.057325361	0.512287095	0.540434968	0.367904734	TRUE	not_dynamic
Lmbrd1	2.786334705	2.617121923	3.416822932	3.262876625	Lmbrd1	0.840212374	1	0.169212782	0.650554769	TRUE	not_dynamic
Adgrb3	0.483218335	0.124209085	0.339134522	0.139371492	Adgrb3	0.21412912	1	0.35900925	NA	TRUE	not_dynamic
Gm597	0	0	0.077651944	0	Gm597	1	1	0	NA	FALSE	not_dynamic
Phf3	3.994065375	3.88656534	5.096085366	5.207051493	Phf3	0.580113376	1	0.107500035	0.915999712	FALSE	not_dynamic
Ptp4a1	4.435654563	4.913846379	5.1151766	5.180487007	Ptp4a1	0.819091417	1	-0.478191816	0.990642055	TRUE	not_dynamic
Khdrbs2	0.735845846	1.575948325	1.206463666	1.674660144	Khdrbs2	0.000521686	0.016429896	-0.840102479	0.234370117	TRUE	Foxn1_independent
Gm5415	0	0.124209085	0	0	Gm5415	0.999989522	1	-0.124209085	NA	FALSE	not_dynamic
Gm37724	0	0	0	0.139371492	Gm37724	1	1	0	NA	FALSE	not_dynamic
Prim2	3.16449822	3.049386427	3.429985019	3.595765959	Prim2	0.930352719	1	0.115111793	0.771321538	FALSE	not_dynamic
Rab23	2.993186906	2.700456186	3.087094951	3.209981191	Rab23	0.169837614	0.939745754	0.29273072	0.867970739	FALSE	not_dynamic
Bag2	2.378176736	2.577731746	3.030236576	2.995381507	Bag2	0.222703557	1	-0.19955501	0.848777929	FALSE	not_dynamic
Zfp451	3.756101999	3.662445415	4.236277905	4.335638911	Zfp451	0.833474756	1	0.093656584	0.884867657	FALSE	not_dynamic
Bend6	0.270517036	0.234680872	0.216915637	0	Bend6	0.999999607	1	0.035836164	NA	TRUE	not_dynamic
Dst	3.453101092	2.76078744	3.463417086	2.701914719	Dst	0.008727738	0.144934292	0.692313652	0.000116299	TRUE	not_dynamic
Gm37233	0.382512287	0.507578105	0.897489407	1.027693579	Gm37233	0.992819539	1	-0.125065818	0.900785775	TRUE	not_dynamic
Ccdc115	4.386628675	4.228016547	4.164895439	4.323820461	Ccdc115	0.40901183	1	0.158612128	0.82251673	FALSE	not_dynamic
Gm28306	0	0	0.077651944	0	Gm28306	1	1	0	NA	FALSE	not_dynamic
Imp4	4.265564093	4.302322673	4.149731849	4.532318896	Imp4	0.537046689	1	-0.03675858	0.356338243	TRUE	not_dynamic
Ptpn18	0.874588625	0.842655313	0.59192494	1.129372628	Ptpn18	0.817433792	1	0.031933313	0.132341543	FALSE	not_dynamic
Cfc1	0.144378195	0.334153657	0.216915637	0.139371492	Cfc1	0.340685647	1	-0.189775462	NA	FALSE	not_dynamic
Arhgef4	0.996406268	0.950510884	1.298727999	1.755377991	Arhgef4	0.910356216	1	0.045895384	0.231279847	FALSE	not_dynamic
Gm38336	0	0.234680872	0.216915637	0.261673364	Gm38336	0.999984721	1	-0.234680872	NA	TRUE	not_dynamic
Fam168b	3.715346303	3.648772853	4.395688651	4.460643851	Fam168b	0.705902399	1	0.06657345	0.980658047	FALSE	not_dynamic
Plekhb2	2.348951245	2.233440001	2.298863582	2.343891842	Plekhb2	0.078729858	0.622518715	0.115511244	0.986043194	FALSE	not_dynamic
Gm28415	0.144378195	0	0	0	Gm28415	0.783860009	1	0.144378195	NA	FALSE	not_dynamic
X1110002O04Rik	0.270517036	0.124209085	0	0.139371492	X1110002O04Rik	0.459963259	1	0.146307951	NA	FALSE	not_dynamic
Gm33222	0	0.124209085	0	0	Gm33222	0.999989132	1	-0.124209085	NA	FALSE	not_dynamic
Hs6st1	2.920538182	2.878978097	3.611266746	3.83220944	Hs6st1	0.048160725	0.461624093	0.041560085	0.375764717	FALSE	not_dynamic
Gm37335	0	0	0.149706131	0.139371492	Gm37335	1	1	0	NA	FALSE	not_dynamic
Gm33280	0	0	0	0.139371492	Gm33280	1	1	0	NA	FALSE	not_dynamic
Uggt1	3.177532962	3.104257738	3.622115559	3.685957144	Uggt1	0.800406934	1	0.073275223	0.940276224	FALSE	not_dynamic
Neurl3	0.382512287	0.234680872	0.077651944	0	Neurl3	0.6563524	1	0.147831415	NA	TRUE	not_dynamic
Arid5a	0.807621503	0.334153657	0.216915637	1.027693579	Arid5a	0.145746986	0.866089412	0.473467846	0.013479006	FALSE	not_dynamic
X4930403P22Rik	0.574704133	0.124209085	0.546222437	0.558332308	X4930403P22Rik	0.140859683	0.853985186	0.450495049	0.990578567	FALSE	not_dynamic
Kansl3	3.467739907	3.273079724	3.641351671	3.879658669	Kansl3	0.983671901	1	0.194660183	0.556050109	FALSE	not_dynamic
Lman2l	4.030592621	4.069537283	3.921925086	4.075438024	Lman2l	0.103000148	0.724758	-0.038944661	0.831817606	TRUE	not_dynamic
Cnnm4	2.134806022	2.144573311	1.965254535	2.238031631	Cnnm4	0.964201774	1	-0.009767289	0.66030935	TRUE	not_dynamic
Cnnm3	2.406572295	2.353485977	2.722043319	2.7883519	Cnnm3	0.182753079	0.971467764	0.053086318	0.803182077	FALSE	not_dynamic
Ankrd23	0.144378195	0.234680872	0.395063598	0.558332308	Ankrd23	0.570993209	1	-0.090302678	0.820323134	TRUE	not_dynamic
Gm43543	0	0	0.216915637	0.139371492	Gm43543	1	1	0	NA	FALSE	not_dynamic
Ankrd39	2.823919593	2.655019137	2.548583801	2.833328896	Ankrd39	0.875088677	1	0.168900456	0.659117798	FALSE	not_dynamic
Sema4c	2.696218187	2.97120193	3.083403336	3.191708798	Sema4c	0.863451734	1	-0.274983743	0.81030091	TRUE	not_dynamic
Fam178b	0.144378195	0.584177659	0.339134522	0.261673364	Fam178b	0.096165021	0.699443034	-0.439799464	NA	FALSE	not_dynamic
Cox5b	6.149238886	6.113640824	5.516692779	4.970648882	Cox5b	0.003748933	0.077981142	0.035598062	0.015691372	TRUE	not_dynamic
Actr1b	4.24573696	4.168423249	3.944064422	3.882743314	Actr1b	0.452597183	1	0.077313711	0.829596949	TRUE	not_dynamic
X4933424G06Rik	0	0	0.077651944	0	X4933424G06Rik	1	1	0	NA	FALSE	not_dynamic
Gm33533	0	0	0.077651944	0	Gm33533	1	1	0	NA	FALSE	not_dynamic
Zap70	0.574704133	0.124209085	0.961236816	0.468880674	Zap70	0.140741192	0.853985186	0.450495049	0.352251771	TRUE	not_dynamic
Tmem131	3.496389925	3.030405878	4.147182077	4.090563599	Tmem131	0.654030926	1	0.465984047	0.773732088	TRUE	not_dynamic
Vwa3b	0.483218335	0	0.498330765	0	Vwa3b	0.925445112	1	0.483218335	NA	TRUE	not_dynamic
Cnga3	0.144378195	0	0.077651944	0	Cnga3	0.87656165	1	0.144378195	NA	TRUE	not_dynamic
Inpp4a	2.17088609	2.080614215	2.346346697	2.005619531	Inpp4a	0.914818954	1	0.090271875	0.249760453	TRUE	not_dynamic
Coa5	3.281961745	3.273079724	3.286837684	3.411543995	Coa5	0.923480215	1	0.008882021	0.841242098	FALSE	not_dynamic
Unc50	4.363164357	4.518797934	4.300715382	4.427259787	Unc50	0.232240073	1	-0.155633577	0.869208317	TRUE	not_dynamic
Mgat4a	1.837515307	1.859785013	2.656224485	3.147728181	Mgat4a	0.287404654	1	-0.022269706	0.050587576	TRUE	not_dynamic
X2010300C02Rik	2.271916986	2.113105022	2.965798016	2.833328896	X2010300C02Rik	0.89564232	1	0.158811964	0.673860005	TRUE	not_dynamic
Tsga10	1.676907186	1.817727809	1.976505215	1.729189352	Tsga10	0.202744669	1	-0.140820623	0.559428914	FALSE	not_dynamic
Gm26805	0.144378195	0	0	0.261673364	Gm26805	0.837710563	1	0.144378195	NA	FALSE	not_dynamic
Lipt1	1.760432158	1.838977496	2.112293334	2.154908942	Lipt1	0.38049096	1	-0.078545338	0.982123786	TRUE	not_dynamic
Mitd1	3.809129517	3.708878813	3.568933274	3.778985344	Mitd1	0.256805902	1	0.100250704	0.359209512	FALSE	not_dynamic
Mrpl30	5.428330223	5.42503664	5.06598353	4.836477877	Mrpl30	0.375735325	1	0.003293583	0.446980681	TRUE	not_dynamic
Gm15457	0.144378195	0	0	0	Gm15457	0.87994072	1	0.144378195	NA	FALSE	not_dynamic
Txndc9	4.859692032	4.989579154	5.064454388	5.168639397	Txndc9	0.081101347	0.631715877	-0.129887122	0.948556621	TRUE	not_dynamic
Eif5b	5.905187956	5.761248973	5.642184809	5.533364007	Eif5b	0.041009764	0.417069155	0.143938983	0.939920982	TRUE	not_dynamic
Rev1	2.823919593	2.59762077	3.34828127	3.38656601	Rev1	0.58467808	1	0.226298823	0.962667878	FALSE	not_dynamic
Aff3	1.449677576	2.68252834	2.205484073	2.721778973	Aff3	0.000700645	0.020802393	-1.232850764	0.049757917	TRUE	Foxn1_dependent
Gm16150	0	0.124209085	0.077651944	0	Gm16150	0.999989465	1	-0.124209085	NA	FALSE	not_dynamic
Gm16151	0	0	0	0.139371492	Gm16151	1	1	0	NA	FALSE	not_dynamic
Gm16152	1.520034323	2.204686397	1.276447646	1.805783403	Gm16152	0.07777581	0.620920197	-0.684652074	0.064629819	TRUE	not_dynamic
Lonrf2	0.735845846	1.21803738	1.600715021	2.04508275	Lonrf2	0.620420601	1	-0.482191534	0.423490868	TRUE	not_dynamic
Chst10	1.373993586	1.329010591	1.362736948	1.523711313	Chst10	0.999998178	1	0.044982995	0.793178616	FALSE	not_dynamic
Pdcl3	4.424552348	4.683284193	4.483331688	4.71552832	Pdcl3	0.39724166	1	-0.258731845	0.628798272	TRUE	not_dynamic
Npas2	0.270517036	1.000368455	0.635629694	0.972694419	Npas2	0	0	-0.729851419	0.601557989	TRUE	Foxn1_independent
Rpl31	7.915970996	7.82485712	6.724271375	6.402814409	Rpl31	0.892428602	1	0.091113876	0.397238133	TRUE	not_dynamic
Tbc1d8	2.348951245	2.096991569	2.940521215	3.296647138	Tbc1d8	0.558133301	1	0.251959676	0.376872844	FALSE	not_dynamic
Cnot11	2.675039543	3.382160842	3.913897871	4.012538495	Cnot11	0.720714207	1	-0.707121298	0.991381663	TRUE	not_dynamic
Rnf149	3.573372486	3.756346874	4.346718483	4.614131066	Rnf149	0.002757281	0.060978172	-0.182974387	0.441697117	TRUE	not_dynamic
Creg2	0.144378195	0.124209085	0.339134522	0	Creg2	0.999999249	1	0.02016911	NA	TRUE	not_dynamic
D930019O06Rik	0	0	0.077651944	0.139371492	D930019O06Rik	1	1	0	NA	FALSE	not_dynamic
Rfx8	0.270517036	0.507578105	0.077651944	0.640435207	Rfx8	0.13933907	0.853985186	-0.237061069	NA	TRUE	not_dynamic
X1700066B17Rik	0	0.424620684	0.2798911	0.370634304	X1700066B17Rik	0.96307815	1	-0.424620684	NA	TRUE	not_dynamic
Map4k4	3.472572275	3.555031263	4.818138772	5.03300026	Map4k4	0.041995938	0.422798371	-0.082458987	0.625613443	TRUE	not_dynamic
Il1r2	0.270517036	0.124209085	0.2798911	0	Il1r2	0.570946011	1	0.146307951	NA	TRUE	not_dynamic
Gm16894	0	0.124209085	0	0	Gm16894	0.999989632	1	-0.124209085	NA	FALSE	not_dynamic
Il1r1	0.996406268	0.584177659	1.253659544	1.264795484	Il1r1	0.229539899	1	0.412228609	0.987174515	FALSE	not_dynamic
Il1rl2	0.658517315	0	0.498330765	0.716305686	Il1rl2	0.674110729	1	0.658517315	0.621789777	FALSE	not_dynamic
Il18r1	0	0	0	0.139371492	Il18r1	1	1	0	NA	FALSE	not_dynamic
Slc9a4	0.270517036	0.655324891	0.339134522	0.468880674	Slc9a4	0.410450361	1	-0.384807855	NA	TRUE	not_dynamic
Slc9a2	2.363670753	1.796016752	2.376794053	0.558332308	Slc9a2	0.002708693	0.060342783	0.567654001	4.54E-11	TRUE	not_dynamic
Mfsd9	1.052167414	1.293370537	1.253659544	1.345855192	Mfsd9	0.156998532	0.902204577	-0.241203124	0.980534645	TRUE	not_dynamic
Gm9915	0	0	0	0.139371492	Gm9915	1	1	0	NA	FALSE	not_dynamic
Gm28175	0.144378195	0	0.077651944	0.139371492	Gm28175	0.883547151	1	0.144378195	NA	FALSE	not_dynamic
Pantr1	0.574704133	0.334153657	0.2798911	0.640435207	Pantr1	0.481081846	1	0.240550476	NA	FALSE	not_dynamic
Pou3f3	1.202916577	0.950510884	0.339134522	0.852694543	Pou3f3	0.560789004	1	0.252405693	0.267604037	FALSE	not_dynamic
Mrps9	4.247959488	4.008991925	4.328783326	4.155932633	Mrps9	0.038669238	0.401478322	0.238967563	0.539363179	TRUE	not_dynamic
Gpr45	3.215647748	2.175081484	3.58024857	2.933674797	Gpr45	3.64E-05	0.001855484	1.040566264	0.000278345	TRUE	Foxn1_dependent
Tgfbrap1	2.078121083	1.817727809	2.469794874	2.596204914	Tgfbrap1	0.495346496	1	0.260393273	0.941215965	FALSE	not_dynamic
X8430432A02Rik	0	0	0.339134522	0.139371492	X8430432A02Rik	1	1	0	NA	FALSE	not_dynamic
AI597479	3.060913372	3.150626384	2.940521215	2.933674797	AI597479	0.067381276	0.566490998	-0.089713012	0.987147521	FALSE	not_dynamic
Fhl2	1.248506894	0.584177659	0.961236816	0.640435207	Fhl2	0.055926443	0.502512371	0.664329236	0.52209208	TRUE	not_dynamic
Nck2	2.74728184	2.743918128	3.598090875	3.802620187	Nck2	0.429443989	1	0.003363713	0.501331229	FALSE	not_dynamic
Gm29155	0	0	0	0.139371492	Gm29155	1	1	0	NA	FALSE	not_dynamic
Gm29156	0	0	0.077651944	0	Gm29156	1	1	0	NA	FALSE	not_dynamic
Uxs1	2.91213041	3.11605302	3.119720198	3.366124458	Uxs1	0.458763114	1	-0.20392261	0.365143031	TRUE	not_dynamic
Tpp2	3.560210839	3.705632703	4.238610582	4.268837696	Tpp2	0.16592086	0.929543614	-0.145421864	0.991939569	TRUE	not_dynamic
Mettl21c	0.144378195	0.234680872	0.59192494	0.716305686	Mettl21c	0.570966144	1	-0.090302678	0.915388621	TRUE	not_dynamic
Gm8251	0	0.424620684	0.498330765	0.716305686	Gm8251	0.921234171	1	-0.424620684	0.672303193	TRUE	not_dynamic
Tex30	3.996923024	4.065007892	3.781375585	3.979540067	Tex30	0.505928654	1	-0.068084869	0.787998254	TRUE	not_dynamic
Kdelc1	2.696218187	2.997948413	3.144379368	3.421363076	Kdelc1	0.50600902	1	-0.301730225	0.460492159	TRUE	not_dynamic
Bivm	2.766998902	2.801756198	2.949018005	3.060533832	Bivm	0.170530376	0.942647474	-0.034757296	0.915999712	TRUE	not_dynamic
Ercc5	2.716957583	2.471881506	3.27469367	3.221979894	Ercc5	0.371479189	1	0.245076077	0.93280823	TRUE	not_dynamic
Mettl21e	0.144378195	0	0.2798911	0.139371492	Mettl21e	0.999989136	1	0.144378195	NA	TRUE	not_dynamic
Gulp1	1.449677576	2.175081484	1.918941627	2.721778973	Gulp1	0.007516187	0.130221652	-0.725403908	0.01836408	TRUE	not_dynamic
Col3a1	0.483218335	0.507578105	0.395063598	1.264795484	Col3a1	0.551992534	1	-0.02435977	0.049536378	TRUE	not_dynamic
Col5a2	0.735845846	0.842655313	0.829399898	1.384047189	Col5a2	0.466517365	1	-0.106809467	0.141377349	TRUE	not_dynamic
Wdr75	3.29930941	3.382160842	3.872765836	3.747753048	Wdr75	0.75570934	1	-0.082851432	0.660671297	FALSE	not_dynamic
Gm5269	0	0	0.216915637	0.139371492	Gm5269	1	1	0	NA	FALSE	not_dynamic
Slc40a1	0.574704133	1.900144566	0.448029603	0.914493398	Slc40a1	1.08E-05	0.000642618	-1.325440432	0.350660749	TRUE	Foxn1_independent
Dnah7b	0.382512287	0.784026306	0.864024063	0.852694543	Dnah7b	0.097873027	0.701541551	-0.401514019	0.976613553	FALSE	not_dynamic
Dnah7c	0.144378195	0	0	0	Dnah7c	0.773879703	1	0.144378195	NA	FALSE	not_dynamic
Slc39a10	3.994065375	3.715339592	4.599452891	4.55301412	Slc39a10	0.373980834	1	0.278725783	0.912602492	TRUE	not_dynamic
Gm28151	0.270517036	0.334153657	0.67750406	0.914493398	Gm28151	0.656345167	1	-0.063636621	0.733641834	TRUE	not_dynamic
Gm28826	0.270517036	0	0	0.139371492	Gm28826	0.925478492	1	0.270517036	NA	FALSE	not_dynamic
X4933411E06Rik	0	0	0.077651944	0	X4933411E06Rik	1	1	0	NA	FALSE	not_dynamic
Tmeff2	1.202916577	1.363424023	0.897489407	1.306146448	Tmeff2	0.475638836	1	-0.160507446	0.619690474	TRUE	not_dynamic
Gm29325	1.647439802	1.796016752	0.546222437	0.468880674	Gm29325	0.15841599	0.906609271	-0.14857695	0.985717233	FALSE	not_dynamic
Sdpr	0	0.898036497	1.276447646	0	Sdpr	0.999969934	1	-0.898036497	4.12E-05	FALSE	not_dynamic
Nabp1	1.585764711	1.396692464	1.131210886	0.786823554	Nabp1	0.769092302	1	0.189072247	0.565209543	TRUE	not_dynamic
Myo1b	4.426411298	3.768633501	4.948288633	4.644782047	Myo1b	1.05E-05	0.000628281	0.657777797	0.098653956	TRUE	Foxn1_independent
Stat4	1.931839704	0.234680872	2.223123634	0.852694543	Stat4	6.59E-05	0.003058983	1.697158831	6.53E-06	TRUE	Foxn1_dependent
Stat1	2.271916986	1.46008245	2.384263215	1.830064291	Stat1	0.000756611	0.022089254	0.811834535	0.037037767	TRUE	Foxn1_dependent
Gls	3.038843637	3.036772841	3.869401007	3.835443735	Gls	0.200246177	1	0.002070797	0.900162265	TRUE	not_dynamic
Nab1	2.786334705	2.189993493	3.586976796	3.345256315	Nab1	0.003610651	0.075780369	0.596341213	0.541766205	TRUE	not_dynamic
Gm28178	0	0.124209085	0	0	Gm28178	0.999843129	1	-0.124209085	NA	FALSE	not_dynamic
Tmem194b	1.617077659	1.880168387	2.102478215	2.426484836	Tmem194b	0.075657956	0.610054094	-0.263090728	0.370893659	TRUE	not_dynamic
Mfsd6	2.018028852	1.880168387	2.49675351	2.79751059	Mfsd6	0.731533095	1	0.137860465	0.404698701	FALSE	not_dynamic
Inpp1	2.549788325	2.655019137	2.865225944	3.25136151	Inpp1	0.780887314	1	-0.105230812	0.20514808	TRUE	not_dynamic
Hibch	3.16449822	3.19493992	3.56437106	3.595765959	Hibch	0.421494247	1	-0.030441699	0.952200786	TRUE	not_dynamic
X1700019D03Rik	3.878939605	3.96230743	3.205129976	3.715513761	X1700019D03Rik	0.229180758	1	-0.083367825	0.015453888	TRUE	not_dynamic
Mstn	1.861943536	1.679772461	1.104813297	1.586850287	Mstn	0.397703209	1	0.182171076	0.233077737	FALSE	not_dynamic
X1700019A02Rik	0	0	0	0.139371492	X1700019A02Rik	1	1	0	NA	FALSE	not_dynamic
Pms1	2.653402641	2.426191271	3.041869824	3.088181538	Pms1	0.793188779	1	0.22721137	0.971666922	FALSE	not_dynamic
Gm28777	0.144378195	0.124209085	0.498330765	0.370634304	Gm28777	1	1	0.02016911	0.841363428	TRUE	not_dynamic
Ormdl1	4.181411761	4.496933127	4.163640552	4.331714927	Ormdl1	0.703432166	1	-0.315521366	0.846788123	TRUE	not_dynamic
Osgepl1	3.196771936	3.184044268	2.944778634	3.074453232	Osgepl1	0.829316715	1	0.012727667	0.829279891	FALSE	not_dynamic
Gm28551	0.144378195	0.507578105	0.448029603	0.261673364	Gm28551	0.140802241	0.853985186	-0.36319991	NA	FALSE	not_dynamic
Asnsd1	4.441159787	4.562524675	4.206650829	4.355031139	Asnsd1	0.026550448	0.314051304	-0.121364888	0.803107713	TRUE	not_dynamic
Dnah7a	0.144378195	0.655324891	0.149706131	0.261673364	Dnah7a	0.067801073	0.566490998	-0.510946696	NA	TRUE	not_dynamic
Stk17b	1.975862562	1.363424023	1.737530838	1.586850287	Stk17b	0.025841736	0.309195266	0.612438539	0.771436399	TRUE	not_dynamic
Hecw2	0.996406268	0.842655313	1.206463666	0.972694419	Hecw2	0.826049904	1	0.153750955	0.87343475	TRUE	not_dynamic
Ccdc150	0.144378195	0.584177659	0.59192494	0.640435207	Ccdc150	0.096169422	0.699443034	-0.439799464	0.989499986	TRUE	not_dynamic
Gtf3c3	3.349616689	3.297825954	3.47348299	3.501147691	Gtf3c3	0.144448986	0.864902205	0.051790735	0.956409476	FALSE	not_dynamic
Pgap1	1.975862562	2.390499236	2.650538918	3.482939438	Pgap1	0.003692777	0.077070776	-0.414636675	3.61E-05	TRUE	not_dynamic
Ankrd44	2.392475301	2.047032203	2.178427231	1.420834057	Ankrd44	0.27856614	1	0.345443098	0.037738366	TRUE	not_dynamic
Sf3b1	5.612191937	5.619272021	6.018470677	6.094409294	Sf3b1	0.345841324	1	-0.007080084	0.986825465	TRUE	not_dynamic
Coq10b	2.716957583	2.936730327	3.151314582	3.239712251	Coq10b	0.119761774	0.784715693	-0.219772744	0.93423606	TRUE	not_dynamic
Hspd1	6.25159572	6.430479025	6.63493248	6.803503415	Hspd1	0.074987767	0.606618754	-0.178883305	0.876369902	TRUE	not_dynamic
Hspe1	6.921967759	6.894478281	6.63874387	6.166619659	Hspe1	0.579365142	1	0.027489478	0.09826303	TRUE	not_dynamic
Mob4	5.045931885	5.037058041	5.100031342	5.198825643	Mob4	0.297597951	1	0.008873844	0.925581409	FALSE	not_dynamic
Rftn2	0.144378195	0.424620684	0	0	Rftn2	0.214100968	1	-0.280242489	NA	FALSE	not_dynamic
Mars2	1.975862562	1.654809411	1.953875834	1.964534754	Mars2	0.327886383	1	0.32105315	0.947529429	FALSE	not_dynamic
Boll	0	0	0.216915637	0	Boll	1	1	0	NA	FALSE	not_dynamic
Plcl1	0.144378195	0.784026306	0.448029603	1.027693579	Plcl1	0.046566669	0.452211425	-0.639648111	0.18114591	TRUE	not_dynamic
Satb2	0.144378195	0.234680872	0.448029603	0	Satb2	0.570972719	1	-0.090302678	NA	FALSE	not_dynamic
X4930558J18Rik	1.520034323	1.178129907	1.04983091	1.176580863	X4930558J18Rik	0.337712627	1	0.341904416	0.838184657	FALSE	not_dynamic
X1700066M21Rik	2.116265783	1.679772461	1.723221258	1.729189352	X1700066M21Rik	0.01183592	0.179903416	0.436493322	0.8673092	FALSE	not_dynamic
Tyw5	2.928875852	2.915462174	2.778793369	2.584992359	Tyw5	0.405956346	1	0.013413678	0.702391526	TRUE	not_dynamic
X9430016H08Rik	3.684626437	3.798705413	3.874444014	3.979540067	X9430016H08Rik	0.019438978	0.25267061	-0.114078976	0.852591839	TRUE	not_dynamic
Spats2l	4.931695779	3.881124057	4.551206051	4.093062434	Spats2l	7.52E-13	1.51E-10	1.050571722	0.054730422	TRUE	Foxn1_independent
Kctd18	2.597169066	2.587725704	3.01451202	3.06751775	Kctd18	0.6864018	1	0.009443362	0.982054841	FALSE	not_dynamic
Sgol2a	3.726627235	3.321974567	3.979404633	4.023300351	Sgol2a	0.073806118	0.598963391	0.404652668	0.981205116	FALSE	not_dynamic
Aox1	0.807621503	0.334153657	0.829399898	0.468880674	Aox1	0.145731083	0.866089412	0.473467846	0.67695231	TRUE	not_dynamic
Aox3	0.144378195	0	0	0	Aox3	0.773879703	1	0.144378195	NA	FALSE	not_dynamic
Aox4	1.202916577	0.124209085	1.206463666	0.558332308	Aox4	0.010369695	0.164222232	1.078707492	0.317843448	TRUE	not_dynamic
Gm15759	0.144378195	0	0.077651944	0.139371492	Gm15759	0.815180817	1	0.144378195	NA	FALSE	not_dynamic
Aox2	0	0.234680872	0.2798911	0.261673364	Aox2	0.999910965	1	-0.234680872	NA	FALSE	not_dynamic
Bzw1	5.710466834	5.879653315	6.152336424	6.222754427	Bzw1	0.279685389	1	-0.169186481	0.999054373	TRUE	not_dynamic
Clk1	4.699388811	4.505736501	4.70128396	4.615612138	Clk1	0.21799587	1	0.193652311	0.769050611	TRUE	not_dynamic
Ppil3	4.11266263	4.111573171	3.882792919	3.919035424	Ppil3	0.351411853	1	0.00108946	0.983229101	FALSE	not_dynamic
Nif3l1	3.496389925	3.715339592	3.529474422	3.775562871	Nif3l1	0.000935289	0.026504794	-0.218949667	0.81030091	TRUE	not_dynamic
Orc2	3.752464815	3.679277356	3.892720456	3.933776836	Orc2	0.878634246	1	0.073187459	0.983771465	FALSE	not_dynamic
Gm15834	0.574704133	0.655324891	0.395063598	0.852694543	Gm15834	0.563856012	1	-0.080620757	0.313025801	TRUE	not_dynamic
Fam126b	2.886474444	2.752388355	3.133885521	3.209981191	Fam126b	0.698864767	1	0.134086089	0.88420869	FALSE	not_dynamic
Ndufb3	5.364992907	5.279159074	4.977646311	4.451966054	Ndufb3	0.748871599	1	0.085833833	0.015935145	TRUE	not_dynamic
Als2cr12	0	0	0.2798911	0.261673364	Als2cr12	1	1	0	NA	FALSE	not_dynamic
Cflar	3.636701269	3.340882181	3.536551852	3.473709456	Cflar	0.245938895	1	0.295819087	0.93795721	TRUE	not_dynamic
Casp8	2.585532677	2.871518788	3.224586824	3.667030568	Casp8	0.19951784	1	-0.285986111	0.084215084	TRUE	not_dynamic
Trak2	1.786792285	1.838977496	2.231828087	2.426484836	Trak2	0.585844723	1	-0.052185211	0.734384859	TRUE	not_dynamic
Stradb	2.500050507	2.769116568	2.603851759	2.691832634	Stradb	0.045162928	0.443052437	-0.269066061	0.869175804	TRUE	not_dynamic
Tmem237	3.443221458	3.86738989	3.442976114	3.740678048	Tmem237	0.003301137	0.070607521	-0.424168432	0.407420711	TRUE	not_dynamic
G730003C15Rik	1.786792285	1.957784909	1.894955189	1.921689429	G730003C15Rik	0.124903727	0.80224163	-0.170992624	0.998881479	TRUE	not_dynamic
Mpp4	0	0.234680872	0.077651944	0	Mpp4	0.999987087	1	-0.234680872	NA	FALSE	not_dynamic
Als2	1.10498279	0.784026306	1.533331834	2.025545796	Als2	0.392711992	1	0.320956484	0.261085252	FALSE	not_dynamic
Cdk15	0	1.000368455	0.077651944	0.558332308	Cdk15	0.999988943	1	-1.000368455	NA	TRUE	not_dynamic
Fzd7	3.246336622	3.200343548	3.550558191	3.587524834	Fzd7	0.132527162	0.832136235	0.045993074	0.996746276	FALSE	not_dynamic
Gm973	0.144378195	0.334153657	0.149706131	0.139371492	Gm973	0.340687198	1	-0.189775462	NA	FALSE	not_dynamic
Gm28411	0	0.334153657	0.077651944	0	Gm28411	0.999960301	1	-0.334153657	NA	FALSE	not_dynamic
Sumo1	6.499081755	6.615760339	5.932983317	6.094746541	Sumo1	0.965344676	1	-0.116678584	0.927656802	TRUE	not_dynamic
Nop58	4.903282784	4.89422947	5.471213566	5.42416608	Nop58	0.627335917	1	0.009053315	0.969477208	TRUE	not_dynamic
Bmpr2	3.812566675	3.555031263	4.317004431	4.451966054	Bmpr2	0.364659674	1	0.257535413	0.829350618	FALSE	not_dynamic
Fam117b	2.608671605	2.673442431	3.634980659	3.639916742	Fam117b	0.021375455	0.270556056	-0.064770826	0.9488733	TRUE	not_dynamic
Ica1l	0.270517036	0.334153657	0.717695211	0.558332308	Ica1l	0.656372395	1	-0.063636621	0.849525085	FALSE	not_dynamic
Wdr12	3.970905355	3.921229812	4.268450372	4.339547558	Wdr12	0.34300809	1	0.049675542	0.985569723	FALSE	not_dynamic
Carf	2.222676901	2.063964171	2.542250034	2.413184411	Carf	0.835738528	1	0.15871273	0.760281154	TRUE	not_dynamic
Nbeal1	3.97965334	3.692541853	4.203035864	4.072894701	Nbeal1	0.036246599	0.38704511	0.287111488	0.711789401	TRUE	not_dynamic
Cyp20a1	2.62004334	3.086299774	2.827730534	3.010231059	Cyp20a1	0.234601066	1	-0.466256434	0.842764369	TRUE	not_dynamic
Abi2	3.555784844	3.610179871	3.845524752	4.031296413	Abi2	0.524719205	1	-0.054395027	0.615143355	TRUE	not_dynamic
Raph1	3.970905355	3.573754104	4.231596163	4.411048668	Raph1	0.295127929	1	0.397151251	0.753206032	FALSE	not_dynamic
Cd28	0	0.124209085	0	0	Cd28	0.999987981	1	-0.124209085	NA	FALSE	not_dynamic
Icos	0	0.234680872	0.077651944	0.139371492	Icos	0.999986769	1	-0.234680872	0.985569723	TRUE	not_dynamic
Pard3b	1.705531041	2.047032203	2.788774266	3.350514319	Pard3b	0.272079722	1	-0.341501162	0.057501521	TRUE	not_dynamic
Pard3bos1	0	0	0.149706131	0	Pard3bos1	1	1	0	NA	FALSE	not_dynamic
Nrp2	0.874588625	2.471881506	0.897489407	1.702296381	Nrp2	2.83E-08	3.12E-06	-1.597292881	0.040272047	TRUE	Foxn1_dependent
Gm4208	0.483218335	0.584177659	0.339134522	0.261673364	Gm4208	0.687040163	1	-0.100959324	NA	FALSE	not_dynamic
Ino80d	3.355053308	3.312384986	3.82811437	3.990660971	Ino80d	0.508912444	1	0.042668322	0.843672341	FALSE	not_dynamic
Ino80dos	0.874588625	0.721744678	1.63277704	1.306146448	Ino80dos	0.895607587	1	0.152843948	0.695995198	TRUE	not_dynamic
Gm20342	2.239361117	2.063964171	2.722043319	2.815580104	Gm20342	0.471054762	1	0.175396945	0.971666922	FALSE	not_dynamic
Ndufs1	3.859486153	4.078534978	4.476926597	4.541923785	Ndufs1	0.630040745	1	-0.219048825	0.988329687	TRUE	not_dynamic
Eef1b2	6.976353774	7.014439581	7.543082866	7.444026974	Eef1b2	0.221161282	1	-0.038085807	0.88420869	FALSE	not_dynamic
Gpr1	0	0.124209085	0	0	Gpr1	0.999989733	1	-0.124209085	NA	FALSE	not_dynamic
Zdbf2	3.096647211	3.11605302	4.363309757	4.09804145	Zdbf2	0.588826882	1	-0.019405809	0.282719683	FALSE	not_dynamic
Adam23	3.144621892	1.178129907	3.925118016	1.129372628	Adam23	3.54E-12	6.73E-10	1.966491985	3.05E-37	TRUE	Foxn1_dependent
Mdh1b	0	0.234680872	0.077651944	0	Mdh1b	0.999989919	1	-0.234680872	NA	FALSE	not_dynamic
Fastkd2	3.22186133	3.139234228	3.298835988	3.262876625	Fastkd2	0.681469763	1	0.082627102	0.905801451	TRUE	not_dynamic
Klf7	3.252362977	3.144946529	3.201850042	3.350514319	Klf7	0.777711235	1	0.107416448	0.805379694	FALSE	not_dynamic
Gm26649	0	0	0.149706131	0	Gm26649	1	1	0	NA	FALSE	not_dynamic
Creb1	4.065832514	3.954732809	4.453710436	4.514466689	Creb1	0.956387295	1	0.111099705	0.984515349	FALSE	not_dynamic
Mettl21a	2.631287211	2.709301004	2.61572948	2.909516442	Mettl21a	0.550672384	1	-0.078013793	0.519856455	TRUE	not_dynamic
Gm28982	0	0	0	0.139371492	Gm28982	1	1	0	NA	FALSE	not_dynamic
Ccnyl1	1.585764711	1.575948325	2.214342747	2.172095429	Ccnyl1	0.777597591	1	0.009816387	0.99288671	TRUE	not_dynamic
Fzd5	1.617077659	1.000368455	1.49785734	0.370634304	Fzd5	0.052479703	0.486739394	0.616709204	0.001323635	TRUE	not_dynamic
Plekhm3	2.303446303	1.46008245	2.554877704	2.064245315	Plekhm3	0.007568924	0.130892358	0.843363852	0.100782057	TRUE	not_dynamic
Akr1cl	0.270517036	0.124209085	0.546222437	0.139371492	Akr1cl	0.570980349	1	0.146307951	NA	TRUE	not_dynamic
Cryge	0	0.124209085	0	0	Cryge	0.999989733	1	-0.124209085	NA	FALSE	not_dynamic
Crygc	0	0	0.077651944	0.139371492	Crygc	1	1	0	NA	FALSE	not_dynamic
Cryga	0.574704133	0.424620684	0.339134522	0.139371492	Cryga	0.296437839	1	0.150083449	NA	TRUE	not_dynamic
D630023F18Rik	3.124342471	2.315049905	2.940521215	2.859375047	D630023F18Rik	6.60E-05	0.003058983	0.809292565	0.909470001	TRUE	Foxn1_independent
Idh1	4.073791418	4.373156524	3.942499193	3.747753048	Idh1	0.541479701	1	-0.299365106	0.28819383	FALSE	not_dynamic
Pikfyve	2.56184563	2.36597657	2.990451621	3.108426964	Pikfyve	0.846817921	1	0.195869059	0.816717559	FALSE	not_dynamic
Pth2r	0	0.124209085	0.077651944	0	Pth2r	0.999990334	1	-0.124209085	NA	FALSE	not_dynamic
Crygf	0	0.124209085	0	0	Crygf	0.999989508	1	-0.124209085	NA	FALSE	not_dynamic
Map2	2.525228616	2.275077244	2.87893202	3.639916742	Map2	0.4721736	1	0.250151371	2.04E-05	FALSE	not_dynamic
Gm10558	0	0	0	0.139371492	Gm10558	1	1	0	NA	FALSE	not_dynamic
Unc80	0.144378195	0	0	0	Unc80	0.785256203	1	0.144378195	NA	FALSE	not_dynamic
Rpe	4.125291029	4.004179148	3.934636089	4.049708941	Rpe	0.941733118	1	0.121111881	0.890757164	FALSE	not_dynamic
Kansl1l	2.757188966	2.547136248	3.507936535	3.43108668	Kansl1l	0.367925959	1	0.210052718	0.732449844	TRUE	not_dynamic
Acadl	3.089601866	3.359438921	3.944064422	3.87656448	Acadl	0.747539575	1	-0.269837055	0.801776935	FALSE	not_dynamic
Myl1	1.155148083	0.424620684	0.339134522	0.261673364	Myl1	0.026074745	0.309918106	0.730527399	NA	TRUE	not_dynamic
Lancl1	3.944192643	3.520420581	4.152275135	3.81587917	Lancl1	0.04570827	0.447305189	0.423772062	0.10432376	TRUE	not_dynamic
Cps1	1.733358319	1.178129907	1.156929526	0.261673364	Cps1	0.171091907	0.945005173	0.555228412	0.023183057	TRUE	not_dynamic
Erbb4	0.144378195	0.334153657	0	0	Erbb4	0.806522108	1	-0.189775462	NA	FALSE	not_dynamic
Gm29113	0	0.124209085	0	0	Gm29113	0.999989485	1	-0.124209085	NA	FALSE	not_dynamic
Gm29114	0	0	0.077651944	0.468880674	Gm29114	1	1	0	NA	FALSE	not_dynamic
Ikzf2	3.973829861	4.514463051	4.418329989	4.989154855	Ikzf2	5.29E-08	5.31E-06	-0.54063319	0.010725666	TRUE	Foxn1_dependent
Spag16	0.382512287	0.784026306	0.498330765	0.716305686	Spag16	0	0	-0.401514019	0.845000046	TRUE	not_dynamic
Bard1	2.776713537	2.848801086	2.621615851	2.618259763	Bard1	0.183007882	0.972150951	-0.072087549	0.920507869	FALSE	not_dynamic
Abca12	0	0	0.077651944	0.139371492	Abca12	1	1	0	NA	FALSE	not_dynamic
Atic	4.386628675	4.164321195	4.597827382	4.757491417	Atic	0.270888192	1	0.22230748	0.832439249	FALSE	not_dynamic
Fn1	5.286428666	4.618872976	5.45408625	4.58708967	Fn1	2.13E-06	0.000153538	0.66755569	5.62E-06	TRUE	Foxn1_dependent
Apol7d	1.520034323	1.773823844	1.422894067	1.586850287	Apol7d	0.90838094	1	-0.253789521	0.616933423	TRUE	not_dynamic
X4933417E11Rik	0.144378195	0	0	0	X4933417E11Rik	0.806403611	1	0.144378195	NA	FALSE	not_dynamic
Gm4319	0.144378195	0	0.216915637	0	Gm4319	0.864787849	1	0.144378195	NA	TRUE	not_dynamic
Mreg	3.110590716	2.096991569	4.21384179	2.205606879	Mreg	4.35E-08	4.54E-06	1.013599147	6.49E-29	TRUE	Foxn1_dependent
D230017M19Rik	2.018028852	1.602932294	2.141173581	1.830064291	D230017M19Rik	0.105938288	0.736251707	0.415096558	0.51956681	TRUE	not_dynamic
Pecr	3.144621892	3.232166126	3.662299914	3.553863901	Pecr	0.268898889	1	-0.087544234	0.710027862	FALSE	not_dynamic
Tmem169	2.153008769	1.519692562	1.976505215	0.640435207	Tmem169	0.105928435	0.736251707	0.633316206	5.09E-05	TRUE	not_dynamic
Xrcc5	4.384694208	4.318307063	4.98706005	4.819724795	Xrcc5	0.211162549	1	0.066387144	0.457888135	TRUE	not_dynamic
4-Mar	0.144378195	0	0	0	4-Mar	0.800305721	1	0.144378195	NA	FALSE	not_dynamic
Smarcal1	2.303446303	2.28857978	2.66749955	2.701914719	Smarcal1	0.639994748	1	0.014866523	0.98084776	FALSE	not_dynamic
Rpl37a	8.532545737	8.418708477	7.757587869	7.479770572	Rpl37a	0.748309205	1	0.113837261	0.563526268	TRUE	not_dynamic
Igfbp2	3.726627235	5.198473635	5.33731261	5.097192204	Igfbp2	0.044176273	0.43766712	-1.471846399	0.131387557	FALSE	not_dynamic
Igfbp5	6.071333943	7.620934022	7.068106142	7.778330283	Igfbp5	3.58E-29	1.35E-26	-1.549600079	0.02092347	TRUE	Foxn1_dependent
Gm29185	0	0.234680872	0.149706131	0.139371492	Gm29185	0.999989892	1	-0.234680872	NA	FALSE	not_dynamic
D530049I02Rik	0	0.424620684	0	0	D530049I02Rik	0.999989676	1	-0.424620684	NA	FALSE	not_dynamic
C530043A13Rik	0	0.124209085	0.077651944	0	C530043A13Rik	0.999988889	1	-0.124209085	NA	FALSE	not_dynamic
X6030407O03Rik	0	0.124209085	0.077651944	0	X6030407O03Rik	0.999990557	1	-0.124209085	NA	FALSE	not_dynamic
Gm29183	0	0.124209085	0	0	Gm29183	0.999989116	1	-0.124209085	NA	FALSE	not_dynamic
Tns1	2.334011832	2.047032203	2.678648904	2.909516442	Tns1	0.265615043	1	0.28697963	0.816471221	FALSE	not_dynamic
Rufy4	0	0	0.149706131	0.261673364	Rufy4	1	1	0	NA	FALSE	not_dynamic
Cxcr2	0.144378195	0.124209085	0	0	Cxcr2	1	1	0.02016911	NA	FALSE	not_dynamic
Arpc2	5.956747078	5.728244929	5.969133975	6.032132347	Arpc2	0.000400147	0.013164884	0.228502149	0.991920715	FALSE	not_dynamic
Gpbar1	0	0.124209085	0	0.139371492	Gpbar1	0.999989527	1	-0.124209085	NA	TRUE	not_dynamic
Aamp	5.482740562	5.334872423	5.191692733	5.2377068	Aamp	0.009741925	0.156575447	0.147868139	0.986362007	FALSE	not_dynamic
Gm28364	0	0.124209085	0	0	Gm28364	0.999989493	1	-0.124209085	NA	FALSE	not_dynamic
Pnkd	4.995713241	4.93688973	4.345672331	4.192744911	Pnkd	0.454813095	1	0.058823511	0.704581136	TRUE	not_dynamic
Tmbim1	2.776713537	2.247512593	2.869815541	3.115085369	Tmbim1	0.058402166	0.518106413	0.529200944	0.66030935	FALSE	not_dynamic
Catip	0	0.234680872	0	0.139371492	Catip	0.999985183	1	-0.234680872	NA	TRUE	not_dynamic
Slc11a1	0	0.124209085	0	0.139371492	Slc11a1	0.999990469	1	-0.124209085	NA	TRUE	not_dynamic
Ctdsp1	3.190399983	3.321974567	3.27469367	3.302166321	Ctdsp1	0.176463808	0.955494923	-0.131574585	0.941316571	TRUE	not_dynamic
Vil1	0	0	0.216915637	0.370634304	Vil1	1	1	0	NA	FALSE	not_dynamic
Usp37	3.381801699	3.58848401	4.014996399	4.219491226	Usp37	0.110515741	0.755793779	-0.206682311	0.758146801	TRUE	not_dynamic
Rqcd1	3.624352296	3.504644975	3.531839135	3.514589556	Rqcd1	0.474678913	1	0.119707321	0.958274814	TRUE	not_dynamic
Plcd4	2.487219666	1.490331611	2.196546221	0.914493398	Plcd4	2.51E-05	0.001343731	0.996888054	9.88E-06	TRUE	Foxn1_dependent
Zfp142	2.038463464	1.994445039	2.548583801	2.477985094	Zfp142	0.825837088	1	0.044018425	0.918440023	TRUE	not_dynamic
Bcs1l	2.786334705	2.437811028	2.711369973	2.980308119	Bcs1l	0.293694273	1	0.348523677	0.554528565	FALSE	not_dynamic
Rnf25	2.766998902	2.793695622	2.603851759	2.618259763	Rnf25	0.149634569	0.879148461	-0.02669672	0.939920982	TRUE	not_dynamic
Stk36	1.10498279	0.950510884	1.567590882	1.616985139	Stk36	0.822011297	1	0.154471906	0.962880341	FALSE	not_dynamic
Ttll4	2.642406061	2.378313072	2.81329919	2.779108552	Ttll4	0.803156861	1	0.26409299	0.96864411	TRUE	not_dynamic
Cyp27a1	0.270517036	0.424620684	0.216915637	0.139371492	Cyp27a1	0.422468618	1	-0.154103648	NA	FALSE	not_dynamic
Wnt6	1.975862562	2.261389892	3.495767513	3.350514319	Wnt6	0.567327267	1	-0.28552733	0.480458407	FALSE	not_dynamic
Gm29539	0.144378195	0	0	0	Gm29539	0.874872447	1	0.144378195	NA	FALSE	not_dynamic
Wnt10a	2.078121083	0.424620684	2.621615851	1.674660144	Wnt10a	3.71E-06	0.000252268	1.653500399	6.73E-05	TRUE	Foxn1_dependent
Cdk5r2	0.270517036	0.124209085	0	0.139371492	Cdk5r2	0.571016743	1	0.146307951	NA	FALSE	not_dynamic
Cryba2	0.382512287	0.124209085	0.216915637	0	Cryba2	0.340653903	1	0.258303202	NA	TRUE	not_dynamic
Ihh	0.144378195	0	0.077651944	0	Ihh	0.808339162	1	0.144378195	NA	TRUE	not_dynamic
Nhej1	2.097375299	2.113105022	2.009517161	2.399704698	Nhej1	0.344598385	1	-0.015729723	0.266696102	TRUE	not_dynamic
Slc23a3	0	0.124209085	0.077651944	0	Slc23a3	0.999989602	1	-0.124209085	NA	FALSE	not_dynamic
Cnppd1	3.240273729	3.336188687	3.038007092	3.360948107	Cnppd1	0.217712694	1	-0.095914958	0.314290558	TRUE	not_dynamic
Fam134a	3.177532962	3.399973822	3.835114939	3.789183038	Fam134a	0.332261825	1	-0.22244086	0.841864183	FALSE	not_dynamic
Zfand2b	3.423164455	3.252832151	3.030236576	3.296647138	Zfand2b	0.405678512	1	0.170332305	0.539991786	FALSE	not_dynamic
Abcb6	1.333889217	1.859785013	1.894955189	2.284778812	Abcb6	0.066017564	0.560452503	-0.525895795	0.583338268	TRUE	not_dynamic
Atg9a	2.038463464	2.189993493	2.257495871	2.29988788	Atg9a	0.144170643	0.864127131	-0.151530029	0.988329687	TRUE	not_dynamic
Ankzf1	3.082506532	2.76078744	3.168445067	3.191708798	Ankzf1	0.069869323	0.576031005	0.321719092	0.956494306	FALSE	not_dynamic
Glb1l	1.202916577	1.13656339	1.131210886	1.490581088	Glb1l	0.999999995	1	0.066353186	0.656061102	FALSE	not_dynamic
Stk16	4.367113511	4.239520595	4.351932887	4.522620858	Stk16	0.412116733	1	0.127592916	0.751294958	FALSE	not_dynamic
Tuba4a	1.373993586	1.727903453	1.422894067	1.89955811	Tuba4a	0.089065659	0.669618779	-0.353909867	0.312083413	TRUE	not_dynamic
Dnajb2	3.472572275	3.189506933	3.325317123	3.360948107	Dnajb2	0.980472647	1	0.283065342	0.985569723	FALSE	not_dynamic
Ptprn	0	0.234680872	0.077651944	0.261673364	Ptprn	0.999987181	1	-0.234680872	NA	TRUE	not_dynamic
Dnpep	4.254597586	4.680834896	4.139493521	4.486234365	Dnpep	0.010973009	0.170964004	-0.42623731	0.238264673	TRUE	not_dynamic
Des	1.373993586	2.97120193	1.362736948	1.985288123	Des	0.112864185	0.763360232	-1.597208343	0.159686839	TRUE	not_dynamic
Gm15179	0.270517036	0.124209085	0	0.261673364	Gm15179	0.571027846	1	0.146307951	NA	FALSE	not_dynamic
Speg	2.56184563	3.816323842	2.554877704	2.741256312	Speg	0.000690399	0.020563617	-1.254478213	0.821277374	TRUE	Foxn1_independent
Gmppa	3.209395315	3.19493992	2.743054211	3.094975658	Gmppa	0.897784769	1	0.014455396	0.318312615	FALSE	not_dynamic
Chpf	2.91213041	3.023998117	2.700581477	2.901332198	Chpf	0.281000791	1	-0.111867707	0.522588105	TRUE	not_dynamic
Obsl1	3.327569731	3.581146178	3.781375585	3.809271654	Obsl1	0.608318995	1	-0.253576446	0.95126254	TRUE	not_dynamic
Tmem198	0	0.234680872	0.216915637	0.558332308	Tmem198	0.999987519	1	-0.234680872	0.170937952	TRUE	not_dynamic
Inha	1.373993586	1.329010591	2.009517161	2.205606879	Inha	0.814565165	1	0.044982995	0.637748689	FALSE	not_dynamic
Stk11ip	2.188449418	2.261389892	2.082554151	2.46535654	Stk11ip	0.22871417	1	-0.072940474	0.233386203	TRUE	not_dynamic
Slc4a3	2.222676901	2.113105022	2.986384664	3.445497073	Slc4a3	0.954717455	1	0.109571879	0.069780226	FALSE	not_dynamic
Gm816	0.144378195	0	0	0.139371492	Gm816	0.883547151	1	0.144378195	NA	FALSE	not_dynamic
Epha4	4.179036114	3.426112121	4.952291189	4.845926543	Epha4	0.001697932	0.042294226	0.752923994	0.642376548	TRUE	Foxn1_independent
Gm28386	0.270517036	0.234680872	0.339134522	0.370634304	Gm28386	0.109562186	0.751107268	0.035836164	NA	FALSE	not_dynamic
Gm28387	0.483218335	0.124209085	0.216915637	0	Gm28387	0.214184219	1	0.35900925	NA	TRUE	not_dynamic
Pax3	0	0.124209085	0	0	Pax3	0.90723105	1	-0.124209085	NA	FALSE	not_dynamic
Sgpp2	0.382512287	1.047857853	0.793533769	1.079824876	Sgpp2	0.917000239	1	-0.665345565	0.95657995	TRUE	not_dynamic
Farsb	3.97965334	3.941979528	4.192111893	4.325799928	Farsb	0.55166613	1	0.037673812	0.902122895	FALSE	not_dynamic
BC035947	0.270517036	0.334153657	0.395063598	0.370634304	BC035947	0.702725385	1	-0.063636621	NA	FALSE	not_dynamic
Mogat1	0	0	0.077651944	0	Mogat1	1	1	0	NA	FALSE	not_dynamic
X5730419F03Rik	0	0.721744678	0	0.468880674	X5730419F03Rik	0.972092037	1	-0.721744678	NA	TRUE	not_dynamic
Acsl3	4.532061818	4.577592188	4.927447121	5.020244818	Acsl3	0.828230974	1	-0.04553037	0.891986283	TRUE	not_dynamic
Utp14b	3.215647748	3.211063988	3.792356974	4.080505345	Utp14b	0.80000007	1	0.004583759	0.572884035	FALSE	not_dynamic
Gm29536	0.144378195	0	0.395063598	0	Gm29536	0.858834385	1	0.144378195	NA	TRUE	not_dynamic
Kcne4	0.144378195	0	0	0	Kcne4	0.846530867	1	0.144378195	NA	FALSE	not_dynamic
Scg2	0.807621503	0.334153657	0.339134522	0	Scg2	0.325360227	1	0.473467846	NA	TRUE	not_dynamic
Ap1s3	2.420473324	2.841112365	2.338587771	2.477985094	Ap1s3	0.000458981	0.014720004	-0.420639041	0.813176414	TRUE	not_dynamic
Wdfy1	2.188449418	2.493966895	2.187527762	2.329437941	Wdfy1	0.412525841	1	-0.305517476	0.979150443	TRUE	not_dynamic
Mrpl44	4.071145482	4.18466524	4.010616091	4.243395707	Mrpl44	0.339598986	1	-0.113519757	0.591901572	TRUE	not_dynamic
Serpine2	5.229013107	4.92254998	5.035997585	5.444399292	Serpine2	0.137802062	0.85211669	0.306463126	0.170937952	FALSE	not_dynamic
Fam124b	0.382512287	0.655324891	0.793533769	1.079824876	Fam124b	0.217751802	1	-0.272812604	0.652879546	TRUE	not_dynamic
X2310015K22Rik	0	0.424620684	0.635629694	0.139371492	X2310015K22Rik	0.999990165	1	-0.424620684	0.245708738	FALSE	not_dynamic
Cul3	4.23229705	4.011389655	4.783615603	4.646218443	Cul3	0.287028351	1	0.220907394	0.965077961	TRUE	not_dynamic
Dock10	2.860142879	1.396692464	3.562082124	3.376397465	Dock10	2.83E-10	4.37E-08	1.463450414	0.469014499	TRUE	Foxn1_independent
Nyap2	0.574704133	0.234680872	1.021162877	0.640435207	Nyap2	0.272142636	1	0.340023261	0.421068056	TRUE	not_dynamic
Irs1	2.239361117	2.922601936	2.509965099	2.750854541	Irs1	2.63E-05	0.001394761	-0.683240819	0.593401548	TRUE	Foxn1_independent
Gm9747	0	0.124209085	0.149706131	0.139371492	Gm9747	0.999990359	1	-0.124209085	NA	FALSE	not_dynamic
Rhbdd1	1.88578923	1.751127211	1.845184048	1.586850287	Rhbdd1	0.476588937	1	0.134662019	0.52644286	TRUE	not_dynamic
Col4a4	0.270517036	0	0.2798911	0.139371492	Col4a4	0.652958811	1	0.270517036	NA	TRUE	not_dynamic
Col4a3	0	0.234680872	0	0	Col4a3	0.999989884	1	-0.234680872	0.369430538	FALSE	not_dynamic
Mff	5.192566489	5.108306082	4.909741113	5.093528145	Mff	0.137352612	0.851361176	0.084260406	0.840074972	FALSE	not_dynamic
Agfg1	2.937144579	2.878978097	4.090728084	3.959775834	Agfg1	0.481320892	1	0.058166482	0.710027862	TRUE	not_dynamic
Slc19a3	0	0.124209085	0.077651944	0	Slc19a3	0.999989239	1	-0.124209085	NA	FALSE	not_dynamic
Daw1	0	0.124209085	0	0	Daw1	0.999843129	1	-0.124209085	NA	FALSE	not_dynamic
Sphkap	0.483218335	0.424620684	0.395063598	0.261673364	Sphkap	0.999999999	1	0.058597651	NA	TRUE	not_dynamic
Pid1	1.292109047	0.784026306	1.461077976	0.468880674	Pid1	0.221685492	1	0.508082741	0.004925186	TRUE	not_dynamic
Dner	0.144378195	0.124209085	0.149706131	0	Dner	0.029160208	0.334434679	0.02016911	NA	TRUE	not_dynamic
Trip12	4.263380392	4.145650827	4.818138772	4.81609804	Trip12	0.725043045	1	0.117729564	0.845233927	TRUE	not_dynamic
Fbxo36	1.99716794	1.97628296	1.765549978	2.238031631	Fbxo36	0.701641722	1	0.020884979	0.052524166	FALSE	not_dynamic
Slc16a14	0	0	0.077651944	0	Slc16a14	1	1	0	NA	FALSE	not_dynamic
C130026I21Rik	0	0.234680872	0.077651944	0.139371492	C130026I21Rik	0.999989884	1	-0.234680872	NA	TRUE	not_dynamic
A530032D15Rik	0	0.124209085	0	0	A530032D15Rik	0.999989894	1	-0.124209085	NA	FALSE	not_dynamic
A530040E14Rik	0	0	0.077651944	0	A530040E14Rik	1	1	0	NA	FALSE	not_dynamic
Sp110	0.144378195	0.124209085	0	0	Sp110	1	1	0.02016911	NA	FALSE	not_dynamic
Sp140	0.144378195	0	0.216915637	0.558332308	Sp140	0.753442817	1	0.144378195	NA	FALSE	not_dynamic
Sp100	0.144378195	0.124209085	0	0	Sp100	1	1	0.02016911	NA	FALSE	not_dynamic
A630001G21Rik	0.144378195	0.124209085	0.2798911	0.261673364	A630001G21Rik	1	1	0.02016911	NA	TRUE	not_dynamic
Cab39	3.700104329	3.71211442	4.401644687	4.494621049	Cab39	0.174982122	0.955494923	-0.012010091	0.961658851	TRUE	not_dynamic
Itm2c	5.718151541	5.448640818	5.674296767	5.183846416	Itm2c	0.124002519	0.7988547	0.269510723	0.01287023	TRUE	not_dynamic
X4933407L21Rik	0.270517036	0	0.149706131	0	X4933407L21Rik	0.793230039	1	0.270517036	NA	TRUE	not_dynamic
Gm28884	0.270517036	0.234680872	0.339134522	0.261673364	Gm28884	1	1	0.035836164	NA	TRUE	not_dynamic
Gpr55	0	0	0.216915637	0	Gpr55	1	1	0	NA	FALSE	not_dynamic
X2810459M11Rik	0.382512287	0.334153657	0.395063598	0.468880674	X2810459M11Rik	0.340884396	1	0.04835863	NA	FALSE	not_dynamic
Psmd1	4.243509481	4.38805595	4.808960694	4.826939081	Psmd1	0.150919173	0.883797325	-0.14454647	0.999054373	TRUE	not_dynamic
Armc9	2.239361117	2.378313072	2.529460864	2.413184411	Armc9	0.390050888	1	-0.138951955	0.829350618	FALSE	not_dynamic
B3gnt7	1.10498279	1.293370537	1.422894067	1.586850287	B3gnt7	0.221106564	1	-0.188387747	0.918579163	TRUE	not_dynamic
Gm28626	0	0	0.077651944	0.139371492	Gm28626	1	1	0	NA	FALSE	not_dynamic
Ncl	7.119475148	6.91201429	7.35660667	7.269368401	Ncl	0.211793392	1	0.207460857	0.91700708	TRUE	not_dynamic
Ptma	9.000603748	9.325345894	8.975846319	9.024519696	Ptma	2.38E-05	0.001280614	-0.324742147	0.953434207	TRUE	not_dynamic
Pde6d	4.269917242	4.291522679	3.944064422	4.179098618	Pde6d	0.702751579	1	-0.021605438	0.576808031	TRUE	not_dynamic
Cops7b	3.68071924	3.488616505	2.892452777	2.917634247	Cops7b	0.078614489	0.622292473	0.192102734	0.970486819	FALSE	not_dynamic
Nppc	0.937351243	0.507578105	0.498330765	0.261673364	Nppc	0.203223709	1	0.429773138	NA	TRUE	not_dynamic
Dis3l2	2.62004334	2.645678625	2.860615186	2.842086541	Dis3l2	0.995268066	1	-0.025635285	0.96149973	FALSE	not_dynamic
Gm28375	0	0	0.077651944	0	Gm28375	1	1	0	NA	FALSE	not_dynamic
Ecel1	0.270517036	0	0.216915637	0.558332308	Ecel1	0.888767387	1	0.270517036	NA	FALSE	not_dynamic
Prss56	0.574704133	0.124209085	0.077651944	0	Prss56	0.214094589	1	0.450495049	NA	TRUE	not_dynamic
Chrnd	0	0.424620684	0.2798911	0.640435207	Chrnd	0.999981475	1	-0.424620684	NA	TRUE	not_dynamic
Chrng	0.144378195	0.124209085	0.149706131	0.261673364	Chrng	0.999999902	1	0.02016911	NA	FALSE	not_dynamic
Eif4e2	5.023696131	4.959414023	5.129618087	5.190531566	Eif4e2	0.120535835	0.787375492	0.064282108	0.981900217	FALSE	not_dynamic
Efhd1	3.151291328	1.679772461	3.552873627	2.386040797	Efhd1	1.05E-11	1.85E-09	1.471518867	9.44E-10	TRUE	Foxn1_dependent
Gigyf2	4.401971156	4.115896929	4.723049429	4.71015692	Gigyf2	0.630012843	1	0.286074227	0.88613643	TRUE	not_dynamic
Kcnj13	0	0.234680872	0.498330765	0.468880674	Kcnj13	0.999892222	1	-0.234680872	0.958620727	FALSE	not_dynamic
X3110079O15Rik	0.382512287	0	0	0	X3110079O15Rik	0.788587746	1	0.382512287	NA	FALSE	not_dynamic
Ngef	1.909079524	0.124209085	0.793533769	0.468880674	Ngef	0.000628002	0.01911174	1.784870439	0.659754206	TRUE	Foxn1_independent
Neu2	0.574704133	0	0.149706131	0	Neu2	0.829755821	1	0.574704133	NA	TRUE	not_dynamic
Inpp5d	0	0	0.077651944	0.139371492	Inpp5d	1	1	0	NA	FALSE	not_dynamic
Atg16l1	2.928875852	2.76078744	3.133885521	3.245553844	Atg16l1	0.467298169	1	0.168088412	0.93795721	FALSE	not_dynamic
Sag	1.647439802	1.704127503	0.897489407	1.079824876	Sag	0.850453438	1	-0.0566877	0.719610712	TRUE	not_dynamic
Dgkd	2.348951245	2.587725704	3.271634483	3.608001687	Dgkd	0.099210608	0.705507765	-0.238774459	0.367616759	TRUE	not_dynamic
Usp40	3.287777802	3.023998117	3.736202865	3.936699219	Usp40	0.127397719	0.813984788	0.263779685	0.816828761	FALSE	not_dynamic
Ugt1a6a	0	0	0	0.139371492	Ugt1a6a	1	1	0	NA	FALSE	not_dynamic
Dnajb3	2.318845845	2.48298517	2.462940107	2.386040797	Dnajb3	0.091477997	0.68025143	-0.164139325	0.778381649	FALSE	not_dynamic
Mroh2a	0	0	0.395063598	0	Mroh2a	1	1	0	NA	FALSE	not_dynamic
Hjurp	4.610761891	4.381461375	4.776157357	5.123362574	Hjurp	0.927547774	1	0.229300517	0.203748181	FALSE	not_dynamic
Gm29538	0.144378195	0	0	0	Gm29538	0.891916367	1	0.144378195	NA	FALSE	not_dynamic
Glrp1	0	0	0	0.139371492	Glrp1	1	1	0	NA	FALSE	not_dynamic
Gm19589	0.144378195	0	0.077651944	0	Gm19589	0.93909205	1	0.144378195	NA	TRUE	not_dynamic
Arl4c	1.909079524	2.645678625	3.322409167	3.459702754	Arl4c	4.47E-08	4.61E-06	-0.736599101	0.967179683	TRUE	Foxn1_independent
X1700067G17Rik	0.144378195	0.124209085	0	0	X1700067G17Rik	1	1	0.02016911	NA	FALSE	not_dynamic
Sh3bp4	2.038463464	3.023998117	2.354045887	2.660961755	Sh3bp4	0.00270272	0.060342783	-0.985534653	0.390261974	TRUE	not_dynamic
Agap1	3.338653967	3.221670719	4.010616091	4.004390409	Agap1	0.49171788	1	0.116983249	0.892522134	TRUE	not_dynamic
Gbx2	0	0.124209085	0	0.139371492	Gbx2	0.999989521	1	-0.124209085	NA	TRUE	not_dynamic
Asb18	0.270517036	0	0.2798911	0.468880674	Asb18	0.755838188	1	0.270517036	NA	FALSE	not_dynamic
Iqca	0.144378195	0.234680872	0.339134522	0	Iqca	0.571022599	1	-0.090302678	NA	FALSE	not_dynamic
X4930434B07Rik	0	0.234680872	0.2798911	0.261673364	X4930434B07Rik	0.990565204	1	-0.234680872	NA	FALSE	not_dynamic
Ackr3	1.760432158	2.175081484	1.882742706	1.384047189	Ackr3	0.020066439	0.258903298	-0.414649326	0.150135025	FALSE	not_dynamic
Cops8	4.898660841	4.945395905	4.704944596	4.923915707	Cops8	0.912236616	1	-0.046735064	0.769910209	TRUE	not_dynamic
Col6a3	0	0.124209085	0.077651944	0	Col6a3	0.999989771	1	-0.124209085	NA	FALSE	not_dynamic
Mlph	0.270517036	0.507578105	0.216915637	0	Mlph	0.27224346	1	-0.237061069	NA	FALSE	not_dynamic
Rab17	0.996406268	1.093193883	1.104813297	1.306146448	Rab17	0.675753458	1	-0.096787615	0.827970914	TRUE	not_dynamic
Lrrfip1	4.1152011	4.028014696	4.504985671	4.663296171	Lrrfip1	0.322464854	1	0.087186404	0.836538109	FALSE	not_dynamic
Rbm44	0.270517036	0.234680872	0.2798911	0.261673364	Rbm44	0.999999999	1	0.035836164	NA	TRUE	not_dynamic
Ramp1	0.658517315	0.842655313	0.546222437	0.468880674	Ramp1	0.20320751	1	-0.184137997	0.952827817	FALSE	not_dynamic
Ube2f	4.052425269	4.122347714	3.983923499	4.047099246	Ube2f	0.045964421	0.449183899	-0.069922445	0.999054373	TRUE	not_dynamic
Scly	2.116265783	2.437811028	2.072441251	2.137421907	Scly	0.007662057	0.132098319	-0.321545245	0.967179683	TRUE	not_dynamic
Gm17090	0.144378195	0	0	0	Gm17090	0.867691873	1	0.144378195	NA	FALSE	not_dynamic
Espnl	0	0.124209085	0.149706131	0	Espnl	0.999990299	1	-0.124209085	NA	FALSE	not_dynamic
Klhl30	0	0.124209085	0	0	Klhl30	0.99998817	1	-0.124209085	NA	FALSE	not_dynamic
Fam132b	0.937351243	1.178129907	0.793533769	1.176580863	Fam132b	0.233548552	1	-0.240778664	0.909442921	TRUE	not_dynamic
Ilkap	4.572988193	4.639530566	4.683523928	4.818517337	Ilkap	0.063289277	0.546905303	-0.066542372	0.813176414	TRUE	not_dynamic
Hes6	5.752759877	5.023223707	5.46405579	4.414673919	Hes6	1.05E-06	8.05E-05	0.72953617	1.49E-09	TRUE	Foxn1_dependent
Per2	0.937351243	0.424620684	0.929870992	0.716305686	Per2	0.175101027	0.955494923	0.512730559	0.828489169	TRUE	not_dynamic
Traf3ip1	2.334011832	2.691532439	3.201850042	3.032099943	Traf3ip1	0.308552155	1	-0.357520606	0.544815382	FALSE	not_dynamic
Asb1	1.248506894	1.293370537	1.600715021	1.490581088	Asb1	0.500425501	1	-0.044863643	0.970486819	FALSE	not_dynamic
Twist2	0.483218335	0.334153657	0.149706131	0	Twist2	0.705842529	1	0.149064678	NA	TRUE	not_dynamic
Hdac4	2.91213041	2.36597657	3.147852987	3.154130798	Hdac4	0.042825851	0.42868723	0.54615384	0.906318159	FALSE	not_dynamic
Gm26720	0.270517036	0.334153657	0.829399898	0.716305686	Gm26720	0.860274571	1	-0.063636621	0.889247466	FALSE	not_dynamic
Ndufa10	5.387975188	5.356940562	5.253099524	5.43661557	Ndufa10	0.02737391	0.321018013	0.031034626	0.763106947	FALSE	not_dynamic
Myeov2	5.70892278	5.612533325	4.828525883	4.42008727	Myeov2	0.336486048	1	0.096389455	0.144929916	TRUE	not_dynamic
Otos	0.144378195	0	0	0	Otos	0.867804955	1	0.144378195	NA	FALSE	not_dynamic
Gm29483	0.144378195	0	0.149706131	0	Gm29483	0.753442817	1	0.144378195	NA	TRUE	not_dynamic
Gpc1	3.310709553	2.901027878	4.409531284	3.86722405	Gpc1	0.063025472	0.545636106	0.409681676	0.001345851	TRUE	not_dynamic
Gm29480	0.144378195	0.124209085	0.395063598	0.139371492	Gm29480	1	1	0.02016911	NA	TRUE	not_dynamic
Ankmy1	0	0	0.2798911	0	Ankmy1	1	1	0	NA	FALSE	not_dynamic
Dusp28	3.397513905	2.700456186	3.133885521	2.691832634	Dusp28	0.043958488	0.436126775	0.697057719	0.051377602	TRUE	not_dynamic
X5033417F24Rik	0.574704133	0.124209085	0.498330765	0.139371492	X5033417F24Rik	0.140755211	0.853985186	0.450495049	NA	TRUE	not_dynamic
Rnpepl1	3.763336919	2.536726133	4.250193037	3.570835993	Rnpepl1	1.94E-09	2.64E-07	1.226610786	8.43E-05	TRUE	Foxn1_dependent
X9430060I03Rik	1.248506894	1.178129907	0.793533769	0.914493398	X9430060I03Rik	0.855930575	1	0.070376987	0.953303053	FALSE	not_dynamic
Capn10	3.103643266	3.030405878	2.994502104	2.965004041	Capn10	0.663876979	1	0.073237388	0.843360064	TRUE	not_dynamic
Gpr35	0	0	0.216915637	0	Gpr35	1	1	0	NA	FALSE	not_dynamic
Kif1a	0.735845846	1.704127503	1.403241064	1.729189352	Kif1a	0.000307341	0.010649679	-0.968281657	0.673657774	TRUE	Foxn1_independent
X2310007B03Rik	0	0.234680872	0	0	X2310007B03Rik	0.999868033	1	-0.234680872	NA	FALSE	not_dynamic
Sned1	0.382512287	0	0.216915637	0.139371492	Sned1	0.817302834	1	0.382512287	NA	TRUE	not_dynamic
Mterf4	3.412983052	3.200343548	3.611266746	3.864091084	Mterf4	0.978711503	1	0.212639504	0.572124911	FALSE	not_dynamic
Gm28535	0.807621503	0.784026306	0.717695211	0.914493398	Gm28535	0.807347748	1	0.023595197	0.848777929	FALSE	not_dynamic
Pask	2.271916986	2.159943737	2.542250034	2.650455987	Pask	0.985181095	1	0.111973249	0.876649688	FALSE	not_dynamic
Ppp1r7	3.97965334	3.994483543	4.29302206	4.430826845	Ppp1r7	0.427072485	1	-0.014830203	0.859198623	TRUE	not_dynamic
Ano7	0	0.234680872	0.077651944	0.139371492	Ano7	0.999911016	1	-0.234680872	NA	TRUE	not_dynamic
Hdlbp	4.70502709	4.703864506	5.415699693	5.538670039	Hdlbp	0.915439356	1	0.001162584	0.912709956	FALSE	not_dynamic
2-Sep	4.920427271	5.056615468	5.06087727	5.057081871	2-Sep	0.729289196	1	-0.136188197	0.965077961	FALSE	not_dynamic
Farp2	1.10498279	0.842655313	1.792805396	1.555779033	Farp2	0.667831116	1	0.262327478	0.713096415	TRUE	not_dynamic
Stk25	4.420824049	4.453255517	4.392697278	4.439689218	Stk25	0.524592326	1	-0.032431467	0.951039807	TRUE	not_dynamic
Gm28536	0	0	0	0.139371492	Gm28536	1	1	0	NA	FALSE	not_dynamic
Bok	4.122778075	2.95755555	3.749590344	3.279904431	Bok	0.020909384	0.267682182	1.165222525	0.010755752	TRUE	not_dynamic
Thap4	3.505760384	3.331473061	3.367951209	3.411543995	Thap4	0.499431562	1	0.174287323	0.998943403	FALSE	not_dynamic
Gm10550	0	0.124209085	0.077651944	0	Gm10550	0.999843128	1	-0.124209085	NA	FALSE	not_dynamic
Atg4b	3.79526151	3.859057927	3.460884698	3.549575485	Atg4b	0.095982205	0.699443034	-0.063796417	0.925926934	TRUE	not_dynamic
Dtymk	5.456568565	5.273074115	5.111776697	5.041736596	Dtymk	0.165016542	0.928078637	0.18349445	0.88549365	TRUE	not_dynamic
Ing5	2.895099777	2.893731839	3.488394379	3.32931436	Ing5	0.18338065	0.972150951	0.001367938	0.672303193	TRUE	not_dynamic
D2hgdh	2.038463464	2.189993493	2.338587771	2.596204914	D2hgdh	0.159851518	0.911511773	-0.151530029	0.777824857	TRUE	not_dynamic
Gm6086	0.574704133	0	0	0.139371492	Gm6086	0.743384083	1	0.574704133	NA	FALSE	not_dynamic
Fam174a	2.91213041	3.417475045	3.432596775	3.726376086	Fam174a	0.74273916	1	-0.505344634	0.533224534	TRUE	not_dynamic
St8sia4	0.574704133	0.507578105	0.339134522	0.139371492	St8sia4	0.999999909	1	0.067126029	NA	TRUE	not_dynamic
Slco4c1	0	0	0.2798911	0.370634304	Slco4c1	1	1	0	NA	FALSE	not_dynamic
Panct2	0.144378195	0.124209085	0.2798911	0.139371492	Panct2	0.999999249	1	0.02016911	NA	TRUE	not_dynamic
Gm28901	0.270517036	0.234680872	0.2798911	0.261673364	Gm28901	0.999999422	1	0.035836164	NA	TRUE	not_dynamic
D1Ertd622e	2.078121083	2.047032203	2.062225035	2.779108552	D1Ertd622e	0.522303539	1	0.03108888	0.004825578	FALSE	not_dynamic
Ppip5k2	3.546873649	3.45576761	4.237444924	4.377816069	Ppip5k2	0.447392358	1	0.091106039	0.989075166	FALSE	not_dynamic
Gin1	2.653402641	2.664273211	2.874384169	2.859375047	Gin1	0.463314145	1	-0.01087057	0.976021982	FALSE	not_dynamic
Pam	1.88578923	1.859785013	2.483365035	2.584992359	Pam	0.675102925	1	0.026004217	0.935712958	FALSE	not_dynamic
Gm7967	0.144378195	0.234680872	0	0	Gm7967	0.571030832	1	-0.090302678	NA	FALSE	not_dynamic
Cdh20	0.382512287	0	0.216915637	0	Cdh20	0.664056003	1	0.382512287	NA	TRUE	not_dynamic
Rnf152	1.292109047	0.898036497	1.077699939	0.558332308	Rnf152	0.334113643	1	0.39407255	0.269075512	TRUE	not_dynamic
Gm17634	0.144378195	0.124209085	0.077651944	0	Gm17634	0.116141149	0.774578588	0.02016911	NA	TRUE	not_dynamic
Pign	2.814654973	2.437811028	2.9823011	3.088181538	Pign	0.324810365	1	0.376843945	0.958561723	FALSE	not_dynamic
X2310035C23Rik	3.190399983	2.76078744	3.651880645	3.464393487	X2310035C23Rik	0.002985101	0.065192558	0.429612542	0.222777044	TRUE	not_dynamic
Tnfrsf11a	0.735845846	0.334153657	0.448029603	0.558332308	Tnfrsf11a	0.217765346	1	0.401692189	0.850734086	FALSE	not_dynamic
Gm7160	1.333889217	0.584177659	0.717695211	0.716305686	Gm7160	0.038841401	0.40267555	0.749711559	0.895622316	TRUE	not_dynamic
Zcchc2	2.303446303	1.575948325	2.627467775	2.101502813	Zcchc2	0.001176349	0.031699148	0.727497978	0.170744127	TRUE	uncertain
Phlpp1	1.786792285	1.42888966	2.322886944	2.573652657	Phlpp1	0.268790481	1	0.357902625	0.405932112	FALSE	not_dynamic
Bcl2	3.660950928	2.275077244	3.557488475	3.339970518	Bcl2	3.26E-07	2.83E-05	1.385873684	0.476648225	TRUE	Foxn1_independent
D630008O14Rik	0	0	0	0.139371492	D630008O14Rik	1	1	0	NA	FALSE	not_dynamic
Kdsr	3.196771936	3.830772402	3.740046182	4.044482722	Kdsr	5.64E-05	0.002694117	-0.634000466	0.356074428	TRUE	Foxn1_independent
Vps4b	4.405770277	4.463974368	4.246732365	4.117713247	Vps4b	0.41295598	1	-0.058204092	0.899416353	FALSE	not_dynamic
Serpinb5	0.735845846	0.124209085	1.276447646	0.558332308	Serpinb5	0.073130019	0.595374898	0.611636761	0.108539558	TRUE	not_dynamic
Serpinb3a	0.144378195	0	0.077651944	0	Serpinb3a	0.951640598	1	0.144378195	NA	TRUE	not_dynamic
Serpinb11	0	0	0.59192494	0.370634304	Serpinb11	1	1	0	0.828489169	FALSE	not_dynamic
Serpinb8	0	0.124209085	0.077651944	0.139371492	Serpinb8	0.999989314	1	-0.124209085	NA	TRUE	not_dynamic
Cdh7	0.144378195	0.124209085	0	0.139371492	Cdh7	1	1	0.02016911	NA	FALSE	not_dynamic
Dsel	2.953479703	3.331473061	3.672611741	4.254075309	Dsel	0.001208163	0.032307677	-0.377993358	0.004384507	TRUE	not_dynamic
Tsn	5.487893758	5.640159901	5.563605333	5.775283261	Tsn	0.017004813	0.229556772	-0.152266143	0.732449844	TRUE	not_dynamic
Nifk	4.506677093	4.520238729	4.70128396	4.802686258	Nifk	0.908579545	1	-0.013561636	0.899849617	TRUE	not_dynamic
Clasp1	3.640783935	3.613750522	4.205447292	4.356949838	Clasp1	0.565792324	1	0.027033413	0.928467756	FALSE	not_dynamic
X2900060B14Rik	2.097375299	2.029808597	1.550608061	1.616985139	X2900060B14Rik	0.770697456	1	0.067566702	0.927035472	FALSE	not_dynamic
Tfcp2l1	0.483218335	0.584177659	0.2798911	0.261673364	Tfcp2l1	0.528437075	1	-0.100959324	NA	FALSE	not_dynamic
Gli2	2.814654973	2.607418883	2.9823011	2.867908492	Gli2	0.453044244	1	0.20723609	0.899267955	TRUE	not_dynamic
Gm26831	0.874588625	0.950510884	0.635629694	0.558332308	Gm26831	0.817417949	1	-0.075922259	0.987309995	FALSE	not_dynamic
Inhbb	0.144378195	0	0.448029603	0.139371492	Inhbb	0.866163164	1	0.144378195	NA	TRUE	not_dynamic
Ralb	3.904302502	3.51649995	3.923522825	3.570835993	Ralb	0.005165346	0.099122243	0.387802553	0.096779042	TRUE	not_dynamic
Gm27184	0.144378195	0.234680872	0.149706131	0.139371492	Gm27184	0.570981037	1	-0.090302678	NA	FALSE	not_dynamic
Tmem185b	2.945345495	3.144946529	2.748238674	2.925686684	Tmem185b	0.083735517	0.642660911	-0.199601033	0.828489169	TRUE	not_dynamic
X3830432H09Rik	0	0.234680872	0	0	X3830432H09Rik	0.999989878	1	-0.234680872	NA	FALSE	not_dynamic
Epb41l5	4.676512314	4.394607323	4.761071886	4.176806021	Epb41l5	9.66E-07	7.47E-05	0.281904992	0.000470964	TRUE	not_dynamic
Ptpn4	2.608671605	2.261389892	3.411509204	3.519030323	Ptpn4	0.172716866	0.950418006	0.347281714	0.98082884	FALSE	not_dynamic
Gm28209	0.270517036	0	0.077651944	0	Gm28209	0.759924163	1	0.270517036	NA	TRUE	not_dynamic
Tmem177	2.62004334	2.460653165	2.529460864	2.824493877	Tmem177	0.926960475	1	0.159390175	0.535790461	FALSE	not_dynamic
Tmem37	1.647439802	2.189993493	1.515751884	0.370634304	Tmem37	0.012844836	0.190280276	-0.54255369	0.000484988	FALSE	not_dynamic
Dbi	5.865466588	6.030069926	5.371286842	4.751049646	Dbi	0.80703182	1	-0.164603338	0.000917798	FALSE	not_dynamic
X3110009E18Rik	3.131148075	2.726759352	2.711369973	2.172095429	X3110009E18Rik	0.054212426	0.493528781	0.404388724	0.151668972	TRUE	not_dynamic
Steap3	0.144378195	0.234680872	0.448029603	1.027693579	Steap3	0.571061769	1	-0.090302678	0.237444526	TRUE	not_dynamic
C1ql2	1.333889217	0.784026306	1.230340011	0	C1ql2	0.132114288	0.830661541	0.549862912	0.000111658	TRUE	not_dynamic
Insig2	3.745150518	3.944543229	3.480966478	3.765224606	Insig2	0.038524324	0.400521359	-0.199392711	0.414640078	TRUE	not_dynamic
Ccdc93	2.222676901	2.063964171	2.573525168	2.721778973	Ccdc93	0.999999952	1	0.15871273	0.873293515	FALSE	not_dynamic
Ddx18	4.641185344	4.612328975	4.674524213	4.476076609	Ddx18	0.870680147	1	0.028856369	0.829350618	TRUE	not_dynamic
Dpp10	0.807621503	0.655324891	1.021162877	1.586850287	Dpp10	0.896037554	1	0.152296612	0.136698299	FALSE	not_dynamic
Actr3	5.011355859	5.132792692	5.132004855	5.30305503	Actr3	0.781162071	1	-0.121436833	0.849525085	TRUE	not_dynamic
Slc35f5	2.62004334	2.943720367	2.449087978	2.502773603	Slc35f5	0.080796156	0.631715877	-0.323677027	0.987578153	TRUE	not_dynamic
Gpr39	0	0	0.339134522	0.716305686	Gpr39	1	1	0	0.507320662	FALSE	not_dynamic
Lypd1	4.152524595	2.547136248	4.320230641	5.180487007	Lypd1	5.95E-30	2.28E-27	1.605388347	6.07E-05	FALSE	Foxn1_independent
Nckap5	3.228036541	3.0802414	4.100138217	4.379691585	Nckap5	0.839124563	1	0.147795141	0.382365181	FALSE	not_dynamic
X4930599A14Rik	0	0.234680872	0	0	X4930599A14Rik	0.999989724	1	-0.234680872	NA	FALSE	not_dynamic
Mgat5	1.837515307	2.204686397	2.469794874	2.711896169	Mgat5	0.009797347	0.157375855	-0.36717109	0.829350618	TRUE	not_dynamic
Tmem163	0.382512287	0.507578105	0.2798911	0.370634304	Tmem163	0.482942162	1	-0.125065818	NA	TRUE	not_dynamic
Acmsd	0.144378195	0	0.077651944	0	Acmsd	0.794300375	1	0.144378195	NA	TRUE	not_dynamic
X2900009J06Rik	2.058488851	1.919729499	1.845184048	1.555779033	X2900009J06Rik	0.910960176	1	0.138759352	0.799960661	TRUE	not_dynamic
Ccnt2	4.501521896	4.247117088	4.392697278	4.372168322	Ccnt2	0.011273581	0.174193006	0.254404808	0.93795721	TRUE	not_dynamic
Rab3gap1	3.117490232	2.915462174	3.73812637	3.751271865	Rab3gap1	0.013841239	0.200375911	0.202028058	0.988329687	FALSE	not_dynamic
Zranb3	2.653402641	2.493966895	2.846653967	2.750854541	Zranb3	0.733000123	1	0.159435746	0.670086813	TRUE	not_dynamic
Gm28800	0	0	0.077651944	0.139371492	Gm28800	1	1	0	NA	FALSE	not_dynamic
R3hdm1	4.417081798	4.220272993	4.770013509	4.751049646	R3hdm1	0.705483169	1	0.196808805	0.948556621	TRUE	not_dynamic
Ubxn4	5.027775944	5.031892568	5.107388339	5.098106125	Ubxn4	0.025758385	0.309195266	-0.004116623	0.91700708	FALSE	not_dynamic
Lct	0	0.234680872	0.216915637	0.139371492	Lct	0.999987246	1	-0.234680872	0.651801424	FALSE	not_dynamic
Mcm6	4.710633756	5.054086086	5.113720914	5.342456438	Mcm6	0.663955632	1	-0.34345233	0.640804703	TRUE	not_dynamic
Dars	4.466457543	4.728716054	4.491506978	4.494621049	Dars	0.743488723	1	-0.26225851	0.983650391	TRUE	not_dynamic
Cxcr4	2.038463464	2.752388355	3.286837684	3.464393487	Cxcr4	6.48E-06	0.000410561	-0.713924891	0.889247466	TRUE	Foxn1_independent
Thsd7b	0.382512287	0.721744678	0.546222437	0.852694543	Thsd7b	0.124319234	0.799514286	-0.339232391	0.591417325	TRUE	not_dynamic
Gm15675	0.144378195	0.334153657	0.077651944	0.139371492	Gm15675	0.340684853	1	-0.189775462	NA	TRUE	not_dynamic
Cd55	0.996406268	1.575948325	1.077699939	1.264795484	Cd55	0.04226669	0.424658078	-0.579542057	0.760837189	TRUE	not_dynamic
Gm16083	0.144378195	0.234680872	0	0.139371492	Gm16083	0.631490745	1	-0.090302678	NA	TRUE	not_dynamic
Pfkfb2	1.202916577	0.950510884	1.182003268	1.384047189	Pfkfb2	0.692486537	1	0.252405693	0.813176414	FALSE	not_dynamic
Yod1	2.727168184	2.848801086	2.763632716	2.909516442	Yod1	0.019901582	0.257250464	-0.121632902	0.925926934	TRUE	not_dynamic
AA986860	0	0.584177659	0.216915637	0.261673364	AA986860	0.999980294	1	-0.584177659	NA	TRUE	not_dynamic
Gm28856	0	0.124209085	0.077651944	0.139371492	Gm28856	0.999990462	1	-0.124209085	NA	TRUE	not_dynamic
Fcmr	0.144378195	0	0.216915637	0	Fcmr	0.73185009	1	0.144378195	NA	TRUE	not_dynamic
Il19	0	0	0.077651944	0	Il19	1	1	0	NA	FALSE	not_dynamic
Mapkapk2	3.016275816	2.83336407	4.193331578	4.279250407	Mapkapk2	0.901105557	1	0.182911747	0.948556621	FALSE	not_dynamic
Dyrk3	2.17088609	2.233440001	2.554877704	2.917634247	Dyrk3	0.13941473	0.853985186	-0.062553911	0.457630694	TRUE	not_dynamic
Eif2d	3.756101999	3.702376021	3.498213193	3.704532149	Eif2d	0.376853022	1	0.053725978	0.657822297	FALSE	not_dynamic
Rassf5	2.766998902	0.507578105	2.282521273	0.468880674	Rassf5	5.43E-10	8.17E-08	2.259420797	1.64E-09	TRUE	Foxn1_dependent
Ikbke	0.658517315	0.655324891	0.929870992	0.914493398	Ikbke	0.780734825	1	0.003192425	0.975884923	TRUE	not_dynamic
Gm28913	0	0	0.077651944	0	Gm28913	1	1	0	NA	FALSE	not_dynamic
Srgap2	3.124342471	2.709301004	3.801416904	4.049708941	Srgap2	0.025347392	0.306291018	0.415041467	0.390312259	FALSE	not_dynamic
Fam72a	1.975862562	2.012283133	1.362736948	1.853769566	Fam72a	0.271200451	1	-0.036420571	0.312270944	TRUE	not_dynamic
Rab7b	0.144378195	0.234680872	0.2798911	0.852694543	Rab7b	0.571029292	1	-0.090302678	0.151546859	TRUE	not_dynamic
Pm20d1	0.996406268	1.000368455	0.635629694	0	Pm20d1	0.833560703	1	-0.003962187	0.036095221	FALSE	not_dynamic
Slc41a1	2.287805901	1.859785013	2.621615851	2.502773603	Slc41a1	0.295247411	1	0.428020889	0.764302484	TRUE	not_dynamic
Rab29	1.485474581	1.575948325	1.320522739	1.646238384	Rab29	0.310522364	1	-0.090473744	0.52550382	TRUE	not_dynamic
Nucks1	5.645669019	5.745306104	6.037157772	5.857654963	Nucks1	0.005602161	0.105056469	-0.099637085	0.78831334	FALSE	not_dynamic
Slc45a3	0.483218335	0.234680872	0.395063598	0.139371492	Slc45a3	0.422518762	1	0.248537462	NA	TRUE	not_dynamic
Elk4	2.727168184	2.449297316	3.126827941	3.307655211	Elk4	0.500281479	1	0.277870868	0.760017558	FALSE	not_dynamic
Mfsd4	1.373993586	1.363424023	1.723221258	1.876925889	Mfsd4	0.319706369	1	0.010569563	0.722997367	FALSE	not_dynamic
Gm26892	0	0	0.077651944	0.261673364	Gm26892	1	1	0	NA	FALSE	not_dynamic
Cdk18	1.10498279	1.000368455	0.929870992	1.129372628	Cdk18	0.999999639	1	0.104614335	0.657822297	FALSE	not_dynamic
Lemd1	0	0.124209085	0.216915637	0	Lemd1	0.999989713	1	-0.124209085	NA	FALSE	not_dynamic
Klhdc8a	0.483218335	0.507578105	0.395063598	0.370634304	Klhdc8a	0.595160278	1	-0.02435977	NA	FALSE	not_dynamic
Nuak2	0.658517315	1.178129907	1.021162877	0.786823554	Nuak2	0.024172976	0.295285772	-0.519612592	0.829279891	FALSE	not_dynamic
Tmcc2	1.202916577	1.293370537	1.63277704	1.702296381	Tmcc2	0.184057197	0.973778042	-0.090453961	0.997513566	TRUE	not_dynamic
Dstyk	3.008638593	2.908271069	3.488394379	4.044482722	Dstyk	0.775299795	1	0.100367524	0.006659963	FALSE	not_dynamic
Rbbp5	2.716957583	2.871518788	2.846653967	2.965004041	Rbbp5	0.141366222	0.853985186	-0.154561205	0.855461427	TRUE	not_dynamic
Tmem81	0.270517036	0.124209085	0.339134522	0.370634304	Tmem81	0.460043197	1	0.146307951	NA	FALSE	not_dynamic
Cntn2	1.052167414	1.54821598	1.253659544	1.129372628	Cntn2	0.332494293	1	-0.496048567	0.866633938	FALSE	not_dynamic
Nfasc	1.10498279	1.46008245	1.461077976	1.176580863	Nfasc	0.108640375	0.747433399	-0.35509966	0.777096844	FALSE	not_dynamic
Lrrn2	0.382512287	0.334153657	0.2798911	0.558332308	Lrrn2	1	1	0.04835863	NA	FALSE	not_dynamic
Mdm4	3.872497078	3.570037474	4.193331578	4.236932767	Mdm4	0.337413179	1	0.302459604	0.98481829	FALSE	not_dynamic
Pik3c2b	1.333889217	1.859785013	1.751638539	2.413184411	Pik3c2b	0.049709895	0.468769837	-0.525895795	0.04215661	TRUE	not_dynamic
Ppp1r15b	2.969552274	3.098307511	3.593660055	3.825709299	Ppp1r15b	0.119278053	0.783796008	-0.128755237	0.703654285	TRUE	not_dynamic
Plekha6	0.144378195	0.507578105	1.077699939	1.45631553	Plekha6	0.140851495	0.853985186	-0.36319991	0.544516127	TRUE	not_dynamic
Etnk2	0.658517315	1.329010591	0.67750406	0.972694419	Etnk2	0.017316152	0.233085389	-0.670493276	0.479424705	TRUE	not_dynamic
Sox13	1.292109047	1.629207219	1.832344338	1.964534754	Sox13	0.053288991	0.489093711	-0.337098172	0.760017558	TRUE	not_dynamic
Snrpe	6.601201305	6.64163337	6.301209481	5.895811742	Snrpe	0.332167799	1	-0.040432065	0.103329666	FALSE	not_dynamic
Gm26706	0.270517036	0	0.149706131	0.261673364	Gm26706	0.740763287	1	0.270517036	NA	FALSE	not_dynamic
Zc3h11a	2.392475301	2.340837393	1.953875834	1.780898251	Zc3h11a	0.977664087	1	0.051637907	0.927656802	TRUE	not_dynamic
Gm38394	0.270517036	0.424620684	1.206463666	1.176580863	Gm38394	0.422436428	1	-0.154103648	0.94898013	FALSE	not_dynamic
Lax1	0	0	0	0.139371492	Lax1	1	1	0	NA	FALSE	not_dynamic
Atp2b4	2.549788325	2.460653165	2.711369973	2.490456155	Atp2b4	0.95284123	1	0.08913516	0.506226047	TRUE	not_dynamic
Optc	0.144378195	0.124209085	0.216915637	0.261673364	Optc	1	1	0.02016911	NA	FALSE	not_dynamic
Prelp	0.270517036	0.124209085	0.149706131	0.370634304	Prelp	0.570979522	1	0.146307951	NA	FALSE	not_dynamic
Fmod	0.735845846	0.584177659	0.961236816	0.914493398	Fmod	0.780747753	1	0.151668187	0.995507014	TRUE	not_dynamic
Btg2	3.77409209	4.634406037	4.31592671	4.670326703	Btg2	6.12E-05	0.002869244	-0.860313947	0.388173913	TRUE	Foxn1_independent
Chit1	0	0.234680872	0.077651944	0	Chit1	0.999868005	1	-0.234680872	NA	FALSE	not_dynamic
Chil1	0.483218335	0.424620684	0.339134522	0.852694543	Chil1	0.705715342	1	0.058597651	0.285446652	FALSE	not_dynamic
Mybph	0	0.124209085	0	0	Mybph	0.999988441	1	-0.124209085	NA	FALSE	not_dynamic
Adora1	0	0.234680872	0.149706131	0.852694543	Adora1	0.999987863	1	-0.234680872	0.033715536	TRUE	not_dynamic
Myog	0.270517036	0.424620684	0.395063598	0.716305686	Myog	0.422524938	1	-0.154103648	0.504788101	TRUE	not_dynamic
Ppfia4	0.483218335	0.584177659	0.991648671	1.027693579	Ppfia4	0.707050176	1	-0.100959324	0.99752674	TRUE	not_dynamic
Tmem183a	4.515210467	4.561143576	4.338318464	4.58403943	Tmem183a	0.184035696	0.973778042	-0.045933109	0.565565285	TRUE	not_dynamic
Cyb5r1	1.88578923	2.328026771	2.231828087	2.629107424	Cyb5r1	0.007453762	0.129646737	-0.442237542	0.237260426	TRUE	not_dynamic
Adipor1	4.57938373	4.854832874	4.233939774	4.451966054	Adipor1	0.338036962	1	-0.275449144	0.562691516	TRUE	not_dynamic
Platr1	0.144378195	0	0.149706131	0	Platr1	0.877873747	1	0.144378195	NA	TRUE	not_dynamic
Klhl12	3.177532962	3.226932192	3.21490572	3.396632195	Klhl12	0.485168663	1	-0.04939923	0.746385957	TRUE	not_dynamic
Rabif	3.872497078	3.88656534	3.450690526	3.761754629	Rabif	0.332030691	1	-0.014068262	0.427765677	TRUE	not_dynamic
Kdm5b	4.50324325	4.850703032	5.511160504	5.726787451	Kdm5b	0.058614697	0.519069991	-0.347459782	0.713631639	TRUE	not_dynamic
Syt2	0.144378195	0.234680872	0.2798911	0.139371492	Syt2	0.473730497	1	-0.090302678	NA	FALSE	not_dynamic
Ppp1r12b	2.038463464	1.704127503	2.689675319	2.850768155	Ppp1r12b	0.286819724	1	0.334335961	0.825467113	FALSE	not_dynamic
Gm28892	0	0	0	0.139371492	Gm28892	1	1	0	NA	FALSE	not_dynamic
Ube2t	3.741473209	3.669212227	3.442976114	3.711866606	Ube2t	0.239075793	1	0.072260982	0.489501125	FALSE	not_dynamic
Lgr6	0.382512287	0.124209085	0.216915637	0.558332308	Lgr6	0.340655875	1	0.258303202	NA	FALSE	not_dynamic
Ptpn7	0.382512287	0	0	0	Ptpn7	0.610011439	1	0.382512287	NA	FALSE	not_dynamic
Arl8a	2.823919593	2.328026771	4.020807122	3.828964651	Arl8a	0.604870729	1	0.495892822	0.451035892	TRUE	not_dynamic
Gm15445	0.144378195	0	0.2798911	0.370634304	Gm15445	0.857817995	1	0.144378195	NA	FALSE	not_dynamic
Gm26642	0	0	0	0.139371492	Gm26642	1	1	0	NA	FALSE	not_dynamic
Elf3	3.196771936	3.11605302	2.732603946	3.285516537	Elf3	0.989896474	1	0.080718916	0.072505888	FALSE	not_dynamic
Rnpep	4.097294982	4.016167937	4.17611912	4.313863922	Rnpep	0.439233562	1	0.081127045	0.848604687	FALSE	not_dynamic
Timm17a	4.992555138	4.940679187	4.810277016	4.757491417	Timm17a	0.78995241	1	0.051875951	0.831817606	TRUE	not_dynamic
Lmod1	2.920538182	3.221670719	3.319492731	3.360948107	Lmod1	0.54960861	1	-0.301132537	0.96149973	TRUE	not_dynamic
Shisa4	1.617077659	2.785569545	1.998633819	2.22195067	Shisa4	2.75E-05	0.001448618	-1.168491886	0.78831334	TRUE	Foxn1_independent
Ipo9	3.829577459	3.795738591	3.876119381	4.025972816	Ipo9	0.047456958	0.45727291	0.033838868	0.83801591	FALSE	not_dynamic
Nav1	3.258353233	2.777376894	3.961122155	3.302166321	Nav1	0.048721356	0.464453707	0.480976339	9.84E-05	TRUE	not_dynamic
Gm4793	0	0.124209085	0	0	Gm4793	0.999988115	1	-0.124209085	NA	FALSE	not_dynamic
Gm38399	0.807621503	0.234680872	0.717695211	0.261673364	Gm38399	0.116891063	0.774578588	0.572940631	0.584561802	TRUE	not_dynamic
Csrp1	2.255771531	2.691532439	1.792805396	2.188991525	Csrp1	0.016950211	0.22904055	-0.435760908	0.287490519	TRUE	not_dynamic
Phlda3	4.0921195	3.421802907	3.859238051	3.979540067	Phlda3	0.028218444	0.32728252	0.670316593	0.901942085	FALSE	not_dynamic
Tnni1	0	0.424620684	0	0	Tnni1	0.998930907	1	-0.424620684	NA	FALSE	not_dynamic
Lad1	2.716957583	2.793695622	2.841956574	3.209981191	Lad1	0.795476053	1	-0.076738039	0.104676651	TRUE	not_dynamic
Tnnt2	0	0.424620684	0.339134522	0.261673364	Tnnt2	0.999960051	1	-0.424620684	NA	FALSE	not_dynamic
Pkp1	1.485474581	0.234680872	2.9823011	2.101502813	Pkp1	0.001347551	0.035226476	1.250793709	6.78E-05	TRUE	Foxn1_dependent
Tmem9	4.846357503	4.920622383	4.511214089	4.596184959	Tmem9	0.587979518	1	-0.074264879	0.914949846	TRUE	not_dynamic
Cacna1s	0.270517036	0	0.546222437	0	Cacna1s	0.809920249	1	0.270517036	NA	TRUE	not_dynamic
Gm37759	0	0	0	0.139371492	Gm37759	1	1	0	NA	FALSE	not_dynamic
Kif21b	2.097375299	1.679772461	2.732603946	2.573652657	Kif21b	0.280717091	1	0.417602838	0.3501964	TRUE	not_dynamic
Mroh3	0.270517036	0.334153657	0.2798911	0.558332308	Mroh3	0.656350333	1	-0.063636621	NA	TRUE	not_dynamic
X5730559C18Rik	3.656949935	3.543626953	3.280784112	3.549575485	X5730559C18Rik	0.841180347	1	0.113322982	0.521190255	FALSE	not_dynamic
Gm26568	0	0	0	0.139371492	Gm26568	1	1	0	NA	FALSE	not_dynamic
Gm26781	0	0	0.077651944	0	Gm26781	1	1	0	NA	FALSE	not_dynamic
Camsap2	2.795864188	2.777376894	3.316567764	3.459702754	Camsap2	0.727135463	1	0.018487295	0.87343475	FALSE	not_dynamic
Ddx59	2.255771531	2.275077244	2.51650601	2.502773603	Ddx59	0.409991698	1	-0.019305713	0.971485933	FALSE	not_dynamic
Kif14	2.255771531	2.096991569	2.722043319	3.081340943	Kif14	0.832647553	1	0.158779962	0.294827827	FALSE	not_dynamic
Gm37799	0	0.124209085	0	0	Gm37799	0.999989155	1	-0.124209085	NA	FALSE	not_dynamic
Gm33994	0	0	0	0.261673364	Gm33994	1	1	0	NA	FALSE	not_dynamic
Platr23	0.144378195	0	0.077651944	0	Platr23	0.80238992	1	0.144378195	NA	TRUE	not_dynamic
Zfp281	3.392303885	3.672578539	3.604700511	3.487522678	Zfp281	0.431799236	1	-0.280274654	0.568351858	FALSE	not_dynamic
Nr5a2	0	0.234680872	0	0	Nr5a2	0.990565204	1	-0.234680872	NA	FALSE	not_dynamic
Gm26936	0	0	0.149706131	0	Gm26936	1	1	0	NA	FALSE	not_dynamic
A430106G13Rik	1.155148083	0.950510884	1.182003268	1.616985139	A430106G13Rik	0.545897253	1	0.204637199	0.310669986	FALSE	not_dynamic
Atp6v1g3	0.658517315	0.507578105	0.546222437	0.370634304	Atp6v1g3	0	0	0.150939211	0.87343475	TRUE	not_dynamic
Nek7	3.81599206	3.496662854	4.104144181	4.232600818	Nek7	0.049935387	0.469946542	0.319329206	0.881653914	FALSE	not_dynamic
X2310009B15Rik	3.994065375	3.810485455	3.531839135	3.010231059	X2310009B15Rik	0.420037193	1	0.18357992	0.054708382	TRUE	not_dynamic
Dennd1b	2.303446303	2.063964171	3.188621656	3.334656633	Dennd1b	0.098508457	0.703505123	0.239482132	0.867795671	FALSE	not_dynamic
Crb1	0	0	0	0.261673364	Crb1	1	1	0	NA	FALSE	not_dynamic
Zbtb41	2.642406061	2.59762077	3.201850042	3.454989914	Zbtb41	0.562504705	1	0.044785291	0.751702757	FALSE	not_dynamic
Aspm	3.59493078	3.257932608	3.869401007	3.976740408	Aspm	0.144884139	0.866089412	0.336998173	0.861833385	FALSE	not_dynamic
Cfhr1	0.144378195	0	0	0	Cfhr1	0.863229164	1	0.144378195	NA	FALSE	not_dynamic
Kcnt2	0	0	0.077651944	0.139371492	Kcnt2	1	1	0	NA	FALSE	not_dynamic
Cdc73	3.258353233	3.247705546	4.032328244	4.165263525	Cdc73	0.978324579	1	0.010647687	0.679113433	FALSE	not_dynamic
B3galt2	0.144378195	0.234680872	0.149706131	0.261673364	B3galt2	0.999999249	1	-0.090302678	NA	TRUE	not_dynamic
Glrx2	4.341160753	4.284257334	4.218607196	4.09804145	Glrx2	0.711355206	1	0.056903419	0.722933269	TRUE	not_dynamic
Trove2	3.443221458	3.780770998	4.211450544	4.497956127	Trove2	0.002112369	0.050162944	-0.33754954	0.388134686	TRUE	not_dynamic
Uchl5	4.057809756	4.186677065	4.042301479	4.115275332	Uchl5	0.649710551	1	-0.128867308	0.962880341	TRUE	not_dynamic
Rgs2	3.603425627	3.520420581	3.806813722	4.110381597	Rgs2	0.655829496	1	0.083005045	0.190698898	FALSE	not_dynamic
Gm29514	0	0	0.149706131	0.139371492	Gm29514	1	1	0	NA	FALSE	not_dynamic
Brinp3	0.144378195	0	0.077651944	0	Brinp3	0.784753604	1	0.144378195	NA	TRUE	not_dynamic
Gm15584	0.270517036	0.124209085	0	0	Gm15584	0.570973296	1	0.146307951	NA	FALSE	not_dynamic
Pla2g4a	1.931839704	1.838977496	2.306935665	2.629107424	Pla2g4a	0.722023051	1	0.092862208	0.393867479	FALSE	not_dynamic
Ptgs2	0.270517036	0.842655313	0	0	Ptgs2	0.0533111	0.489093711	-0.572138277	NA	FALSE	not_dynamic
BC003331	3.287777802	3.189506933	3.47348299	3.639916742	BC003331	0.828511741	1	0.098270869	0.760389924	FALSE	not_dynamic
Tpr	5.781431311	5.632614693	6.14179707	6.148251266	Tpr	0.040353576	0.413001128	0.148816618	0.98220061	FALSE	not_dynamic
Prg4	0	0.124209085	0	0	Prg4	0.977107594	1	-0.124209085	NA	FALSE	not_dynamic
Hmcn1	2.653402641	3.459933219	2.661877908	3.233836333	Hmcn1	3.30E-08	3.56E-06	-0.806530578	0.001474522	TRUE	Foxn1_dependent
Gm10138	1.705531041	2.113105022	2.695143266	2.909516442	Gm10138	0.619613042	1	-0.407573981	0.605028539	TRUE	not_dynamic
Ivns1abp	4.642682489	5.096238953	4.534881044	4.904149759	Ivns1abp	0.001469301	0.037568487	-0.453556464	0.239950329	TRUE	not_dynamic
Swt1	3.722881047	3.56630698	3.813964469	3.708206102	Swt1	0.453378148	1	0.156574067	0.849525085	TRUE	not_dynamic
Trmt1l	3.56461733	3.451584576	3.47348299	3.450254758	Trmt1l	0.934985281	1	0.113032754	0.890541354	TRUE	not_dynamic
Rnf2	4.363164357	4.675918231	4.195766492	4.315863176	Rnf2	0.734226087	1	-0.312753874	0.858514616	TRUE	not_dynamic
Fam129a	0.483218335	0.507578105	1.206463666	1.45631553	Fam129a	0.738598786	1	-0.02435977	0.710027862	TRUE	not_dynamic
X2810414N06Rik	0.382512287	1.093193883	0.635629694	0.558332308	X2810414N06Rik	0.010377536	0.164222232	-0.710681596	0.902220013	FALSE	not_dynamic
Edem3	2.116265783	2.204686397	2.59183126	2.721778973	Edem3	0.362043868	1	-0.088420614	0.918973412	TRUE	not_dynamic
X1700025G04Rik	4.27208673	3.648772853	4.479676661	4.241246032	X1700025G04Rik	3.91E-05	0.001955278	0.623313877	0.362536653	TRUE	Foxn1_independent
Tsen15	4.598328526	4.538782575	4.349850387	4.283385321	Tsen15	0.18799645	0.985663048	0.059545951	0.688641194	TRUE	not_dynamic
Colgalt2	0.382512287	0.334153657	0.448029603	0	Colgalt2	1	1	0.04835863	NA	TRUE	not_dynamic
Rgl1	2.642406061	1.46008245	3.034129382	1.674660144	Rgl1	0.001023272	0.028563889	1.182323611	8.34E-10	TRUE	Foxn1_dependent
Apobec4	0.144378195	0	0.077651944	0	Apobec4	0.728884903	1	0.144378195	NA	TRUE	not_dynamic
Arpc5	5.559178202	5.296532672	5.302545523	5.165228422	Arpc5	0.034399614	0.373157841	0.26264553	0.681699143	TRUE	not_dynamic
Ncf2	1.155148083	1.000368455	0.929870992	0.972694419	Ncf2	1	1	0.154779628	0.994805863	FALSE	not_dynamic
Smg7	3.264307819	3.268056135	3.779533572	3.737121688	Smg7	0.410960071	1	-0.003748316	0.746325021	FALSE	not_dynamic
Nmnat2	0.270517036	0.334153657	0.717695211	0.139371492	Nmnat2	0.656333668	1	-0.063636621	0.153000795	FALSE	not_dynamic
Lamc2	2.795864188	2.785569545	3.185287035	3.62008951	Lamc2	0.368539565	1	0.010294644	0.025693607	FALSE	not_dynamic
Lamc1	3.131148075	2.964402018	4.003272668	4.210655035	Lamc1	0.712836801	1	0.166746058	0.697257987	FALSE	not_dynamic
Shcbp1l	0	0.234680872	0.077651944	0.261673364	Shcbp1l	0.999989889	1	-0.234680872	NA	TRUE	not_dynamic
Dhx9	4.38081401	4.342674686	5.336147057	5.314156497	Dhx9	0.454388988	1	0.038139324	0.985569723	TRUE	not_dynamic
Npl	2.018028852	1.838977496	1.845184048	1.420834057	Npl	0.524559337	1	0.179051356	0.252769641	TRUE	not_dynamic
Rgs8	0.270517036	0.234680872	0.077651944	0	Rgs8	0.880651148	1	0.035836164	NA	TRUE	not_dynamic
Rgs16	0.658517315	1.047857853	1.182003268	1.755377991	Rgs16	0.229413838	1	-0.389340537	0.104639579	TRUE	not_dynamic
Gm28513	0	0.124209085	0	0	Gm28513	0.999990616	1	-0.124209085	NA	FALSE	not_dynamic
Rnasel	1.760432158	2.029808597	2.112293334	2.386040797	Rnasel	0.080726767	0.631715877	-0.269376439	0.545529849	TRUE	not_dynamic
Teddm2	0.658517315	0.655324891	0.448029603	0.139371492	Teddm2	0.780737732	1	0.003192425	NA	TRUE	not_dynamic
Glul	4.50324325	4.566656563	3.894365506	3.87034723	Glul	0.892489395	1	-0.063413314	0.824266157	FALSE	not_dynamic
Gm29290	0	0	0	0.139371492	Gm29290	1	1	0	NA	FALSE	not_dynamic
A830008E24Rik	0.270517036	0.334153657	0.077651944	0.261673364	A830008E24Rik	0.739808766	1	-0.063636621	NA	TRUE	not_dynamic
Cacna1e	0	0	0.216915637	0.914493398	Cacna1e	1	1	0	0.03504521	FALSE	not_dynamic
Gm9530	0.574704133	0.234680872	0.829399898	0.261673364	Gm9530	0.272226842	1	0.340023261	0.152742658	TRUE	not_dynamic
Ier5	2.920538182	3.847839541	4.949433856	5.564212927	Ier5	0.602358659	1	-0.927301359	0.011306813	TRUE	not_dynamic
Mr1	1.10498279	1.093193883	1.276447646	1.830064291	Mr1	0.702906316	1	0.011788907	0.174857394	FALSE	not_dynamic
Stx6	4.37886825	4.364782126	4.392697278	4.494621049	Stx6	0.41963888	1	0.014086124	0.911790606	FALSE	not_dynamic
BC034090	1.052167414	0.584177659	1.021162877	0.852694543	BC034090	0	0	0.467989755	0.888580231	TRUE	not_dynamic
Xpr1	2.833099167	2.950661885	3.147852987	3.101723928	Xpr1	0.082337759	0.635817692	-0.117562717	0.971485933	FALSE	not_dynamic
Gm5532	0	0.424620684	0	0.139371492	Gm5532	0.99998129	1	-0.424620684	NA	TRUE	not_dynamic
Acbd6	3.537882331	3.984693012	4.707863487	4.828136419	Acbd6	0.624662626	1	-0.446810681	0.888580231	TRUE	not_dynamic
Lhx4	0.144378195	0.124209085	0	0	Lhx4	0.99999941	1	0.02016911	NA	FALSE	not_dynamic
Qsox1	2.038463464	2.340837393	2.61572948	2.731565062	Qsox1	0.032516373	0.359271273	-0.302373929	0.946841885	TRUE	not_dynamic
Cep350	2.795864188	2.493966895	4.236277905	4.403758501	Cep350	0.838519076	1	0.301897294	0.825526434	FALSE	not_dynamic
Tor1aip1	3.996923024	3.759432712	4.016452248	3.996175387	Tor1aip1	0.789852018	1	0.237490311	0.987309995	TRUE	not_dynamic
Tor1aip2	4.418954674	4.572139324	4.07849775	4.185945042	Tor1aip2	0.105521956	0.735776216	-0.15318465	0.853844294	TRUE	not_dynamic
Fam163a	0	0.842655313	0.077651944	0	Fam163a	0.999956778	1	-0.842655313	NA	FALSE	not_dynamic
Tdrd5	0.270517036	0.655324891	0.793533769	0.468880674	Tdrd5	0.154941678	0.895230769	-0.384807855	0.601373132	FALSE	not_dynamic
Axdnd1	0.270517036	0	0.077651944	0.139371492	Axdnd1	0.740145776	1	0.270517036	NA	FALSE	not_dynamic
Gm2000	4.846357503	4.192688368	2.231828087	1.755377991	Gm2000	0.065287467	0.55763225	0.653669135	0.350814297	TRUE	not_dynamic
Soat1	2.842195243	2.743918128	3.205129976	3.376397465	Soat1	0.930711298	1	0.098277115	0.584561802	FALSE	not_dynamic
Gm10031	1.975862562	1.859785013	1.182003268	1.176580863	Gm10031	0.560468294	1	0.116077549	0.99452332	TRUE	not_dynamic
Abl2	2.573759286	2.536726133	2.953239478	3.27426065	Abl2	0.445468382	1	0.037033153	0.665157199	FALSE	not_dynamic
Tor3a	2.474222052	2.735375542	2.59183126	2.893080419	Tor3a	0.063473873	0.54782414	-0.26115349	0.423490868	TRUE	not_dynamic
Fam20b	2.786334705	2.691532439	3.14089364	3.209981191	Fam20b	0.573465034	1	0.094802267	0.948970728	FALSE	not_dynamic
Ralgps2	4.633665814	4.062735481	4.862182322	4.462370411	Ralgps2	1.69E-08	1.96E-06	0.570930333	0.150700323	TRUE	Foxn1_independent
Angptl1	0	0.124209085	0	0	Angptl1	0.999989589	1	-0.124209085	NA	FALSE	not_dynamic
X4930439D14Rik	0.144378195	0	0.2798911	0.139371492	X4930439D14Rik	0.777421498	1	0.144378195	NA	TRUE	not_dynamic
Tex35	0.144378195	0	0	0	Tex35	0.861682538	1	0.144378195	NA	FALSE	not_dynamic
Rasal2	2.573759286	2.626731719	3.161628047	3.121699733	Rasal2	0.936456132	1	-0.052972433	0.899367289	FALSE	not_dynamic
BC026585	2.392475301	2.390499236	2.609808254	2.850768155	BC026585	0.613627647	1	0.001976064	0.704581136	FALSE	not_dynamic
Sec16b	0	0.124209085	0.2798911	0.139371492	Sec16b	0.999990579	1	-0.124209085	NA	FALSE	not_dynamic
Brinp2	0.144378195	0.124209085	0.216915637	0.261673364	Brinp2	1	1	0.02016911	NA	FALSE	not_dynamic
Astn1	0	0.950510884	0	0.139371492	Astn1	0.999965859	1	-0.950510884	NA	TRUE	not_dynamic
Gm37679	0	0.234680872	0	0	Gm37679	0.999989392	1	-0.234680872	NA	FALSE	not_dynamic
Pappa2	0	0.334153657	0.077651944	0.468880674	Pappa2	0.999989053	1	-0.334153657	NA	TRUE	not_dynamic
Rfwd2	3.524241929	3.417475045	4.552909071	4.285446384	Rfwd2	0.58274987	1	0.106766884	0.509735735	TRUE	not_dynamic
Tnr	0	0.124209085	0	0.139371492	Tnr	0.999988167	1	-0.124209085	NA	TRUE	not_dynamic
X4930523C07Rik	1.647439802	1.047857853	1.648430621	1.345855192	X4930523C07Rik	0.042939096	0.429361048	0.59958195	0.601200727	TRUE	not_dynamic
X4930562F07Rik	0	0	0	0.139371492	X4930562F07Rik	1	1	0	NA	FALSE	not_dynamic
Mrps14	5.584579194	5.533679656	5.262767997	4.933654077	Mrps14	0.568463493	1	0.050899538	0.284435514	TRUE	not_dynamic
Cacybp	5.525100001	5.639219858	5.68559824	5.774354621	Cacybp	0.694503547	1	-0.114119856	0.963922796	TRUE	not_dynamic
Rabgap1l	2.018028852	1.629207219	2.338587771	2.550580038	Rabgap1l	0.221906224	1	0.388821633	0.638224194	FALSE	not_dynamic
Gm36975	0	0.124209085	0	0	Gm36975	0.999987981	1	-0.124209085	NA	FALSE	not_dynamic
Rc3h1	3.22186133	3.055634054	3.702924167	3.747753048	Rc3h1	0.382397624	1	0.166227275	0.984881116	FALSE	not_dynamic
Serpinc1	0.144378195	0.584177659	0.448029603	0.558332308	Serpinc1	0.096158477	0.699443034	-0.439799464	NA	TRUE	not_dynamic
Zbtb37	2.675039543	2.48298517	3.298835988	3.440716645	Zbtb37	0.933696915	1	0.192054373	0.773879078	FALSE	not_dynamic
Gm37362	0	0	0.077651944	0	Gm37362	1	1	0	NA	FALSE	not_dynamic
Dars2	2.823919593	2.864003419	2.896919375	2.987873214	Dars2	0.947237803	1	-0.040083825	0.980658047	TRUE	not_dynamic
Gm37634	0.382512287	0.234680872	0.149706131	0.370634304	Gm37634	0.656350727	1	0.147831415	NA	FALSE	not_dynamic
Cenpl	4.060491167	3.41312837	3.422108574	3.478335096	Cenpl	3.73E-05	0.001890793	0.647362797	0.909829722	FALSE	Foxn1_independent
Klhl20	2.937144579	2.515575041	3.151314582	2.925686684	Klhl20	0.048487767	0.463361696	0.421569539	0.442306458	TRUE	not_dynamic
Ankrd45	1.248506894	1.602932294	1.298727999	1.027693579	Ankrd45	0.04753291	0.457800623	-0.354425399	0.742793602	FALSE	not_dynamic
X4930469G21Rik	0	0.124209085	0.077651944	0.139371492	X4930469G21Rik	0.999989309	1	-0.124209085	NA	TRUE	not_dynamic
Prdx6	6.503512797	6.398644798	6.365587079	6.440263894	Prdx6	0.020456079	0.262840431	0.104867999	0.997126712	FALSE	not_dynamic
Tnfsf4	0.144378195	0	0	0	Tnfsf4	0.999990349	1	0.144378195	NA	FALSE	not_dynamic
Tnfsf18	0	0.124209085	0	0	Tnfsf18	0.999989339	1	-0.124209085	NA	FALSE	not_dynamic
Suco	3.515043852	3.520420581	4.486973404	4.651943486	Suco	0.689914871	1	-0.00537673	0.800306799	TRUE	not_dynamic
Gm31925	0	0	0.077651944	0	Gm31925	1	1	0	NA	FALSE	not_dynamic
X4930558K02Rik	0	0.234680872	0	0	X4930558K02Rik	0.999910965	1	-0.234680872	NA	FALSE	not_dynamic
Pigc	3.310709553	3.237372809	3.154764236	3.416465588	Pigc	0.751087184	1	0.073336744	0.581046556	FALSE	not_dynamic
Gm38304	0	0	0.149706131	0	Gm38304	1	1	0	NA	FALSE	not_dynamic
Dnm3	1.733358319	1.654809411	1.918941627	2.29988788	Dnm3	0.625814184	1	0.078548907	0.273816635	FALSE	not_dynamic
X2810442N19Rik	0.270517036	0.721744678	0.829399898	0.716305686	X2810442N19Rik	0.078401416	0.621195274	-0.451227642	0.824266157	FALSE	not_dynamic
Dnm3os	0	0	0.077651944	0.370634304	Dnm3os	1	1	0	NA	FALSE	not_dynamic
Mettl13	2.766998902	2.664273211	3.098088726	3.435913255	Mettl13	0.748714103	1	0.102725691	0.284952296	FALSE	not_dynamic
Vamp4	3.866012776	3.692541853	3.766543591	3.930845887	Vamp4	0.325221963	1	0.173470923	0.760281154	FALSE	not_dynamic
Prrc2c	5.88897211	5.67478842	6.441247273	6.429465136	Prrc2c	0.856104382	1	0.21418369	0.973207583	TRUE	not_dynamic
Fmo4	0.144378195	0.234680872	0	0.139371492	Fmo4	0.571027457	1	-0.090302678	NA	TRUE	not_dynamic
Fmo1	0.270517036	0.234680872	0.149706131	0	Fmo1	0.999999422	1	0.035836164	NA	TRUE	not_dynamic
Fmo2	0	0	0.077651944	0.370634304	Fmo2	1	1	0	NA	FALSE	not_dynamic
Fmo6	0	0	0.216915637	1.221660586	Fmo6	1	1	0	0.001186571	FALSE	not_dynamic
Fmo3	0	0	0	0.370634304	Fmo3	1	1	0	NA	FALSE	not_dynamic
Prrx1	0.937351243	2.012283133	1.230340011	1.674660144	Prrx1	0.001760702	0.043547823	-1.07493189	0.541014533	TRUE	Foxn1_independent
Gm26523	0.144378195	0.424620684	0.149706131	0.640435207	Gm26523	0.340685243	1	-0.280242489	NA	TRUE	not_dynamic
Gorab	3.428216546	3.447383971	3.098088726	2.933674797	Gorab	0.086632726	0.656802482	-0.019167425	0.799683789	FALSE	not_dynamic
Mettl11b	0.144378195	0.507578105	0	0.468880674	Mettl11b	0.140877244	0.853985186	-0.36319991	NA	TRUE	not_dynamic
Kifap3	4.47533957	4.482086395	4.543506364	4.358864862	Kifap3	0.362757077	1	-0.006746825	0.743065339	FALSE	not_dynamic
Scyl3	1.975862562	2.204686397	2.178427231	2.514941175	Scyl3	0.060982685	0.533380144	-0.228823835	0.277351362	TRUE	not_dynamic
BC055324	2.549788325	2.901027878	2.949018005	3.039284569	BC055324	0.090537014	0.676141725	-0.351239552	0.970152663	TRUE	not_dynamic
Mettl18	2.378176736	2.36597657	2.265907449	2.701914719	Mettl18	0.462101031	1	0.012200165	0.211185144	FALSE	not_dynamic
Sele	0	0	0.077651944	0.139371492	Sele	1	1	0	0.88549365	FALSE	not_dynamic
Selp	0	0	0.077651944	0	Selp	1	1	0	NA	FALSE	not_dynamic
Gm16548	0	0.124209085	0	0.139371492	Gm16548	0.999989073	1	-0.124209085	NA	TRUE	not_dynamic
F5	0.144378195	0.234680872	0.149706131	0.139371492	F5	0.570978571	1	-0.090302678	NA	FALSE	not_dynamic
Slc19a2	1.202916577	1.957784909	1.600715021	1.221660586	Slc19a2	0.000330403	0.011312296	-0.754868332	0.455062225	FALSE	Foxn1_independent
Ccdc181	2.500050507	2.449297316	2.490081679	2.238031631	Ccdc181	0.734278094	1	0.050753192	0.64906266	TRUE	not_dynamic
Blzf1	2.895099777	2.97120193	2.743054211	2.901332198	Blzf1	0.877116529	1	-0.076102153	0.772844481	TRUE	not_dynamic
Nme7	3.196771936	3.543626953	3.51995925	3.62408653	Nme7	0.013650996	0.198339686	-0.346855017	0.944924975	TRUE	not_dynamic
Atp1b1	3.832945166	3.859057927	4.607541034	6.164106058	Atp1b1	0.065106453	0.55653228	-0.026112761	1.46E-14	TRUE	not_dynamic
Gm32391	0	0	0.077651944	0	Gm32391	1	1	0	NA	FALSE	not_dynamic
Gm26685	0	0.124209085	0	0	Gm26685	0.999988167	1	-0.124209085	NA	FALSE	not_dynamic
Gm37754	0	0	0	0.139371492	Gm37754	1	1	0	NA	FALSE	not_dynamic
X4930568G15Rik	0	0	0.077651944	0	X4930568G15Rik	1	1	0	NA	FALSE	not_dynamic
Tbx19	0	0	0.077651944	0	Tbx19	1	1	0	NA	FALSE	not_dynamic
Sft2d2	2.696218187	3.004524732	3.098088726	3.239712251	Sft2d2	0.023404001	0.288663092	-0.308306545	0.879684064	TRUE	not_dynamic
Tiprl	4.489388734	4.405969951	4.385682409	4.465814612	Tiprl	0.354597892	1	0.083418783	0.95956824	FALSE	not_dynamic
Gpr161	2.078121083	1.679772461	2.196546221	2.269437953	Gpr161	0.401044011	1	0.398348622	0.954079819	FALSE	not_dynamic
Dcaf6	2.116265783	2.36597657	2.85598307	2.980308119	Dcaf6	0.040636014	0.414906774	-0.249710788	0.833178696	TRUE	not_dynamic
Mpc2	4.696557706	4.613641206	4.724483754	4.455446214	Mpc2	0.297408086	1	0.0829165	0.407712688	TRUE	not_dynamic
Adcy10	0.144378195	0.234680872	0.395063598	0.139371492	Adcy10	0.570990568	1	-0.090302678	NA	FALSE	not_dynamic
Mpzl1	4.630642098	4.643356802	4.363309757	4.50128012	Mpzl1	0.621274497	1	-0.012714704	0.87343475	TRUE	not_dynamic
Rcsd1	2.74728184	2.922601936	3.030236576	2.893080419	Rcsd1	0.248256444	1	-0.175320096	0.681699143	FALSE	not_dynamic
Creg1	3.082506532	3.354831919	3.259303279	3.27426065	Creg1	0.045063396	0.442541203	-0.272325387	0.997480712	TRUE	not_dynamic
Cd247	0	0	0.077651944	0.139371492	Cd247	1	1	0	NA	FALSE	not_dynamic
Pou2f1	3.477381404	3.58848401	3.632847937	3.805951451	Pou2f1	0.988590517	1	-0.111102606	0.756446726	TRUE	not_dynamic
Gm37923	0	0.234680872	0	0	Gm37923	0.99998754	1	-0.234680872	NA	FALSE	not_dynamic
Dusp27	0.270517036	1.293370537	0.448029603	1.221660586	Dusp27	0.001743242	0.043154104	-1.022853502	0.035016051	TRUE	Foxn1_dependent
Gpa33	0.270517036	0.424620684	0.339134522	0.139371492	Gpa33	0.479162028	1	-0.154103648	NA	FALSE	not_dynamic
Mael	0	0.124209085	0.216915637	0	Mael	0.999990298	1	-0.124209085	NA	FALSE	not_dynamic
Ildr2	0.483218335	0.334153657	0.67750406	0.972694419	Ildr2	0.70572058	1	0.149064678	0.707658456	FALSE	not_dynamic
Gm15853	0.270517036	0.424620684	0.448029603	0.370634304	Gm15853	0.89819195	1	-0.154103648	NA	FALSE	not_dynamic
Tada1	3.798746583	3.822128341	3.38996735	3.583378662	Tada1	0.238574745	1	-0.023381758	0.829350618	TRUE	not_dynamic
Pogk	3.443221458	3.283051821	3.813964469	3.976740408	Pogk	0.33453257	1	0.160169637	0.682344303	FALSE	not_dynamic
Gm16701	0.270517036	0.584177659	0.149706131	0.261673364	Gm16701	0.17707447	0.955494923	-0.313660623	0.869195817	TRUE	not_dynamic
Gm16701.1	0.144378195	0.124209085	0.67750406	0.468880674	Gm16701.1	1	1	0.02016911	0.869195817	TRUE	not_dynamic
Fam78b	0.483218335	0.584177659	1.182003268	1.586850287	Fam78b	0.661513262	1	-0.100959324	0.280285238	TRUE	not_dynamic
Uck2	3.784732817	3.699108699	3.764674028	3.711866606	Uck2	0.239915931	1	0.085624118	0.883857468	TRUE	not_dynamic
Gm2453	0	0	0.077651944	0	Gm2453	1	1	0	NA	FALSE	not_dynamic
Tmco1	4.563317535	4.555600027	4.364337628	4.434381225	Tmco1	0.673557203	1	0.007717508	0.831242794	FALSE	not_dynamic
Aldh9a1	3.305025727	3.292925456	3.47348299	3.435913255	Aldh9a1	0.781752121	1	0.012100271	0.839694614	TRUE	not_dynamic
Mgst3	4.409555018	4.028014696	4.096116141	3.32931436	Mgst3	0.001066613	0.029479803	0.381540322	4.34E-05	TRUE	not_dynamic
Rxrg	0	0.655324891	0.2798911	0.786823554	Rxrg	0.999766221	1	-0.655324891	0.213155274	TRUE	not_dynamic
Lmx1a	0	0	0.216915637	0	Lmx1a	1	1	0	NA	FALSE	not_dynamic
Gm20711	0	0.124209085	0.077651944	0	Gm20711	0.999988889	1	-0.124209085	NA	FALSE	not_dynamic
Pbx1	5.758168117	5.808798395	6.095949955	6.52511114	Pbx1	0.162013469	0.919776644	-0.050630278	0.17787726	TRUE	not_dynamic
Nuf2	3.533356172	3.359438921	3.696934744	3.851460136	Nuf2	0.753118131	1	0.173917251	0.888420712	FALSE	not_dynamic
Rgs5	0.996406268	1.363424023	1.276447646	0.558332308	Rgs5	0.392733088	1	-0.367017755	0.177441771	FALSE	not_dynamic
Rgs4	1.733358319	1.54821598	2.554877704	3.63598262	Rgs4	0	0	0.185142339	6.41E-09	FALSE	not_dynamic
Ccdc190	0.270517036	0.124209085	0.2798911	0.370634304	Ccdc190	0.571037451	1	0.146307951	NA	FALSE	not_dynamic
Hsd17b7	2.549788325	2.48298517	3.147852987	3.060533832	Hsd17b7	0.895926953	1	0.066803156	0.677382448	TRUE	not_dynamic
X3110045C21Rik	2.895099777	2.936730327	2.214342747	2.238031631	X3110045C21Rik	0.37251231	1	-0.04163055	0.961658851	TRUE	not_dynamic
Ddr2	0	0.124209085	0	0.139371492	Ddr2	0.999988115	1	-0.124209085	NA	TRUE	not_dynamic
Uap1	3.482167516	3.80461278	4.026584275	4.03659182	Uap1	0.896682125	1	-0.322445264	0.995172591	TRUE	not_dynamic
Gm37748	0.144378195	0	0	0.139371492	Gm37748	0.805760046	1	0.144378195	NA	FALSE	not_dynamic
Uhmk1	2.685684931	2.626731719	3.336865114	3.450254758	Uhmk1	0.597162463	1	0.058953212	0.907907362	FALSE	not_dynamic
X4930500M09Rik	0.144378195	0	0.149706131	0.261673364	X4930500M09Rik	0.896650957	1	0.144378195	NA	FALSE	not_dynamic
Gm7694	0.874588625	1.000368455	1.298727999	1.523711313	Gm7694	0.652975972	1	-0.12577983	0.613129825	TRUE	not_dynamic
Nos1ap	0.735845846	0.898036497	2.282521273	2.025545796	Nos1ap	0.346781065	1	-0.162190651	0.567506278	FALSE	not_dynamic
Olfml2b	0.270517036	1.000368455	0.546222437	0.370634304	Olfml2b	0.018411542	0.243498516	-0.729851419	0.87343475	FALSE	not_dynamic
Atf6	2.239361117	1.93893822	2.391677002	2.691832634	Atf6	0.315231497	1	0.300422897	0.402937118	FALSE	not_dynamic
Dusp12	3.603425627	3.484568921	3.51276298	3.655500257	Dusp12	0.636594767	1	0.118856705	0.943541297	FALSE	not_dynamic
Gm26620	0.483218335	0.334153657	0.339134522	0.558332308	Gm26620	0.705731445	1	0.149064678	NA	FALSE	not_dynamic
Fcrlb	0	0	0.077651944	0.139371492	Fcrlb	1	1	0	NA	FALSE	not_dynamic
Fcrla	0	0	0.077651944	0	Fcrla	1	1	0	NA	FALSE	not_dynamic
Fcgr3	0.144378195	0.124209085	0	0.139371492	Fcgr3	0.999999249	1	0.02016911	NA	FALSE	not_dynamic
Cfap126	0.937351243	0.950510884	0.864024063	1.176580863	Cfap126	0.667780886	1	-0.013159641	0.717252462	TRUE	not_dynamic
Sdhc	5.155637212	5.224438605	5.133910176	5.240087401	Sdhc	0.725270715	1	-0.068801393	0.903073765	TRUE	not_dynamic
Mpz	0.382512287	0.234680872	0.2798911	0.640435207	Mpz	0.656351476	1	0.147831415	NA	FALSE	not_dynamic
Pcp4l1	0.144378195	0.124209085	0.339134522	0.139371492	Pcp4l1	0.99999941	1	0.02016911	NA	TRUE	not_dynamic
Nr1i3	0	0.234680872	0.149706131	0.139371492	Nr1i3	0.999989882	1	-0.234680872	NA	FALSE	not_dynamic
Tomm40l	2.969552274	3.098307511	2.773765313	2.769778967	Tomm40l	0.085552772	0.65201028	-0.128755237	0.900785775	FALSE	not_dynamic
Apoa2	0.874588625	1.490331611	0.864024063	0.370634304	Apoa2	0.277617847	1	-0.615742986	0.336894731	FALSE	not_dynamic
Fcer1g	0.574704133	0.424620684	0.216915637	0.261673364	Fcer1g	0.95713818	1	0.150083449	NA	FALSE	not_dynamic
Ndufs2	5.301250244	5.506129139	5.39575621	5.648273548	Ndufs2	0.128988325	0.818642716	-0.204878895	0.691547912	TRUE	not_dynamic
Adamts4	0.270517036	0.784026306	0.339134522	0.370634304	Adamts4	0.053332922	0.489093711	-0.51350927	NA	TRUE	not_dynamic
B4galt3	3.81599206	3.853464465	3.265487888	3.421363076	B4galt3	0.649237604	1	-0.037472405	0.682344303	TRUE	not_dynamic
Ppox	2.86899733	2.936730327	3.237350873	3.496626615	Ppox	0.652841966	1	-0.067732997	0.567506278	TRUE	not_dynamic
Usp21	2.406572295	2.353485977	2.548583801	2.607293139	Usp21	0.823136794	1	0.053086318	0.986362007	FALSE	not_dynamic
Ufc1	4.666336895	4.779976545	4.891715944	4.975823877	Ufc1	0.478240455	1	-0.11363965	0.961658851	TRUE	not_dynamic
Gm20045	1.553439481	0.842655313	1.870379233	1.805783403	Gm20045	0.928227663	1	0.710784168	0.93825241	TRUE	not_dynamic
Dedd	3.144621892	3.139234228	3.178584248	3.285516537	Dedd	0.165674474	0.929197499	0.005387664	0.968035503	FALSE	not_dynamic
Nit1	3.607646141	3.512563887	3.904179377	4.105463797	Nit1	0.853729218	1	0.095082255	0.667372195	FALSE	not_dynamic
Pfdn2	5.7957007	5.772424302	5.424279189	5.096277447	Pfdn2	0.667837305	1	0.023276398	0.348390672	TRUE	not_dynamic
Klhdc9	0.996406268	1.047857853	0.717695211	0.640435207	Klhdc9	0.806526514	1	-0.051451585	0.968311265	FALSE	not_dynamic
Pvrl4	2.573759286	2.908271069	3.27469367	3.678429445	Pvrl4	0.049894493	0.469719571	-0.334511783	0.280426996	TRUE	not_dynamic
Arhgap30	0.144378195	0.124209085	0	0	Arhgap30	1	1	0.02016911	NA	FALSE	not_dynamic
Usf1	3.756101999	3.771681715	3.874444014	4.025972816	Usf1	0.66694141	1	-0.015579715	0.89981052	TRUE	not_dynamic
Tstd1	0.483218335	0.507578105	0.635629694	0.468880674	Tstd1	0.667971144	1	-0.02435977	0.611088547	FALSE	not_dynamic
Gm26641	1.954093365	2.97120193	1.953875834	2.238031631	Gm26641	2.33E-09	3.09E-07	-1.017108565	0.468302381	TRUE	Foxn1_independent
F11r	3.327569731	4.018548543	2.994502104	3.27426065	F11r	0.339324919	1	-0.690978812	0.323868949	TRUE	not_dynamic
B930036N10Rik	2.239361117	2.536726133	2.030934822	1.586850287	B930036N10Rik	0.700688126	1	-0.297365016	0.327860938	FALSE	not_dynamic
Alyref2	2.823919593	2.801756198	3.381767994	3.454989914	Alyref2	0.669921909	1	0.022163396	0.924060885	FALSE	not_dynamic
Cd48	0.144378195	0	0	0	Cd48	0.923768603	1	0.144378195	NA	FALSE	not_dynamic
Slamf1	0.382512287	0.334153657	0	0.139371492	Slamf1	1	1	0.04835863	NA	FALSE	not_dynamic
Gm37065	0.996406268	0.424620684	0	0.139371492	Gm37065	0.081457225	0.631715877	0.571785584	NA	FALSE	not_dynamic
Vangl2	3.802219553	3.944543229	3.854117576	4.151234333	Vangl2	0.09785549	0.701541551	-0.142323675	0.283898614	TRUE	not_dynamic
Nhlh1	0.144378195	0.124209085	0	0	Nhlh1	1	1	0.02016911	NA	FALSE	not_dynamic
Ncstn	3.360460531	3.669212227	3.298835988	3.38656601	Ncstn	0.000305717	0.010606507	-0.308751696	0.828489169	TRUE	not_dynamic
Copa	4.169476687	4.311234414	4.541787241	4.664706237	Copa	0.001029912	0.02869203	-0.141757727	0.828349943	TRUE	not_dynamic
Gm37756	0	0.124209085	0.077651944	0.139371492	Gm37756	0.999989	1	-0.124209085	NA	TRUE	not_dynamic
Pex19	4.38081401	4.648435783	4.29302206	4.430826845	Pex19	0.000226433	0.0083969	-0.267621773	0.895169198	TRUE	not_dynamic
Dcaf8	4.558446907	4.520238729	4.943118835	5.187194578	Dcaf8	0.37183255	1	0.038208178	0.613129825	FALSE	not_dynamic
Pea15a	3.560210839	4.229943102	3.205129976	3.27426065	Pea15a	0.004577529	0.090737389	-0.669732263	0.984515349	TRUE	not_dynamic
Casq1	0.382512287	1.363424023	0.546222437	0.786823554	Casq1	0.001461195	0.037395366	-0.980911736	0.756309219	TRUE	Foxn1_independent
Gm17224	0	0.124209085	0.216915637	0.139371492	Gm17224	0.99999009	1	-0.124209085	NA	FALSE	not_dynamic
Atp1a4	0	0.234680872	0.077651944	0.139371492	Atp1a4	0.999911016	1	-0.234680872	NA	TRUE	not_dynamic
Igsf8	3.016275816	3.532091082	3.13739572	3.570835993	Igsf8	0.001989952	0.047807801	-0.515815266	0.055086523	TRUE	Foxn1_independent
Atp1a2	1.248506894	1.519692562	1.870379233	2.172095429	Atp1a2	0.058122212	0.516146266	-0.271185668	0.564096211	TRUE	not_dynamic
Kcnj9	0	0	0	0.139371492	Kcnj9	1	1	0	NA	FALSE	not_dynamic
Kcnj10	0.144378195	0	0.077651944	0.139371492	Kcnj10	0.999990507	1	0.144378195	NA	FALSE	not_dynamic
Pigm	3.031377477	3.247705546	3.175215931	3.478335096	Pigm	0.022971306	0.283826398	-0.216328068	0.359095492	TRUE	not_dynamic
Slamf9	0	0.124209085	0	0	Slamf9	0.999989613	1	-0.124209085	NA	FALSE	not_dynamic
Igsf9	3.652932869	3.83363723	3.722633726	4.181385971	Igsf9	0.10507869	0.734333857	-0.18070436	0.039059581	TRUE	not_dynamic
Tagln2	3.616034105	3.599390778	3.543579543	3.655500257	Tagln2	0.110849134	0.756619741	0.016643327	0.841148287	FALSE	not_dynamic
Cfap45	0.937351243	0.584177659	0.897489407	0.914493398	Cfap45	0.382684184	1	0.353173584	0.997126712	FALSE	not_dynamic
Vsig8	1.292109047	0	1.156929526	0	Vsig8	0.996784071	1	1.292109047	0.000168371	TRUE	not_dynamic
Dusp23	1.861943536	1.519692562	1.403241064	1.221660586	Dusp23	0.300217807	1	0.342250974	0.818170955	TRUE	not_dynamic
Crp	0	0	0.077651944	0	Crp	1	1	0	NA	FALSE	not_dynamic
Cadm3	0.144378195	0.334153657	0.077651944	0.139371492	Cadm3	0.570974871	1	-0.189775462	NA	TRUE	not_dynamic
Aim2	0.382512287	1.256413177	0.635629694	0.716305686	Aim2	0.003770597	0.078240588	-0.87390089	0.987578153	TRUE	not_dynamic
Ifi204	0.144378195	0	0.149706131	0.261673364	Ifi204	0.85525582	1	0.144378195	NA	FALSE	not_dynamic
Ifi203	0.144378195	0	0	0	Ifi203	0.791921333	1	0.144378195	NA	FALSE	not_dynamic
Ifi202b	1.333889217	0.842655313	1.341852582	1.616985139	Ifi202b	0.179929823	0.962676697	0.491233905	0.567506278	FALSE	not_dynamic
Spta1	0.382512287	0	0	0	Spta1	0.616273676	1	0.382512287	NA	FALSE	not_dynamic
Fmn2	1.585764711	1.519692562	1.708703938	2.205606879	Fmn2	0.777589595	1	0.066072149	0.187194624	FALSE	not_dynamic
Grem2	1.647439802	0.655324891	1.104813297	0.468880674	Grem2	0.008992928	0.148282692	0.992114912	0.102325889	TRUE	not_dynamic
Rgs7	0	0	0.077651944	0.139371492	Rgs7	1	1	0	0.000107134	FALSE	not_dynamic
Fh1	4.441159787	4.328823121	4.503198974	4.556160327	Fh1	0.242211755	1	0.112336666	0.976631645	FALSE	not_dynamic
Opn3	1.837515307	2.029808597	1.648430621	1.805783403	Opn3	0.204387423	1	-0.192293291	0.916663164	TRUE	not_dynamic
Chml	2.134806022	2.113105022	2.585766388	2.514941175	Chml	0.466248891	1	0.021701	0.732483774	TRUE	not_dynamic
Exo1	3.648899602	3.58848401	3.82811437	4.151234333	Exo1	0.803867794	1	0.060415592	0.23227913	FALSE	not_dynamic
Gm38100	0	0	0	0.261673364	Gm38100	1	1	0	NA	FALSE	not_dynamic
Pld5	0	0.507578105	0.448029603	0.786823554	Pld5	0.999989219	1	-0.507578105	0.564096211	TRUE	not_dynamic
Rbm8a2	2.70664165	2.414434907	0.717695211	0.261673364	Rbm8a2	0.134967821	0.841594997	0.292206743	0.337952126	TRUE	not_dynamic
Gm38101	0	0	0.077651944	0	Gm38101	1	1	0	NA	FALSE	not_dynamic
Cep170	3.215647748	3.278078203	3.866024818	3.907083805	Cep170	0.563911899	1	-0.062430455	0.959659905	TRUE	not_dynamic
Gm36992	0	0.124209085	0	0	Gm36992	0.999988115	1	-0.124209085	NA	FALSE	not_dynamic
Sdccag8	2.43418376	2.709301004	2.936245593	3.239712251	Sdccag8	0.963134411	1	-0.275117244	0.525462165	TRUE	not_dynamic
Akt3	2.474222052	2.726759352	3.468462703	3.599861193	Akt3	0.161999169	0.919776644	-0.2525373	0.855458193	TRUE	not_dynamic
Zbtb18	2.537583866	2.471881506	2.910200697	3.002833846	Zbtb18	0.998033217	1	0.06570236	0.812368575	FALSE	not_dynamic
X2310043L19Rik	0.144378195	0	0.149706131	0	X2310043L19Rik	0.835637691	1	0.144378195	NA	TRUE	not_dynamic
Adss	4.910175891	4.872196881	5.153699885	5.268221142	Adss	0.875868534	1	0.03797901	0.892522134	FALSE	not_dynamic
Gm16432	0.483218335	0	0.216915637	0.640435207	Gm16432	0.872647834	1	0.483218335	NA	FALSE	not_dynamic
Desi2	3.402696921	3.737629158	3.83162078	3.558134005	Desi2	0.079955874	0.628644924	-0.334932236	0.105513759	FALSE	not_dynamic
B230369F24Rik	1.449677576	1.490331611	0.829399898	1.027693579	B230369F24Rik	0.529971825	1	-0.040654035	0.79360721	TRUE	not_dynamic
Cox20	5.231507001	4.77329174	4.463992011	3.789183038	Cox20	1.10E-07	1.04E-05	0.458215261	0.00166899	TRUE	not_dynamic
Gm16586	2.608671605	2.526206507	2.918957916	2.995381507	Gm16586	0.614879104	1	0.082465099	0.993539924	FALSE	not_dynamic
Hnrnpu	5.674336082	6.06538542	5.697586228	5.800941122	Hnrnpu	0.285987285	1	-0.391049338	0.93423606	TRUE	not_dynamic
Efcab2	2.961548279	2.493966895	2.661877908	2.343891842	Efcab2	0.054096606	0.492872368	0.467581384	0.475758789	TRUE	not_dynamic
Kif26b	0.144378195	0.655324891	0.864024063	0.558332308	Kif26b	0.067807281	0.566490998	-0.510946696	0.63746551	FALSE	not_dynamic
Smyd3	3.082506532	2.98466459	3.27469367	3.285516537	Smyd3	0.779334912	1	0.097841942	0.992272508	FALSE	not_dynamic
Tfb2m	2.814654973	2.587725704	3.034129382	2.949462104	Tfb2m	0.077146837	0.617609951	0.226929269	0.718129669	TRUE	not_dynamic
Cnst	3.124342471	2.175081484	3.591437261	3.017573954	Cnst	3.40E-05	0.001753178	0.949260987	0.001598999	TRUE	Foxn1_dependent
Sccpdh	3.77409209	3.768633501	3.485924538	3.445497073	Sccpdh	0.79405566	1	0.005458588	0.962633391	TRUE	not_dynamic
Gm1305	0	0.234680872	0.077651944	0.370634304	Gm1305	0.999986199	1	-0.234680872	0.442141347	TRUE	not_dynamic
Ahctf1	3.703936658	3.606596425	4.236277905	4.390871409	Ahctf1	0.367653426	1	0.097340232	0.828489169	FALSE	not_dynamic
Cdc42bpa	2.56184563	2.437811028	3.322409167	3.27426065	Cdc42bpa	0.886466612	1	0.124034602	0.939405927	TRUE	not_dynamic
Adck3	0.483218335	1.047857853	1.383194065	1.523711313	Adck3	0.026091157	0.309918106	-0.564639518	0.911790606	TRUE	not_dynamic
Psen2	1.155148083	1.679772461	1.131210886	1.586850287	Psen2	0.008684012	0.14446523	-0.524624378	0.263013313	TRUE	not_dynamic
Gm31728	0	0.124209085	0	0	Gm31728	0.999988995	1	-0.124209085	NA	FALSE	not_dynamic
Itpkb	2.318845845	1.679772461	2.661877908	2.972685357	Itpkb	0.008411383	0.141527592	0.639073384	0.41294346	FALSE	not_dynamic
X6330403A02Rik	0	0.334153657	0	0.139371492	X6330403A02Rik	0.999962438	1	-0.334153657	NA	TRUE	not_dynamic
Parp1	4.914745039	5.077448491	5.276478882	5.393367361	Parp1	2.79E-05	0.001467828	-0.162703452	0.867528334	TRUE	not_dynamic
Lin9	2.945345495	2.893731839	3.224586824	3.376397465	Lin9	0.583699619	1	0.051613656	0.598563693	FALSE	not_dynamic
Mixl1	0.144378195	0	0	0	Mixl1	0.710222686	1	0.144378195	NA	FALSE	not_dynamic
Acbd3	2.895099777	3.167474914	4.237444924	4.169896523	Acbd3	0.658119238	1	-0.272375137	0.88536293	FALSE	not_dynamic
Gm37768	0	0	0.149706131	0	Gm37768	1	1	0	NA	FALSE	not_dynamic
H3f3a	7.616840877	7.794864091	7.704203841	7.84792542	H3f3a	4.35E-07	3.63E-05	-0.178023214	0.905318758	TRUE	not_dynamic
Gm17275	0.658517315	0.655324891	1.077699939	0.558332308	Gm17275	0.762189094	1	0.003192425	0.322478624	TRUE	not_dynamic
H3f3aos	0.382512287	0.334153657	1.156929526	1.384047189	H3f3aos	0.920761923	1	0.04835863	0.939405927	FALSE	not_dynamic
Sde2	4.183781777	4.239520595	4.05777547	3.933776836	Sde2	0.257844728	1	-0.055738818	0.721166826	FALSE	not_dynamic
Pycr2	4.137761938	4.250893804	4.033759096	4.362683944	Pycr2	0.750019428	1	-0.113131866	0.425711419	TRUE	not_dynamic
Lefty1	0.483218335	0.334153657	0.448029603	0.370634304	Lefty1	0.705717769	1	0.149064678	NA	TRUE	not_dynamic
Tmem63a	1.333889217	1.047857853	1.131210886	1.221660586	Tmem63a	0.620041274	1	0.286031365	0.992303709	FALSE	not_dynamic
Ephx1	0.483218335	0.334153657	0.961236816	1.264795484	Ephx1	0.557938144	1	0.149064678	0.444540577	FALSE	not_dynamic
Nvl	3.632601865	3.669212227	3.980913191	3.968294095	Nvl	0.065055947	0.55653228	-0.036610362	0.998001613	FALSE	not_dynamic
Cnih4	4.670710473	4.760918982	4.465850083	4.020620726	Cnih4	0.985080316	1	-0.090208508	0.039860661	FALSE	not_dynamic
Wdr26	4.068492526	4.051295313	4.829171509	4.980972229	Wdr26	0.769196186	1	0.017197214	0.933374326	FALSE	not_dynamic
A430110L20Rik	0.144378195	0.124209085	0.077651944	0.139371492	A430110L20Rik	1	1	0.02016911	NA	FALSE	not_dynamic
Cnih3	0	0.234680872	0.077651944	0.139371492	Cnih3	0.881425817	1	-0.234680872	NA	TRUE	not_dynamic
Ccdc121	0	0	0.077651944	0	Ccdc121	1	1	0	NA	FALSE	not_dynamic
Dnah14	0.144378195	0.234680872	0	0.370634304	Dnah14	0.570999079	1	-0.090302678	NA	TRUE	not_dynamic
Lbr	4.230039398	4.252776826	4.152275135	4.127405906	Lbr	0.737328911	1	-0.022737428	0.968718034	FALSE	not_dynamic
Enah	5.00304359	4.565281163	5.693787434	5.351714533	Enah	6.52E-08	6.47E-06	0.437762427	0.174434148	TRUE	not_dynamic
Srp9	5.541066558	5.566072213	5.248017749	5.144514576	Srp9	0.022370042	0.279107787	-0.025005655	0.755301941	FALSE	not_dynamic
Degs1	3.656949935	3.430402844	3.562082124	3.722768405	Degs1	0.429747718	1	0.226547091	0.698010384	FALSE	not_dynamic
X1700047M11Rik	0	0.234680872	0.216915637	0.139371492	X1700047M11Rik	0.999987186	1	-0.234680872	NA	FALSE	not_dynamic
Fbxo28	2.608671605	2.547136248	3.624271269	3.740678048	Fbxo28	0.679925261	1	0.061535358	0.871589193	FALSE	not_dynamic
Trp53bp2	3.089601866	3.237372809	3.73812637	3.825709299	Trp53bp2	0.774764279	1	-0.147770943	0.927656802	TRUE	not_dynamic
Capn2	3.788254713	3.881124057	4.481505844	4.532318896	Capn2	0.724527518	1	-0.092869344	0.998595211	TRUE	not_dynamic
Capn8	0	0	0.077651944	0.261673364	Capn8	1	1	0	NA	FALSE	not_dynamic
Ccdc185	0	0.124209085	0	0	Ccdc185	0.999989551	1	-0.124209085	NA	FALSE	not_dynamic
Susd4	3.433243241	2.515575041	3.803219081	3.729970798	Susd4	2.60E-05	0.001383584	0.9176682	0.85170251	TRUE	Foxn1_independent
Tlr5	0.270517036	0.507578105	0.829399898	0.716305686	Tlr5	0.279160012	1	-0.237061069	0.867528334	FALSE	not_dynamic
Gm38079	0	0	0.149706131	0.139371492	Gm38079	1	1	0	NA	FALSE	not_dynamic
Disp1	3.573372486	2.80975232	3.894365506	3.440716645	Disp1	0.000158891	0.006274496	0.763620167	0.02892931	TRUE	Foxn1_independent
Brox	3.082506532	3.156274161	3.353940843	3.421363076	Brox	0.148316291	0.874421456	-0.073767629	0.976997415	TRUE	not_dynamic
Aida	3.788254713	3.724953162	3.637108843	3.795924182	Aida	0.457617069	1	0.063301551	0.803704833	FALSE	not_dynamic
Mia3	3.664935977	3.606596425	3.988422037	4.041859334	Mia3	0.657564851	1	0.058339552	0.892684405	FALSE	not_dynamic
Taf1a	2.303446303	2.28857978	2.503381123	2.833328896	Taf1a	0.846416845	1	0.014866523	0.432138854	FALSE	not_dynamic
Gm37986	0.574704133	0.334153657	0.395063598	0.261673364	Gm37986	0.446237759	1	0.240550476	NA	TRUE	not_dynamic
Hhipl2	0	0	0.077651944	0	Hhipl2	1	1	0	NA	FALSE	not_dynamic
Dusp10	2.271916986	1.654809411	1.792805396	1.964534754	Dusp10	0.001957118	0.047278157	0.617107574	0.887048156	FALSE	Foxn1_independent
X1700056E22Rik	1.485474581	1.21803738	1.63277704	0.716305686	X1700056E22Rik	0.325901364	1	0.267437201	0.025536057	TRUE	not_dynamic
Hlx	0	0.234680872	0.077651944	0.261673364	Hlx	0.999985849	1	-0.234680872	NA	TRUE	not_dynamic
1-Mar	0.144378195	0.424620684	0.2798911	0.370634304	1-Mar	0.214092434	1	-0.280242489	NA	TRUE	not_dynamic
2-Mar	4.37104713	3.959788926	4.848981926	4.835290491	2-Mar	0.001355058	0.035226476	0.411258204	0.921873929	TRUE	not_dynamic
Mark1	1.812475365	1.093193883	2.61572948	2.76036152	Mark1	0.083713976	0.642660911	0.719281481	0.446208667	FALSE	not_dynamic
X4930433J02Rik	0	0	0.149706131	0	X4930433J02Rik	1	1	0	NA	FALSE	not_dynamic
Rab3gap2	1.99716794	2.233440001	2.851329397	2.949462104	Rab3gap2	0.06264275	0.544004878	-0.236272062	0.892522134	TRUE	not_dynamic
Iars2	3.183987167	3.004524732	3.56437106	3.575034387	Iars2	0.888256877	1	0.179462435	0.95956824	FALSE	not_dynamic
Bpnt1	3.190399983	3.307555489	2.841956574	2.80658616	Bpnt1	0.583459617	1	-0.117155507	0.88549365	FALSE	not_dynamic
X4930532G15Rik	0.937351243	1.46008245	1.383194065	1.264795484	X4930532G15Rik	0.02601726	0.309918106	-0.522731207	0.832089384	FALSE	not_dynamic
Eprs	5.024717646	4.977804309	5.75290155	5.883392753	Eprs	0.670253271	1	0.046913336	0.945437416	FALSE	not_dynamic
X9630028B13Rik	0	0.124209085	0	0	X9630028B13Rik	0.999989586	1	-0.124209085	NA	FALSE	not_dynamic
Gm2061	0	0	0.077651944	0	Gm2061	1	1	0	NA	FALSE	not_dynamic
Slc30a10	0.270517036	0	0.149706131	0	Slc30a10	0.695073765	1	0.270517036	NA	TRUE	not_dynamic
Lyplal1	2.977492713	3.247705546	3.083403336	3.262876625	Lyplal1	0.048091998	0.461439258	-0.270212833	0.804146373	TRUE	not_dynamic
Tgfb2	2.814654973	3.827899342	3.582496345	4.47777675	Tgfb2	9.87E-09	1.18E-06	-1.013244369	5.21E-08	TRUE	Foxn1_dependent
Rrp15	4.376918697	4.330565096	4.204242305	4.450221421	Rrp15	0.301881193	1	0.046353602	0.56310343	FALSE	not_dynamic
A430105J06Rik	1.052167414	1.13656339	1.567590882	1.221660586	A430105J06Rik	0.513598234	1	-0.084395977	0.527655782	FALSE	not_dynamic
X1700023G09Rik	0	0.124209085	0	0	X1700023G09Rik	0.999989132	1	-0.124209085	NA	FALSE	not_dynamic
D1Pas1	0	0	0.149706131	0	D1Pas1	1	1	0	NA	FALSE	not_dynamic
Spata17	0.144378195	0.124209085	0.546222437	0.261673364	Spata17	1	1	0.02016911	NA	TRUE	not_dynamic
X1700007P06Rik	0	0	0	0.139371492	X1700007P06Rik	1	1	0	NA	FALSE	not_dynamic
Gpatch2	2.937144579	3.19493992	3.555183713	3.536598777	Gpatch2	0.032891338	0.362698577	-0.25779534	0.926647639	FALSE	not_dynamic
Gm38155	0.144378195	0	0.077651944	0	Gm38155	0.716044803	1	0.144378195	NA	TRUE	not_dynamic
Gm37896	0	0	0	0.139371492	Gm37896	1	1	0	NA	FALSE	not_dynamic
Esrrg	0.574704133	1.21803738	0.546222437	1.306146448	Esrrg	0.010583531	0.166004311	-0.643333247	0.083631307	TRUE	not_dynamic
Gm36388	0.144378195	0	0	0	Gm36388	0.85455906	1	0.144378195	NA	FALSE	not_dynamic
Ush2a	0	0	0.077651944	0	Ush2a	1	1	0	NA	FALSE	not_dynamic
Kctd3	3.196771936	3.127710794	3.575737804	3.505648418	Kctd3	0.649797188	1	0.069061142	0.839048403	TRUE	not_dynamic
Kcnk2	3.144621892	2.080614215	3.991409859	3.46906232	Kcnk2	2.12E-05	0.001166323	1.064007677	0.020172199	TRUE	Foxn1_dependent
A430027H14Rik	0.937351243	0.334153657	1.131210886	0.716305686	A430027H14Rik	0.095921308	0.699443034	0.603197586	0.439252248	TRUE	not_dynamic
Cenpf	5.663614638	5.356940562	5.632693482	5.639806485	Cenpf	0.000615068	0.018807554	0.306674076	0.989499986	FALSE	not_dynamic
Ptpn14	3.448173476	2.80975232	3.808606208	3.501147691	Ptpn14	0.031714543	0.353755862	0.638421156	0.205818946	TRUE	not_dynamic
Gm26574	0	0	0.077651944	0	Gm26574	1	1	0	NA	FALSE	not_dynamic
Gm37422	0.270517036	0	0.339134522	0.139371492	Gm37422	0.843285434	1	0.270517036	NA	TRUE	not_dynamic
Smyd2	3.644850002	3.51649995	3.882792919	4.190483421	Smyd2	0.412093871	1	0.128350052	0.269307585	FALSE	not_dynamic
Prox1	1.99716794	1.93893822	2.529460864	2.005619531	Prox1	0.065764777	0.559951365	0.05822972	0.07309472	TRUE	not_dynamic
Gm28172	0.382512287	0	0.149706131	0	Gm28172	0.657156458	1	0.382512287	NA	TRUE	not_dynamic
Prox1os	0.574704133	0.334153657	0.793533769	0.558332308	Prox1os	0.482971914	1	0.240550476	0.335866229	TRUE	not_dynamic
Rps6kc1	1.99716794	2.159943737	2.490081679	2.917634247	Rps6kc1	0.175795931	0.955494923	-0.162775797	0.326383928	TRUE	not_dynamic
Angel2	4.105008327	4.120202072	4.135626961	4.09804145	Angel2	0.082389692	0.635817692	-0.015193746	0.867742013	FALSE	not_dynamic
Vash2	3.551339173	3.702376021	3.882792919	3.919035424	Vash2	0.002353941	0.05419871	-0.151036848	0.989594481	TRUE	not_dynamic
Mfsd7b	1.248506894	1.602932294	1.49785734	1.89955811	Mfsd7b	0.035166211	0.378662186	-0.354425399	0.309350067	TRUE	not_dynamic
A230020J21Rik	0.144378195	0.124209085	0.149706131	0	A230020J21Rik	0.999999249	1	0.02016911	NA	TRUE	not_dynamic
Tatdn3	1.786792285	2.128962943	2.072441251	2.172095429	Tatdn3	0.169634934	0.939366866	-0.342170658	0.989594481	TRUE	not_dynamic
Nsl1	3.016275816	2.68252834	2.509965099	2.779108552	Nsl1	0.644723845	1	0.333747476	0.511404039	FALSE	not_dynamic
Batf3	1.676907186	1.796016752	1.341852582	1.221660586	Batf3	0.115885391	0.774578588	-0.119109566	0.724980238	FALSE	not_dynamic
Atf3	0.382512287	0.898036497	0.448029603	0.468880674	Atf3	0	0	-0.51552421	0.990759982	TRUE	Foxn1_independent
D730003I15Rik	1.485474581	1.54821598	1.533331834	1.221660586	D730003I15Rik	0.468079007	1	-0.062741399	0.5389306	FALSE	not_dynamic
Gm37168	0	0	0.149706131	0	Gm37168	1	1	0	NA	FALSE	not_dynamic
Nenf	4.442988148	4.359723616	4.570617836	4.09804145	Nenf	0.05567106	0.501989806	0.083264532	0.019036247	TRUE	not_dynamic
Tmem206	1.786792285	2.36597657	2.265907449	2.607293139	Tmem206	0.000724272	0.021323001	-0.579184285	0.481023721	TRUE	Foxn1_independent
Ppp2r5a	2.097375299	1.817727809	3.286837684	3.046417945	Ppp2r5a	0.75749872	1	0.27964749	0.424160602	TRUE	not_dynamic
Dtl	4.363164357	4.237612421	4.502304427	4.579446554	Dtl	0.830367737	1	0.125551936	0.900785775	FALSE	not_dynamic
Ints7	3.418086711	3.718554395	3.821064447	3.873460687	Ints7	0.000138205	0.005575586	-0.300467684	0.993319039	TRUE	not_dynamic
Lpgat1	3.599187224	3.734475191	4.354011059	4.496289979	Lpgat1	0.066215133	0.561105111	-0.135287967	0.795102003	TRUE	not_dynamic
Gm38037	1.954093365	1.773823844	1.806159502	1.755377991	Gm38037	0.624183925	1	0.18026952	0.956703494	TRUE	not_dynamic
Nek2	3.428216546	3.242552523	3.336865114	3.203927415	Nek2	0.541553902	1	0.185664023	0.627584968	TRUE	not_dynamic
X1700034H15Rik	0.382512287	0.124209085	0.448029603	0.558332308	X1700034H15Rik	0.340643376	1	0.258303202	0.888580231	FALSE	not_dynamic
Slc30a1	1.837515307	1.602932294	2.122013053	2.205606879	Slc30a1	0.466761365	1	0.234583013	0.93418517	FALSE	not_dynamic
Rd3	1.733358319	0.334153657	1.942366168	0.972694419	Rd3	0.001993164	0.047818855	1.399204662	0.003959092	TRUE	Foxn1_dependent
Gm26670	1.485474581	1.42888966	1.479636739	1.221660586	Gm26670	0.764443603	1	0.056584921	0.680905102	TRUE	not_dynamic
Traf5	3.586363153	2.096991569	3.559787937	3.227925685	Traf5	7.03E-10	1.03E-07	1.489371583	0.069765583	TRUE	Foxn1_independent
Gm26879	0.144378195	0	0.67750406	0.558332308	Gm26879	0.924286954	1	0.144378195	0.843184663	TRUE	not_dynamic
Rcor3	2.757188966	2.328026771	3.123280385	3.141284307	Rcor3	0.164624835	0.92683815	0.429162194	0.975884923	FALSE	not_dynamic
Gm10516	0.937351243	0.507578105	0.546222437	0.558332308	Gm10516	0.203256331	1	0.429773138	0.998993991	FALSE	not_dynamic
Kcnh1	1.412551419	0.124209085	1.779270541	1.555779033	Kcnh1	0.008532037	0.143213407	1.288342334	0.736567245	TRUE	not_dynamic
Hhat	1.553439481	1.575948325	1.515751884	1.221660586	Hhat	0.397678118	1	-0.022508844	0.806085099	FALSE	not_dynamic
Sertad4	1.333889217	1.859785013	2.159973875	2.76036152	Sertad4	0.039151995	0.403897407	-0.525895795	0.007300837	TRUE	not_dynamic
Gm15867	0.382512287	0.234680872	0.2798911	0.716305686	Gm15867	0.656348449	1	0.147831415	NA	FALSE	not_dynamic
Syt14	2.018028852	2.353485977	2.778793369	3.081340943	Syt14	0.249664467	1	-0.335457125	0.530159712	TRUE	not_dynamic
Diexf	2.549788325	2.437811028	3.002554182	3.108426964	Diexf	0.893189925	1	0.111977297	0.885776529	FALSE	not_dynamic
Irf6	3.832945166	4.07404625	3.985425261	4.593162379	Irf6	0.059435343	0.52345729	-0.241101085	0.00041302	TRUE	not_dynamic
A130010J15Rik	3.209395315	3.247705546	3.079698042	3.401627543	A130010J15Rik	0.233225978	1	-0.03831023	0.322956213	TRUE	not_dynamic
Traf3ip3	0.270517036	0.124209085	0	0.139371492	Traf3ip3	0.57099217	1	0.146307951	NA	FALSE	not_dynamic
Gm15872	0.144378195	0	0	0	Gm15872	0.715978944	1	0.144378195	NA	FALSE	not_dynamic
Lamb3	1.88578923	0.234680872	2.041474054	1.027693579	Lamb3	5.47E-05	0.002635261	1.651108357	0.002041069	TRUE	Foxn1_dependent
Hsd11b1	0	0.334153657	0.077651944	0.261673364	Hsd11b1	0.999877116	1	-0.334153657	NA	TRUE	not_dynamic
G0s2	2.631287211	2.047032203	2.051903369	1.45631553	G0s2	0.085698307	0.652537721	0.584255008	0.152742658	TRUE	not_dynamic
Camk1g	1.585764711	2.047032203	1.298727999	1.345855192	Camk1g	0.005958282	0.110403639	-0.461267491	0.927656802	TRUE	not_dynamic
X4631405K08Rik	4.171875124	3.345553749	3.73812637	3.227925685	X4631405K08Rik	4.81E-06	0.000314658	0.826321376	0.04008549	TRUE	Foxn1_dependent
Plxna2	2.271916986	1.93893822	2.442089288	2.119623624	Plxna2	0.375505591	1	0.332978766	0.373899954	TRUE	not_dynamic
Cd34	2.70664165	1.93893822	2.257495871	1.805783403	Cd34	0.176444983	0.955494923	0.76770343	0.170744127	TRUE	not_dynamic
Cd46	0.483218335	0.584177659	1.206463666	1.264795484	Cd46	0.528438243	1	-0.100959324	0.915999712	TRUE	not_dynamic
Cr1l	3.491671561	3.232166126	3.718722769	3.87034723	Cr1l	0.080422715	0.630368189	0.259505435	0.81741208	FALSE	not_dynamic
Cr2	0	0	0.216915637	0.261673364	Cr2	1	1	0	NA	FALSE	not_dynamic
Fam171a1	2.886474444	2.793695622	3.083403336	2.7883519	Fam171a1	0.725694662	1	0.092778823	0.407600646	TRUE	not_dynamic
Nmt2	3.715346303	3.96230743	3.910668856	4.031296413	Nmt2	0.454730188	1	-0.246961127	0.821937275	TRUE	not_dynamic
Rpp38	3.157916577	2.908271069	2.87893202	3.060533832	Rpp38	0.633784129	1	0.249645507	0.625249449	FALSE	not_dynamic
Acbd7	0.807621503	1.256413177	0.929870992	0.716305686	Acbd7	0.197089619	1	-0.448791674	0.759440538	FALSE	not_dynamic
Dclre1c	1.155148083	1.575948325	1.819337623	2.205606879	Dclre1c	0.014625052	0.208701434	-0.420800242	0.334098641	TRUE	not_dynamic
Suv39h2	2.895099777	3.273079724	3.848970747	4.083029409	Suv39h2	0.757838641	1	-0.377979947	0.675594107	TRUE	not_dynamic
Gm13184	0	0	0	0.139371492	Gm13184	1	1	0	NA	FALSE	not_dynamic
Hspa14	4.150079237	4.204603643	4.480591671	4.64765278	Hspa14	0.488056118	1	-0.054524406	0.742793602	TRUE	not_dynamic
Cdnf	0.144378195	0.234680872	0.339134522	0	Cdnf	0.591822132	1	-0.090302678	NA	FALSE	not_dynamic
Fam107b	4.396245275	3.617308468	4.342527293	3.514589556	Fam107b	9.60E-06	0.000580598	0.778936807	1.44E-06	TRUE	Foxn1_dependent
Gm13180	0	0	0.077651944	0	Gm13180	1	1	0	NA	FALSE	not_dynamic
Frmd4a	3.734077772	2.825555269	4.148457776	3.639916742	Frmd4a	1.21E-11	2.11E-09	0.908522503	0.007751599	TRUE	Foxn1_dependent
Gm13179	0	0	0.216915637	0.370634304	Gm13179	1	1	0	NA	FALSE	not_dynamic
Prpf18	3.246336622	3.184044268	3.485924538	3.32931436	Prpf18	0.576010828	1	0.062292353	0.671561598	TRUE	not_dynamic
Bend7	1.705531041	1.575948325	3.168445067	2.721778973	Bend7	0.42206891	1	0.129582716	0.087278993	TRUE	not_dynamic
Sephs1	3.84630371	4.053593841	4.445218893	4.55301412	Sephs1	0.730946697	1	-0.207290131	0.872992323	TRUE	not_dynamic
Phyh	2.928875852	3.127710794	3.379019867	3.599861193	Phyh	0.776320976	1	-0.198834942	0.562571808	TRUE	not_dynamic
Ucma	0.270517036	0.234680872	0.2798911	0.139371492	Ucma	1	1	0.035836164	NA	TRUE	not_dynamic
Mcm10	2.969552274	3.150626384	3.15820203	3.285516537	Mcm10	0.052898472	0.487990585	-0.181074111	0.948556621	TRUE	not_dynamic
Optn	0.574704133	1.000368455	0.448029603	0.261673364	Optn	0.06756006	0.566490998	-0.425664321	NA	FALSE	not_dynamic
Ccdc3	0.270517036	0.584177659	0.339134522	0.261673364	Ccdc3	0.272181163	1	-0.313660623	NA	FALSE	not_dynamic
Camk1d	1.676907186	1.293370537	1.998633819	1.964534754	Camk1d	0.439832418	1	0.383536649	0.918579163	TRUE	not_dynamic
Cdc123	4.766359366	5.001216964	4.924517805	5.066554449	Cdc123	0.030209658	0.342674202	-0.234857598	0.852591839	TRUE	not_dynamic
Nudt5	4.738205043	4.74149116	4.559692296	4.688378068	Nudt5	0.168136186	0.935785577	-0.003286117	0.858298023	TRUE	not_dynamic
Gm13199	0	0.334153657	0.149706131	0.370634304	Gm13199	0.989302086	1	-0.334153657	NA	TRUE	not_dynamic
Sec61a2	4.002613939	3.964819607	3.90905043	4.124991535	Sec61a2	0.909279565	1	0.037794331	0.633588945	FALSE	not_dynamic
Gm13267	0	0	0	0.139371492	Gm13267	1	1	0	NA	FALSE	not_dynamic
Dhtkd1	0.996406268	0.584177659	1.04983091	0.558332308	Dhtkd1	0.174176339	0.955494923	0.412228609	0.199051318	TRUE	not_dynamic
Upf2	4.094710589	3.861842968	4.1698993	4.174508155	Upf2	0.45448321	1	0.232867621	0.775629648	FALSE	not_dynamic
Proser2	2.363670753	2.709301004	2.644820841	2.824493877	Proser2	0.008692947	0.144527988	-0.345630251	0.88613643	TRUE	not_dynamic
Gm10857	0.144378195	0	0.077651944	0	Gm10857	0.76306164	1	0.144378195	NA	TRUE	not_dynamic
Echdc3	0.574704133	0.655324891	0.717695211	0.139371492	Echdc3	0.563851946	1	-0.080620757	0.181578012	FALSE	not_dynamic
Usp6nl	2.271916986	2.247512593	2.743054211	2.660961755	Usp6nl	0.840024576	1	0.024404393	0.892522134	TRUE	not_dynamic
Gm13391	0	0	0.077651944	0	Gm13391	1	1	0	NA	FALSE	not_dynamic
Celf2	3.92597932	4.153991832	4.147182077	4.930418479	Celf2	4.86E-06	0.000316829	-0.228012513	7.42E-06	TRUE	not_dynamic
Gm26565	0	0	0.077651944	0	Gm26565	1	1	0	NA	FALSE	not_dynamic
Gm28641	0	0	0	0.139371492	Gm28641	1	1	0	NA	FALSE	not_dynamic
Gm13219	1.412551419	0.334153657	1.206463666	1.755377991	Gm13219	0.002730212	0.060570889	1.078397762	0.156307774	FALSE	not_dynamic
Gata3	4.013899521	4.774408982	3.899284481	4.966489517	Gata3	5.78E-17	1.57E-14	-0.760509461	6.42E-10	TRUE	Foxn1_dependent
Gm13256	0	0.124209085	0.149706131	0	Gm13256	0.999989247	1	-0.124209085	NA	FALSE	not_dynamic
X4930412O13Rik	0.144378195	0.124209085	0.077651944	0.558332308	X4930412O13Rik	1	1	0.02016911	NA	FALSE	not_dynamic
X9230102O04Rik	0.144378195	0.721744678	0.339134522	0.468880674	X9230102O04Rik	0.10002943	0.709228	-0.577366483	NA	TRUE	not_dynamic
Gm13262	0.382512287	0.124209085	0.2798911	0.716305686	Gm13262	0.34066562	1	0.258303202	0.312093718	FALSE	not_dynamic
Taf3	3.611848918	3.715339592	3.73812637	3.83220944	Taf3	0.6900539	1	-0.103490674	0.915999712	TRUE	not_dynamic
Atp5c1	6.232555805	6.32539228	6.189119018	6.377469195	Atp5c1	0.378696575	1	-0.092836475	0.811077033	TRUE	not_dynamic
Kin	3.722881047	3.731311245	3.83685745	3.740678048	Kin	0.521418948	1	-0.008430198	0.829143078	FALSE	not_dynamic
Itih2	0	0.124209085	0.077651944	0.139371492	Itih2	0.999989493	1	-0.124209085	NA	TRUE	not_dynamic
Itih5	2.474222052	3.558803979	3.813964469	4.636120068	Itih5	0.000127796	0.005223405	-1.084581928	3.42E-06	TRUE	Foxn1_dependent
Sfmbt2	0.658517315	1.047857853	0.864024063	0.716305686	Sfmbt2	0.080253369	0.629581328	-0.389340537	0.690917032	FALSE	not_dynamic
Prkcq	2.078121083	0.950510884	2.523004415	1.306146448	Prkcq	6.52E-05	0.003033792	1.127610199	5.28E-06	TRUE	Foxn1_dependent
Pfkfb3	2.205709593	1.575948325	2.322886944	2.04508275	Pfkfb3	0.023999384	0.29367778	0.629761268	0.412991834	TRUE	not_dynamic
Rbm17	4.892853207	5.140565389	5.104452032	5.064667099	Rbm17	0.506301443	1	-0.247712182	0.987247874	FALSE	not_dynamic
Il2ra	0.144378195	0	0	0	Il2ra	0.658937567	1	0.144378195	NA	FALSE	not_dynamic
Il15ra	0.270517036	0	0.339134522	0	Il15ra	0.962287979	1	0.270517036	NA	TRUE	not_dynamic
Fbxo18	3.533356172	3.795738591	3.850689301	4.054907989	Fbxo18	0.736708728	1	-0.262382419	0.655140425	TRUE	not_dynamic
Ankrd16	2.727168184	2.871518788	3.098088726	3.27426065	Ankrd16	0.167590376	0.934514108	-0.144350604	0.716299375	TRUE	not_dynamic
Itga8	0.270517036	0.124209085	0.339134522	0.261673364	Itga8	0.570963162	1	0.146307951	NA	TRUE	not_dynamic
Fam188a	3.376508953	3.252832151	3.406167089	3.355744821	Fam188a	0.504715812	1	0.123676802	0.88613643	TRUE	not_dynamic
Pter	2.937144579	2.709301004	2.66749955	2.731565062	Pter	0.555377131	1	0.227843575	0.991622794	FALSE	not_dynamic
C1ql3	1.733358319	1.178129907	2.793727605	2.769778967	C1ql3	0.035174547	0.378662186	0.555228412	0.957427661	TRUE	not_dynamic
Rsu1	4.159824994	4.055887097	4.29302206	4.491274811	Rsu1	0.246050912	1	0.103937897	0.781869407	FALSE	not_dynamic
Trdmt1	2.153008769	1.679772461	1.832344338	1.702296381	Trdmt1	0.134534916	0.840220519	0.473236308	0.594325517	TRUE	not_dynamic
Vim	3.611848918	3.977286691	4.511214089	5.255814869	Vim	0.000109406	0.00463413	-0.365437773	0.002014346	TRUE	not_dynamic
St8sia6	0.658517315	1.047857853	1.383194065	2.101502813	St8sia6	0.075644944	0.610054094	-0.389340537	0.046590681	TRUE	not_dynamic
Hacd1	3.407853212	3.283051821	3.211657746	3.060533832	Hacd1	0.369955217	1	0.124801392	0.563871416	TRUE	not_dynamic
Stam	2.903651348	3.167474914	3.15820203	3.101723928	Stam	0.003400722	0.072350614	-0.263823566	0.780458161	FALSE	not_dynamic
Mrc1	0.270517036	0.424620684	0.216915637	0.261673364	Mrc1	0.422492412	1	-0.154103648	NA	TRUE	not_dynamic
Cacnb2	0.937351243	1.000368455	1.276447646	1.616985139	Cacnb2	0.571007688	1	-0.063017212	0.485524062	TRUE	not_dynamic
Gm10848	0.144378195	0.124209085	0.077651944	0.370634304	Gm10848	0.999999249	1	0.02016911	NA	FALSE	not_dynamic
Gm13269	0.144378195	0	0.077651944	0	Gm13269	0.808339162	1	0.144378195	NA	TRUE	not_dynamic
Nsun6	2.549788325	2.247512593	2.449087978	2.514941175	Nsun6	0.128548477	0.81760569	0.302275732	0.72558223	FALSE	not_dynamic
Arl5b	3.79526151	3.708878813	3.753382648	3.799277789	Arl5b	0.344771516	1	0.086382697	0.983314425	FALSE	not_dynamic
Malrd1	0	0	0	0.139371492	Malrd1	1	1	0	NA	FALSE	not_dynamic
Plxdc2	3.246336622	3.535951178	3.937788754	4.432605614	Plxdc2	0.394958615	1	-0.289614556	0.034029872	TRUE	not_dynamic
Nebl	2.786334705	2.547136248	3.165042366	2.526962475	Nebl	0.970156549	1	0.239198458	0.003434038	TRUE	not_dynamic
H2afb1	0	0	0	0.139371492	H2afb1	1	1	0	NA	FALSE	not_dynamic
A930004D18Rik	2.737275581	2.219166542	2.673089765	2.731565062	A930004D18Rik	0.004493415	0.089542092	0.518109039	0.948556621	FALSE	not_dynamic
Skida1	3.491671561	3.336188687	3.406167089	3.088181538	Skida1	0.356517372	1	0.155482874	0.197118881	TRUE	not_dynamic
Mllt10	4.78469797	4.54582425	4.815525048	4.765167165	Mllt10	7.36E-05	0.003352731	0.23887372	0.88549365	TRUE	not_dynamic
Dnajc1	3.505760384	3.408762719	4.064730718	4.124991535	Dnajc1	0.595264512	1	0.096997664	0.976613553	FALSE	not_dynamic
Commd3	4.896341833	4.887271615	4.976532963	5.138391322	Commd3	0.856972003	1	0.009070218	0.799960661	FALSE	not_dynamic
Bmi1	2.805303717	3.023998117	3.598090875	3.848277312	Bmi1	0.011361912	0.174594299	-0.2186944	0.628798272	TRUE	not_dynamic
Pip4k2a	1.88578923	1.329010591	2.290725811	2.386040797	Pip4k2a	0.038328634	0.398834706	0.556778638	0.935029993	FALSE	not_dynamic
Armc3	0	0.124209085	0	0	Armc3	0.999989612	1	-0.124209085	NA	FALSE	not_dynamic
Msrb2	2.795864188	2.700456186	2.673089765	3.13479864	Msrb2	0.887748849	1	0.095408002	0.356861193	FALSE	not_dynamic
X4921504E06Rik	0.144378195	0	0	0	X4921504E06Rik	0.88976556	1	0.144378195	NA	FALSE	not_dynamic
Otud1	0.574704133	0.334153657	0.991648671	1.079824876	Otud1	0.483036413	1	0.240550476	0.918736595	FALSE	not_dynamic
Gm13346	0	0	0.077651944	0	Gm13346	1	1	0	NA	FALSE	not_dynamic
Etl4	4.057809756	4.172508545	4.53661207	4.840031597	Etl4	0.750140552	1	-0.114698789	0.347086746	TRUE	not_dynamic
Gm13362	0	0	0.216915637	0.139371492	Gm13362	1	1	0	NA	FALSE	not_dynamic
Arhgap21	2.86899733	2.587725704	3.392685597	3.667030568	Arhgap21	0.406287268	1	0.281271626	0.388042632	FALSE	not_dynamic
Gm13375	0.144378195	0	0.756333254	0.716305686	Gm13375	0.816523293	1	0.144378195	0.971485933	TRUE	not_dynamic
Enkur	0.270517036	0.584177659	0.149706131	0.261673364	Enkur	0.177074928	0.955494923	-0.313660623	NA	TRUE	not_dynamic
Thnsl1	2.271916986	2.587725704	2.548583801	2.76036152	Thnsl1	0.002244253	0.052409267	-0.315808718	0.686892427	TRUE	not_dynamic
Gad2	0.483218335	0.584177659	0.395063598	0.914493398	Gad2	0.528435317	1	-0.100959324	0.209014	TRUE	not_dynamic
Apbb1ip	0	0	0.077651944	0.370634304	Apbb1ip	1	1	0	NA	FALSE	not_dynamic
Pdss1	2.66427961	2.449297316	2.689675319	2.815580104	Pdss1	0.905913425	1	0.214982295	0.838147454	FALSE	not_dynamic
Abi1	3.953176399	3.883848399	3.662299914	3.570835993	Abi1	0.158375357	0.906609271	0.069328	0.833178696	TRUE	not_dynamic
Acbd5	3.234173854	3.247705546	3.47348299	3.450254758	Acbd5	0.759134182	1	-0.013531692	0.95657995	FALSE	not_dynamic
Mastl	2.378176736	2.402538684	2.923307935	2.957263267	Mastl	0.392926504	1	-0.024361948	0.98220061	TRUE	not_dynamic
Yme1l1	4.295645537	4.479090414	4.828525883	4.909679604	Yme1l1	0.246399235	1	-0.183444876	0.921201002	TRUE	not_dynamic
Spopl	2.903651348	2.922601936	3.440391361	3.591653886	Spopl	0.58169009	1	-0.018950588	0.830117596	TRUE	not_dynamic
Hnmt	0.382512287	0.721744678	0.59192494	0.468880674	Hnmt	0.145701288	0.866089412	-0.339232391	0.828489169	FALSE	not_dynamic
Il1f9	0.144378195	0	0	0	Il1f9	0.80881959	1	0.144378195	NA	FALSE	not_dynamic
Il1rn	0	0	0.2798911	0	Il1rn	1	1	0	NA	FALSE	not_dynamic
Psd4	0.483218335	0.784026306	0.756333254	1.221660586	Psd4	0.255592125	1	-0.300807971	0.360640877	TRUE	not_dynamic
Pax8	0.483218335	0.424620684	0	0	Pax8	1	1	0.058597651	NA	FALSE	not_dynamic
Cacna1b	2.895099777	3.312384986	3.098088726	3.355744821	Cacna1b	0.450902573	1	-0.41728521	0.542314099	TRUE	not_dynamic
Ehmt1	4.45388866	4.47758905	4.820745682	4.927172379	Ehmt1	0.267357239	1	-0.02370039	0.903829702	TRUE	not_dynamic
Arrdc1	3.096647211	3.743907405	2.986384664	3.523451457	Arrdc1	0.000165326	0.006473855	-0.647260194	0.029146663	TRUE	Foxn1_dependent
Zmynd19	2.363670753	2.28857978	3.983923499	4.028638157	Zmynd19	0.925408995	1	0.075090973	0.970486819	FALSE	not_dynamic
Dph7	3.038843637	2.964402018	2.994502104	3.101723928	Dph7	0.451116374	1	0.07444162	0.916663164	FALSE	not_dynamic
Mrpl41	4.670710473	4.530266586	4.488789301	4.217289487	Mrpl41	0.26586731	1	0.140443887	0.321049578	TRUE	not_dynamic
Pnpla7	0.658517315	1.329010591	1.403241064	1.646238384	Pnpla7	0.01616313	0.221722351	-0.670493276	0.51956681	TRUE	not_dynamic
Nsmf	2.895099777	2.735375542	2.974083602	2.850768155	Nsmf	0.821588737	1	0.159724235	0.732523243	TRUE	not_dynamic
Noxa1	0.144378195	0	0.077651944	0.468880674	Noxa1	0.806489593	1	0.144378195	NA	FALSE	not_dynamic
Gm13387	0.270517036	0.124209085	0	0.261673364	Gm13387	0.571021077	1	0.146307951	NA	FALSE	not_dynamic
Nrarp	2.097375299	2.063964171	3.498213193	2.769778967	Nrarp	0.526137676	1	0.033411128	0.000290853	TRUE	not_dynamic
Gm38287	0.144378195	0	0.448029603	0.139371492	Gm38287	0.881391423	1	0.144378195	NA	TRUE	not_dynamic
Tor4a	0.874588625	0.842655313	1.230340011	1.45631553	Tor4a	0.87144723	1	0.031933313	0.675368493	FALSE	not_dynamic
Nelfb	4.105008327	4.14355466	4.075759465	4.313863922	Nelfb	0.539034664	1	-0.038546333	0.650777942	TRUE	not_dynamic
X4933433C11Rik	0	0	0.077651944	0	X4933433C11Rik	1	1	0	NA	FALSE	not_dynamic
Fam166a	0.144378195	0.124209085	0.077651944	0	Fam166a	0.969636439	1	0.02016911	NA	TRUE	not_dynamic
Tubb4b	5.661456486	5.463886209	5.834315566	5.916576382	Tubb4b	0.03683803	0.389575608	0.197570277	0.992272508	FALSE	not_dynamic
Rnf224	0.270517036	0.124209085	0.077651944	0	Rnf224	0.570979115	1	0.146307951	NA	TRUE	not_dynamic
Cysrt1	0	0.124209085	0.149706131	0.261673364	Cysrt1	0.999987162	1	-0.124209085	NA	TRUE	not_dynamic
Rnf208	2.363670753	2.526206507	2.369268682	2.639838674	Rnf208	0.428401645	1	-0.162535754	0.437654215	TRUE	not_dynamic
Ndor1	1.861943536	1.796016752	1.953875834	2.22195067	Ndor1	0.839800782	1	0.065926784	0.79943089	FALSE	not_dynamic
Tmem203	3.046254467	3.074146098	2.846653967	2.80658616	Tmem203	0.848661082	1	-0.027891631	0.873246333	FALSE	not_dynamic
Tprn	1.485474581	1.396692464	1.723221258	1.921689429	Tprn	0.999999042	1	0.088782117	0.836737745	FALSE	not_dynamic
Ssna1	5.1466398	4.968651441	4.827233379	4.684241197	Ssna1	0.051022219	0.476173359	0.17798836	0.645010332	TRUE	not_dynamic
Anapc2	3.599187224	3.620853801	3.785049463	4.015239836	Anapc2	0.328686875	1	-0.021666577	0.493658661	TRUE	not_dynamic
Grin1	0	0	0.077651944	0	Grin1	1	1	0	NA	FALSE	not_dynamic
AA543186	0.807621503	1.13656339	1.362736948	0.914493398	AA543186	0.159893872	0.911567632	-0.328941887	0.250494017	FALSE	not_dynamic
Man1b1	3.103643266	3.189506933	3.01451202	3.13479864	Man1b1	0.586767957	1	-0.085863667	0.861642435	TRUE	not_dynamic
Dpp7	1.861943536	2.113105022	1.845184048	2.172095429	Dpp7	0.039500393	0.406891832	-0.251161486	0.417382273	TRUE	not_dynamic
Uap1l1	0.483218335	0.950510884	0.67750406	0.716305686	Uap1l1	0.38692546	1	-0.467292549	0.898308321	TRUE	not_dynamic
Sapcd2	3.577721486	3.464081547	3.185287035	3.307655211	Sapcd2	0.755308514	1	0.113639939	0.917514859	FALSE	not_dynamic
Entpd2	0	0.124209085	0	0.261673364	Entpd2	0.999989155	1	-0.124209085	NA	TRUE	not_dynamic
Npdc1	2.56184563	3.156274161	2.83249507	3.558134005	Npdc1	0.000238612	0.008721503	-0.594428531	0.000183709	TRUE	Foxn1_dependent
Fut7	0	0.124209085	0.077651944	0	Fut7	0.999989855	1	-0.124209085	NA	FALSE	not_dynamic
Abca2	2.018028852	2.36597657	2.361686251	2.284778812	Abca2	0.770378692	1	-0.347947719	0.970152663	FALSE	not_dynamic
BC029214	2.44770876	2.36597657	2.49675351	2.550580038	BC029214	0.783352836	1	0.08173219	0.997126712	FALSE	not_dynamic
Clic3	0.144378195	0.234680872	0	0	Clic3	0.571001445	1	-0.090302678	NA	FALSE	not_dynamic
Ptgds	0.144378195	0	0	0	Ptgds	0.806403611	1	0.144378195	NA	FALSE	not_dynamic
C8g	1.248506894	1.293370537	1.182003268	1.221660586	C8g	0.48849614	1	-0.044863643	0.943124474	TRUE	not_dynamic
Fbxw5	3.84630371	3.573754104	3.316567764	3.575034387	Fbxw5	0.148175803	0.873946939	0.272549606	0.628798272	FALSE	not_dynamic
Traf2	3.215647748	3.16189022	2.96994939	3.147728181	Traf2	0.983955239	1	0.053757528	0.805379694	FALSE	not_dynamic
Edf1	6.001558177	5.856840582	5.501651875	5.141894914	Edf1	0.021093541	0.269178194	0.144717595	0.190900214	TRUE	not_dynamic
Mamdc4	0.735845846	0.424620684	0.59192494	0.852694543	Mamdc4	0.370106487	1	0.311225162	0.829350618	FALSE	not_dynamic
Phpt1	5.265783809	5.303793136	3.7721314	3.583378662	Phpt1	0.158655754	0.907650961	-0.038009328	0.495136197	FALSE	not_dynamic
Gm996	0	0.124209085	0	0.139371492	Gm996	0.999989132	1	-0.124209085	NA	TRUE	not_dynamic
Rabl6	4.102443817	4.067275152	4.097458631	4.299756094	Rabl6	0.558397203	1	0.035168665	0.672303193	FALSE	not_dynamic
Ccdc183	0	0.124209085	0	0	Ccdc183	0.999989314	1	-0.124209085	NA	FALSE	not_dynamic
Tmem141	2.757188966	3.273079724	2.85598307	2.925686684	Tmem141	0.000392651	0.013009983	-0.515890758	0.927701502	TRUE	Foxn1_independent
Lcn8	0.658517315	0.234680872	0.2798911	0.261673364	Lcn8	0.177132866	0.955494923	0.423836443	NA	TRUE	not_dynamic
A230005M16Rik	0.382512287	0.334153657	0.149706131	0.370634304	A230005M16Rik	0.999999906	1	0.04835863	NA	FALSE	not_dynamic
Bmyc	4.359199546	4.298735619	4.463061678	4.514466689	Bmyc	0.298092689	1	0.060463926	0.93795721	FALSE	not_dynamic
Gm13539	0.144378195	0	0	0	Gm13539	0.999834766	1	0.144378195	NA	FALSE	not_dynamic
Camsap1	3.293560228	3.237372809	3.997358854	4.041859334	Camsap1	0.966599093	1	0.056187419	0.993574027	FALSE	not_dynamic
Ubac1	3.031377477	3.570037474	4.079864086	4.195001297	Ubac1	0.449436477	1	-0.538659997	0.878347658	TRUE	not_dynamic
Nacc2	1.931839704	1.97628296	1.819337623	1.943341539	Nacc2	0.602923769	1	-0.044443257	0.812068367	TRUE	not_dynamic
C330006A16Rik	2.814654973	2.817685011	2.788774266	2.884759981	C330006A16Rik	0.891012788	1	-0.003030037	0.906274424	TRUE	not_dynamic
Lhx3	0	0	0.077651944	0	Lhx3	1	1	0	NA	FALSE	not_dynamic
Qsox2	2.17088609	2.449297316	2.597859571	2.550580038	Qsox2	0.433244004	1	-0.278411225	0.891609726	FALSE	not_dynamic
Gpsm1	2.727168184	3.004524732	2.927639112	3.002833846	Gpsm1	0.529049661	1	-0.277356548	0.96149973	TRUE	not_dynamic
Dnlz	4.491131082	4.337502807	4.19089072	4.028638157	Dnlz	0.879572075	1	0.153628274	0.632806103	TRUE	not_dynamic
Card9	0.144378195	0.334153657	0	0	Card9	0.340686417	1	-0.189775462	NA	FALSE	not_dynamic
Snapc4	1.88578923	1.838977496	2.406341694	2.399704698	Snapc4	0.830610713	1	0.046811734	0.879296739	TRUE	not_dynamic
Gm13563	0.270517036	0	0.829399898	0.640435207	Gm13563	0.850458745	1	0.270517036	0.572124911	TRUE	not_dynamic
Sdccag3	3.684626437	3.682610012	3.762800963	3.879658669	Sdccag3	0.783619314	1	0.002016425	0.941170659	FALSE	not_dynamic
Pmpca	4.038835824	4.115896929	4.063343533	4.185945042	Pmpca	0.364216188	1	-0.077061105	0.850734086	TRUE	not_dynamic
Inpp5e	2.608671605	2.617121923	2.633285653	2.701914719	Inpp5e	0.742452557	1	-0.008450318	0.971666922	TRUE	not_dynamic
Sec16a	2.842195243	2.655019137	3.298835988	3.421363076	Sec16a	0.99386931	1	0.187176106	0.904647141	FALSE	not_dynamic
Notch1	2.937144579	2.189993493	3.619955192	3.51012898	Notch1	0.187160516	0.983506029	0.747151087	0.79360721	TRUE	not_dynamic
Egfl7	2.685684931	2.752388355	2.748238674	2.824493877	Egfl7	0.609711896	1	-0.066703424	0.953434207	TRUE	not_dynamic
Agpat2	3.240273729	3.167474914	3.175215931	3.074453232	Agpat2	0.109999184	0.753209305	0.072798815	0.777401463	TRUE	not_dynamic
Fam69b	2.56184563	3.480504887	3.455800602	4.00165956	Fam69b	0.062293741	0.541309799	-0.918659258	0.006783116	TRUE	not_dynamic
Abo	0	0.124209085	0.149706131	0.139371492	Abo	0.979523716	1	-0.124209085	NA	FALSE	not_dynamic
Surf6	3.000942594	2.95755555	3.01451202	2.909516442	Surf6	0.636373894	1	0.043387044	0.956703494	TRUE	not_dynamic
Med22	3.124342471	3.092321665	3.130362957	3.239712251	Med22	0.493583275	1	0.032020805	0.938130928	FALSE	not_dynamic
Rpl7a	5.803697212	6.02688375	5.292443955	5.224108621	Rpl7a	0.925911356	1	-0.223186539	0.88549365	FALSE	not_dynamic
Surf1	3.402696921	3.373133933	3.286837684	3.285516537	Surf1	0.580967741	1	0.029562989	0.930964774	TRUE	not_dynamic
Surf2	3.869260183	3.762509057	3.613445945	3.996175387	Surf2	0.863001102	1	0.106751125	0.180748218	FALSE	not_dynamic
Surf4	4.193206067	4.250893804	4.035187904	3.942518489	Surf4	0.140972036	0.853985186	-0.057687737	0.826948037	FALSE	not_dynamic
Stkld1	0	0	0.077651944	0	Stkld1	1	1	0	NA	FALSE	not_dynamic
Rexo4	3.707754355	3.631415	3.619955192	3.663201884	Rexo4	0.571503107	1	0.076339355	0.997126712	FALSE	not_dynamic
Adamts13	0	0.124209085	0	0	Adamts13	0.999990564	1	-0.124209085	NA	FALSE	not_dynamic
Cacfd1	3.730359443	3.947100374	3.589209515	3.891940567	Cacfd1	0.342159416	1	-0.216740931	0.214076187	TRUE	not_dynamic
Gm13398	0	0.124209085	0.077651944	0.139371492	Gm13398	0.999987981	1	-0.124209085	NA	TRUE	not_dynamic
Adamtsl2	0.144378195	0.234680872	0	0	Adamtsl2	0.553197238	1	-0.090302678	NA	FALSE	not_dynamic
Fam163b	0.574704133	0.124209085	0.149706131	0	Fam163b	0.214991318	1	0.450495049	NA	TRUE	not_dynamic
Sardh	0.382512287	0.234680872	0.395063598	0.139371492	Sardh	0.656322897	1	0.147831415	NA	TRUE	not_dynamic
Vav2	1.812475365	1.363424023	2.131639207	2.22195067	Vav2	0.09350982	0.689514864	0.449051342	0.952964513	FALSE	not_dynamic
Brd3	5.529423829	5.458830193	5.534703262	5.560192674	Brd3	0.873066907	1	0.070593637	0.998595211	FALSE	not_dynamic
Wdr5	3.888526233	3.715339592	3.904179377	4.085547118	Wdr5	0.187279256	0.983760712	0.173186641	0.706222287	FALSE	not_dynamic
Rxra	2.17088609	2.047032203	2.597859571	2.76036152	Rxra	0.914940047	1	0.123853888	0.827318872	FALSE	not_dynamic
Col5a1	2.134806022	2.426191271	2.722043319	3.060533832	Col5a1	0.011165124	0.173090326	-0.291385249	0.261564463	TRUE	not_dynamic
F730016J06Rik	0	0	0	0.139371492	F730016J06Rik	1	1	0	NA	FALSE	not_dynamic
Olfm1	1.585764711	2.247512593	2.633285653	2.269437953	Olfm1	0.003704854	0.077121569	-0.661747882	0.467978626	FALSE	not_dynamic
Ppp1r26	1.676907186	1.704127503	2.02028333	2.439610678	Ppp1r26	0.384133932	1	-0.027220316	0.32387631	TRUE	not_dynamic
X1700007K13Rik	2.573759286	2.189993493	2.187527762	1.780898251	X1700007K13Rik	0.037214759	0.391848316	0.383765793	0.302780278	TRUE	not_dynamic
Mrps2	3.51041289	3.464081547	3.395396474	3.492085007	Mrps2	0.614808292	1	0.046331343	0.99740724	FALSE	not_dynamic
Gm10134	0.144378195	0	0.077651944	0	Gm10134	0.810676299	1	0.144378195	NA	TRUE	not_dynamic
Ralgds	2.406572295	2.493966895	2.957443206	3.203927415	Ralgds	0.176584815	0.955494923	-0.0873946	0.506723251	TRUE	not_dynamic
Gtf3c5	2.795864188	2.536726133	2.678648904	2.721778973	Gtf3c5	0.314162067	1	0.259138056	0.957437937	FALSE	not_dynamic
Tsc1	2.500050507	2.189993493	2.803561277	2.867908492	Tsc1	0.267003434	1	0.310057014	0.987309995	FALSE	not_dynamic
X1700026L06Rik	0.483218335	1.13656339	0.498330765	0.468880674	X1700026L06Rik	0.01798178	0.239793023	-0.653345056	0.962667878	FALSE	not_dynamic
Ak8	1.052167414	0.784026306	1.021162877	0.261673364	Ak8	0.37096475	1	0.268141108	0.052061652	TRUE	not_dynamic
Gtf3c4	3.310709553	2.95755555	3.475983714	3.659358485	Gtf3c4	0.064806716	0.555601525	0.353154004	0.716299375	FALSE	not_dynamic
Ddx31	2.116265783	2.029808597	2.462940107	2.452566463	Ddx31	0.49916851	1	0.086457185	0.892522134	TRUE	not_dynamic
Barhl1	0	0	0.077651944	0	Barhl1	1	1	0	NA	FALSE	not_dynamic
Cfap77	0.874588625	0.584177659	0.864024063	0.972694419	Cfap77	0.587849631	1	0.290410966	0.902122895	FALSE	not_dynamic
Ttf1	3.215647748	3.121898895	3.319492731	3.32931436	Ttf1	0.501847723	1	0.093748853	0.964163667	FALSE	not_dynamic
Gm13393	0	0	0.077651944	0	Gm13393	1	1	0	NA	FALSE	not_dynamic
Setx	3.228036541	3.092321665	4.043718141	4.234769139	Setx	0.52808291	1	0.135714876	0.813176414	FALSE	not_dynamic
Med27	3.038843637	3.004524732	2.986384664	2.909516442	Med27	0.754731719	1	0.034318905	0.855458193	TRUE	not_dynamic
Gm13402	0	0	0	0.139371492	Gm13402	1	1	0	NA	FALSE	not_dynamic
Rapgef1	2.420473324	2.261389892	2.827730534	2.972685357	Rapgef1	0.999999907	1	0.159083432	0.637031952	FALSE	not_dynamic
Gm13547	0	0	0	0.139371492	Gm13547	1	1	0	NA	FALSE	not_dynamic
Trub2	3.392303885	3.167474914	3.090772988	3.302166321	Trub2	0.675371049	1	0.224828971	0.56727022	FALSE	not_dynamic
Coq4	3.719120771	3.535951178	3.575737804	3.575034387	Coq4	0.385996491	1	0.183169594	0.847803259	TRUE	not_dynamic
Slc27a4	1.954093365	2.159943737	2.265907449	2.426484836	Slc27a4	0.418425924	1	-0.205850372	0.816534353	TRUE	not_dynamic
Urm1	3.919833742	3.921229812	3.615620405	3.882743314	Urm1	0.937187793	1	-0.00139607	0.407600646	TRUE	not_dynamic
X2600006K01Rik	0.937351243	1.000368455	0.961236816	0.914493398	X2600006K01Rik	0.974858848	1	-0.063017212	0.970486819	FALSE	not_dynamic
Cercam	1.553439481	2.315049905	1.693972758	1.89955811	Cercam	2.26E-05	0.001231229	-0.761610425	0.760966499	TRUE	Foxn1_independent
Odf2	3.798746583	3.792762941	3.988422037	3.838667603	Odf2	0.257584424	1	0.005983642	0.583339549	TRUE	not_dynamic
Gle1	3.93208736	3.859057927	3.674661407	3.795924182	Gle1	0.3325608	1	0.073029433	0.857187511	FALSE	not_dynamic
Sptan1	3.759726002	3.699108699	4.653204438	4.78535237	Sptan1	0.579685059	1	0.060617303	0.888865236	FALSE	not_dynamic
Wdr34	3.252362977	3.11605302	3.126827941	3.302166321	Wdr34	0.642714904	1	0.136309957	0.769195368	FALSE	not_dynamic
Set	6.401441806	6.494863517	7.273338833	7.314482617	Set	0.289714219	1	-0.093421711	0.973207583	TRUE	not_dynamic
Pkn3	1.585764711	0.950510884	1.206463666	1.264795484	Pkn3	0.064238214	0.552331217	0.635253828	0.878347658	FALSE	not_dynamic
Zdhhc12	3.537882331	3.86738989	3.639232507	4.044482722	Zdhhc12	0.252578963	1	-0.329507559	0.256904454	TRUE	not_dynamic
Zer1	2.653402641	2.28857978	2.974083602	3.060533832	Zer1	0.170446709	0.942557172	0.364822861	0.872128657	FALSE	not_dynamic
Tbc1d13	2.116265783	2.128962943	1.930722485	2.101502813	Tbc1d13	0.96086395	1	-0.01269716	0.733109357	TRUE	not_dynamic
Endog	2.078121083	2.83336407	2.931951612	3.128270634	Endog	0.669196806	1	-0.755242987	0.83037827	TRUE	not_dynamic
D2Wsu81e	4.036095633	3.931658488	3.854117576	3.985115978	D2Wsu81e	0.608798754	1	0.104437145	0.88549365	FALSE	not_dynamic
Ccbl1	2.62004334	2.48298517	2.282521273	2.269437953	Ccbl1	0.544767241	1	0.13705817	0.987915724	TRUE	not_dynamic
X1700084E18Rik	1.10498279	1.000368455	0.961236816	0.716305686	X1700084E18Rik	0.996543622	1	0.104614335	0.885913698	TRUE	not_dynamic
Lrrc8a	3.016275816	3.492647773	3.387241695	3.482939438	Lrrc8a	0.033669903	0.368238256	-0.476371956	0.973207583	TRUE	not_dynamic
Phyhd1	0	0	0	0.139371492	Phyhd1	1	1	0	NA	FALSE	not_dynamic
Dolk	2.608671605	2.626731719	2.700581477	3.002833846	Dolk	0.601237493	1	-0.018060113	0.622360434	TRUE	not_dynamic
Nup188	2.851209325	2.908271069	3.298835988	3.523451457	Nup188	0.132366193	0.831685069	-0.057061744	0.545529849	TRUE	not_dynamic
Sh3glb2	4.190858308	4.335772887	4.070260296	4.370278629	Sh3glb2	0.19853785	1	-0.144914579	0.486287932	TRUE	not_dynamic
Fam73b	2.608671605	2.515575041	2.732603946	2.876369733	Fam73b	0.92194609	1	0.093096565	0.826328132	FALSE	not_dynamic
Dolpp1	2.43418376	2.247512593	2.449087978	2.399704698	Dolpp1	0.117129798	0.775088654	0.186671167	0.968665507	TRUE	not_dynamic
Crat	1.647439802	2.159943737	1.66384294	1.964534754	Crat	0.004579325	0.090737389	-0.512503934	0.539400522	TRUE	not_dynamic
Ppp2r4	4.207178034	4.102869162	3.973347536	4.09804145	Ppp2r4	0.672505611	1	0.104308872	0.916388927	FALSE	not_dynamic
Ier5l	2.17088609	2.275077244	3.775839335	3.435913255	Ier5l	0.711223122	1	-0.104191154	0.4723414	FALSE	not_dynamic
Cstad	0.574704133	1.000368455	0.59192494	0.852694543	Cstad	0.067520652	0.566490998	-0.425664321	0.706341219	TRUE	not_dynamic
X9330198N18Rik	0	0.124209085	0	0	X9330198N18Rik	0.99998836	1	-0.124209085	NA	FALSE	not_dynamic
Gm14486	0.270517036	0	0	0	Gm14486	0.887834366	1	0.270517036	NA	FALSE	not_dynamic
X1700001O22Rik	2.018028852	1.900144566	1.67902132	1.616985139	X1700001O22Rik	0.851037913	1	0.117884286	0.931749412	TRUE	not_dynamic
Ntmt1	4.65900482	4.614951717	4.238610582	4.563982807	Ntmt1	0.981081824	1	0.044053104	0.447277644	FALSE	not_dynamic
Asb6	2.903651348	2.856431141	2.573525168	2.731565062	Asb6	0.515702786	1	0.047220208	0.749112257	FALSE	not_dynamic
Prrx2	0.144378195	1.54821598	1.567590882	3.121699733	Prrx2	0.001076047	0.029681927	-1.403837786	2.66E-12	TRUE	Foxn1_dependent
Ptges	0.874588625	1.256413177	0.67750406	1.264795484	Ptges	0.053880137	0.491860474	-0.381824552	0.147870037	TRUE	not_dynamic
Tor1b	3.264307819	3.16189022	3.367951209	3.768682583	Tor1b	0.295482636	1	0.102417599	0.179722581	FALSE	not_dynamic
Tor1a	3.894866639	4.085230516	3.950300951	4.195001297	Tor1a	0.458687138	1	-0.190363877	0.627584968	TRUE	not_dynamic
BC005624	4.209487833	4.04899149	4.288599155	4.232600818	BC005624	0.598722771	1	0.160496344	0.868849935	TRUE	not_dynamic
Usp20	2.642406061	2.504829331	2.644820841	2.833328896	Usp20	0.726987856	1	0.137576731	0.914802245	FALSE	not_dynamic
Fnbp1	2.969552274	2.526206507	3.429985019	3.505648418	Fnbp1	0.170767896	0.943401649	0.443345767	0.915999712	FALSE	not_dynamic
Gpr107	3.365838672	3.173028593	3.641351671	3.86722405	Gpr107	0.105860939	0.736251707	0.192810079	0.46464709	FALSE	not_dynamic
Ncs1	3.496389925	3.45576761	3.819294173	3.678429445	Ncs1	0.663851139	1	0.040622315	0.70475693	TRUE	not_dynamic
Hmcn2	0.807621503	0.334153657	0.756333254	0.852694543	Hmcn2	0.145736275	0.866089412	0.473467846	0.956703494	FALSE	not_dynamic
Ass1	2.17088609	1.21803738	1.751638539	2.426484836	Ass1	0.068768851	0.570486014	0.95284871	0.052428577	FALSE	not_dynamic
Fubp3	4.174267823	4.243326055	4.218607196	4.313863922	Fubp3	0.222985385	1	-0.069058232	0.909829722	TRUE	not_dynamic
Exosc2	3.519653466	3.53979643	3.43779991	3.682200378	Exosc2	0.771245123	1	-0.020142964	0.615977424	TRUE	not_dynamic
Abl1	3.505760384	3.547442858	4.233939774	4.532318896	Abl1	0.64146009	1	-0.041682475	0.421846199	TRUE	not_dynamic
Qrfp	1.760432158	0.234680872	1.341852582	0.261673364	Qrfp	0.000266612	0.009565946	1.525751286	0.003784818	TRUE	Foxn1_dependent
Fibcd1	0.483218335	0	0.2798911	0	Fibcd1	0.680333332	1	0.483218335	NA	TRUE	not_dynamic
Lamc3	0.483218335	0	0.498330765	0.139371492	Lamc3	0.780863698	1	0.483218335	NA	TRUE	not_dynamic
Aif1l	3.891701461	4.128757153	3.632847937	3.587524834	Aif1l	0.766596515	1	-0.237055692	0.911813494	FALSE	not_dynamic
Nup214	3.276111664	3.055634054	3.751488294	3.927906322	Nup214	0.334041409	1	0.22047761	0.799960661	FALSE	not_dynamic
Fam78a	0.270517036	0.424620684	0	0.139371492	Fam78a	0.656348726	1	-0.154103648	NA	TRUE	not_dynamic
Plpp7	1.520034323	1.859785013	1.341852582	1.45631553	Plpp7	0.028121646	0.326430281	-0.339750689	0.880916493	TRUE	not_dynamic
Prrc2b	4.636680414	4.309458408	4.98706005	4.878311044	Prrc2b	0.002108276	0.050108243	0.327222006	0.838184657	TRUE	not_dynamic
Gm13610	0.735845846	0.584177659	0.793533769	0.370634304	Gm13610	0.780731957	1	0.151668187	0.43881719	TRUE	not_dynamic
Pomt1	2.153008769	2.047032203	2.282521273	2.452566463	Pomt1	0.634407086	1	0.105976566	0.871046251	FALSE	not_dynamic
Uck1	3.664935977	3.734475191	3.498213193	3.775562871	Uck1	0.378039469	1	-0.069539214	0.339780764	TRUE	not_dynamic
Swi5	6.337597781	6.2728965	6.048662324	5.722882505	Swi5	0.263122193	1	0.064701282	0.353024296	TRUE	not_dynamic
Golga2	2.56184563	2.59762077	3.175215931	3.313114136	Golga2	0.238263269	1	-0.035775141	0.831817606	TRUE	not_dynamic
Dnm1	0.382512287	0.584177659	1.253659544	1.586850287	Dnm1	0.325326842	1	-0.201665372	0.430068513	TRUE	not_dynamic
Ciz1	3.327569731	3.068013415	3.398100023	3.608001687	Ciz1	0.199467948	1	0.259556316	0.707424073	FALSE	not_dynamic
X1110008P14Rik	3.29930941	3.273079724	3.234175102	3.108426964	X1110008P14Rik	0.795992858	1	0.026229686	0.842407891	TRUE	not_dynamic
Ptges2	2.392475301	2.526206507	3.045717693	3.245553844	Ptges2	0.525715328	1	-0.133731206	0.65753177	TRUE	not_dynamic
Slc25a25	1.585764711	2.012283133	2.178427231	2.22195067	Slc25a25	0.015623632	0.216277614	-0.426518422	0.943541297	TRUE	not_dynamic
Naif1	1.202916577	1.093193883	0.897489407	0.914493398	Naif1	0.851213776	1	0.109722694	0.929721483	FALSE	not_dynamic
Fam102a	1.617077659	1.957784909	2.427943224	2.76036152	Fam102a	0.050443591	0.473487183	-0.34070725	0.372072541	TRUE	not_dynamic
Dpm2	4.076430372	4.156066258	4.151004301	4.195001297	Dpm2	0.091736478	0.681464024	-0.079635886	0.966992399	TRUE	not_dynamic
Pip5kl1	0.144378195	0.584177659	0.395063598	0.468880674	Pip5kl1	0.096155353	0.699443034	-0.439799464	NA	TRUE	not_dynamic
St6galnac4	1.412551419	1.751127211	1.422894067	2.172095429	St6galnac4	0.113279481	0.764793567	-0.338575792	0.021689751	TRUE	not_dynamic
St6galnac6	0.937351243	0.950510884	1.253659544	1.729189352	St6galnac6	0.510980624	1	-0.013159641	0.285326413	TRUE	not_dynamic
Ak1	1.202916577	2.402538684	1.253659544	2.172095429	Ak1	4.67E-08	4.77E-06	-1.199622108	0.001474522	TRUE	Foxn1_dependent
Eng	0	0.424620684	0	0.468880674	Eng	0.958550547	1	-0.424620684	0.065181234	TRUE	not_dynamic
Fpgs	2.608671605	2.390499236	2.265907449	2.439610678	Fpgs	0.455705674	1	0.218172369	0.709481208	FALSE	not_dynamic
Cdk9	3.392303885	3.655632501	4.579770194	4.883985226	Cdk9	0.153627573	0.891823512	-0.263328616	0.479023766	TRUE	not_dynamic
Sh2d3c	1.647439802	1.773823844	1.461077976	1.221660586	Sh2d3c	0.300232445	1	-0.126384042	0.778381649	FALSE	not_dynamic
Ttc16	0	0.124209085	0.077651944	0.139371492	Ttc16	0.999990349	1	-0.124209085	NA	TRUE	not_dynamic
Tor2a	3.533356172	3.699108699	3.455800602	3.751271865	Tor2a	0.505639226	1	-0.165752527	0.466827743	TRUE	not_dynamic
Ptrh1	1.909079524	1.654809411	1.383194065	1.523711313	Ptrh1	0.61938457	1	0.254270113	0.996113785	FALSE	not_dynamic
Cfap157	0.270517036	0.234680872	0	0	Cfap157	0.999999422	1	0.035836164	NA	FALSE	not_dynamic
Stxbp1	1.202916577	0.721744678	1.298727999	0.852694543	Stxbp1	0.147651079	0.872374691	0.481171899	0.478618068	TRUE	not_dynamic
Gm13523	0	0	0.2798911	0.139371492	Gm13523	1	1	0	NA	FALSE	not_dynamic
Fam129b	3.360460531	3.16189022	3.505514549	3.323943393	Fam129b	0.274444546	1	0.198570311	0.43942717	TRUE	not_dynamic
Lrsam1	1.449677576	1.575948325	1.49785734	1.616985139	Lrsam1	0.166551228	0.931479203	-0.126270749	0.959286553	TRUE	not_dynamic
Rpl12	7.445698874	7.32858654	7.918156091	7.553223068	Rpl12	0.81713606	1	0.117112334	0.351165199	TRUE	not_dynamic
Slc2a8	2.271916986	2.504829331	2.361686251	2.538840978	Slc2a8	0.066828858	0.56425644	-0.232912345	0.735465219	TRUE	not_dynamic
Garnl3	1.052167414	1.047857853	1.341852582	1.345855192	Garnl3	0.840140704	1	0.004309561	0.945935401	FALSE	not_dynamic
Ralgps1	1.837515307	2.28857978	2.420794436	2.538840978	Ralgps1	0.002450583	0.055711452	-0.451064473	0.957875625	TRUE	not_dynamic
Angptl2	2.348951245	2.557439107	2.298863582	2.607293139	Angptl2	0.06122891	0.535045883	-0.208487862	0.458855965	TRUE	not_dynamic
Zbtb34	2.205709593	2.144573311	2.384263215	2.46535654	Zbtb34	0.534145342	1	0.061136281	0.899305438	FALSE	not_dynamic
Zbtb43	2.776713537	2.825555269	3.328216647	3.501147691	Zbtb43	0.154437378	0.894114495	-0.048841732	0.867528334	TRUE	not_dynamic
Lmx1b	0	0	0	0.139371492	Lmx1b	1	1	0	NA	FALSE	not_dynamic
X9430024E24Rik	0.382512287	0.334153657	0.077651944	0	X9430024E24Rik	0.340646953	1	0.04835863	NA	TRUE	not_dynamic
Mvb12b	2.685684931	2.437811028	2.798656529	2.850768155	Mvb12b	0.107550161	0.742779815	0.247873903	0.944838135	FALSE	not_dynamic
Nron	0.144378195	0	0.216915637	0	Nron	0.766994832	1	0.144378195	NA	TRUE	not_dynamic
Gm13404	0.144378195	0.507578105	0.216915637	0	Gm13404	0.157172953	0.902204577	-0.36319991	NA	FALSE	not_dynamic
C230014O12Rik	0	0.334153657	0	0.139371492	C230014O12Rik	0.999975258	1	-0.334153657	NA	TRUE	not_dynamic
Pbx3	3.812566675	3.535951178	4.443322051	3.888884205	Pbx3	0.030710337	0.346704849	0.276615498	0.002792752	TRUE	not_dynamic
C79798	0	0.124209085	0	0	C79798	0.999990173	1	-0.124209085	NA	FALSE	not_dynamic
Mapkap1	4.337107556	4.130884536	4.286380345	4.305826693	Mapkap1	0.362983356	1	0.20622302	0.994782576	FALSE	not_dynamic
Gapvd1	4.071145482	4.039722751	4.618755646	4.70880955	Gapvd1	0.373571778	1	0.031422731	0.925626955	FALSE	not_dynamic
Hspa5	5.904764574	6.054890075	6.279047526	6.324498265	Hspa5	0.767243027	1	-0.150125501	0.985243791	TRUE	not_dynamic
Rabepk	3.486930829	3.692541853	3.165042366	3.376397465	Rabepk	0.001354482	0.035226476	-0.205611023	0.829003135	TRUE	not_dynamic
Fbxw2	4.523671638	4.394607323	4.449945316	4.577910896	Fbxw2	0.29080991	1	0.129064315	0.882397819	FALSE	not_dynamic
Psmd5	4.125291029	4.397866984	4.46770471	4.563982807	Psmd5	0.379510706	1	-0.272575955	0.918979676	TRUE	not_dynamic
Cutal	0.937351243	1.490331611	1.04983091	1.129372628	Cutal	0.018490054	0.244053029	-0.552980368	0.919830712	TRUE	not_dynamic
Phf19	2.642406061	3.144946529	2.597859571	3.13479864	Phf19	0.048541631	0.463361696	-0.502540468	0.045461664	TRUE	not_dynamic
Traf1	2.188449418	2.449297316	2.187527762	2.584992359	Traf1	0.352999042	1	-0.260847897	0.257819985	TRUE	not_dynamic
Hc	0.483218335	0.424620684	0.448029603	0.852694543	Hc	0.999999999	1	0.058597651	0.756743933	FALSE	not_dynamic
Gm13449	0	0.124209085	0.077651944	0	Gm13449	0.999989858	1	-0.124209085	NA	FALSE	not_dynamic
AI182371	0.144378195	0	0.149706131	0	AI182371	0.857541013	1	0.144378195	NA	TRUE	not_dynamic
Cntrl	3.97674584	4.058175107	4.528798746	4.661884114	Cntrl	0.524048442	1	-0.081429267	0.869317028	TRUE	not_dynamic
Rab14	5.553177362	5.493696958	5.680101281	5.851653282	Rab14	0.832047714	1	0.059480403	0.833378788	FALSE	not_dynamic
Gsn	3.038843637	2.793695622	3.617790147	4.065225691	Gsn	0.82144426	1	0.245148016	0.036870132	FALSE	not_dynamic
Stom	1.485474581	1.654809411	1.515751884	1.176580863	Stom	0.267326323	1	-0.16933483	0.36003232	FALSE	not_dynamic
Ggta1	2.078121083	1.97628296	2.169243118	1.921689429	Ggta1	0.742688373	1	0.101838122	0.551011221	TRUE	not_dynamic
Dab2ip	2.903651348	3.189506933	4.311604176	4.525863999	Dab2ip	0.72951079	1	-0.285855585	0.466774837	TRUE	not_dynamic
Ttll11	0.144378195	0.124209085	0.2798911	0.370634304	Ttll11	0.99999941	1	0.02016911	NA	FALSE	not_dynamic
Ndufa8	5.344440794	5.203575459	5.250561865	4.920648395	Ndufa8	0.005688069	0.106382472	0.140865335	0.224698838	TRUE	not_dynamic
Morn5	0.382512287	0	0.149706131	0.139371492	Morn5	0.639896272	1	0.382512287	NA	TRUE	not_dynamic
Lhx6	0	0.124209085	0.077651944	0	Lhx6	0.999990021	1	-0.124209085	NA	FALSE	not_dynamic
Rbm18	4.269917242	4.250893804	4.178596255	4.221688128	Rbm18	0.631336738	1	0.019023438	0.944838135	FALSE	not_dynamic
Mrrf	4.00827265	3.913336307	3.792356974	3.838667603	Mrrf	0.426459689	1	0.094936343	0.981479124	FALSE	not_dynamic
Gm13431	0	0	0.149706131	0	Gm13431	1	1	0	NA	FALSE	not_dynamic
Ptgs1	0.807621503	0.655324891	0.635629694	0.972694419	Ptgs1	0.7807459	1	0.152296612	0.484417634	FALSE	not_dynamic
Pdcl	4.154963988	4.229943102	4.195766492	4.356949838	Pdcl	0.711554503	1	-0.074979114	0.771056251	TRUE	not_dynamic
Rc3h2	3.676796717	3.59576839	4.127848699	4.185945042	Rc3h2	0.80066207	1	0.081028327	0.952901828	FALSE	not_dynamic
Zbtb6	2.271916986	2.159943737	2.793727605	2.972685357	Zbtb6	1	1	0.111973249	0.64281664	FALSE	not_dynamic
Zbtb26	2.474222052	2.515575041	2.788774266	3.060533832	Zbtb26	0.222132118	1	-0.041352989	0.650554769	TRUE	not_dynamic
Rabgap1	4.086917093	3.979761565	4.83110589	5.086159503	Rabgap1	0.821626979	1	0.107155528	0.573205001	FALSE	not_dynamic
Strbp	4.016701128	4.196675922	4.959115662	5.043667682	Strbp	0.223339161	1	-0.179974795	0.907682006	TRUE	not_dynamic
Gpr21	0.483218335	0.234680872	1.362736948	1.45631553	Gpr21	0.468001025	1	0.248537462	0.783551681	FALSE	not_dynamic
Crb2	0.270517036	0.424620684	0.2798911	0.139371492	Crb2	0.42252568	1	-0.154103648	NA	FALSE	not_dynamic
Dennd1a	2.608671605	2.526206507	3.087094951	3.121699733	Dennd1a	0.505763999	1	0.082465099	0.96261395	FALSE	not_dynamic
Lhx2	0.382512287	0.124209085	0.339134522	0.468880674	Lhx2	0.340662077	1	0.258303202	NA	FALSE	not_dynamic
Gm13589	0	0.124209085	0.077651944	0	Gm13589	0.999989705	1	-0.124209085	NA	FALSE	not_dynamic
Nek6	2.953479703	2.886382177	2.87893202	2.925686684	Nek6	0.347952928	1	0.067097526	0.93795721	FALSE	not_dynamic
Psmb7	5.952315051	5.990156272	5.482359	5.610141709	Psmb7	0.267702785	1	-0.037841221	0.956703494	TRUE	not_dynamic
Nr6a1	1.333889217	1.46008245	1.765549978	1.985288123	Nr6a1	0.348997807	1	-0.126193233	0.79360721	TRUE	not_dynamic
Nr6a1os	0.144378195	0.334153657	0.498330765	0.468880674	Nr6a1os	0.340760138	1	-0.189775462	0.962667878	FALSE	not_dynamic
Olfml2a	0.874588625	0.507578105	0.991648671	0.468880674	Olfml2a	0	0	0.36701052	0.320529833	TRUE	not_dynamic
Gm13496	0	0.124209085	0	0	Gm13496	0.999990449	1	-0.124209085	NA	FALSE	not_dynamic
Wdr38	0.735845846	0.898036497	0.756333254	0.914493398	Wdr38	0.346815945	1	-0.162190651	0.843360064	TRUE	not_dynamic
Rpl35	5.664153449	5.704740665	5.333422137	4.890752016	Rpl35	0.17967081	0.961935074	-0.040587216	0.154800727	FALSE	not_dynamic
Arpc5l	5.224842744	5.202120449	4.991459567	5.079667098	Arpc5l	0.789549315	1	0.022722295	0.957427661	FALSE	not_dynamic
Golga1	3.355053308	3.133489109	3.768409666	3.898025408	Golga1	0.145029	0.866089412	0.221564199	0.900334483	FALSE	not_dynamic
Scai	3.068163023	3.074146098	3.632847937	3.845084325	Scai	0.904940513	1	-0.005983075	0.615676938	TRUE	not_dynamic
Ppp6c	4.00827265	3.944543229	4.029460384	4.031296413	Ppp6c	0.980447119	1	0.063729422	0.865505275	FALSE	not_dynamic
Lrp1b	0	0.584177659	0.395063598	0.370634304	Lrp1b	0.99995774	1	-0.584177659	NA	FALSE	not_dynamic
Kynu	0	0.234680872	0.077651944	0	Kynu	0.999990336	1	-0.234680872	NA	FALSE	not_dynamic
Gtdc1	2.420473324	2.301902423	2.768711848	3.13479864	Gtdc1	0.817581879	1	0.1185709	0.334354534	FALSE	not_dynamic
Zeb2	0.937351243	0.721744678	1.66384294	3.017573954	Zeb2	0.43924787	1	0.215606565	2.86E-09	FALSE	not_dynamic
Zeb2os	0	0.124209085	0.149706131	1.176580863	Zeb2os	0.966052783	1	-0.124209085	0.006797633	TRUE	not_dynamic
Gm13479	0.144378195	0	0	0	Gm13479	0.878066281	1	0.144378195	NA	FALSE	not_dynamic
Gm13470	1.202916577	0.584177659	1.04983091	0.468880674	Gm13470	0.239600493	1	0.618738918	0.388042632	TRUE	not_dynamic
Gm13481	0.144378195	0.124209085	0.149706131	0	Gm13481	1	1	0.02016911	NA	TRUE	not_dynamic
Acvr2a	2.823919593	3.178551599	3.265487888	3.616076449	Acvr2a	0.000174746	0.006814122	-0.354632005	0.329393295	TRUE	not_dynamic
Orc4	3.745150518	3.989600259	3.973347536	4.033947622	Orc4	0.192393838	0.997974061	-0.244449741	0.989594481	TRUE	not_dynamic
Mbd5	2.058488851	2.204686397	2.768711848	2.833328896	Mbd5	0.611027131	1	-0.146197545	0.983136474	TRUE	not_dynamic
Epc2	3.462884074	3.354831919	4.219795007	4.226067505	Epc2	0.587940639	1	0.108052155	0.985569723	FALSE	not_dynamic
Kif5c	2.205709593	2.5676369	2.678648904	2.76036152	Kif5c	0.120212019	0.786551223	-0.361927307	0.948556621	TRUE	not_dynamic
Lypd6b	4.308265639	4.305896905	4.009151714	4.158273531	Lypd6b	0.897728352	1	0.002368734	0.862845749	FALSE	not_dynamic
Lypd6	3.305025727	4.004179148	3.292854831	3.711866606	Lypd6	0.001126165	0.030652807	-0.699153421	0.059653362	TRUE	Foxn1_independent
Mmadhc	4.501521896	4.596446409	4.362280828	4.482859898	Mmadhc	0.797869343	1	-0.094924513	0.956419557	TRUE	not_dynamic
Rnd3	2.920538182	3.715339592	3.079698042	3.768682583	Rnd3	5.72E-05	0.002709637	-0.79480141	0.000544575	TRUE	Foxn1_dependent
X1700057H21Rik	0	0	0.077651944	0	X1700057H21Rik	1	1	0	NA	FALSE	not_dynamic
Gm13490	0	0.234680872	0	0	Gm13490	0.999989881	1	-0.234680872	NA	FALSE	not_dynamic
Rbm43	2.44770876	2.402538684	2.442089288	2.701914719	Rbm43	0.85200779	1	0.045170076	0.563638299	FALSE	not_dynamic
Nmi	1.705531041	1.21803738	1.298727999	1.264795484	Nmi	0.145568982	0.866089412	0.487493661	0.935841957	TRUE	not_dynamic
Tnfaip6	0.144378195	0.234680872	0.149706131	0	Tnfaip6	0.571027134	1	-0.090302678	NA	FALSE	not_dynamic
Rif1	4.274251523	4.313007272	4.921579883	5.098106125	Rif1	0.0714028	0.584713541	-0.038755749	0.735988693	TRUE	not_dynamic
Neb	0.270517036	0.234680872	1.276447646	0.914493398	Neb	0.999999992	1	0.035836164	0.652879546	TRUE	not_dynamic
Gm13522	0	0	0.077651944	0	Gm13522	1	1	0	NA	FALSE	not_dynamic
Arl5a	3.443221458	3.648772853	4.151004301	4.453707648	Arl5a	0.432099501	1	-0.205551396	0.283341385	TRUE	not_dynamic
Cacnb4	0.483218335	0.784026306	0.395063598	0.716305686	Cacnb4	0.175111383	0.955494923	-0.300807971	0.710027862	TRUE	not_dynamic
Stam2	3.327569731	3.242552523	3.480966478	3.492085007	Stam2	0.897669469	1	0.085017208	0.979150443	FALSE	not_dynamic
Fmnl2	2.886474444	2.80975232	3.686871957	4.020620726	Fmnl2	0.601422189	1	0.076722125	0.322478624	FALSE	not_dynamic
Gm26603	0	0	0	0.139371492	Gm26603	1	1	0	NA	FALSE	not_dynamic
Prpf40a	5.371510238	5.448071685	5.729043876	5.870817592	Prpf40a	0.803940444	1	-0.076561448	0.893083079	TRUE	not_dynamic
Arl6ip6	4.730013181	4.982349518	4.500512929	4.704756513	Arl6ip6	0.016522794	0.225661061	-0.252336338	0.636962331	TRUE	not_dynamic
Rprm	3.418086711	3.504644975	3.475983714	5.213583799	Rprm	0.001081783	0.029810794	-0.086558264	8.37E-21	TRUE	not_dynamic
Galnt13	0.270517036	0.234680872	0.635629694	0.640435207	Galnt13	0.999999999	1	0.035836164	0.983516182	FALSE	not_dynamic
Gm14033	0.996406268	0.424620684	0.077651944	0.261673364	Gm14033	0.081451377	0.631715877	0.571785584	NA	FALSE	not_dynamic
Kcnj3	0	0.124209085	0	0	Kcnj3	0.999989247	1	-0.124209085	NA	FALSE	not_dynamic
Nr4a2	2.805303717	2.709301004	3.045717693	3.017573954	Nr4a2	0.400566829	1	0.096002713	0.940261037	TRUE	not_dynamic
Gpd2	4.563317535	4.280604771	4.728774426	4.405586031	Gpd2	1.19E-06	9.03E-05	0.282712763	0.057784261	TRUE	not_dynamic
Galnt5	2.334011832	1.093193883	3.478478199	4.151234333	Galnt5	0.114295065	0.76923876	1.240817949	0.000367686	FALSE	not_dynamic
Ermn	0	0	0.077651944	0	Ermn	1	1	0	NA	FALSE	not_dynamic
Cytip	0	0	0.077651944	0	Cytip	1	1	0	NA	FALSE	not_dynamic
Acvr1c	0.144378195	0.124209085	0.077651944	0.370634304	Acvr1c	0.99999941	1	0.02016911	NA	FALSE	not_dynamic
Acvr1	1.647439802	1.919729499	2.399036229	2.22195067	Acvr1	0.124065454	0.799073459	-0.272289697	0.928450416	FALSE	not_dynamic
Upp2	1.052167414	1.42888966	2.214342747	1.964534754	Upp2	0.091039645	0.678267159	-0.376722246	0.619930028	FALSE	not_dynamic
Ccdc148	1.553439481	1.256413177	1.515751884	2.22195067	Ccdc148	0.258290076	1	0.297026304	0.039059581	FALSE	not_dynamic
Pkp4	3.722881047	3.16189022	4.449945316	4.620042238	Pkp4	0.006077829	0.111731482	0.560990827	0.885776529	FALSE	not_dynamic
Dapl1	1.954093365	1.602932294	1.894955189	1.306146448	Dapl1	0.528743781	1	0.351161071	0.241175897	TRUE	not_dynamic
Tanc1	3.519653466	3.205718134	3.902550406	3.761754629	Tanc1	0.202165678	1	0.313935332	0.49368489	TRUE	not_dynamic
Wdsub1	3.144621892	2.95755555	3.43779991	3.360948107	Wdsub1	0.984225845	1	0.187066343	0.946716588	TRUE	not_dynamic
Baz2b	4.689444676	4.543013527	5.067510338	5.117108012	Baz2b	0.115213833	0.771983586	0.146431149	0.977786538	FALSE	not_dynamic
Gm13620	0.270517036	0.334153657	0.67750406	0.139371492	Gm13620	0.318821414	1	-0.063636621	0.296610312	FALSE	not_dynamic
7-Mar	4.322790576	4.410800401	4.737300933	4.841213369	7-Mar	0.011301724	0.174300157	-0.088009825	0.933118948	TRUE	not_dynamic
Cd302	2.116265783	1.994445039	1.66384294	1.523711313	Cd302	0.742676829	1	0.121820743	0.79137401	TRUE	not_dynamic
Ly75	2.675039543	1.46008245	2.554877704	0.972694419	Ly75	2.96E-06	0.000205313	1.214957093	3.39E-09	TRUE	Foxn1_dependent
Gm13571	0.483218335	0.424620684	0.077651944	0	Gm13571	0.999999985	1	0.058597651	NA	TRUE	not_dynamic
Gm13580	0.270517036	0	0	0	Gm13580	0.754800764	1	0.270517036	NA	FALSE	not_dynamic
Pla2r1	0.996406268	0.507578105	1.077699939	0.786823554	Pla2r1	0.141412719	0.853985186	0.488828163	0.32387631	TRUE	not_dynamic
Itgb6	0	0.721744678	0.756333254	0.558332308	Itgb6	0.999976878	1	-0.721744678	0.731451002	FALSE	not_dynamic
Rbms1	5.077416968	4.729884194	5.216534494	4.762615123	Rbms1	1.10E-06	8.41E-05	0.347532773	0.037791878	TRUE	not_dynamic
Tank	3.023855154	3.133489109	3.038007092	3.010231059	Tank	0.332754034	1	-0.109633955	0.89109852	FALSE	not_dynamic
Psmd14	4.60145139	4.791019532	4.860932622	4.928255584	Psmd14	0.929805017	1	-0.189568142	0.989025545	TRUE	not_dynamic
Dpp4	2.420473324	1.796016752	3.656061389	4.249817145	Dpp4	0.001650104	0.041249649	0.624456571	0.001023727	FALSE	Foxn1_independent
Gm13561	0	0	0.149706131	0.139371492	Gm13561	1	1	0	NA	FALSE	not_dynamic
Gm13565	0	0	0.216915637	0	Gm13565	1	1	0	NA	FALSE	not_dynamic
Gcg	0.144378195	0	0.077651944	0.139371492	Gcg	0.923812043	1	0.144378195	NA	FALSE	not_dynamic
Fap	2.937144579	1.54821598	3.805018017	3.401627543	Fap	9.70E-07	7.48E-05	1.388928599	0.037036627	TRUE	Foxn1_independent
Ifih1	2.696218187	1.54821598	3.083403336	2.925686684	Ifih1	1.30E-06	9.81E-05	1.148002207	0.505691975	TRUE	Foxn1_independent
Gca	1.705531041	1.519692562	1.567590882	1.616985139	Gca	0.476586787	1	0.185838479	0.987058126	FALSE	not_dynamic
Kcnh7	0.270517036	0.124209085	0	0	Kcnh7	0.57097601	1	0.146307951	NA	FALSE	not_dynamic
Fign	3.22186133	3.345553749	3.133885521	2.701914719	Fign	0.304981235	1	-0.123692419	0.07598202	FALSE	not_dynamic
Grb14	3.096647211	3.036772841	3.147852987	2.741256312	Grb14	0.368585805	1	0.05987437	0.066747252	TRUE	not_dynamic
Cobll1	1.909079524	0.655324891	2.338587771	1.079824876	Cobll1	0.000739573	0.021682276	1.253754633	8.38E-06	TRUE	Foxn1_dependent
Gm13594	0.144378195	0	0.339134522	0.139371492	Gm13594	0.903205938	1	0.144378195	NA	TRUE	not_dynamic
Scn3a	1.705531041	1.000368455	1.845184048	0.786823554	Scn3a	0.012688711	0.18896796	0.705162586	0.001838477	TRUE	not_dynamic
Gm13595	0	0	0.077651944	0	Gm13595	1	1	0	NA	FALSE	not_dynamic
Scn2a1	0.658517315	0.584177659	0.498330765	0.716305686	Scn2a1	0.762431011	1	0.074339657	0.805379694	FALSE	not_dynamic
Csrnp3	1.553439481	1.575948325	1.442168261	1.176580863	Csrnp3	0.630893805	1	-0.022508844	0.528388181	FALSE	not_dynamic
Galnt3	3.355053308	3.996916271	3.47348299	2.79751059	Galnt3	0.065024667	0.55653228	-0.641862963	0.000525978	FALSE	not_dynamic
Ttc21b	2.685684931	2.414434907	3.376264167	3.339970518	Ttc21b	0.490196628	1	0.271250024	0.892522134	TRUE	not_dynamic
Scn1a	1.412551419	0.721744678	1.206463666	0.716305686	Scn1a	0.038158381	0.397998419	0.690806741	0.155387321	TRUE	not_dynamic
Gm13629	0.144378195	0	0	0	Gm13629	0.849657409	1	0.144378195	NA	FALSE	not_dynamic
Scn9a	2.43418376	2.426191271	2.265907449	0.786823554	Scn9a	0.928259948	1	0.007992489	8.33E-07	TRUE	not_dynamic
Scn7a	0	0	0.149706131	0	Scn7a	1	1	0	NA	FALSE	not_dynamic
B3galt1	0	0.334153657	0.149706131	0.261673364	B3galt1	0.999987831	1	-0.334153657	NA	TRUE	not_dynamic
Stk39	2.653402641	2.315049905	4.012078326	4.251948494	Stk39	0.563425992	1	0.338352736	0.596161853	FALSE	not_dynamic
Cers6	3.496389925	2.673442431	3.741962315	3.38656601	Cers6	3.72E-09	4.80E-07	0.822947494	0.113237026	TRUE	Foxn1_independent
Nostrin	0	0	0.077651944	0	Nostrin	1	1	0	NA	FALSE	not_dynamic
Spc25	5.43783188	4.956626076	4.793028169	4.752341324	Spc25	1.79E-06	0.000131552	0.481205804	0.952827817	TRUE	not_dynamic
Abcb11	0	0.124209085	0	0.139371492	Abcb11	0.999988889	1	-0.124209085	NA	TRUE	not_dynamic
Gm13613	0.144378195	0.124209085	0.149706131	0.139371492	Gm13613	0.457019747	1	0.02016911	NA	TRUE	not_dynamic
Lrp2	1.520034323	1.178129907	2.009517161	1.729189352	Lrp2	0.962431254	1	0.341904416	0.481023721	TRUE	not_dynamic
Bbs5	2.642406061	2.536726133	2.561132241	2.671358299	Bbs5	0.801876438	1	0.105679928	0.867528334	FALSE	not_dynamic
Klhl41	0.144378195	0.234680872	0	0.261673364	Klhl41	0.571011761	1	-0.090302678	NA	TRUE	not_dynamic
Fastkd1	1.705531041	1.256413177	1.953875834	2.172095429	Fastkd1	0.184540451	0.975373243	0.449117864	0.780951174	FALSE	not_dynamic
Ppig	5.474960633	5.480557325	5.502310553	5.498477168	Ppig	0.508647869	1	-0.005596692	0.991215239	FALSE	not_dynamic
Ccdc173	2.239361117	2.301902423	2.249012937	1.964534754	Ccdc173	0.429618943	1	-0.062541307	0.760837189	FALSE	not_dynamic
Phospho2	3.387066579	3.56630698	3.198559315	3.391611768	Phospho2	0.020508208	0.263389356	-0.179240401	0.809774312	TRUE	not_dynamic
Klhl23	3.287777802	3.268056135	3.950300951	4.423679959	Klhl23	0.949455384	1	0.019721667	0.02313423	FALSE	not_dynamic
Ssb	5.904764574	5.975482305	6.172750905	6.070169297	Ssb	0.520531319	1	-0.070717731	0.858298023	FALSE	not_dynamic
Mettl5	3.560210839	3.41312837	3.498213193	3.616076449	Mettl5	0.720457203	1	0.147082469	0.745005899	FALSE	not_dynamic
Mettl5os	0.658517315	0.721744678	0.756333254	0.852694543	Mettl5os	0.592407973	1	-0.063227362	0.907258027	TRUE	not_dynamic
Ubr3	2.91213041	2.95755555	3.575737804	3.857795552	Ubr3	0.166680149	0.931479203	-0.045425139	0.422070863	TRUE	not_dynamic
Myo3b	0	0.334153657	0.498330765	0.716305686	Myo3b	0.999989748	1	-0.334153657	0.742843164	TRUE	not_dynamic
Sp5	0	0.424620684	0.339134522	0.261673364	Sp5	0.999989646	1	-0.424620684	NA	FALSE	not_dynamic
Gad1os	0.144378195	0.234680872	0.216915637	0.468880674	Gad1os	0.830522254	1	-0.090302678	NA	TRUE	not_dynamic
Erich2os	0	0.334153657	0.216915637	0.261673364	Erich2os	0.999989811	1	-0.334153657	NA	TRUE	not_dynamic
Erich2	0.270517036	0.424620684	0.339134522	0.370634304	Erich2	0.42243639	1	-0.154103648	NA	TRUE	not_dynamic
Gad1	0.144378195	0.124209085	0.2798911	1.616985139	Gad1	0.11615683	0.774578588	0.02016911	1.84E-05	FALSE	not_dynamic
Gm26558	0	0	0.216915637	0.370634304	Gm26558	1	1	0	NA	FALSE	not_dynamic
Gorasp2	4.448453256	4.335772887	4.102810642	4.060080147	Gorasp2	0.098428601	0.703505123	0.11268037	0.811212322	TRUE	not_dynamic
Tlk1	3.836301569	3.705632703	4.865299756	4.636120068	Tlk1	0.623841632	1	0.130668866	0.490708335	TRUE	not_dynamic
Mettl8	2.573759286	2.48298517	2.773765313	2.949462104	Mettl8	0.695070402	1	0.090774116	0.662708742	FALSE	not_dynamic
Dcaf17	3.829577459	3.721758896	4.129149285	4.247681244	Dcaf17	0.308593134	1	0.107818563	0.93795721	FALSE	not_dynamic
Cybrd1	1.861943536	1.178129907	1.533331834	0.852694543	Cybrd1	0.015536018	0.215853338	0.683813629	0.094112001	TRUE	not_dynamic
Dync1i2	4.800153466	4.777753238	4.959115662	4.857613196	Dync1i2	0.662334961	1	0.022400228	0.892522134	TRUE	not_dynamic
Slc25a12	1.647439802	1.97628296	1.765549978	2.005619531	Slc25a12	0.023994133	0.29367778	-0.328843158	0.720811007	TRUE	not_dynamic
Hat1	4.610761891	4.555600027	5.013171415	5.086159503	Hat1	0.508471531	1	0.055161864	0.997126712	FALSE	not_dynamic
Metap1d	2.877774068	2.673442431	3.06473803	3.262876625	Metap1d	0.516804971	1	0.204331637	0.760389924	FALSE	not_dynamic
Dlx1as	0	0	0	0.139371492	Dlx1as	1	1	0	NA	FALSE	not_dynamic
Dlx1	0.144378195	0.124209085	0.149706131	0	Dlx1	1	1	0.02016911	NA	TRUE	not_dynamic
Dlx2	0	0.234680872	0.2798911	0.468880674	Dlx2	0.990188882	1	-0.234680872	NA	TRUE	not_dynamic
Itga6	3.56461733	3.278078203	4.016452248	4.100521692	Itga6	0.068243669	0.568149342	0.286539128	0.912276976	FALSE	not_dynamic
Pdk1	3.97965334	3.747031809	4.049364808	3.651627086	Pdk1	0.483771871	1	0.232621531	0.051917688	TRUE	not_dynamic
Rapgef4	1.412551419	1.21803738	1.857860988	1.853769566	Rapgef4	0.617658087	1	0.194514038	0.978509924	TRUE	not_dynamic
Rapgef4os2	0	0.124209085	0	0	Rapgef4os2	0.999618724	1	-0.124209085	NA	FALSE	not_dynamic
Rapgef4os3	0.382512287	0	0	0.261673364	Rapgef4os3	0.908726761	1	0.382512287	NA	FALSE	not_dynamic
Zak	2.985370598	2.144573311	3.277743528	3.215998538	Zak	3.03E-05	0.001578806	0.840797286	0.908790188	TRUE	Foxn1_independent
Cdca7	4.624567098	4.800855018	4.534881044	4.516102851	Cdca7	0.068462174	0.568953381	-0.17628792	0.948556621	FALSE	not_dynamic
X8430437L04Rik	0	0.124209085	0	0	X8430437L04Rik	0.999990173	1	-0.124209085	NA	FALSE	not_dynamic
Sp3	3.839646744	3.915974405	4.6887366	4.81730842	Sp3	0.471096534	1	-0.076327661	0.946841885	TRUE	not_dynamic
Sp3os	3.97674584	3.786784945	3.522346544	3.221979894	Sp3os	0.657490649	1	0.189960894	0.44966626	TRUE	not_dynamic
Ola1	4.618454967	4.774408982	5.161599978	5.297831865	Ola1	0.117340587	0.776116643	-0.155954015	0.889247466	TRUE	not_dynamic
Sp9	0	0	0	0.261673364	Sp9	1	1	0	NA	FALSE	not_dynamic
Cir1	3.988325462	4.016167937	4.159866414	3.968294095	Cir1	0.190369817	0.992546397	-0.027842475	0.571972262	FALSE	not_dynamic
Scrn3	2.727168184	2.673442431	2.554877704	2.514941175	Scrn3	0.922367574	1	0.053725753	0.848175183	TRUE	not_dynamic
Gpr155	0.382512287	0.234680872	0.635629694	0.716305686	Gpr155	0.656349411	1	0.147831415	0.857187511	FALSE	not_dynamic
Wipf1	1.647439802	1.994445039	1.792805396	1.555779033	Wipf1	0.022292435	0.278577808	-0.347005237	0.735465485	FALSE	not_dynamic
Chrna1	0	0.124209085	0	0	Chrna1	0.99998965	1	-0.124209085	0.976021982	FALSE	not_dynamic
Chrna1os	2.097375299	1.490331611	1.515751884	1.45631553	Chrna1os	0.116835707	0.774578588	0.607043688	0.976021982	TRUE	not_dynamic
Chn1os3	0.382512287	0.124209085	0.546222437	0.370634304	Chn1os3	0.340651703	1	0.258303202	0.818907498	TRUE	not_dynamic
Chn1	2.461053273	2.275077244	2.940521215	2.607293139	Chn1	0.925945657	1	0.185976028	0.430282608	TRUE	not_dynamic
Chn1os1	0	0	0.077651944	0	Chn1os1	1	1	0	NA	FALSE	not_dynamic
Atf2	3.707754355	3.905379999	3.953404691	4.155932633	Atf2	0.00021066	0.007959605	-0.197625644	0.541014533	TRUE	not_dynamic
Gm10822	0	0	0.216915637	0	Gm10822	1	1	0	NA	FALSE	not_dynamic
Atp5g3	6.025862202	5.94373969	5.913315021	5.399468303	Atp5g3	0.037656525	0.395019623	0.082122513	0.040272047	TRUE	not_dynamic
Lnp	3.692395328	3.47642427	3.86433244	3.873460687	Lnp	0.113985909	0.768030576	0.215971058	0.954079819	FALSE	not_dynamic
Hoxd3os1	0	0.124209085	0	0	Hoxd3os1	0.999989116	1	-0.124209085	NA	FALSE	not_dynamic
Hoxd4	0	0.124209085	0	0.139371492	Hoxd4	0.999989212	1	-0.124209085	NA	TRUE	not_dynamic
Haglr	1.10498279	0.842655313	0.829399898	0	Haglr	0.529431891	1	0.262327478	0.004506111	TRUE	not_dynamic
Gm14424	0.270517036	0.234680872	0	0	Gm14424	0.570989223	1	0.035836164	NA	FALSE	not_dynamic
Gm14426	0.270517036	0.124209085	0.077651944	0	Gm14426	0.570461919	1	0.146307951	NA	TRUE	not_dynamic
Hoxd1	0	0.234680872	0.339134522	0.139371492	Hoxd1	0.99998982	1	-0.234680872	NA	FALSE	not_dynamic
Mtx2	5.103232544	5.151346655	5.193936009	5.281996659	Mtx2	0.149824282	0.879538205	-0.048114111	0.987309995	TRUE	not_dynamic
X2600014E21Rik	0	0	0	0.139371492	X2600014E21Rik	1	1	0	NA	FALSE	not_dynamic
Hnrnpa3	6.420585112	6.560231587	6.133249837	6.176300619	Hnrnpa3	0.312777877	1	-0.139646475	0.977554729	TRUE	not_dynamic
Nfe2l2	3.467739907	3.331473061	3.714796457	3.740678048	Nfe2l2	0.811153473	1	0.136266847	0.970152663	FALSE	not_dynamic
Agps	3.381801699	3.127710794	4.604313623	4.210655035	Agps	0.430553815	1	0.254090905	0.031437973	TRUE	not_dynamic
Ttc30b	1.485474581	1.751127211	1.567590882	1.702296381	Ttc30b	0.063088974	0.545943445	-0.26565263	0.976613553	TRUE	not_dynamic
Ttc30a2	0.382512287	0.124209085	0.216915637	0.261673364	Ttc30a2	0.340659755	1	0.258303202	NA	FALSE	not_dynamic
Ttc30a1	2.287805901	2.5676369	2.413594175	2.269437953	Ttc30a1	0.471654212	1	-0.279830998	0.673642371	FALSE	not_dynamic
Pde11a	0.483218335	0.424620684	0.991648671	2.399704698	Pde11a	1	1	0.058597651	1.27E-07	FALSE	not_dynamic
Cyct	0.144378195	0.234680872	0.149706131	0.139371492	Cyct	0.631453699	1	-0.090302678	NA	FALSE	not_dynamic
Rbm45	2.078121083	2.353485977	2.798656529	3.088181538	Rbm45	0.117813074	0.778101031	-0.275364894	0.355438987	TRUE	not_dynamic
Osbpl6	2.766998902	2.577731746	3.022405206	2.607293139	Osbpl6	0.418857098	1	0.189267156	0.111126914	TRUE	not_dynamic
Prkra	4.107566276	4.563903869	4.129149285	4.375937028	Prkra	0.069359181	0.574022572	-0.456337592	0.607772568	TRUE	not_dynamic
Dfnb59	0.144378195	0.584177659	0.339134522	0.261673364	Dfnb59	0.096171679	0.699443034	-0.439799464	NA	FALSE	not_dynamic
Fkbp7	2.097375299	2.426191271	2.062225035	2.005619531	Fkbp7	0.314563454	1	-0.328815972	0.994805863	FALSE	not_dynamic
Plekha3	1.954093365	1.838977496	3.195257723	3.094975658	Plekha3	0.956625506	1	0.115115869	0.87343475	TRUE	not_dynamic
Ttn	0.483218335	0.898036497	1.04983091	0.914493398	Ttn	0.081428069	0.631715877	-0.414818162	0.795708978	FALSE	not_dynamic
Ccdc141	1.412551419	2.047032203	1.648430621	2.46535654	Ccdc141	0.004771603	0.093488696	-0.634480784	0.006927873	TRUE	not_dynamic
Sestd1	2.851209325	3.417475045	3.973347536	4.451966054	Sestd1	6.17E-05	0.002885485	-0.56626572	0.033544949	TRUE	Foxn1_independent
Zfp385b	2.842195243	1.900144566	2.78379627	1.729189352	Zfp385b	8.75E-05	0.003871626	0.942050677	3.16E-05	TRUE	Foxn1_dependent
Cwc22	2.937144579	2.964402018	3.706897279	3.838667603	Cwc22	0.203299201	1	-0.027257438	0.848111458	TRUE	not_dynamic
X4930440I19Rik	0	0	0.077651944	0	X4930440I19Rik	1	1	0	NA	FALSE	not_dynamic
Gm14461	0	0.124209085	0	0	Gm14461	0.999990067	1	-0.124209085	NA	FALSE	not_dynamic
Ube2e3	5.148445771	5.331039927	5.564533871	5.706611455	Ube2e3	0.616096007	1	-0.182594157	0.825467113	TRUE	not_dynamic
Itga4	0.382512287	0.424620684	0.546222437	2.779108552	Itga4	0.705694029	1	-0.042108397	6.99E-19	TRUE	not_dynamic
Cerkl	0.270517036	0.234680872	0.077651944	0.139371492	Cerkl	1	1	0.035836164	NA	FALSE	not_dynamic
Neurod1	0.144378195	0.424620684	0.077651944	0.139371492	Neurod1	0.464911683	1	-0.280242489	NA	TRUE	not_dynamic
Gm26755	0	0	0.077651944	0	Gm26755	1	1	0	NA	FALSE	not_dynamic
Ssfa2	2.058488851	1.704127503	2.449087978	3.391611768	Ssfa2	0.334301753	1	0.354361349	4.57E-06	FALSE	not_dynamic
Ppp1r1c	0	0	0.149706131	0.139371492	Ppp1r1c	1	1	0	NA	FALSE	not_dynamic
Pde1a	0.382512287	0.234680872	0.149706131	0.640435207	Pde1a	0.656351051	1	0.147831415	NA	FALSE	not_dynamic
Prdx6b	1.676907186	1.490331611	0.149706131	0.370634304	Prdx6b	0.781493363	1	0.186575575	NA	FALSE	not_dynamic
Dnajc10	3.805680504	4.035055966	4.067499329	4.307842064	Dnajc10	0.005112776	0.098518587	-0.229375462	0.337952126	TRUE	not_dynamic
Gm13752	0	0	0.077651944	0	Gm13752	1	1	0	NA	FALSE	not_dynamic
Frzb	0.144378195	1.13656339	0	0.468880674	Frzb	0.006796389	0.121821578	-0.992185196	NA	TRUE	not_dynamic
Nckap1	3.970905355	3.734475191	4.479676661	4.489597484	Nckap1	0.193631365	1	0.236430164	0.972080584	FALSE	not_dynamic
Dusp19	3.338653967	3.200343548	3.201850042	3.209981191	Dusp19	0.260017167	1	0.138310419	0.991920715	FALSE	not_dynamic
Nup35	3.209395315	3.184044268	3.116147291	3.426236697	Nup35	0.888721692	1	0.025351047	0.564519198	FALSE	not_dynamic
Zc3h15	4.860895491	5.053241536	4.827233379	4.796530018	Zc3h15	0.251162474	1	-0.192346045	0.992272508	FALSE	not_dynamic
Itgav	2.961548279	2.515575041	3.198559315	2.842086541	Itgav	0.029642296	0.338192743	0.445973238	0.170873046	TRUE	not_dynamic
Fam171b	0.658517315	2.029808597	1.182003268	1.830064291	Fam171b	4.07E-06	0.000271774	-1.371291282	0.092475429	TRUE	uncertain
Calcrl	1.052167414	1.490331611	1.49785734	1.876925889	Calcrl	0.05769177	0.514084715	-0.438164198	0.444449886	TRUE	not_dynamic
Tfpi	2.348951245	2.328026771	2.361686251	2.815580104	Tfpi	0.41221112	1	0.020924474	0.173342133	FALSE	not_dynamic
Gm13710	0.270517036	0.424620684	0.339134522	0.139371492	Gm13710	0.422430917	1	-0.154103648	NA	FALSE	not_dynamic
Ctnnd1	3.528809434	3.689242187	3.902550406	4.062656228	Ctnnd1	0.192828527	0.998301241	-0.160432753	0.637904681	TRUE	not_dynamic
Btbd18	0	0.234680872	0	0.139371492	Btbd18	0.999985327	1	-0.234680872	NA	TRUE	not_dynamic
X2700094K13Rik	6.569251338	6.405224402	6.151820684	5.682461606	X2700094K13Rik	0.023522174	0.289610303	0.164026936	0.077640223	TRUE	not_dynamic
Tmx2	4.057809756	4.396238481	4.022254542	4.256197611	Tmx2	0.000365408	0.01233051	-0.338428725	0.673392159	TRUE	not_dynamic
Med19	4.75036837	4.743796474	4.762452735	4.740655712	Med19	0.579678047	1	0.006571896	0.98037315	TRUE	not_dynamic
Zdhhc5	2.631287211	2.128962943	3.422108574	3.239712251	Zdhhc5	0.028106437	0.326430281	0.502324267	0.646584855	TRUE	not_dynamic
Clp1	2.886474444	3.184044268	3.259303279	3.313114136	Clp1	0.11833727	0.780128772	-0.297569824	0.883842602	TRUE	not_dynamic
Ypel4	0.483218335	0.842655313	0.339134522	0.558332308	Ypel4	0.598524847	1	-0.359436978	NA	TRUE	not_dynamic
Gm19426	2.70664165	2.645678625	2.141173581	1.964534754	Gm19426	0.314704207	1	0.060963025	0.764162015	TRUE	not_dynamic
Serping1	0.483218335	0.898036497	0.448029603	0.468880674	Serping1	0.244691435	1	-0.414818162	0.941691681	TRUE	not_dynamic
Ube2l6	0.996406268	1.363424023	0.395063598	0.370634304	Ube2l6	0.057451928	0.513024421	-0.367017755	NA	FALSE	not_dynamic
Smtnl1	0	0.124209085	0	0	Smtnl1	0.999989733	1	-0.124209085	NA	FALSE	not_dynamic
Timm10	4.376918697	4.216378614	4.026584275	3.737121688	Timm10	0.136385563	0.847430756	0.160540084	0.246459648	TRUE	not_dynamic
Slc43a1	1.292109047	2.080614215	1.461077976	1.780898251	Slc43a1	0.000299099	0.0104286	-0.788505168	0.565508743	TRUE	Foxn1_independent
Slc43a3	2.348951245	2.536726133	2.231828087	2.526962475	Slc43a3	0.14250239	0.858017619	-0.187774888	0.560833195	TRUE	not_dynamic
P2rx3	0.270517036	0.424620684	0.216915637	0.261673364	P2rx3	0.422427204	1	-0.154103648	NA	TRUE	not_dynamic
Ssrp1	5.39856897	5.496955066	5.517990055	5.685512425	Ssrp1	0.125050172	0.802832791	-0.098386097	0.832579245	TRUE	not_dynamic
Tnks1bp1	2.239361117	2.029808597	2.851329397	2.876369733	Tnks1bp1	0.399327863	1	0.209552519	0.9998896	FALSE	not_dynamic
Aplnr	0.807621503	0.842655313	1.230340011	2.550580038	Aplnr	0.439292029	1	-0.03503381	3.71E-07	TRUE	not_dynamic
Gm13713	0	0	0	0.370634304	Gm13713	1	1	0	NA	FALSE	not_dynamic
Lrrc55	0	0.234680872	0	0.139371492	Lrrc55	0.999983853	1	-0.234680872	NA	TRUE	not_dynamic
Gm13715	0.144378195	0.124209085	0	0	Gm13715	0.457035636	1	0.02016911	NA	FALSE	not_dynamic
X4833423E24Rik	0.144378195	0	0.717695211	1.221660586	X4833423E24Rik	0.826477191	1	0.144378195	0.131527458	FALSE	not_dynamic
Ptprj	1.248506894	1.629207219	1.751638539	2.284778812	Ptprj	0.053651614	0.490365589	-0.380700325	0.083941598	TRUE	not_dynamic
X4933423P22Rik	0	0.124209085	0.149706131	0.370634304	X4933423P22Rik	0.999989465	1	-0.124209085	NA	TRUE	not_dynamic
Nup160	2.727168184	2.769116568	3.400796282	3.558134005	Nup160	0.388589779	1	-0.041948384	0.985569723	TRUE	not_dynamic
Fnbp4	3.849615648	3.878392272	4.541787241	4.768983057	Fnbp4	0.802530772	1	-0.028776624	0.694687372	TRUE	not_dynamic
Agbl2	0.735845846	0.584177659	0.395063598	0.640435207	Agbl2	0.757026122	1	0.151668187	0.621935978	FALSE	not_dynamic
Mtch2	5.061798335	5.159736854	4.809619071	4.99220616	Mtch2	0.508322095	1	-0.097938519	0.753304359	TRUE	not_dynamic
C1qtnf4	3.137907677	2.68252834	3.376264167	3.141284307	C1qtnf4	0.82791033	1	0.455379336	0.506370964	TRUE	not_dynamic
Ndufs3	5.308195047	5.34817166	5.150896648	5.153197548	Ndufs3	0.953924718	1	-0.039976613	0.944193398	TRUE	not_dynamic
Kbtbd4	2.969552274	3.133489109	2.732603946	2.909516442	Kbtbd4	0.052649846	0.486819812	-0.163936836	0.815962098	TRUE	not_dynamic
Celf1	4.710633756	4.685727505	4.747857836	4.668924545	Celf1	0.915573255	1	0.024906251	0.883857468	TRUE	not_dynamic
Rapsn	0.144378195	0.124209085	0.149706131	0.139371492	Rapsn	0.999999745	1	0.02016911	NA	TRUE	not_dynamic
Psmc3	5.287999218	5.288551578	5.297305444	5.40216793	Psmc3	0.084967064	0.649088088	-0.000552361	0.938130928	TRUE	not_dynamic
Slc39a13	2.222676901	2.113105022	2.391677002	2.314772057	Slc39a13	0.754299104	1	0.109571879	0.889247466	TRUE	not_dynamic
Spi1	0.144378195	0	0.149706131	0	Spi1	0.881857682	1	0.144378195	NA	TRUE	not_dynamic
Madd	1.975862562	1.796016752	2.178427231	2.269437953	Madd	0.814520846	1	0.179845809	0.944838135	FALSE	not_dynamic
Nr1h3	0.382512287	0.784026306	0.448029603	0.261673364	Nr1h3	0.097849919	0.701541551	-0.401514019	NA	FALSE	not_dynamic
Acp2	2.70664165	2.801756198	2.827730534	2.779108552	Acp2	0.087217779	0.660248641	-0.095114548	0.949319774	FALSE	not_dynamic
Ddb2	1.975862562	2.301902423	2.282521273	2.526962475	Ddb2	0.073497289	0.597482033	-0.326039862	0.673860005	TRUE	not_dynamic
A330069E16Rik	1.449677576	1.654809411	1.550608061	1.079824876	A330069E16Rik	0.152696622	0.887892007	-0.205131835	0.363841891	FALSE	not_dynamic
Gm17281	0.270517036	0.234680872	0.077651944	0.139371492	Gm17281	0.999999476	1	0.035836164	NA	FALSE	not_dynamic
Pacsin3	3.110590716	3.547442858	3.246818117	3.612047218	Pacsin3	0.000365538	0.01233051	-0.436852142	0.247879417	TRUE	not_dynamic
Arfgap2	4.223235698	4.120202072	4.299619953	4.405586031	Arfgap2	0.693737481	1	0.103033626	0.924060885	FALSE	not_dynamic
X1110051M20Rik	3.355053308	3.528216029	3.161628047	3.318543424	X1110051M20Rik	0.13665164	0.848142897	-0.173162721	0.706407243	TRUE	not_dynamic
Lrp4	2.318845845	2.353485977	2.83249507	2.957263267	Lrp4	0.499499091	1	-0.034640133	0.977786538	TRUE	not_dynamic
Ckap5	4.176654811	4.053593841	4.851509758	5.030071104	Ckap5	0.904299723	1	0.12306097	0.78831334	FALSE	not_dynamic
F2	0.144378195	0.124209085	0	0	F2	0.02925785	0.33506048	0.02016911	NA	FALSE	not_dynamic
Zfp408	2.018028852	2.047032203	1.907020325	2.101502813	Zfp408	0.247000674	1	-0.029003351	0.836778622	TRUE	not_dynamic
Arhgap1	3.360460531	3.382160842	3.493315837	3.496626615	Arhgap1	0.61668188	1	-0.021700311	0.893083079	TRUE	not_dynamic
Atg13	2.696218187	2.901027878	2.585766388	2.731565062	Atg13	0.37665668	1	-0.20480969	0.826593149	TRUE	not_dynamic
Harbi1	3.008638593	3.189506933	3.283815478	3.697143499	Harbi1	0.105275789	0.735040287	-0.18086834	0.113459506	TRUE	not_dynamic
Ambra1	2.318845845	2.275077244	2.865225944	3.108426964	Ambra1	0.9999998	1	0.0437686	0.606235695	FALSE	not_dynamic
Mdk	7.503066689	7.943024411	7.410976649	7.231362351	Mdk	2.12E-17	5.94E-15	-0.439957722	0.77312892	FALSE	not_dynamic
Dgkz	3.131148075	2.901027878	3.72068016	3.998921233	Dgkz	0.528781546	1	0.230120198	0.506370964	FALSE	not_dynamic
Creb3l1	0.382512287	0.124209085	0.929870992	0.640435207	Creb3l1	0.322857365	1	0.258303202	0.745891637	TRUE	not_dynamic
Phf21a	3.862754789	3.699108699	3.947187548	4.169896523	Phf21a	0.556867647	1	0.16364609	0.719311315	FALSE	not_dynamic
Gyltl1b	2.851209325	2.97120193	2.896919375	3.268584837	Gyltl1b	0.101191703	0.714801065	-0.119992605	0.232145233	TRUE	not_dynamic
Pex16	3.060913372	2.901027878	2.87893202	3.160492682	Pex16	0.364269788	1	0.159885494	0.524595983	FALSE	not_dynamic
X1700029I15Rik	0.270517036	0.334153657	0.395063598	1.129372628	X1700029I15Rik	8.67E-276	4.05E-273	-0.063636621	0.184003972	TRUE	not_dynamic
Mapk8ip1	3.349616689	3.743907405	3.475983714	4.060080147	Mapk8ip1	0.013565013	0.197295189	-0.394290716	0.004245957	TRUE	not_dynamic
Cry2	2.287805901	1.93893822	2.369268682	2.639838674	Cry2	0.381835916	1	0.348867682	0.600152826	FALSE	not_dynamic
Slc35c1	1.553439481	1.880168387	1.515751884	2.101502813	Slc35c1	0.168029737	0.93565962	-0.326728906	0.113394812	TRUE	not_dynamic
Gm13814	0	0	0	0.139371492	Gm13814	1	1	0	NA	FALSE	not_dynamic
Gm13817	1.155148083	1.093193883	0.216915637	0.261673364	Gm13817	0.494801536	1	0.0619542	NA	FALSE	not_dynamic
Chst1	2.097375299	2.175081484	2.169243118	1.805783403	Chst1	0.572393386	1	-0.077706185	0.156775061	FALSE	not_dynamic
Syt13	0.807621503	1.654809411	1.737530838	2.205606879	Syt13	0.001072137	0.02960326	-0.847187908	0.284464354	TRUE	Foxn1_independent
Prdm11	2.961548279	2.617121923	3.503086682	3.464393487	Prdm11	0.355493613	1	0.344426356	0.961658851	TRUE	not_dynamic
Trp53i11	3.381801699	3.178551599	3.35111506	3.532235514	Trp53i11	0.603387099	1	0.2032501	0.504676023	FALSE	not_dynamic
Tspan18	1.553439481	1.21803738	0.793533769	0.261673364	Tspan18	0.077720331	0.620676183	0.3354021	0.048324444	TRUE	not_dynamic
Cd82	2.653402641	2.536726133	2.369268682	2.358139801	Cd82	0.853386536	1	0.116676508	0.917253652	TRUE	not_dynamic
Gm10804	0	0	0.077651944	0	Gm10804	1	1	0	NA	FALSE	not_dynamic
Alx4	0	0.124209085	0	0	Alx4	0.999989193	1	-0.124209085	NA	FALSE	not_dynamic
Ext2	3.590656142	3.606596425	3.463417086	3.587524834	Ext2	0.828934406	1	-0.015940283	0.612239874	TRUE	not_dynamic
Accs	2.097375299	2.353485977	2.338587771	2.372187604	Accs	0.10553021	0.735776216	-0.256110678	0.946841885	TRUE	not_dynamic
Alkbh3	2.525228616	2.626731719	2.627467775	2.731565062	Alkbh3	0.801110231	1	-0.101503103	0.829350618	TRUE	not_dynamic
Hsd17b12	4.24573696	4.407582695	4.452770484	4.664706237	Hsd17b12	0.068439743	0.568953381	-0.161845735	0.659117798	TRUE	not_dynamic
E530001K10Rik	0.270517036	0.842655313	0	0.716305686	E530001K10Rik	0.067273665	0.566490998	-0.572138277	NA	TRUE	not_dynamic
Ttc17	2.188449418	2.029808597	2.61572948	2.46535654	Ttc17	0.756874709	1	0.158640821	0.790033767	TRUE	not_dynamic
Api5	4.30407661	4.556988798	4.689479054	4.830526801	Api5	0.692869947	1	-0.252912188	0.814044512	TRUE	not_dynamic
Lrrc4c	0.270517036	0.784026306	0.395063598	0.972694419	Lrrc4c	0.053366293	0.489093711	-0.51350927	0.187619426	TRUE	not_dynamic
B230118H07Rik	3.632601865	3.830772402	3.510352669	3.805951451	B230118H07Rik	0.26857533	1	-0.198170536	0.51956681	TRUE	not_dynamic
Rag2	0	0.124209085	0	0	Rag2	0.999843129	1	-0.124209085	NA	FALSE	not_dynamic
Traf6	2.334011832	2.233440001	2.223123634	2.502773603	Traf6	0.564365269	1	0.100571831	0.558507446	FALSE	not_dynamic
Prr5l	3.428216546	2.871518788	3.566654769	3.697143499	Prr5l	8.69E-05	0.003854303	0.556697758	0.928306375	FALSE	Foxn1_independent
Commd9	4.939508857	4.738023194	4.757611398	4.870312708	Commd9	0.167427723	0.934027797	0.201485663	0.95198341	FALSE	not_dynamic
Ldlrad3	3.684626437	3.825018005	3.550558191	3.697143499	Ldlrad3	0.00136251	0.035387332	-0.140391568	0.883857468	TRUE	not_dynamic
Gm13919	0	0	0	0.139371492	Gm13919	1	1	0	NA	FALSE	not_dynamic
Trim44	3.916746732	3.665834545	5.217410387	4.953906602	Trim44	0.111942644	0.760536313	0.250912187	0.454805555	TRUE	not_dynamic
Fjx1	3.533356172	2.36597657	5.658087981	5.806354621	Fjx1	4.54E-15	1.13E-12	1.167379601	0.878182957	FALSE	Foxn1_independent
Pamr1	1.485474581	0.424620684	2.062225035	0.261673364	Pamr1	0.00153324	0.038898072	1.060853897	6.58E-09	TRUE	Foxn1_dependent
Slc1a2	0	0.124209085	0.216915637	0	Slc1a2	0.999990349	1	-0.124209085	NA	FALSE	not_dynamic
Cd44	0	1.490331611	0.216915637	0	Cd44	0.999981497	1	-1.490331611	NA	FALSE	not_dynamic
Pdhx	3.258353233	3.336188687	3.079698042	3.233836333	Pdhx	0.294236113	1	-0.077835455	0.769122019	TRUE	not_dynamic
Apip	3.737782327	3.692541853	3.573474768	3.355744821	Apip	0.797313482	1	0.045240474	0.494101542	TRUE	not_dynamic
Ehf	0	0.784026306	0.59192494	0.261673364	Ehf	0.999981081	1	-0.784026306	0.399618992	FALSE	not_dynamic
Elf5	1.412551419	2.353485977	2.585766388	3.101723928	Elf5	5.27E-06	0.000340908	-0.940934558	0.04409445	TRUE	Foxn1_dependent
Cat	3.316361257	3.737629158	3.249954051	3.487522678	Cat	0.050524626	0.473690871	-0.421267901	0.671561598	TRUE	not_dynamic
Abtb2	0.574704133	0.784026306	0.717695211	0.370634304	Abtb2	0.289552945	1	-0.209322172	0.462643854	FALSE	not_dynamic
Nat10	2.74728184	2.536726133	2.85598307	2.987873214	Nat10	0.622316805	1	0.210555707	0.819910544	FALSE	not_dynamic
Caprin1	5.607642438	5.810780901	5.925032927	5.906044369	Caprin1	0.177656815	0.956545292	-0.203138464	0.997126712	FALSE	not_dynamic
Lmo2	0	0.234680872	0.448029603	0.139371492	Lmo2	0.999910914	1	-0.234680872	NA	FALSE	not_dynamic
Fbxo3	3.916746732	4.025656546	4.052176229	4.299756094	Fbxo3	0.044000849	0.43639241	-0.108909814	0.577213701	TRUE	not_dynamic
Cd59b	1.676907186	0.950510884	1.320522739	1.027693579	Cd59b	0.024655702	0.299532732	0.726396302	0.830117596	TRUE	not_dynamic
Cd59a	1.931839704	1.629207219	2.298863582	1.646238384	Cd59a	0.247756075	1	0.302632484	0.093251395	TRUE	not_dynamic
A930018P22Rik	0.382512287	0.124209085	0.546222437	0	A930018P22Rik	0.340663098	1	0.258303202	NA	TRUE	not_dynamic
D430041D05Rik	4.094710589	3.447383971	4.812904475	4.857613196	D430041D05Rik	0.536913087	1	0.647326618	0.978464525	FALSE	not_dynamic
Gm13883	1.449677576	0.950510884	1.845184048	1.129372628	Gm13883	0.207597304	1	0.499166692	0.092520724	TRUE	not_dynamic
Hipk3	3.482167516	3.074146098	3.867714338	3.010231059	Hipk3	0.097091319	0.701541551	0.408021417	2.51E-07	TRUE	not_dynamic
Cstf3	4.122778075	4.001764045	4.129149285	4.049708941	Cstf3	0.816511883	1	0.12101403	0.845979613	TRUE	not_dynamic
Tcp11l1	3.355053308	3.443165646	3.230989213	2.833328896	Tcp11l1	0.90717561	1	-0.088112338	0.270821672	FALSE	not_dynamic
Pin1rt1	0.574704133	0	0	0	Pin1rt1	0.91872297	1	0.574704133	NA	FALSE	not_dynamic
Depdc7	1.585764711	1.178129907	1.693972758	1.523711313	Depdc7	0.288520549	1	0.407634804	0.625613443	TRUE	not_dynamic
Qser1	3.79526151	3.715339592	4.347763541	4.514466689	Qser1	0.92785749	1	0.079921918	0.793911218	FALSE	not_dynamic
Prrg4	2.058488851	2.219166542	2.936245593	3.185543044	Prrg4	0.315030471	1	-0.16067769	0.543092382	TRUE	not_dynamic
Ccdc73	1.248506894	1.047857853	1.383194065	0.786823554	Ccdc73	0.712293222	1	0.200649042	0.506723251	TRUE	not_dynamic
Eif3m	5.62795414	5.761248973	5.878444948	5.972218399	Eif3m	0.512508468	1	-0.133294833	0.969178827	TRUE	not_dynamic
Them7	0	0.234680872	0	0	Them7	0.999911016	1	-0.234680872	NA	FALSE	not_dynamic
Rcn1	4.802706317	5.08974311	5.274826935	5.387228969	Rcn1	7.14E-08	7.04E-06	-0.287036793	0.997126712	TRUE	not_dynamic
Pax6	0.574704133	0.721744678	0.149706131	0	Pax6	0.407465091	1	-0.147040544	NA	FALSE	not_dynamic
Elp4	3.524241929	3.464081547	3.749590344	3.6934286	Elp4	0.865368209	1	0.060160382	0.83037827	TRUE	not_dynamic
Immp1l	5.132073408	5.21657615	4.736593161	4.599198432	Immp1l	0.688311873	1	-0.084502742	0.677371107	FALSE	not_dynamic
Dnajc24	3.944192643	3.801663458	3.760924383	3.570835993	Dnajc24	0.718118686	1	0.142529185	0.396129735	TRUE	not_dynamic
Mpped2	4.998861401	5.092996306	5.509527522	5.737929969	Mpped2	0.063472446	0.54782414	-0.094134905	0.61960422	TRUE	not_dynamic
Arl14ep	3.453101092	3.610179871	3.58473908	3.751271865	Arl14ep	0.001712932	0.042629922	-0.157078779	0.842466759	TRUE	not_dynamic
Fshb	0.144378195	0	0	0	Fshb	0.812976598	1	0.144378195	NA	FALSE	not_dynamic
Mettl15	2.038463464	2.029808597	1.806159502	1.921689429	Mettl15	0.509425535	1	0.008654867	0.948556621	FALSE	not_dynamic
Kif18a	3.234173854	2.964402018	3.450690526	3.421363076	Kif18a	0.885564948	1	0.269771836	0.833295445	TRUE	not_dynamic
Bdnf	1.412551419	2.673442431	1.515751884	1.306146448	Bdnf	8.09E-09	9.91E-07	-1.260891013	0.740943678	FALSE	Foxn1_independent
Lin7c	3.809129517	3.977286691	4.289706716	4.401927625	Lin7c	0.366442747	1	-0.168157174	0.893083079	TRUE	not_dynamic
Lgr4	3.397513905	3.472326933	3.728471631	4.080505345	Lgr4	0.537492476	1	-0.074813028	0.170744127	TRUE	not_dynamic
Ccdc34	5.789066982	5.371181748	5.192141791	4.611162324	Ccdc34	1.29E-05	0.000754977	0.417885234	0.007695143	TRUE	not_dynamic
Fibin	0.144378195	0.234680872	0.2798911	0	Fibin	0.631500567	1	-0.090302678	NA	FALSE	not_dynamic
Ano3	0	0.507578105	0.498330765	0.468880674	Ano3	0.999989961	1	-0.507578105	0.987299842	FALSE	not_dynamic
Muc15	0.382512287	0.507578105	1.422894067	2.269437953	Muc15	0.705697103	1	-0.125065818	0.00166899	TRUE	not_dynamic
Lpcat4	1.861943536	2.113105022	1.737530838	1.555779033	Lpcat4	0.042235798	0.424602472	-0.251161486	0.736447973	FALSE	not_dynamic
Nutm1	0.144378195	0	0	0.139371492	Nutm1	0.858162932	1	0.144378195	NA	FALSE	not_dynamic
Nop10	6.271454472	6.27264694	5.443667262	5.046557338	Nop10	0.052798203	0.487547519	-0.001192468	0.044080572	FALSE	not_dynamic
Slc12a6	1.975862562	2.261389892	2.483365035	2.477985094	Slc12a6	0.022376144	0.279107787	-0.28552733	0.950184444	FALSE	not_dynamic
Emc4	4.433812732	4.551422105	4.222166406	4.27092893	Emc4	0.983073153	1	-0.117609373	0.98220061	TRUE	not_dynamic
Katnbl1	3.922911252	3.810485455	3.700931676	3.663201884	Katnbl1	0.886848354	1	0.112425797	0.778950018	TRUE	not_dynamic
Emc7	4.068492526	4.160202245	4.003272668	4.054907989	Emc7	0.1858714	0.978812628	-0.091709718	0.989784491	TRUE	not_dynamic
Aven	1.520034323	1.42888966	3.658145225	3.583378662	Aven	0.999999908	1	0.091144664	0.687219628	TRUE	not_dynamic
Ryr3	0.382512287	0.234680872	0.2798911	0	Ryr3	0.65634999	1	0.147831415	NA	TRUE	not_dynamic
Fmn1	0.658517315	0.655324891	1.600715021	2.005619531	Fmn1	0.780741102	1	0.003192425	0.295285376	FALSE	not_dynamic
Gm13963	0	0.124209085	0.216915637	0.261673364	Gm13963	0.99999059	1	-0.124209085	NA	TRUE	not_dynamic
Grem1	1.88578923	1.093193883	1.298727999	0.558332308	Grem1	0.012073779	0.182429387	0.792595346	0.065017487	TRUE	not_dynamic
Scg5	0.807621503	0.655324891	0.717695211	0.786823554	Scg5	0.780760152	1	0.152296612	0.926243455	FALSE	not_dynamic
Arhgap11a	3.856206798	3.500661879	3.73041005	3.933776836	Arhgap11a	0.013906801	0.200805889	0.355544919	0.405606711	FALSE	not_dynamic
Actc1	0.574704133	0.124209085	0.149706131	0.139371492	Actc1	0.140829599	0.853985186	0.450495049	NA	TRUE	not_dynamic
Aqr	3.676796717	3.47642427	4.184762382	4.153586242	Aqr	0.636036656	1	0.200372447	0.998425911	TRUE	not_dynamic
Zfp770	2.91213041	2.726759352	3.211657746	3.426236697	Zfp770	0.879330537	1	0.185371059	0.651078294	FALSE	not_dynamic
Dph6	3.433243241	3.292925456	3.524728153	3.492085007	Dph6	0.97315401	1	0.140317785	0.985569723	TRUE	not_dynamic
Gm13974	0.144378195	0	0.149706131	0	Gm13974	0.773760301	1	0.144378195	NA	TRUE	not_dynamic
X3110099E03Rik	1.861943536	0.424620684	1.832344338	1.384047189	X3110099E03Rik	6.98E-05	0.003220676	1.437322852	0.174095202	TRUE	Foxn1_independent
Gm13977	0.735845846	0.334153657	0.216915637	0.261673364	Gm13977	0.217752082	1	0.401692189	NA	FALSE	not_dynamic
BC052040	3.551339173	3.184044268	3.575737804	3.323943393	BC052040	0.099019194	0.705006884	0.367294904	0.43972885	TRUE	not_dynamic
Meis2	6.322932077	5.940613668	6.653325235	6.729097735	Meis2	0.026707779	0.315485671	0.382318409	0.872001159	FALSE	not_dynamic
X2700033N17Rik	3.826198373	3.068013415	3.682818318	3.108426964	X2700033N17Rik	0.00793036	0.135634837	0.758184958	0.020329477	TRUE	not_dynamic
G630016G05Rik	2.078121083	1.93893822	2.082554151	2.188991525	G630016G05Rik	0.854944019	1	0.139182863	0.716589945	FALSE	not_dynamic
D330050G23Rik	0.270517036	0.234680872	0.216915637	0.558332308	D330050G23Rik	0.845540504	1	0.035836164	NA	FALSE	not_dynamic
Gm29340	0.483218335	1.093193883	0.339134522	0.640435207	Gm29340	0.017983508	0.239793023	-0.609975549	NA	TRUE	not_dynamic
Spred1	3.316361257	3.216381416	4.215035272	4.117713247	Spred1	0.804372274	1	0.09997984	0.869706972	TRUE	not_dynamic
Fam98b	3.433243241	3.488616505	3.6497837	3.440716645	Fam98b	0.428076467	1	-0.055373264	0.760837189	FALSE	not_dynamic
Rasgrp1	0.483218335	0.234680872	1.131210886	1.221660586	Rasgrp1	0.422450118	1	0.248537462	0.988319948	FALSE	not_dynamic
Gm13985	0	0	0	0.139371492	Gm13985	1	1	0	NA	FALSE	not_dynamic
Thbs1	0.996406268	2.515575041	1.708703938	2.372187604	Thbs1	3.10E-08	3.36E-06	-1.519168772	0.014270081	TRUE	Foxn1_dependent
Fsip1	0.483218335	0.655324891	0.498330765	0.558332308	Fsip1	0.3700354	1	-0.172106556	0.873925538	TRUE	not_dynamic
Gpr176	0	0.124209085	0	0	Gpr176	0.999989733	1	-0.124209085	NA	FALSE	not_dynamic
Eif2ak4	2.795864188	2.743918128	3.094437547	2.949462104	Eif2ak4	0.635334467	1	0.051946061	0.690823877	TRUE	not_dynamic
Srp14	5.653866063	5.623580183	5.408855001	5.092610029	Srp14	0.145091093	0.866089412	0.03028588	0.301158536	TRUE	not_dynamic
Bmf	2.842195243	3.737629158	3.24051659	4.239091725	Bmf	0.001228194	0.032749506	-0.895433915	7.15E-09	TRUE	Foxn1_dependent
Bub1b	3.965030558	4.067275152	4.284156601	4.627382403	Bub1b	0.419212467	1	-0.102244594	0.349267216	TRUE	not_dynamic
Pak6	1.412551419	0.584177659	1.362736948	1.674660144	Pak6	0.015272463	0.214014418	0.82837376	0.543821987	FALSE	not_dynamic
Inafm2	2.363670753	1.46008245	2.986384664	2.957263267	Inafm2	0.00221689	0.051940151	0.903588302	0.958574094	TRUE	not_dynamic
A430105I19Rik	0.807621503	0.424620684	1.362736948	1.420834057	A430105I19Rik	0.25561206	1	0.383000819	0.899292601	FALSE	not_dynamic
Knstrn	4.879956433	4.674685279	4.358154492	4.455446214	Knstrn	0.10244337	0.722288963	0.205271154	0.916388927	FALSE	not_dynamic
Gm14091	0	0.234680872	0.216915637	0.370634304	Gm14091	0.999984284	1	-0.234680872	NA	TRUE	not_dynamic
Ivd	3.333127207	3.562562516	3.488394379	3.62008951	Ivd	0.174850212	0.955494923	-0.22943531	0.637904681	TRUE	not_dynamic
Bahd1	2.078121083	1.838977496	2.361686251	2.238031631	Bahd1	0.520741628	1	0.239143587	0.862353144	TRUE	not_dynamic
Chst14	2.66427961	2.437811028	2.585766388	2.413184411	Chst14	0.613882136	1	0.226468582	0.616619245	TRUE	not_dynamic
Ccdc32	3.031377477	3.004524732	2.965798016	3.350514319	Ccdc32	0.762363661	1	0.026852745	0.159412588	FALSE	not_dynamic
Rpusd2	0.807621503	1.329010591	1.276447646	1.921689429	Rpusd2	0.043260375	0.431340444	-0.521389088	0.081597067	TRUE	not_dynamic
Casc5	3.962080166	3.573754104	4.317004431	4.401927625	Casc5	0.119442228	0.783796008	0.388326062	0.916122329	FALSE	not_dynamic
Rad51	4.45388866	4.394607323	4.268450372	4.450221421	Rad51	0.203298692	1	0.059281337	0.653022624	FALSE	not_dynamic
Rmdn3	3.402696921	3.480504887	3.289850783	3.401627543	Rmdn3	0.296467704	1	-0.077807966	0.888654243	TRUE	not_dynamic
Gchfr	2.255771531	2.515575041	2.196546221	2.618259763	Gchfr	0.153342347	0.890906625	-0.25980351	0.173102002	TRUE	not_dynamic
Dnajc17	3.412983052	3.221670719	3.34828127	3.553863901	Dnajc17	0.481530426	1	0.191312334	0.530261456	FALSE	not_dynamic
Zfyve19	3.177532962	3.205718134	3.116147291	3.302166321	Zfyve19	0.271653578	1	-0.028185172	0.678737331	TRUE	not_dynamic
Ppp1r14d	0.658517315	1.42888966	1.021162877	0.852694543	Ppp1r14d	0.009599144	0.154748002	-0.770372344	0.785556877	FALSE	not_dynamic
Spint1	3.763336919	4.18466524	3.879461717	4.303807252	Spint1	0.166672425	0.931479203	-0.421328321	0.121103776	TRUE	not_dynamic
Rhov	1.248506894	0.584177659	2.656224485	1.780898251	Rhov	0.055897955	0.502512371	0.664329236	0.001162341	TRUE	not_dynamic
Vps18	2.334011832	2.526206507	2.656224485	2.79751059	Vps18	0.472353658	1	-0.192194674	0.849525085	TRUE	not_dynamic
Dll4	2.378176736	0.721744678	1.648430621	0	Dll4	7.59E-08	7.46E-06	1.656432058	1.59E-07	TRUE	Foxn1_dependent
Chac1	0.382512287	0.334153657	0.216915637	0.558332308	Chac1	1	1	0.04835863	NA	FALSE	not_dynamic
Ino80	2.461053273	2.301902423	3.682818318	3.733552635	Ino80	0.535107606	1	0.159150849	0.989784491	FALSE	not_dynamic
Exd1	0.658517315	0.898036497	0.67750406	0.972694419	Exd1	0.319766049	1	-0.239519182	0.815962098	TRUE	not_dynamic
Chp1	3.458004547	3.718554395	3.094437547	3.268584837	Chp1	0.702430383	1	-0.260549848	0.682344303	TRUE	not_dynamic
X1700020I14Rik	4.816631681	4.759786557	5.036522276	5.097192204	X1700020I14Rik	0.193593575	1	0.056845123	0.997126712	FALSE	not_dynamic
Oip5	3.387066579	3.098307511	2.846653967	3.074453232	Oip5	0.384298426	1	0.288759068	0.543717898	FALSE	not_dynamic
Nusap1	4.809060077	4.674685279	4.512986535	4.462370411	Nusap1	0.047190093	0.456067736	0.134374798	0.990780702	TRUE	not_dynamic
Ndufaf1	3.443221458	3.41312837	3.345439426	3.566619899	Ndufaf1	0.934829192	1	0.030093088	0.571972262	FALSE	not_dynamic
Rtf1	4.993608948	5.20937442	5.070556978	4.907471334	Rtf1	0.32564465	1	-0.215765472	0.79360721	FALSE	not_dynamic
Itpka	0	0	0.717695211	0.786823554	Itpka	1	1	0	0.98481829	FALSE	not_dynamic
Ltk	0	0.234680872	0.448029603	0.139371492	Ltk	0.999986414	1	-0.234680872	NA	FALSE	not_dynamic
Rpap1	2.851209325	2.743918128	3.221370192	3.355744821	Rpap1	0.850717872	1	0.107291197	0.836737745	FALSE	not_dynamic
Tyro3	1.88578923	2.096991569	2.330768172	2.29988788	Tyro3	0.186187294	0.979980764	-0.21120234	0.830717164	FALSE	not_dynamic
Mga	4.197885114	3.992044882	4.712951135	4.942231501	Mga	0.510906753	1	0.205840232	0.704273957	FALSE	not_dynamic
Mapkbp1	1.861943536	1.46008245	1.882742706	1.674660144	Mapkbp1	0.330539851	1	0.401861086	0.672303193	TRUE	not_dynamic
Jmjd7	2.512718802	2.636250044	1.67902132	2.101502813	Jmjd7	0.259511119	1	-0.123531243	0.138955114	TRUE	not_dynamic
Gm28042	0.144378195	0	0.077651944	0	Gm28042	0.877576075	1	0.144378195	NA	TRUE	not_dynamic
Pla2g4b	0	0	0.077651944	0.261673364	Pla2g4b	1	1	0	NA	FALSE	not_dynamic
Ehd4	1.412551419	1.575948325	1.806159502	1.755377991	Ehd4	0.41762779	1	-0.163396906	0.837319826	FALSE	not_dynamic
Pla2g4e	0	0	0.077651944	0	Pla2g4e	1	1	0	NA	FALSE	not_dynamic
Pla2g4d	0.144378195	0.124209085	0	0.139371492	Pla2g4d	0.969634503	1	0.02016911	NA	FALSE	not_dynamic
Pla2g4f	0	0	0	0.139371492	Pla2g4f	1	1	0	NA	FALSE	not_dynamic
Vps39	2.134806022	1.957784909	2.223123634	2.721778973	Vps39	0.925783361	1	0.177021114	0.069374682	FALSE	not_dynamic
Tmem87a	2.597169066	2.247512593	3.271634483	3.371274154	Tmem87a	0.130057205	0.823216827	0.349656473	0.875533521	FALSE	not_dynamic
Ganc	2.56184563	2.378313072	2.965798016	2.987873214	Ganc	0.788885172	1	0.183532558	0.991215239	FALSE	not_dynamic
Capn3	1.052167414	0.424620684	0.864024063	0.370634304	Capn3	0	0	0.62754673	0.314290558	TRUE	Foxn1_independent
Zfp106	4.508389604	4.381461375	4.922756088	4.957067205	Zfp106	0.315671473	1	0.126928229	0.946841885	FALSE	not_dynamic
Gm26899	0.270517036	0.124209085	0.448029603	0.558332308	Gm26899	0.570976103	1	0.146307951	0.93795721	FALSE	not_dynamic
Snap23	4.373008152	4.511562654	4.038039409	4.21508289	Snap23	0.011288539	0.174250503	-0.138554502	0.624085543	TRUE	not_dynamic
Lrrc57	2.985370598	2.98466459	2.51650601	2.413184411	Lrrc57	0.204742667	1	0.000706007	0.760837189	TRUE	not_dynamic
Haus2	3.381801699	3.391106994	3.339731394	3.496626615	Haus2	0.29081884	1	-0.009305295	0.836253797	TRUE	not_dynamic
Stard9	0.483218335	0.842655313	0.756333254	1.176580863	Stard9	0	0	-0.359436978	0.460492159	TRUE	not_dynamic
Cdan1	1.647439802	1.256413177	2.249012937	2.329437941	Cdan1	0.247008648	1	0.391026626	0.946841885	FALSE	not_dynamic
Ttbk2	2.487219666	2.261389892	2.554877704	2.343891842	Ttbk2	0.92646269	1	0.225829774	0.604121509	TRUE	not_dynamic
Ubr1	2.685684931	2.785569545	3.373500853	3.496626615	Ubr1	0.070632062	0.579588646	-0.099884614	0.879593561	TRUE	not_dynamic
Tmem62	0.483218335	1.178129907	0.864024063	1.384047189	Tmem62	0.012453075	0.186880442	-0.694911573	0.261117384	TRUE	not_dynamic
Ccndbp1	3.258353233	3.581146178	3.465943077	3.722768405	Ccndbp1	0.151971558	0.886845588	-0.322792945	0.659117798	TRUE	not_dynamic
Lcmt2	2.851209325	2.607418883	2.808442087	2.901332198	Lcmt2	0.693693711	1	0.243790442	0.904115274	FALSE	not_dynamic
Adal	2.348951245	2.414434907	2.442089288	2.477985094	Adal	0.237299479	1	-0.065483662	0.991481757	TRUE	not_dynamic
Zscan29	2.134806022	1.97628296	2.456038028	2.639838674	Zscan29	0.999999293	1	0.158523062	0.8673092	FALSE	not_dynamic
Tubgcp4	3.110590716	3.307555489	3.381767994	3.562385953	Tubgcp4	0.001586545	0.039910221	-0.196964773	0.774539399	TRUE	not_dynamic
Trp53bp1	3.759726002	3.750146482	4.201827966	4.249817145	Trp53bp1	0.938055737	1	0.00957952	0.998943403	FALSE	not_dynamic
Map1a	0.483218335	1.21803738	0.756333254	1.384047189	Map1a	0.130852472	0.826067084	-0.734819046	0.341073481	TRUE	not_dynamic
Ppip5k1	2.018028852	1.859785013	2.346346697	2.629107424	Ppip5k1	0.764828009	1	0.158243839	0.58010178	FALSE	not_dynamic
Ckmt1	1.909079524	2.915462174	2.282521273	3.313114136	Ckmt1	0.108476719	0.746957986	-1.00638265	3.25E-06	TRUE	not_dynamic
Strc	0.144378195	0	0	0	Strc	0.87994072	1	0.144378195	NA	FALSE	not_dynamic
Catsper2	0.807621503	0.898036497	0.635629694	1.129372628	Catsper2	0.490175943	1	-0.090414994	0.271269694	TRUE	not_dynamic
Pdia3	5.373673277	5.522116168	6.084428003	6.161270684	Pdia3	0.97330204	1	-0.148442891	0.967210061	TRUE	not_dynamic
Ell3	0.807621503	1.293370537	0.635629694	0.261673364	Ell3	0.081564858	0.631715877	-0.485749034	0.578487666	FALSE	not_dynamic
Serinc4	0.144378195	0.334153657	0.395063598	0.558332308	Serinc4	0.801001498	1	-0.189775462	0.849525085	TRUE	not_dynamic
Serf2	6.993321763	7.013607146	6.381430065	6.031414133	Serf2	0.539000645	1	-0.020285383	0.272101611	FALSE	not_dynamic
Hypk	4.935051719	5.145200172	3.684847192	3.454989914	Hypk	0.519524044	1	-0.210148453	0.459622951	FALSE	not_dynamic
Mfap1b	3.628485588	3.753251483	3.336865114	3.391611768	Mfap1b	0.860029546	1	-0.124765896	0.912879318	TRUE	not_dynamic
Mfap1a	3.387066579	3.45576761	3.365164795	3.416465588	Mfap1a	0.802369024	1	-0.068701031	0.912602492	TRUE	not_dynamic
Wdr76	3.365838672	3.257932608	3.503086682	3.339970518	Wdr76	0.770137963	1	0.107906065	0.591365022	TRUE	not_dynamic
Frmd5	1.88578923	2.437811028	2.102478215	2.101502813	Frmd5	0.292127634	1	-0.552021798	0.909829722	FALSE	not_dynamic
Gm14019	0.144378195	0.721744678	0.216915637	0.370634304	Gm14019	0.04909051	0.464936962	-0.577366483	NA	TRUE	not_dynamic
Casc4	3.22186133	3.512563887	4.200618607	4.167582707	Casc4	0.007190403	0.126534829	-0.290702557	0.906318159	FALSE	not_dynamic
Mageb3	0.144378195	0.124209085	0.216915637	0.139371492	Mageb3	1	1	0.02016911	NA	TRUE	not_dynamic
Ctdspl2	4.214091487	4.023292821	4.469555904	4.387158671	Ctdspl2	0.284397885	1	0.190798667	0.886935385	TRUE	not_dynamic
Eif3j1	4.11266263	3.827899342	3.745783603	3.754778344	Eif3j1	0.010349777	0.164222232	0.284763288	0.889610297	FALSE	not_dynamic
Spg11	2.097375299	1.994445039	2.874384169	3.115085369	Spg11	0.871665673	1	0.10293026	0.669381802	FALSE	not_dynamic
B2m	3.935127446	3.743907405	3.381767994	3.094975658	B2m	0.368234167	1	0.191220041	0.43492445	TRUE	not_dynamic
Trim69	0.144378195	0.124209085	0	0	Trim69	1	1	0.02016911	NA	FALSE	not_dynamic
Sord	3.281961745	2.76078744	3.422108574	3.38656601	Sord	0.023122983	0.28544854	0.521174305	0.849981347	TRUE	not_dynamic
Duox2	0.144378195	0.124209085	0.2798911	0	Duox2	1	1	0.02016911	NA	TRUE	not_dynamic
Duoxa2	0	0	0.216915637	0	Duoxa2	1	1	0	NA	FALSE	not_dynamic
Duoxa1	2.953479703	0.721744678	2.476602973	2.083047569	Duoxa1	2.75E-13	5.79E-11	2.231735026	0.305629383	TRUE	Foxn1_independent
Duox1	0.483218335	0	0.897489407	0.786823554	Duox1	0.848756721	1	0.483218335	0.948556621	TRUE	not_dynamic
[truncated: 16,517 more rows]
