# Supplementary material for: Integration of single-cell transcriptomes and chromatin landscapes reveals regulatory programs driving pharyngeal organ development
Source: Nat Commun. 2022 Jan 24;13:457. doi: 10.1038/s41467-022-28067-4 (PMC8786836; doi:10.1038/s41467-022-28067-4)
Supplement: Supplementary file 11 — Supplementary Dataset 8 [file 41467_2022_28067_MOESM11_ESM.xlsx]

## Sheet: ko_vs_het_selected_terms
	Supplementary Dataset 8. EnrichR analysis of Foxn1 knockout versus control differentially expressed genes.
	database	Term	Overlap	log10_qval	Genes	name	GeneRatio	Count
31	GO_Biological_Process_2021	regulation of cell population proliferation (GO:0042127)	39/764	-4	PTPRU;SCX;GATA3;FGF1;EGFR;DPP4;NUAK1;FGF9;RAB25;ADAMTS1;MYC;PDGFC;SIX3;HAS2;SOX9;NTRK2;EDN1;TGFB2;TFAP2C;JUND;TESC;IGFBP3;LIF;SOX11;NRG1;LIFR;P3H3;ADRA2A;BMP4;BMP2;CLDN3;RGCC;SFRP2;GDNF;ALDH1A2;IRF6;SGK1;FGF10;BNIPL	GO_Biological_Process_2021|regulation of cell population proliferation (GO:0042127)|PTPRU;SCX;GATA3;FGF1;EGFR;DPP4;NUAK1;FGF9;RAB25;ADAMTS1;MYC;PDGFC;SIX3;HAS2;SOX9;NTRK2;EDN1;TGFB2;TFAP2C;JUND;TESC;IGFBP3;LIF;SOX11;NRG1;LIFR;P3H3;ADRA2A;BMP4;BMP2;CLDN3;RGCC;SFRP2;GDNF;ALDH1A2;IRF6;SGK1;FGF10;BNIPL	0.0510471	39
34	GO_Biological_Process_2021	branching morphogenesis of an epithelial tube (GO:0048754)	8/44	-3	BMP4;BMP2;SFRP2;GDNF;MYC;SLIT2;MET;FGF10	GO_Biological_Process_2021|branching morphogenesis of an epithelial tube (GO:0048754)|BMP4;BMP2;SFRP2;GDNF;MYC;SLIT2;MET;FGF10	0.181818	8
40	GO_Biological_Process_2021	regulation of cell migration (GO:0030334)	23/408	-2.9	GRB7;PTPRU;EDN1;SEMA3A;FAM107A;STC1;FGF1;PLET1;EGFR;SYNE2;ADRA2A;CLDN4;BMP2;CLDN3;DACH1;SFRP2;FGF9;PDGFC;HAS2;PHACTR1;SLIT2;SGK1;FGF10	GO_Biological_Process_2021|regulation of cell migration (GO:0030334)|GRB7;PTPRU;EDN1;SEMA3A;FAM107A;STC1;FGF1;PLET1;EGFR;SYNE2;ADRA2A;CLDN4;BMP2;CLDN3;DACH1;SFRP2;FGF9;PDGFC;HAS2;PHACTR1;SLIT2;SGK1;FGF10	0.0563725	23
53	Reactome_2016	Extracellular matrix organization Homo sapiens R-HSA-1474244	20/283	-3.8	TGFB2;SPARC;ITGA4;COL14A1;LUM;LTBP4;LTBP1;DCN;BMP4;MMP11;ADAMTS5;MFAP4;BMP2;MMP16;CAPN6;ADAMTS1;SPP1;COL9A3;DMD;NCAM1	Reactome_2016|Extracellular matrix organization Homo sapiens R-HSA-1474244|TGFB2;SPARC;ITGA4;COL14A1;LUM;LTBP4;LTBP1;DCN;BMP4;MMP11;ADAMTS5;MFAP4;BMP2;MMP16;CAPN6;ADAMTS1;SPP1;COL9A3;DMD;NCAM1	0.0706714	20
60	Reactome_2016	Degradation of the extracellular matrix Homo sapiens R-HSA-1474228	9/106	-1.8	ADAMTS5;MMP11;CAPN6;MMP16;COL14A1;ADAMTS1;SPP1;COL9A3;DCN	Reactome_2016|Degradation of the extracellular matrix Homo sapiens R-HSA-1474228|ADAMTS5;MMP11;CAPN6;MMP16;COL14A1;ADAMTS1;SPP1;COL9A3;DCN	0.0849057	9
65	KEGG_2019_Mouse	MAPK signaling pathway	15/294	-1.5	NTRK2;MEF2C;TGFB2;JUND;CACNA2D3;FGF1;EGFR;MAPK8IP1;GADD45G;CACNA1G;FGF9;MYC;PDGFC;MET;FGF10	KEGG_2019_Mouse|MAPK signaling pathway|NTRK2;MEF2C;TGFB2;JUND;CACNA2D3;FGF1;EGFR;MAPK8IP1;GADD45G;CACNA1G;FGF9;MYC;PDGFC;MET;FGF10	0.0510204	15
67	KEGG_2019_Mouse	TGF-beta signaling pathway	7/91	-1.3	BMP4;TGFB2;BMP2;MYC;FST;LTBP1;DCN	KEGG_2019_Mouse|TGF-beta signaling pathway|BMP4;TGFB2;BMP2;MYC;FST;LTBP1;DCN	0.0769231	7
81	WikiPathway_2021_Human	Hair Follicle Development: Organogenesis - Part 2 of 3 WP2839	7/32	-3.2	FZD1;BMP4;CCND1;MYC;GJB6;NCAM1;FGF1	WikiPathway_2021_Human|Hair Follicle Development: Organogenesis - Part 2 of 3 WP2839|FZD1;BMP4;CCND1;MYC;GJB6;NCAM1;FGF1	0.21875	7
82	WikiPathway_2021_Human	GDNF/RET signaling axis WP4830	6/23	-3.2	BMP4;FOXC2;GDNF;SOX11;GATA3;SLIT2	WikiPathway_2021_Human|GDNF/RET signaling axis WP4830|BMP4;FOXC2;GDNF;SOX11;GATA3;SLIT2	0.26087	6
83	WikiPathway_2021_Human	Adipogenesis WP236	12/130	-3	FZD1;BMP4;FOXC2;MEF2C;BMP2;LIF;RORA;LIFR;PLIN2;AHR;GATA3;PPARGC1A	WikiPathway_2021_Human|Adipogenesis WP236|FZD1;BMP4;FOXC2;MEF2C;BMP2;LIF;RORA;LIFR;PLIN2;AHR;GATA3;PPARGC1A	0.0923077	12
84	WikiPathway_2021_Human	Prostaglandin Synthesis and Regulation WP98	7/45	-2.7	PTGER4;EDN1;ANXA2;PTGER3;ANXA6;SOX9;PPARGC1A	WikiPathway_2021_Human|Prostaglandin Synthesis and Regulation WP98|PTGER4;EDN1;ANXA2;PTGER3;ANXA6;SOX9;PPARGC1A	0.155556	7
85	WikiPathway_2021_Human	TGF-beta Receptor Signaling WP560	7/54	-2.3	BMP4;ZEB2;FST;SPP1;LIF;LTBP1;JAK1	WikiPathway_2021_Human|TGF-beta Receptor Signaling WP560|BMP4;ZEB2;FST;SPP1;LIF;LTBP1;JAK1	0.12963	7
87	WikiPathway_2021_Human	Mammary gland development pathway - Embryonic development (Stage 1 of 4) WP2813	4/25	-2.1	CLDN4;ZEB2;CCND1;MYC	WikiPathway_2021_Human|Mammary gland development pathway - Embryonic development (Stage 1 of 4) WP2813|CLDN4;ZEB2;CCND1;MYC	0.266667	4
90	WikiPathway_2021_Human	ESC Pluripotency Pathways WP3931	9/116	-1.8	FZD1;BMP4;FGF9;LIF;LIFR;FGF1;EGFR;FGF10;JAK1	WikiPathway_2021_Human|ESC Pluripotency Pathways WP3931|FZD1;BMP4;FGF9;LIF;LIFR;FGF1;EGFR;FGF10;JAK1	0.0775862	9
101	MSigDB_Hallmark_2020	Epithelial Mesenchymal Transition	18/200	-5.4	FOXC2;SPARC;CADM1;TNFRSF12A;LUM;IGFBP3;GPX7;THBS2;FSTL1;SAT1;DCN;RGS4;SPP1;GAS1;SLIT3;SLIT2;VIM;PDLIM4	MSigDB_Hallmark_2020|Epithelial Mesenchymal Transition|FOXC2;SPARC;CADM1;TNFRSF12A;LUM;IGFBP3;GPX7;THBS2;FSTL1;SAT1;DCN;RGS4;SPP1;GAS1;SLIT3;SLIT2;VIM;PDLIM4	0.09	18
103	MSigDB_Hallmark_2020	Inflammatory Response	13/200	-2.6	PTGER4;EDN1;PCDH7;LIF;AHR;MYC;GPC3;APLNR;PDE4B;HAS2;MET;KCNJ2;LY6E	MSigDB_Hallmark_2020|Inflammatory Response|PTGER4;EDN1;PCDH7;LIF;AHR;MYC;GPC3;APLNR;PDE4B;HAS2;MET;KCNJ2;LY6E	0.065	13
106	MSigDB_Hallmark_2020	Apoptosis	10/161	-2	TGFB2;BMP2;GSTM1;CCND1;TNFRSF12A;LUM;TXNIP;BMF;SAT1;DCN	MSigDB_Hallmark_2020|Apoptosis|TGFB2;BMP2;GSTM1;CCND1;TNFRSF12A;LUM;TXNIP;BMF;SAT1;DCN	0.0621118	10
107	MSigDB_Hallmark_2020	TNF-alpha Signaling via NF-kB	11/200	-2	PTGER4;EDN1;BMP2;CCND1;MYC;LIF;PDE4B;PLPP3;SGK1;SAT1;B4GALT5	MSigDB_Hallmark_2020|TNF-alpha Signaling via NF-kB|PTGER4;EDN1;BMP2;CCND1;MYC;LIF;PDE4B;PLPP3;SGK1;SAT1;B4GALT5	0.055	11
108	MSigDB_Hallmark_2020	Estrogen Response Late	11/200	-2	ALDH3A2;TFAP2C;SLC16A1;ST6GALNAC2;CCND1;PTGER3;NAB2;CPE;ANXA9;SGK1;JAK1	MSigDB_Hallmark_2020|Estrogen Response Late|ALDH3A2;TFAP2C;SLC16A1;ST6GALNAC2;CCND1;PTGER3;NAB2;CPE;ANXA9;SGK1;JAK1	0.055	11
110	MSigDB_Hallmark_2020	Androgen Response	7/100	-1.8	CCND1;ADAMTS1;LIFR;IQGAP2;SGK1;SAT1;CAMKK2	MSigDB_Hallmark_2020|Androgen Response|CCND1;ADAMTS1;LIFR;IQGAP2;SGK1;SAT1;CAMKK2	0.07	7

## Sheet: het_vs_ko_selected_terms
	Supplementary Dataset 8. EnrichR analysis of Foxn1 knockout versus control differentially expressed genes.
	database	Term	Overlap	log10_qval	Genes	name	GeneRatio	NumberOfGenes
33	GO_Biological_Process_2021	positive regulation of fibroblast proliferation (GO:0048146)	6/28	-1.7	CD74;PDGFB;FN1;IGF1;MIF;GAS6	GO_Biological_Process_2021|positive regulation of fibroblast proliferation (GO:0048146)|CD74;PDGFB;FN1;IGF1;MIF;GAS6	0.214286	6
34	GO_Biological_Process_2021	positive regulation of plasma membrane bounded cell projection assembly (GO:0120034)	9/83	-1.5	EPS8;GPM6A;TENM2;NLGN1;CDC42EP2;PLCE1;FAM98A;RHOQ;CLRN1	GO_Biological_Process_2021|positive regulation of plasma membrane bounded cell projection assembly (GO:0120034)|EPS8;GPM6A;TENM2;NLGN1;CDC42EP2;PLCE1;FAM98A;RHOQ;CLRN1	0.108434	9
37	GO_Biological_Process_2021	cell junction assembly (GO:0034329)	9/102	-1.1	GPM6A;ACHE;NLGN1;FZD5;SPOCK2;FN1;PKP1;CDH8;SHANK2	GO_Biological_Process_2021|cell junction assembly (GO:0034329)|GPM6A;ACHE;NLGN1;FZD5;SPOCK2;FN1;PKP1;CDH8;SHANK2	0.0882353	9
44	Panther_2016	Notch signaling pathway Homo sapiens P00045	4/38	-1.1	DLL4;HEYL;FBXW7;DLK1	Panther_2016|Notch signaling pathway Homo sapiens P00045|DLL4;HEYL;FBXW7;DLK1	0.105263	4
46	Panther_2016	Angiogenesis Homo sapiens P00005	8/142	-1.1	DLL4;WNT10A;FZD5;TCF7;PDGFB;HSPB1;PRKCQ;DLK1	Panther_2016|Angiogenesis Homo sapiens P00005|DLL4;WNT10A;FZD5;TCF7;PDGFB;HSPB1;PRKCQ;DLK1	0.056338	8
48	Panther_2016	Wnt signaling pathway Homo sapiens P00057	12/278	-1.1	WNT10A;CDH4;MYCN;FZD5;NFATC2;PRKCQ;CTNNA3;PCDH19;PCDH18;NKD1;CDH8;WNT4	Panther_2016|Wnt signaling pathway Homo sapiens P00057|WNT10A;CDH4;MYCN;FZD5;NFATC2;PRKCQ;CTNNA3;PCDH19;PCDH18;NKD1;CDH8;WNT4	0.0431655	12
64	KEGG_2019_Mouse	ECM-receptor interaction	7/83	-1.1	COL4A2;SV2B;LAMB3;COL6A1;FN1;ITGB7;GP5	KEGG_2019_Mouse|ECM-receptor interaction|COL4A2;SV2B;LAMB3;COL6A1;FN1;ITGB7;GP5	0.0843373	7
65	KEGG_2019_Mouse	Hippo signaling pathway	10/159	-1.1	SOX2;WNT10A;DLG2;FZD5;PPP2R2B;TCF7;SNAI2;CTNNA3;NKD1;WNT4	KEGG_2019_Mouse|Hippo signaling pathway|SOX2;WNT10A;DLG2;FZD5;PPP2R2B;TCF7;SNAI2;CTNNA3;NKD1;WNT4	0.0628931	10
82	WikiPathway_2021_Human	FOXA2 pathway WP5066	5/21	-1.7	SREBF1;IRS2;FOXO1;PPARGC1B;FOXA2	WikiPathway_2021_Human|FOXA2 pathway WP5066|SREBF1;IRS2;FOXO1;PPARGC1B;FOXA2	0.238095	5
84	WikiPathway_2021_Human	Genes controlling nephrogenesis WP4823	4/43	-1.7	FOXC1;SHH;CXCL12;PDGFB;FGFR2;WNT4	WikiPathway_2021_Human|Genes controlling nephrogenesis WP4823|FOXC1;SHH;CXCL12;PDGFB;FGFR2;WNT4	0.139535	6
85	WikiPathway_2021_Human	Adipogenesis WP236	10/130	-1.7	CYP26A1;SREBF1;CYP26B1;EBF1;IRS2;PPARG;MIF;IGF1;FOXO1;DLK1	WikiPathway_2021_Human|Adipogenesis WP236|CYP26A1;SREBF1;CYP26B1;EBF1;IRS2;PPARG;MIF;IGF1;FOXO1;DLK1	0.0769231	10
88	WikiPathway_2021_Human	BMP Signaling Pathway in Eyelid Development WP3927	4/20	-1.5	FOXC1;SHH;DKK2;FGFR2	WikiPathway_2021_Human|BMP Signaling Pathway in Eyelid Development WP3927|FOXC1;SHH;DKK2;FGFR2	0.2	4
89	WikiPathway_2021_Human	Nuclear Receptors Meta-Pathway WP2882	16/319	-1.5	SREBF1;IL11;MGST3;MYOF;SLC6A13;PDGFB;IRS2;DBI;FOXO1;SLC2A9;SLC5A9;NAV3;ENC1;SNAI2;SLC39A8;PLTP	WikiPathway_2021_Human|Nuclear Receptors Meta-Pathway WP2882|SREBF1;IL11;MGST3;MYOF;SLC6A13;PDGFB;IRS2;DBI;FOXO1;SLC2A9;SLC5A9;NAV3;ENC1;SNAI2;SLC39A8;PLTP	0.0501567	16
90	WikiPathway_2021_Human	Neovascularisation processes WP4331	5/37	-1.5	DLL4;CXCL12;PDGFB;REL;NFKB1	WikiPathway_2021_Human|Neovascularisation processes WP4331|DLL4;CXCL12;PDGFB;REL;NFKB1	0.135135	5
91	WikiPathway_2021_Human	Wnt signaling pathway and pluripotency WP399	8/102	-1.4	SOX2;WNT10A;FZD5;PPP2R2B;TCF7;PRKCQ;NKD1;WNT4	WikiPathway_2021_Human|Wnt signaling pathway and pluripotency WP399|SOX2;WNT10A;FZD5;PPP2R2B;TCF7;PRKCQ;NKD1;WNT4	0.0784314	8
102	MSigDB_Hallmark_2020	Estrogen Response Early	15/200	-3.2	FOXC1;MREG;MAST4;HSPB8;MYOF;ABAT;GFRA1;SLC1A4;PRSS23;TTC39A;IGF1R;CYP26B1;CXCL12;SYT12;KRT15	MSigDB_Hallmark_2020|Estrogen Response Early|FOXC1;MREG;MAST4;HSPB8;MYOF;ABAT;GFRA1;SLC1A4;PRSS23;TTC39A;IGF1R;CYP26B1;CXCL12;SYT12;KRT15	0.075	15
103	MSigDB_Hallmark_2020	IL-2/STAT5 Signaling	12/199	-1.9	IFITM3;ARL4A;CD83;MYO1C;PENK;SCN9A;COL6A1;PIM1;IRF8;SLC39A8;PTH1R;IGF1R	MSigDB_Hallmark_2020|IL-2/STAT5 Signaling|IFITM3;ARL4A;CD83;MYO1C;PENK;SCN9A;COL6A1;PIM1;IRF8;SLC39A8;PTH1R;IGF1R	0.0603015	12
104	MSigDB_Hallmark_2020	Epithelial Mesenchymal Transition	12/200	-1.9	CXCL12;COL4A2;DST;PCOLCE2;IL15;GPC1;FN1;SNAI2;PCOLCE;FBLN5;MYLK;CTHRC1	MSigDB_Hallmark_2020|Epithelial Mesenchymal Transition|CXCL12;COL4A2;DST;PCOLCE2;IL15;GPC1;FN1;SNAI2;PCOLCE;FBLN5;MYLK;CTHRC1	0.06	12
106	MSigDB_Hallmark_2020	Estrogen Response Late	10/200	-1.2	FOXC1;CYP26B1;CXCL12;HSPB8;MYOF;CACNA2D2;DNAJC12;SLC1A4;SLC29A1;PRSS23	MSigDB_Hallmark_2020|Estrogen Response Late|FOXC1;CYP26B1;CXCL12;HSPB8;MYOF;CACNA2D2;DNAJC12;SLC1A4;SLC29A1;PRSS23	0.05	10
107	MSigDB_Hallmark_2020	Interferon Gamma Response	10/200	-1.2	IFITM3;CD74;CD274;ARL4A;IL15;STAT4;PIM1;IRF8;ITGB7;NFKB1	MSigDB_Hallmark_2020|Interferon Gamma Response|IFITM3;CD74;CD274;ARL4A;IL15;STAT4;PIM1;IRF8;ITGB7;NFKB1	0.05	10
