# Supplementary material for: Integration of single-cell transcriptomes and chromatin landscapes reveals regulatory programs driving pharyngeal organ development
Source: Nat Commun. 2022 Jan 24;13:457. doi: 10.1038/s41467-022-28067-4 (PMC8786836; doi:10.1038/s41467-022-28067-4)
Supplement: Supplementary file 12 — Supplementary Dataset 9 [file 41467_2022_28067_MOESM12_ESM.csv]

	Supplementary Dataset 9. Top genes per cluster in third pouch subset analysis.
	Cluster	0	1	2	3	4	5	6	7	8	9
Gene rank	0	Ccl25	Flrt3	Mest	Tpm1	Gm28760	Itm2b	Krt5	Actb	Gcm2	Ibsp
	1	Prss16	Ptma	Gpc3	Phgdh	Sds	Mgp	Sfn	Cbx3	Mafb	Chga
	2	Ptn	Igfbp5	Bex1	Peg3	Fezf2	Stmn2	Atox1	Rpgrip1	Gnas	Ccl21a
	3	Kcnn3	Cadm1	Ngfrap1	Ube2e3	Slamf8	Limch1	Dsp	Gnb1	Ccl21a	Sparcl1
	4	Il7	Id2	Eno3	Hmgn3	Gm29084	Kcnn3	Dstn	Paip1	Il11ra1	Gnas
	5	Plgrkt	Pcp4	Fscn1	Fscn1	Reg3g	Fam101b	Clu	Supt16	Tmem37	Gdpd1
	6	Psmb11	Mfap4	Gpx3	Sulf1	Gm694	mt.Co1	S100a11	Slc24a5	Gdpd1	Mafb
	7	Snx3	mt.Atp6	Serpinh1	Nnat	RP23.231J2.1	Rpl39	Gm16136	Kdm6b	Wfdc2	Pth
	8	Crip3	Nefl	Nkx2.6	Igfbp5	Gm4926	S100a11	Fxyd3	Dpysl2	Col26a1	Flrt2
	9	Ctsl	Cd24a	Cldn6	Sdpr	Ttc23l	Gm10263	Hspb1	Myef2	Mdk	Npnt
	10	Hes6	Rplp0	Wbp5	Bex1	Gm16031	Pih1h3b	Perp	Kdelr2	Cdc42ep3	Fth1
	11	Slc46a2	Sparc	Slc2a3	Krt7	Hmgb4	Il7	Krt8	Slc39a1	Mfap4	Gng12
	12	Stmn2	Tspan15	Bex4	Sox2	Dpep3	Fxyd3	Rhov	Gatad1	Cdkn1c	Rnase4
	13	Pdlim1	Grb10	Igfbp2	Mdk	Gm17508	Pdgfa	Cstb	Lrrc8a	Angpt2	Spink8
	14	Ndrg3	Cldn6	Edn1	Sox11	S100a5	Hmga2	Anxa2	Alkbh5	Gata3	Gcm2
	15	Krt8	Rspo3	Sh3glb1	Ckb	Tmem196	Sftpc	Atp6v1g1	Tubb5	Kazald1	Itm2c
	16	Gas6	mt.Cytb	Dok5	Mest	X4930579D09Rik	Perp	Jup	Wtap	Gadd45a	Ccl21b.1
	17	Cxcl12	Cldn9	Slc16a1	Spint2	Htr5a	Nfib	Pvrl4	Set	Bex1	Fam20c
	18	Hmg20b	Uchl1	Nuak1	Tmsb4x	Gm3500	Gm38225	Stmn2	Gsk3b	Fth1	Tmem37
	19	Mast4	Mdk	Eif3f	Fxyd6	Gm14012	Siva1	Krt18	Rbm15	Slc25a21	Lgmn
	20	Kitl	Stmn1	Emb	Ftl1	Spint4	Gm7145	Cd9	Amt	Ets1	Kansl1l
	21	H2.Ab1	Tuba1a	Id2	Csrp1	Tdpoz1	Spats2l	Grhl3	Arglu1	Cited2	Il11ra1
	22	Hpgd	Hmgb1	Nkx2.5	Wbp5	X4930550C17Rik	Rbpjl	Krt17	Pdcd4	Actn3	Cryba2
	23	Mfsd12	Cd36	Bambi	Bex4	Gm27201	Trp63	Zfp750	Hsf2	Spint2	Gm21541
	24	mt.Co1	Sh3glb1	Nr2f2	Fam43b	Cyp2w1	X1700031L13Rik	Aldh3b2	Pfas	Rgs5	Ngfr
	25	Fn1	X6330403K07Rik	Polr2m	Hmcn1	Gm10714	Diras2	Hexb	Marf1	Gng12	Lancl1
	26	Kctd1	Eif3f	Anp32b	Nrp1	Krtap12.1	Gm12949	Heyl	Sox11	Cpxm1	Serpine2
	27	Cox8a	Marcksl1	H19	F3	Prkag3	Rpl13a.ps1	Pla2g16	Notch2	Slc40a1	Gata3
	28	Stard5	Hnrnpa1	Igfbp5	Cfl1	Gm5089	Col9a1	S100a10	Kmt2d	Fam20a	Pla2g7
	29	Krt18	Hmga2	Pvrl2	Halr1	Gm14246	Gm26727	Plcd1	Mcmbp	Lgmn	Phgdh
	30	Gm13205	Sox11	Tpm1	Rab28	Oas2	Tfap2d	Kcnj15	Spry2	Lancl1	Ddx26b
	31	Spock2	Nrg1	Hs2st1	Eif3f	Odf3	RP24.158L15.3	Il7	St13	Tpm1	Spcs1
	32	Gcat	Fos	Snrpg	Cdc14b	Pnpla5	Rpl37a	Notch1	Yme1l1	Sncaip	Arl6ip5
	33	Nefm	Tubb5	Dusp9	Nr2f1	Cyp4f37	Gm14137	Ppfibp2	Igfbp5	Wbp5	Fbxo2
	34	Pltp	Pabpc1	Cldn4	Plat	Plac8l1	Dmrtc1b	Efhd1	Skil	Pax9	Ctsz
	35	Limch1	Npm1	Ppp1cc	Hsd11b2	Mov10l1	Gm10220	Rcn1	Pim1	Pla2g7	Ece1
	36	Ebf1	Cdkn1a	Pde11a	Igfbp2	Gm12315	Gm7361	Ralbp1	Ssr1	Nrp1	S100a1
	37	Foxn1	mt.Nd4	Loxl2	Polr2m	Gm26747	Rpl36a	Ezr	Zscan26	Gprc5c	Tspan6
	38	Ccdc34	Jun	Gm28760	Ccnd2	Cytip	Rplp2	Pkp1	Birc6	Fzd1	Fam20a
	39	Gltp	Spock3	Tshz2	Cldn4	Slc10a5	Crocc2	Gas6	Klhl9	Metrnl	Mfap4
	40	Lamp2	Ywhaq	Id3	Gprc5c	Heatr4	Ptn	Pdlim1	Srrm2	Fos	Kazald1
	41	Fth1	Ranbp1	Tmed2	Gm28760	Gm44257	Sh2d2a	Vdac1	Golt1b	Spink8	Cotl1
	42	Pax1	Stra6	Phgdh	Ppp2r2b	Retnlg	Vsig4	Dsc2	Ythdf2	Htra3	Sepp1
	43	Ndufa11	Aprt	Cldn3	Fstl1	X4930595M18Rik	Pramel1	Krt19	Abhd2	Efna5	Rhcg
	44	Ifitm3	Lgals1	Peg3	Cdh2	Gm16064	Dhh	Pycard	Efna5	Rab28	Snx6
	45	Mrps24	Col9a1	X1110008F13Rik	Cldn8	Itih3	Rps13	Trim29	Tmf1	Slc3a2	Cited2
	46	Sfn	Rpl3	Nnat	Tmed2	RP24.444C13.27	Gm15689	X1810037I17Rik	2-Sep	Timp3	Anxa2
	47	Man2a1	Foxg1	Pdia6	Gm43782	Asic5	Fabp5	Scara3	Sdc4	Nrep	Cpxm1
	48	Fgf14	Six1	Bmp4	Spn	Gm43782	Lhx9	Gltp	Cdv3	Sigmar1	Actn3
	49	S100a11	Isl1	Tuba1a	Tuba1a	Gm35584	Stard5	Upk2	Jag1	Serpine2	Maf
